# Supplementary material for: Bacterial contributions to delignification and lignocellulose degradation in forest soils with metagenomic and quantitative stable isotope probing
Source: ISME J. 2018 Sep 26;13(2):413–29. doi: 10.1038/s41396-018-0279-6 (PMC6331573; doi:10.1038/s41396-018-0279-6)
Supplement: Supplementary file 2 — Table S1 [file 41396_2018_279_MOESM2_ESM.xlsx]

## Sheet: Sheet1
	Name	Location Code	Region	Site	Sample Collection Date	Latitude	Longitude	Elevation (m)	Total C		Total N		pH		Microbial Biomass (µmols 12C · g dry wt soil)		Soil Classification	Tree Cover	Climatic Zone	Annual Mean Temp (°C)	Precipitation - Warmest Quarter (mm)	Country
									Organic layer	Mineral layer	Organic layer	Mineral layer	Organic layer	Mineral layer	Organic layer	Mineral layer
	Fensom	BSON	Ontario	A7	7/3/2011	49.07	-89.41	445	43.5 ± 2.4	1.97 ± 0.5	1.04 ± 0.06	0.09 ± 0.03	4.28 ± 0.1	5.26 ± 0.1	5.99	1.07	Orthic Dystric Brunisol	Black Spruce	Dfb, Humid Continental warm summer	2.4	266	Canada
	Fensom	BSON	Ontario	A8	7/4/2011	49.08	-89.38	450	45.3 ± 0.8	2.51 ± 0.8	1.05 ± 0.05	0.11 ± 0.02	4.32 ± 0.4	5.10 ± 0.2	4.51	1.4	Orthic Dystric Brunisol	Black Spruce	Dfb, Humid Continental warm summer	1.8	266	Canada
	Fensom	BSON	Ontario	A9	7/5/2011	49.07	-89.39	442	44.5 ± 0.9	1.51 ± 0.4	1.13 ± 0.11	0.08 ± 0.02	4.76 ± 0.1	5.63 ± 0.2	4.58	0.89	Gleyed Dystric Brunisol	Black Spruce	Dfb, Humid Continental warm summer	1.5	266	Canada
	Brandy City	PPCA	California	BR	6/22/2011	39.55	-121.04	1135	38.5 ± 4.8	7.27 ± 0.7	1.35 ± 0.09	0.33 ± 0.06	5.63 ± 0.7	6.30 ± 0.4	3.83	1.77	Mesic Ultic Haploxeralfs	Ponderosa pine, sugar pine, white fir, giant sequoia	Csa, Mediterranean hot summer	11.2	55	USA
	Blodgett	PPCA	California	BL	9/16/2011	38.88	-120.64	1350	29.8	5.56 ± 1.6	0.89	0.23 ± 0.04	4.90 ± 0.4	5.65 ± 0.3	5.97	1.52	Mesic Ultic Haploxeralfs	Ponderosa pine, sugar pine, white fir, giant sequoia	Csa, Mediterranean hot summer	11.2	55	USA
	Lowell Hill	PPCA	California	LH	9/16/2011	39.26	-120.78	1268	38.0 ± 6.0	4.79 ± 0.8	1.17 ± 0.24	0.23 ± 0.02	5.38 ± 0.4	6.37 ± 0.3	2.38	1.17	Mesic Ultic Haploxeralfs	Ponderosa pine, sugar pine, white fir, giant sequoia	Csa, Mediterranean hot summer	11.2	55	USA
	Wells	JPON	Ontario	JW	7/7/2011	46.42	-83.37	228	37.5 ± 0.9	2.40 ± 0.8	1.13 ± 0.10	0.17 ± 0.05	4.15 ± 0.1	4.99 ± 0.8	7.69	1	Orthic Humo-Ferric Podzol	Jack Pine, Black Spruce, Red Pine	Dfb, Humid Continental cool summer	4.4	248	Canada
	Superior	JPON	Ontario	JS	8/4/2011	47.57	-82.85	426	45.1 ± 0.8	1.04 ± 0.1	1.25 ± 0.01	0.07 ± 0.04	3.69 ± 0.1	5.06 ± 0.1	8	1.06	Orthic Dystric Brunisol	Jack Pine, Black Spruce	Dfb, Humid Continental cool summer	1.7	250	Canada
	Eddy	JPON	Ontario	JE	8/3/2011	46.75	-82.25	490	40.1 ± 2.8	2.31 ± 0.5	1.31 ± 0.09	0.14 ± 0.03	3.65 ± 0.1	4.87 ± 0.1	9.84	1.42	NA	Jack Pine, Balsam fir, White birch	Dfb, Humid Continental cool summer	2.8	242	Canada
	Kurth	LPTX	Texas	TXA	3/12/2012	31.11	-95.15	88	NA	NA	NA	NA	NA	NA	4.47	0.45	Aquic Glossudalfs	Loblolly Pine, Beautyberry, Yaupon, Sweetgum, Oaks, Wax Myrtle	Cfa, Humid subtropical	19.0	253	USA
	Kurth	LPTX	Texas	TXB	3/12/2012	31.11	-95.15	88	NA	NA	NA	NA	NA	NA	6.12	0.21	Aquic Glossudalfs	Loblolly Pine, Beautyberry, Yaupon, Sweetgum, Oaks, Wax Myrtle	Cfa, Humid subtropical	19.0	253	USA
	Kurth	LPTX	Texas	TXC	3/12/2012	31.11	-95.15	88	19.0 ± 5.7	NA	0.65 ± 0.13	NA	4.34 ± 0.3	NA	6	0.22	Aquic Glossudalfs	Loblolly Pine, Beautyberry, Yaupon, Sweetgum, Oaks, Wax Myrtle	Cfa, Humid subtropical	19.0	253	USA
	O'Connor Lake	IDFBC	British Columbia	OC	6/26/2010	50.88	-120.35	1075	44.2	1.81	1.39	0.1	5.41	5.68	16.03	0.23	Brunisolic Gray Luvisol	Douglas fir	Dfb, Humid Continental warm summer	2.5	300	Canada
