# Supplementary material for: Bacterial contributions to delignification and lignocellulose degradation in forest soils with metagenomic and quantitative stable isotope probing
Source: ISME J. 2018 Sep 26;13(2):413–29. doi: 10.1038/s41396-018-0279-6 (PMC6331573; doi:10.1038/s41396-018-0279-6)
Supplement: Supplementary file 3 — Table S2 [file 41396_2018_279_MOESM3_ESM.xlsx]

## Sheet: SIP-Biodiversity
	Ecozone	Horizon	Substrate	PLFA	13C-Pyrotag Libraries	12C-Pyrotag Libraries	13C-Metagenomes	Fungicide Treated 13C-Metagenomes	12C-Metagenomes
	British Columbia (IDF)	Org	in situ	1	-	12	-	-	-
			Hemicellulose	-	3	4	-	-	-
			Cellulose	3	6	3	3	-	1
			Lignin	-	-	-	-	-	-
		Min	in situ	1	-	12	-	-	-
			Hemicellulose	-	6	4	-	-	-
			Cellulose	3	3	3	3	-	1
			Lignin	-	-	-	-	-	-
	Ontario (BS)	Org	in situ	1	-	9	-	-	-
			Hemicellulose	-	-	-	-	-	-
			Cellulose	3	3	3	3	-	1
			Lignin	10	4	8	4	-	3
		Min	in situ	1	-	9	-	-	-
			Hemicellulose	-	-	-	-	-	-
			Cellulose	-	2	3	3	-	1
			Lignin	10	8	7	8	4	4
	Ontario (JP)	Org	in situ	1	-	7	-	-	-
			Hemicellulose	-	-	-	-	-	-
			Cellulose	1	3	3	3	-	1
			Lignin	-	-	-	-	-	-
		Min	in situ	1	-	9	-	-	-
			Hemicellulose	-	-	-	-	-	-
			Cellulose	2	3	3	3	-	1
			Lignin	-	-	-	-	-	-
	California (PP)	Org	in situ	1	-	9	-	-	-
			Hemicellulose	-	8	4	-	-	-
			Cellulose	9	3	3	3	-	1
			Lignin	10	6	9	5	-	3
		Min	in situ	1	-	9	-	-	-
			Hemicellulose	-	15	3	-	-	-
			Cellulose	9	3	3	3	-	1
			Lignin	10	9	6	9	2	4
	Texas (LP)	Org	in situ	1	-	9	-	-	-
			Hemicellulose	-	-	-	-	-	-
			Cellulose	3	3	3	3	-	1
			Lignin	3	2	-	1	-	0
		Min	in situ	1	-	9	-	-	-
			Hemicellulose	-	-	-	-	-	-
			Cellulose	3	3	3	1	-	1
			Lignin	5	3	2	3	2	2
