# Supplementary material for: Bacterial contributions to delignification and lignocellulose degradation in forest soils with metagenomic and quantitative stable isotope probing
Source: ISME J. 2018 Sep 26;13(2):413–29. doi: 10.1038/s41396-018-0279-6 (PMC6331573; doi:10.1038/s41396-018-0279-6)
Supplement: Supplementary file 4 — Table S3 [file 41396_2018_279_MOESM4_ESM.xlsx]

## Sheet: Amplicon
	Library Name	Substrate	Ecozone	Soil Layer	Library Type	StudyAccession	SampleAccession	Experiment Accession	Run Accession
	A7M1_13C	Lignin	Ontario_BS	A horizon	16S rRNA gene Amplicon	PRJEB12502	ERS1040552	ERX1298889	ERR1226677
	A7M2_12C	Lignin	Ontario_BS	A horizon	16S rRNA gene Amplicon	PRJEB12502	ERS1040553	ERX1298890	ERR1226678
	A7M3_12C	Lignin	Ontario_BS	A horizon	16S rRNA gene Amplicon	PRJEB12502	ERS1040554	ERX1298891	ERR1226679
	A7O2_12C	Lignin	Ontario_BS	O horizon	16S rRNA gene Amplicon	PRJEB12502	ERS1040555	ERX1298892	ERR1226680
	A7O3_12C	Lignin	Ontario_BS	O horizon	16S rRNA gene Amplicon	PRJEB12502	ERS1040556	ERX1298893	ERR1226681
	A8M1_12C	Lignin	Ontario_BS	A horizon	16S rRNA gene Amplicon	PRJEB12502	ERS1040557	ERX1298894	ERR1226682
	BLM1_13C	Lignin	California_PP	A horizon	16S rRNA gene Amplicon	PRJEB12502	ERS1040558	ERX1298895	ERR1226683
	BLM2_13C	Lignin	California_PP	A horizon	16S rRNA gene Amplicon	PRJEB12502	ERS1040559	ERX1298896	ERR1226684
	BLM3_13C	Lignin	California_PP	A horizon	16S rRNA gene Amplicon	PRJEB12502	ERS1040560	ERX1298897	ERR1226685
	BLO1_12C	Lignin	California_PP	O horizon	16S rRNA gene Amplicon	PRJEB12502	ERS1040561	ERX1298898	ERR1226686
	BLO1_13C	Lignin	California_PP	O horizon	16S rRNA gene Amplicon	PRJEB12502	ERS1040562	ERX1298899	ERR1226687
	BRM1_12C	Lignin	California_PP	A horizon	16S rRNA gene Amplicon	PRJEB12502	ERS1040563	ERX1298900	ERR1226688
	BRM2_13C	Lignin	California_PP	A horizon	16S rRNA gene Amplicon	PRJEB12502	ERS1040564	ERX1298901	ERR1226689
	BRM3_12C	Lignin	California_PP	A horizon	16S rRNA gene Amplicon	PRJEB12502	ERS1040565	ERX1298902	ERR1226690
	BRM3_13C	Lignin	California_PP	A horizon	16S rRNA gene Amplicon	PRJEB12502	ERS1040566	ERX1298903	ERR1226691
	BRO1_12C	Lignin	California_PP	O horizon	16S rRNA gene Amplicon	PRJEB12502	ERS1040567	ERX1298904	ERR1226692
	BRO1_13C	Lignin	California_PP	O horizon	16S rRNA gene Amplicon	PRJEB12502	ERS1040568	ERX1298905	ERR1226693
	BRO2_12C	Lignin	California_PP	O horizon	16S rRNA gene Amplicon	PRJEB12502	ERS1040569	ERX1298906	ERR1226694
	BRO2_13C	Lignin	California_PP	O horizon	16S rRNA gene Amplicon	PRJEB12502	ERS1040570	ERX1298907	ERR1226695
	BRO3_12C	Lignin	California_PP	O horizon	16S rRNA gene Amplicon	PRJEB12502	ERS1040571	ERX1298908	ERR1226696
	BRO3_13C	Lignin	California_PP	O horizon	16S rRNA gene Amplicon	PRJEB12502	ERS1040572	ERX1298909	ERR1226697
	LHM1_12C	Lignin	California_PP	A horizon	16S rRNA gene Amplicon	PRJEB12502	ERS1040573	ERX1298910	ERR1226698
	LHM1_13C	Lignin	California_PP	A horizon	16S rRNA gene Amplicon	PRJEB12502	ERS1040574	ERX1298911	ERR1226699
	LHM2_12C	Lignin	California_PP	A horizon	16S rRNA gene Amplicon	PRJEB12502	ERS1040575	ERX1298912	ERR1226700
	LHM2_13C	Lignin	California_PP	A horizon	16S rRNA gene Amplicon	PRJEB12502	ERS1040576	ERX1298913	ERR1226701
	LHM3_12C	Lignin	California_PP	A horizon	16S rRNA gene Amplicon	PRJEB12502	ERS1040577	ERX1298914	ERR1226702
	LHM3_13C	Lignin	California_PP	A horizon	16S rRNA gene Amplicon	PRJEB12502	ERS1040578	ERX1298915	ERR1226703
	LHO1_12C	Lignin	California_PP	O horizon	16S rRNA gene Amplicon	PRJEB12502	ERS1040579	ERX1298916	ERR1226704
	LHO1_13C	Lignin	California_PP	O horizon	16S rRNA gene Amplicon	PRJEB12502	ERS1040580	ERX1298917	ERR1226705
	LHO2_12C	Lignin	California_PP	O horizon	16S rRNA gene Amplicon	PRJEB12502	ERS1040581	ERX1298918	ERR1226706
	LHO3_12C	Lignin	California_PP	O horizon	16S rRNA gene Amplicon	PRJEB12502	ERS1040582	ERX1298919	ERR1226707
	LHO3_13C	Lignin	California_PP	O horizon	16S rRNA gene Amplicon	PRJEB12502	ERS1040583	ERX1298920	ERR1226708
	A7M2_13C	Lignin	Ontario_BS	A horizon	16S rRNA gene Amplicon	PRJEB12502	ERS1040584	ERX1298921	ERR1226709
	A7M3_13C	Lignin	Ontario_BS	A horizon	16S rRNA gene Amplicon	PRJEB12502	ERS1040585	ERX1298922	ERR1226710
	A7O1_12C	Lignin	Ontario_BS	O horizon	16S rRNA gene Amplicon	PRJEB12502	ERS1040586	ERX1298923	ERR1226711
	A7O1_13C	Lignin	Ontario_BS	O horizon	16S rRNA gene Amplicon	PRJEB12502	ERS1040587	ERX1298924	ERR1226712
	A7O2_13C	Lignin	Ontario_BS	O horizon	16S rRNA gene Amplicon	PRJEB12502	ERS1040588	ERX1298925	ERR1226713
	A8M2_12C	Lignin	Ontario_BS	A horizon	16S rRNA gene Amplicon	PRJEB12502	ERS1040589	ERX1298926	ERR1226714
	A8M2_13C	Lignin	Ontario_BS	A horizon	16S rRNA gene Amplicon	PRJEB12502	ERS1040590	ERX1298927	ERR1226715
	A8M3_13C	Lignin	Ontario_BS	A horizon	16S rRNA gene Amplicon	PRJEB12502	ERS1040591	ERX1298928	ERR1226716
	A8O1_12C	Lignin	Ontario_BS	O horizon	16S rRNA gene Amplicon	PRJEB12502	ERS1040592	ERX1298929	ERR1226717
	A8O2_12C	Lignin	Ontario_BS	O horizon	16S rRNA gene Amplicon	PRJEB12502	ERS1040593	ERX1298930	ERR1226718
	A8O2_13C	Lignin	Ontario_BS	O horizon	16S rRNA gene Amplicon	PRJEB12502	ERS1040594	ERX1298931	ERR1226719
	A8O3_12C	Lignin	Ontario_BS	O horizon	16S rRNA gene Amplicon	PRJEB12502	ERS1040595	ERX1298932	ERR1226720
	A9M1_12C	Lignin	Ontario_BS	A horizon	16S rRNA gene Amplicon	PRJEB12502	ERS1040596	ERX1298933	ERR1226721
	A9M1_13C	Lignin	Ontario_BS	A horizon	16S rRNA gene Amplicon	PRJEB12502	ERS1040597	ERX1298934	ERR1226722
	A9M2_12C	Lignin	Ontario_BS	A horizon	16S rRNA gene Amplicon	PRJEB12502	ERS1040598	ERX1298935	ERR1226723
	A9M2_13C	Lignin	Ontario_BS	A horizon	16S rRNA gene Amplicon	PRJEB12502	ERS1040599	ERX1298936	ERR1226724
	A9M3_12C	Lignin	Ontario_BS	A horizon	16S rRNA gene Amplicon	PRJEB12502	ERS1040600	ERX1298937	ERR1226725
	A9M3_13C	Lignin	Ontario_BS	A horizon	16S rRNA gene Amplicon	PRJEB12502	ERS1040601	ERX1298938	ERR1226726
	A9O1_12C	Lignin	Ontario_BS	O horizon	16S rRNA gene Amplicon	PRJEB12502	ERS1040602	ERX1298939	ERR1226727
	A9O2_13C	Lignin	Ontario_BS	O horizon	16S rRNA gene Amplicon	PRJEB12502	ERS1040603	ERX1298940	ERR1226728
	A9O3_12C	Lignin	Ontario_BS	O horizon	16S rRNA gene Amplicon	PRJEB12502	ERS1040604	ERX1298941	ERR1226729
	BLM2_12C	Lignin	California_PP	A horizon	16S rRNA gene Amplicon	PRJEB12502	ERS1040605	ERX1298942	ERR1226730
	BLO2_12C	Lignin	California_PP	O horizon	16S rRNA gene Amplicon	PRJEB12502	ERS1040606	ERX1298943	ERR1226731
	BLO3_12C	Lignin	California_PP	O horizon	16S rRNA gene Amplicon	PRJEB12502	ERS1040607	ERX1298944	ERR1226732
	BRM1_13C	Lignin	California_PP	A horizon	16S rRNA gene Amplicon	PRJEB12502	ERS1040608	ERX1298945	ERR1226733
	TXAM1_13C	Lignin	Texas_LP	A horizon	16S rRNA gene Amplicon	PRJEB12502	ERS1040609	ERX1298946	ERR1226734
	TXAM2_12C	Lignin	Texas_LP	A horizon	16S rRNA gene Amplicon	PRJEB12502	ERS1040610	ERX1298947	ERR1226735
	TXAM2_13C	Lignin	Texas_LP	A horizon	16S rRNA gene Amplicon	PRJEB12502	ERS1040611	ERX1298948	ERR1226736
	TXAM3_12C	Lignin	Texas_LP	A horizon	16S rRNA gene Amplicon	PRJEB12502	ERS1040612	ERX1298949	ERR1226737
	TXAM3_13C	Lignin	Texas_LP	A horizon	16S rRNA gene Amplicon	PRJEB12502	ERS1040613	ERX1298950	ERR1226738
	TXAO1_13C	Lignin	Texas_LP	O horizon	16S rRNA gene Amplicon	PRJEB12502	ERS1040614	ERX1298951	ERR1226739
	TXAO2_13C	Lignin	Texas_LP	O horizon	16S rRNA gene Amplicon	PRJEB12502	ERS1040615	ERX1298952	ERR1226740
	A7025_12C	Cellulose	Ontario_BS	O horizon	16S rRNA gene Amplicon	PRJEB12502	ERS1040616	ERX1298953	ERR1226741
	A7025_13C	Cellulose	Ontario_BS	O horizon	16S rRNA gene Amplicon	PRJEB12502	ERS1040617	ERX1298954	ERR1226742
	A7026_12C	Cellulose	Ontario_BS	A horizon	16S rRNA gene Amplicon	PRJEB12502	ERS1040618	ERX1298955	ERR1226743
	A7026_13C	Cellulose	Ontario_BS	A horizon	16S rRNA gene Amplicon	PRJEB12502	ERS1040619	ERX1298956	ERR1226744
	A8055_12C	Cellulose	Ontario_BS	O horizon	16S rRNA gene Amplicon	PRJEB12502	ERS1040620	ERX1298957	ERR1226745
	A8055_13C	Cellulose	Ontario_BS	O horizon	16S rRNA gene Amplicon	PRJEB12502	ERS1040621	ERX1298958	ERR1226746
	A8056_12C	Cellulose	Ontario_BS	A horizon	16S rRNA gene Amplicon	PRJEB12502	ERS1040622	ERX1298959	ERR1226747
	A8056_13C	Cellulose	Ontario_BS	A horizon	16S rRNA gene Amplicon	PRJEB12502	ERS1040623	ERX1298960	ERR1226748
	A9085_12C	Cellulose	Ontario_BS	O horizon	16S rRNA gene Amplicon	PRJEB12502	ERS1040624	ERX1298961	ERR1226749
	A9085_13C	Cellulose	Ontario_BS	O horizon	16S rRNA gene Amplicon	PRJEB12502	ERS1040625	ERX1298962	ERR1226750
	A9086_12C	Cellulose	Ontario_BS	A horizon	16S rRNA gene Amplicon	PRJEB12502	ERS1040626	ERX1298963	ERR1226751
	A9086_13C	Cellulose	Ontario_BS	A horizon	16S rRNA gene Amplicon	PRJEB12502	ERS1040627	ERX1298964	ERR1226752
	BL043_12C	Cellulose	California_PP	O horizon	16S rRNA gene Amplicon	PRJEB12502	ERS1040628	ERX1298965	ERR1226753
	BL043_13C	Cellulose	California_PP	O horizon	16S rRNA gene Amplicon	PRJEB12502	ERS1040629	ERX1298966	ERR1226754
	BL044_12C	Cellulose	California_PP	A horizon	16S rRNA gene Amplicon	PRJEB12502	ERS1040630	ERX1298967	ERR1226755
	BL044_13C	Cellulose	California_PP	A horizon	16S rRNA gene Amplicon	PRJEB12502	ERS1040631	ERX1298968	ERR1226756
	BP515_12C	Cellulose	BritishColumbia_IDF	O horizon	16S rRNA gene Amplicon	PRJEB12502	ERS1040632	ERX1298969	ERR1226757
	BP515_13C	Cellulose	BritishColumbia_IDF	O horizon	16S rRNA gene Amplicon	PRJEB12502	ERS1040633	ERX1298970	ERR1226758
	BP518_12C	Cellulose	BritishColumbia_IDF	A horizon	16S rRNA gene Amplicon	PRJEB12502	ERS1040634	ERX1298971	ERR1226759
	BP518_13C	Cellulose	BritishColumbia_IDF	A horizon	16S rRNA gene Amplicon	PRJEB12502	ERS1040635	ERX1298972	ERR1226760
	BR067_12C	Cellulose	California_PP	O horizon	16S rRNA gene Amplicon	PRJEB12502	ERS1040636	ERX1298973	ERR1226761
	BR067_13C	Cellulose	California_PP	O horizon	16S rRNA gene Amplicon	PRJEB12502	ERS1040637	ERX1298974	ERR1226762
	BR068_12C	Cellulose	California_PP	A horizon	16S rRNA gene Amplicon	PRJEB12502	ERS1040638	ERX1298975	ERR1226763
	BR068_13C	Cellulose	California_PP	A horizon	16S rRNA gene Amplicon	PRJEB12502	ERS1040639	ERX1298976	ERR1226764
	DC575_12C	Cellulose	BritishColumbia_IDF	O horizon	16S rRNA gene Amplicon	PRJEB12502	ERS1040640	ERX1298977	ERR1226765
	DC575_13C	Cellulose	BritishColumbia_IDF	O horizon	16S rRNA gene Amplicon	PRJEB12502	ERS1040641	ERX1298978	ERR1226766
	DC578_12C	Cellulose	BritishColumbia_IDF	A horizon	16S rRNA gene Amplicon	PRJEB12502	ERS1040642	ERX1298979	ERR1226767
	DC578_13C	Cellulose	BritishColumbia_IDF	A horizon	16S rRNA gene Amplicon	PRJEB12502	ERS1040643	ERX1298980	ERR1226768
	JE121_12C	Cellulose	Ontario_JP	O horizon	16S rRNA gene Amplicon	PRJEB12502	ERS1040644	ERX1298981	ERR1226769
	JE121_13C	Cellulose	Ontario_JP	O horizon	16S rRNA gene Amplicon	PRJEB12502	ERS1040645	ERX1298982	ERR1226770
	JE122_12C	Cellulose	Ontario_JP	A horizon	16S rRNA gene Amplicon	PRJEB12502	ERS1040646	ERX1298983	ERR1226771
	JE122_13C	Cellulose	Ontario_JP	A horizon	16S rRNA gene Amplicon	PRJEB12502	ERS1040647	ERX1298984	ERR1226772
	JS079_12C	Cellulose	Ontario_JP	O horizon	16S rRNA gene Amplicon	PRJEB12502	ERS1040648	ERX1298985	ERR1226773
	JS079_13C	Cellulose	Ontario_JP	O horizon	16S rRNA gene Amplicon	PRJEB12502	ERS1040649	ERX1298986	ERR1226774
	JS080_12C	Cellulose	Ontario_JP	A horizon	16S rRNA gene Amplicon	PRJEB12502	ERS1040650	ERX1298987	ERR1226775
	JS080_13C	Cellulose	Ontario_JP	A horizon	16S rRNA gene Amplicon	PRJEB12502	ERS1040651	ERX1298988	ERR1226776
	JW013_12C	Cellulose	Ontario_JP	O horizon	16S rRNA gene Amplicon	PRJEB12502	ERS1040652	ERX1298989	ERR1226777
	JW013_13C	Cellulose	Ontario_JP	O horizon	16S rRNA gene Amplicon	PRJEB12502	ERS1040653	ERX1298990	ERR1226778
	JW014_12C	Cellulose	Ontario_JP	A horizon	16S rRNA gene Amplicon	PRJEB12502	ERS1040654	ERX1298991	ERR1226779
	JW014_13C	Cellulose	Ontario_JP	A horizon	16S rRNA gene Amplicon	PRJEB12502	ERS1040655	ERX1298992	ERR1226780
	LH019_12C	Cellulose	California_PP	O horizon	16S rRNA gene Amplicon	PRJEB12502	ERS1040656	ERX1298993	ERR1226781
	LH019_13C	Cellulose	California_PP	O horizon	16S rRNA gene Amplicon	PRJEB12502	ERS1040657	ERX1298994	ERR1226782
	LH020_12C	Cellulose	California_PP	A horizon	16S rRNA gene Amplicon	PRJEB12502	ERS1040658	ERX1298995	ERR1226783
	LH020_13C	Cellulose	California_PP	A horizon	16S rRNA gene Amplicon	PRJEB12502	ERS1040659	ERX1298996	ERR1226784
	OC455_12C	Cellulose	BritishColumbia_IDF	O horizon	16S rRNA gene Amplicon	PRJEB12502	ERS1040660	ERX1298997	ERR1226785
	OC455_13C	Cellulose	BritishColumbia_IDF	O horizon	16S rRNA gene Amplicon	PRJEB12502	ERS1040661	ERX1298998	ERR1226786
	OC458_12C	Cellulose	BritishColumbia_IDF	A horizon	16S rRNA gene Amplicon	PRJEB12502	ERS1040662	ERX1298999	ERR1226787
	OC458_13C	Cellulose	BritishColumbia_IDF	A horizon	16S rRNA gene Amplicon	PRJEB12502	ERS1040663	ERX1299000	ERR1226788
	TXA37_12C	Cellulose	Texas_LP	A horizon	16S rRNA gene Amplicon	PRJEB12502	ERS1040664	ERX1299001	ERR1226789
	TXA37_13C	Cellulose	Texas_LP	A horizon	16S rRNA gene Amplicon	PRJEB12502	ERS1040665	ERX1299002	ERR1226790
	TXA40_12C	Cellulose	Texas_LP	O horizon	16S rRNA gene Amplicon	PRJEB12502	ERS1040666	ERX1299003	ERR1226791
	TXA40_13C	Cellulose	Texas_LP	O horizon	16S rRNA gene Amplicon	PRJEB12502	ERS1040667	ERX1299004	ERR1226792
	TXB79_12C	Cellulose	Texas_LP	A horizon	16S rRNA gene Amplicon	PRJEB12502	ERS1040668	ERX1299005	ERR1226793
	TXB79_13C	Cellulose	Texas_LP	A horizon	16S rRNA gene Amplicon	PRJEB12502	ERS1040669	ERX1299006	ERR1226794
	TXB82_12C	Cellulose	Texas_LP	O horizon	16S rRNA gene Amplicon	PRJEB12502	ERS1040670	ERX1299007	ERR1226795
	TXB82_13C	Cellulose	Texas_LP	O horizon	16S rRNA gene Amplicon	PRJEB12502	ERS1040671	ERX1299008	ERR1226796
	TXC145_12C	Cellulose	Texas_LP	A horizon	16S rRNA gene Amplicon	PRJEB12502	ERS1040672	ERX1299009	ERR1226797
	TXC145_13C	Cellulose	Texas_LP	A horizon	16S rRNA gene Amplicon	PRJEB12502	ERS1040673	ERX1299010	ERR1226798
	TXC148_12C	Cellulose	Texas_LP	O horizon	16S rRNA gene Amplicon	PRJEB12502	ERS1040674	ERX1299011	ERR1226799
	TXC148_13C	Cellulose	Texas_LP	O horizon	16S rRNA gene Amplicon	PRJEB12502	ERS1040675	ERX1299012	ERR1226800

## Sheet: Raw Shotgun Metagenome
	Library Name	Substrate	Ecozone	Soil Layer	Library Type	StudyAccession	SampleAccession	Experiment Accession	Run Accession	ScaffoldAccession
	BP515	Cellulose	BritishColumbia_IDF	Organic	Raw Shotgun Metagenome	PRJEB12502	ERS1101932	ERX1418465	ERR1346811	NA
	DC575	Cellulose	BritishColumbia_IDF	Organic	Raw Shotgun Metagenome	PRJEB12502	ERS1101936	ERX1418469	ERR1346815	NA
	DC575_12C	Cellulose	BritishColumbia_IDF	Organic	Raw Shotgun Metagenome	PRJEB12502	ERS1101937	ERX1418470	ERR1346816	NA
	OC455	Cellulose	BritishColumbia_IDF	Organic	Raw Shotgun Metagenome	PRJEB12502	ERS1101952	ERX1418485	ERR1346831	NA
	BP518	Cellulose	BritishColumbia_IDF	Mineral	Raw Shotgun Metagenome	PRJEB12502	ERS1101933	ERX1418466	ERR1346812	NA
	DC578	Cellulose	BritishColumbia_IDF	Mineral	Raw Shotgun Metagenome	PRJEB12502	ERS1101938	ERX1418471	ERR1346817	NA
	DC578_12C	Cellulose	BritishColumbia_IDF	Mineral	Raw Shotgun Metagenome	PRJEB12502	ERS1101939	ERX1418472	ERR1346818	NA
	OC458	Cellulose	BritishColumbia_IDF	Mineral	Raw Shotgun Metagenome	PRJEB12502	ERS1101953	ERX1418486	ERR1346832	NA
	BL043	Cellulose	California_PP	Organic	Raw Shotgun Metagenome	PRJEB12502	ERS1101930	ERX1418463	ERR1346809	NA
	BR067	Cellulose	California_PP	Organic	Raw Shotgun Metagenome	PRJEB12502	ERS1101934	ERX1418467	ERR1346813	NA
	LH019	Cellulose	California_PP	Organic	Raw Shotgun Metagenome	PRJEB12502	ERS1101948	ERX1418481	ERR1346827	NA
	LH019_12C	Cellulose	California_PP	Organic	Raw Shotgun Metagenome	PRJEB12502	ERS1101949	ERX1418482	ERR1346828	NA
	BL044	Cellulose	California_PP	Mineral	Raw Shotgun Metagenome	PRJEB12502	ERS1101931	ERX1418464	ERR1346810	NA
	BR068	Cellulose	California_PP	Mineral	Raw Shotgun Metagenome	PRJEB12502	ERS1101935	ERX1418468	ERR1346814	NA
	LH020	Cellulose	California_PP	Mineral	Raw Shotgun Metagenome	PRJEB12502	ERS1101950	ERX1418483	ERR1346829	NA
	LH020_12C	Cellulose	California_PP	Mineral	Raw Shotgun Metagenome	PRJEB12502	ERS1101951	ERX1418484	ERR1346830	NA
	A7025	Cellulose	Ontario_BS	Organic	Raw Shotgun Metagenome	PRJEB12502	ERS1101922	ERX1418455	ERR1346801	NA
	A8055	Cellulose	Ontario_BS	Organic	Raw Shotgun Metagenome	PRJEB12502	ERS1101925	ERX1418458	ERR1346804	NA
	A8055_12C	Cellulose	Ontario_BS	Organic	Raw Shotgun Metagenome	PRJEB12502	ERS1101926	ERX1418459	ERR1346805	NA
	A9085	Cellulose	Ontario_BS	Organic	Raw Shotgun Metagenome	PRJEB12502	ERS1101928	ERX1418461	ERR1346807	NA
	A7026	Cellulose	Ontario_BS	Mineral	Raw Shotgun Metagenome	PRJEB12502	ERS1101923	ERX1418456	ERR1346802	NA
	A7026_12C	Cellulose	Ontario_BS	Mineral	Raw Shotgun Metagenome	PRJEB12502	ERS1101924	ERX1418457	ERR1346803	NA
	A8056	Cellulose	Ontario_BS	Mineral	Raw Shotgun Metagenome	PRJEB12502	ERS1101927	ERX1418460	ERR1346806	NA
	A9086	Cellulose	Ontario_BS	Mineral	Raw Shotgun Metagenome	PRJEB12502	ERS1101929	ERX1418462	ERR1346808	NA
	JE121	Cellulose	Ontario_JP	Organic	Raw Shotgun Metagenome	PRJEB12502	ERS1101940	ERX1418473	ERR1346819	NA
	JE121_12C	Cellulose	Ontario_JP	Organic	Raw Shotgun Metagenome	PRJEB12502	ERS1101941	ERX1418474	ERR1346820	NA
	JS079	Cellulose	Ontario_JP	Organic	Raw Shotgun Metagenome	PRJEB12502	ERS1101944	ERX1418477	ERR1346823	NA
	JW013	Cellulose	Ontario_JP	Organic	Raw Shotgun Metagenome	PRJEB12502	ERS1101946	ERX1418479	ERR1346825	NA
	JE122	Cellulose	Ontario_JP	Mineral	Raw Shotgun Metagenome	PRJEB12502	ERS1101942	ERX1418475	ERR1346821	NA
	JE122_12C	Cellulose	Ontario_JP	Mineral	Raw Shotgun Metagenome	PRJEB12502	ERS1101943	ERX1418476	ERR1346822	NA
	JS080	Cellulose	Ontario_JP	Mineral	Raw Shotgun Metagenome	PRJEB12502	ERS1101945	ERX1418478	ERR1346824	NA
	JW014	Cellulose	Ontario_JP	Mineral	Raw Shotgun Metagenome	PRJEB12502	ERS1101947	ERX1418480	ERR1346826	NA
	TXA40	Cellulose	Texas_LP	Organic	Raw Shotgun Metagenome	PRJEB12502	ERS1101956	ERX1418489	ERR1346835	NA
	TXA40_12C	Cellulose	Texas_LP	Organic	Raw Shotgun Metagenome	PRJEB12502	ERS1101957	ERX1418490	ERR1346836	NA
	TXB82	Cellulose	Texas_LP	Organic	Raw Shotgun Metagenome	PRJEB12502	ERS1101958	ERX1418491	ERR1346837	NA
	TXC148	Cellulose	Texas_LP	Organic	Raw Shotgun Metagenome	PRJEB12502	ERS1101959	ERX1418492	ERR1346838	NA
	TXA37	Cellulose	Texas_LP	Mineral	Raw Shotgun Metagenome	PRJEB12502	ERS1101954	ERX1418487	ERR1346833	NA
	TXA37_12C	Cellulose	Texas_LP	Mineral	Raw Shotgun Metagenome	PRJEB12502	ERS1101955	ERX1418488	ERR1346834	NA
	BLO1_13C	Lignin	California_PP	Organic	Raw Shotgun Metagenome	PRJEB12502	ERS1101982	ERX1418515	ERR1346861	NA
	BLO3_12C	Lignin	California_PP	Organic	Raw Shotgun Metagenome	PRJEB12502	ERS1101983	ERX1418516	ERR1346862	NA
	BRO1_13C	Lignin	California_PP	Organic	Raw Shotgun Metagenome	PRJEB12502	ERS1101988	ERX1418521	ERR1346867	NA
	BRO2_13C	Lignin	California_PP	Organic	Raw Shotgun Metagenome	PRJEB12502	ERS1101989	ERX1418522	ERR1346868	NA
	BRO3_12C	Lignin	California_PP	Organic	Raw Shotgun Metagenome	PRJEB12502	ERS1101990	ERX1418523	ERR1346869	NA
	BRO3_13C	Lignin	California_PP	Organic	Raw Shotgun Metagenome	PRJEB12502	ERS1101991	ERX1418524	ERR1346870	NA
	LHO3_12C	Lignin	California_PP	Organic	Raw Shotgun Metagenome	PRJEB12502	ERS1101996	ERX1418529	ERR1346875	NA
	LHO3_13C	Lignin	California_PP	Organic	Raw Shotgun Metagenome	PRJEB12502	ERS1101997	ERX1418530	ERR1346876	NA
	BLM1_13C	Lignin	California_PP	Mineral	Raw Shotgun Metagenome	PRJEB12502	ERS1101978	ERX1418511	ERR1346857	NA
	BLM2_12C	Lignin	California_PP	Mineral	Raw Shotgun Metagenome	PRJEB12502	ERS1101979	ERX1418512	ERR1346858	NA
	BLM2_13C	Lignin	California_PP	Mineral	Raw Shotgun Metagenome	PRJEB12502	ERS1101980	ERX1418513	ERR1346859	NA
	BLM3_13C	Lignin	California_PP	Mineral	Raw Shotgun Metagenome	PRJEB12502	ERS1101981	ERX1418514	ERR1346860	NA
	BR_Antibiotic_13C	Lignin	California_PP	Mineral	Raw Shotgun Metagenome	PRJEB12502	ERS1102010	ERX1418543	ERR1346889	NA
	BR_Control_13C	Lignin	California_PP	Mineral	Raw Shotgun Metagenome	PRJEB12502	ERS1102011	ERX1418544	ERR1346890	NA
	BRM1_12C	Lignin	California_PP	Mineral	Raw Shotgun Metagenome	PRJEB12502	ERS1101984	ERX1418517	ERR1346863	NA
	BRM1_13C	Lignin	California_PP	Mineral	Raw Shotgun Metagenome	PRJEB12502	ERS1101985	ERX1418518	ERR1346864	NA
	BRM2_12C	Lignin	California_PP	Mineral	Raw Shotgun Metagenome	PRJEB12502	ERS1102004	ERX1418537	ERR1346883	NA
	BRM2_13C	Lignin	California_PP	Mineral	Raw Shotgun Metagenome	PRJEB12502	ERS1101986	ERX1418519	ERR1346865	NA
	BRM3_13C	Lignin	California_PP	Mineral	Raw Shotgun Metagenome	PRJEB12502	ERS1101987	ERX1418520	ERR1346866	NA
	LHM1_12C	Lignin	California_PP	Mineral	Raw Shotgun Metagenome	PRJEB12502	ERS1101992	ERX1418525	ERR1346871	NA
	LHM1_13C	Lignin	California_PP	Mineral	Raw Shotgun Metagenome	PRJEB12502	ERS1101993	ERX1418526	ERR1346872	NA
	LHM2_13C	Lignin	California_PP	Mineral	Raw Shotgun Metagenome	PRJEB12502	ERS1101994	ERX1418527	ERR1346873	NA
	LHM3_13C	Lignin	California_PP	Mineral	Raw Shotgun Metagenome	PRJEB12502	ERS1101995	ERX1418528	ERR1346874	NA
	A7O1_13C	Lignin	Ontario_BS	Organic	Raw Shotgun Metagenome	PRJEB12502	ERS1101964	ERX1418497	ERR1346843	NA
	A7O2_12C	Lignin	Ontario_BS	Organic	Raw Shotgun Metagenome	PRJEB12502	ERS1101965	ERX1418498	ERR1346844	NA
	A7O2_13C	Lignin	Ontario_BS	Organic	Raw Shotgun Metagenome	PRJEB12502	ERS1101966	ERX1418499	ERR1346845	NA
	A8O2_12C	Lignin	Ontario_BS	Organic	Raw Shotgun Metagenome	PRJEB12502	ERS1101970	ERX1418503	ERR1346849	NA
	A8O2_13C	Lignin	Ontario_BS	Organic	Raw Shotgun Metagenome	PRJEB12502	ERS1101971	ERX1418504	ERR1346850	NA
	A8O3_12C	Lignin	Ontario_BS	Organic	Raw Shotgun Metagenome	PRJEB12502	ERS1101972	ERX1418505	ERR1346851	NA
	A9O2_13C	Lignin	Ontario_BS	Organic	Raw Shotgun Metagenome	PRJEB12502	ERS1101977	ERX1418510	ERR1346856	NA
	A7_Antibiotic_13C	Lignin	Ontario_BS	Mineral	Raw Shotgun Metagenome	PRJEB12502	ERS1102006	ERX1418539	ERR1346885	NA
	A7_Control_13C	Lignin	Ontario_BS	Mineral	Raw Shotgun Metagenome	PRJEB12502	ERS1102007	ERX1418540	ERR1346886	NA
	A7M1_13C	Lignin	Ontario_BS	Mineral	Raw Shotgun Metagenome	PRJEB12502	ERS1101960	ERX1418493	ERR1346839	NA
	A7M2_13C	Lignin	Ontario_BS	Mineral	Raw Shotgun Metagenome	PRJEB12502	ERS1101961	ERX1418494	ERR1346840	NA
	A7M3_12C	Lignin	Ontario_BS	Mineral	Raw Shotgun Metagenome	PRJEB12502	ERS1101962	ERX1418495	ERR1346841	NA
	A7M3_13C	Lignin	Ontario_BS	Mineral	Raw Shotgun Metagenome	PRJEB12502	ERS1101963	ERX1418496	ERR1346842	NA
	A8_Antibiotic_13C	Lignin	Ontario_BS	Mineral	Raw Shotgun Metagenome	PRJEB12502	ERS1102008	ERX1418541	ERR1346887	NA
	A8_Control_13C	Lignin	Ontario_BS	Mineral	Raw Shotgun Metagenome	PRJEB12502	ERS1102009	ERX1418542	ERR1346888	NA
	A8M1_12C	Lignin	Ontario_BS	Mineral	Raw Shotgun Metagenome	PRJEB12502	ERS1101967	ERX1418500	ERR1346846	NA
	A8M2_13C	Lignin	Ontario_BS	Mineral	Raw Shotgun Metagenome	PRJEB12502	ERS1101968	ERX1418501	ERR1346847	NA
	A8M3_12C	Lignin	Ontario_BS	Mineral	Raw Shotgun Metagenome	PRJEB12502	ERS1102005	ERX1418538	ERR1346884	NA
	A8M3_13C	Lignin	Ontario_BS	Mineral	Raw Shotgun Metagenome	PRJEB12502	ERS1101969	ERX1418502	ERR1346848	NA
	A9M1_12C	Lignin	Ontario_BS	Mineral	Raw Shotgun Metagenome	PRJEB12502	ERS1101973	ERX1418506	ERR1346852	NA
	A9M1_13C	Lignin	Ontario_BS	Mineral	Raw Shotgun Metagenome	PRJEB12502	ERS1101974	ERX1418507	ERR1346853	NA
	A9M2_13C	Lignin	Ontario_BS	Mineral	Raw Shotgun Metagenome	PRJEB12502	ERS1101975	ERX1418508	ERR1346854	NA
	A9M3_13C	Lignin	Ontario_BS	Mineral	Raw Shotgun Metagenome	PRJEB12502	ERS1101976	ERX1418509	ERR1346855	NA
	TXAO1_13C	Lignin	Texas_LP	Organic	Raw Shotgun Metagenome	PRJEB12502	ERS1102003	ERX1418536	ERR1346882	NA
	TXA_Antibiotic_13C	Lignin	Texas_LP	Mineral	Raw Shotgun Metagenome	PRJEB12502	ERS1102012	ERX1418545	ERR1346891	NA
	TXA_Control_13C	Lignin	Texas_LP	Mineral	Raw Shotgun Metagenome	PRJEB12502	ERS1102013	ERX1418546	ERR1346892	NA
	TXAM1_13C	Lignin	Texas_LP	Mineral	Raw Shotgun Metagenome	PRJEB12502	ERS1101998	ERX1418531	ERR1346877	NA
	TXAM2_12C	Lignin	Texas_LP	Mineral	Raw Shotgun Metagenome	PRJEB12502	ERS1101999	ERX1418532	ERR1346878	NA
	TXAM2_13C	Lignin	Texas_LP	Mineral	Raw Shotgun Metagenome	PRJEB12502	ERS1102000	ERX1418533	ERR1346879	NA
	TXAM3_12C	Lignin	Texas_LP	Mineral	Raw Shotgun Metagenome	PRJEB12502	ERS1102001	ERX1418534	ERR1346880	NA
	TXAM3_13C	Lignin	Texas_LP	Mineral	Raw Shotgun Metagenome	PRJEB12502	ERS1102002	ERX1418535	ERR1346881	NA

## Sheet: Assembled Metagenomes
	Library Name	Substrate	Ecozone	Soil Layer	Enrichment	Library Type	StudyAccession	SampleAccession	Experiment Accession	Run Accession	ScaffoldAccession	# contigs (>= 1000 bp)	Total length (>= 1000 bp)	N50	Largest contig
	BP515	Cellulose	BritishColumbia_IDF	Organic	C13	Metagenome Assembly	PRJEB12502	ERS1101932	NA	NA	FTIC01000001-FTIC01274702	307	530374	1606	11607
	DC575	Cellulose	BritishColumbia_IDF	Organic	C13	Metagenome Assembly	PRJEB12502	ERS1101936	NA	NA	FTKR01000001-FTKR01820576	11612	26670579	2536	62194
	DC575_12C	Cellulose	BritishColumbia_IDF	Organic	C12	Metagenome Assembly	PRJEB12502	ERS1101937	NA	NA	FTKA01000001-FTKA01246212	910	1782229	2049	15761
	OC455	Cellulose	BritishColumbia_IDF	Organic	C13	Metagenome Assembly	PRJEB12502	ERS1101952	NA	NA	FTJC01000001-FTJC01875660	7472	13666684	1800	22210
	BP518	Cellulose	BritishColumbia_IDF	Mineral	C13	Metagenome Assembly	PRJEB12502	ERS1101933	NA	NA	FTIG01000001-FTIG01337790	2568	4146999	1555	36540
	DC578_12C	Cellulose	BritishColumbia_IDF	Mineral	C12	Metagenome Assembly	PRJEB12502	ERS1101939	NA	NA	FTHZ01000001-FTHZ01195850	318	429131	1313	3044
	OC458	Cellulose	BritishColumbia_IDF	Mineral	C13	Metagenome Assembly	PRJEB12502	ERS1101953	NA	NA	FTJN01000001-FTJN01929946	11319	42990450	7013	212112
	BL043	Cellulose	California_PP	Organic	C13	Metagenome Assembly	PRJEB12502	ERS1101930	NA	NA	FTJH01000001-FTJH01773856	4413	10414880	2626	39157
	BR067	Cellulose	California_PP	Organic	C13	Metagenome Assembly	PRJEB12502	ERS1101934	NA	NA	FTKF01000001-FTKF01416481	12818	26788350	2184	52378
	LH019	Cellulose	California_PP	Organic	C13	Metagenome Assembly	PRJEB12502	ERS1101948	NA	NA	FTKK01000001-FTKK01741980	2806	5160004	1845	20365
	LH019_12C	Cellulose	California_PP	Organic	C12	Metagenome Assembly	PRJEB12502	ERS1101949	NA	NA	FTIB01000001-FTIB01151159	24	32043	1232	2350
	BL044	Cellulose	California_PP	Mineral	C13	Metagenome Assembly	PRJEB12502	ERS1101931	NA	NA	FTIW01000001-FTIW01578012	6288	9582393	1500	12324
	BR068	Cellulose	California_PP	Mineral	C13	Metagenome Assembly	PRJEB12502	ERS1101935	NA	NA	FTIJ01000001-FTIJ01330850	8969	20494305	2555	22017
	LH020	Cellulose	California_PP	Mineral	C13	Metagenome Assembly	PRJEB12502	ERS1101950	NA	NA	FTKL01000001-FTKL01582707	4395	19059184	11632	77825
	LH020_12C	Cellulose	California_PP	Mineral	C12	Metagenome Assembly	PRJEB12502	ERS1101951	NA	NA	FTHV01000001-FTHV01127356	2545	7540250	3689	32919
	A8055_12C	Cellulose	Ontario_BS	Organic	C12	Metagenome Assembly	PRJEB12502	ERS1101926	NA	NA	FTKS01000001-FTKS01436938	5956	9864496	1636	22444
	A9085	Cellulose	Ontario_BS	Organic	C13	Metagenome Assembly	PRJEB12502	ERS1101928	NA	NA	FTKM01000001-FTKM01680091	10067	35467550	4990	1051722
	A7026	Cellulose	Ontario_BS	Mineral	C13	Metagenome Assembly	PRJEB12502	ERS1101923	NA	NA	FTIF01000001-FTIF01349150	13362	57205237	7278	161781
	A7026_12C	Cellulose	Ontario_BS	Mineral	C12	Metagenome Assembly	PRJEB12502	ERS1101924	NA	NA	FTID01000001-FTID01300904	651	945554	1406	4950
	A8056	Cellulose	Ontario_BS	Mineral	C13	Metagenome Assembly	PRJEB12502	ERS1101927	NA	NA	FTIR01000001-FTIR01452766	7587	36909762	9668	161115
	A9086	Cellulose	Ontario_BS	Mineral	C13	Metagenome Assembly	PRJEB12502	ERS1101929	NA	NA	FTIT01000001-FTIT01511568	6836	25061967	5985	56261
	JE121_12C	Cellulose	Ontario_JP	Organic	C12	Metagenome Assembly	PRJEB12502	ERS1101941	NA	NA	FTHY01000001-FTHY01127361	2551	7553217	3678	41363
	JS079	Cellulose	Ontario_JP	Organic	C13	Metagenome Assembly	PRJEB12502	ERS1101944	NA	NA	FTJE01000001-FTJE01893976	4727	9217504	1999	50271
	JW013	Cellulose	Ontario_JP	Organic	C13	Metagenome Assembly	PRJEB12502	ERS1101946	NA	NA	FTLB01000001-FTLB01843471	24445	75085255	4225	508732
	JE122	Cellulose	Ontario_JP	Mineral	C13	Metagenome Assembly	PRJEB12502	ERS1101942	NA	NA	FTKD01000001-FTKD01411784	5230	39273358	35024	617630
	JE122_12C	Cellulose	Ontario_JP	Mineral	C12	Metagenome Assembly	PRJEB12502	ERS1101943	NA	NA	FTIN01000001-FTIN01423455	4207	9185073	2398	31073
	JS080	Cellulose	Ontario_JP	Mineral	C13	Metagenome Assembly	PRJEB12502	ERS1101945	NA	NA	FTKT01000001-FTKT01457733	8712	48332452	10584	153189
	JW014	Cellulose	Ontario_JP	Mineral	C13	Metagenome Assembly	PRJEB12502	ERS1101947	NA	NA	FTIP01000001-FTIP01388939	11512	31813317	3366	93362
	TXA40	Cellulose	Texas_LP	Organic	C13	Metagenome Assembly	PRJEB12502	ERS1101956	NA	NA	FTIZ01000001-FTIZ01752047	29548	95914910	4262	425193
	TXA40_12C	Cellulose	Texas_LP	Organic	C12	Metagenome Assembly	PRJEB12502	ERS1101957	NA	NA	FTKB01000001-FTKB01227478	433	641819	1305	42141
	TXB82	Cellulose	Texas_LP	Organic	C13	Metagenome Assembly	PRJEB12502	ERS1101958	NA	NA	FTIQ01000001-FTIQ01610092	7349	14396227	1965	40825
	TXA37_12C	Cellulose	Texas_LP	Mineral	C12	Metagenome Assembly	PRJEB12502	ERS1101955	NA	NA	FTJI01000001-FTJI01820594	11621	26665598	2534	62194
	BLO1_13C	Lignin	California_PP	Organic	C13	Metagenome Assembly	PRJEB12502	ERS1101982	NA	NA	FTJS01000001-FTJS01760907	767	1141382	1407	37078
	BLO3_12C	Lignin	California_PP	Organic	C12	Metagenome Assembly	PRJEB12502	ERS1101983	NA	NA	FTKE01000001-FTKE01005175	5	5695	1092	1358
	BRO1_13C	Lignin	California_PP	Organic	C13	Metagenome Assembly	PRJEB12502	ERS1101988	NA	NA	FTJQ01000001-FTJQ01485525	6443	15855159	2842	27406
	BRO2_13C	Lignin	California_PP	Organic	C13	Metagenome Assembly	PRJEB12502	ERS1101989	NA	NA	FTKP01000001-FTKP01279659	8456	21014057	2814	40580
	BRO3_12C	Lignin	California_PP	Organic	C12	Metagenome Assembly	PRJEB12502	ERS1101990	NA	NA	FTJD01000001-FTJD01015934	0	0	NA	NA
	BRO3_13C	Lignin	California_PP	Organic	C13	Metagenome Assembly	PRJEB12502	ERS1101991	NA	NA	FTJK01000001-FTJK01209305	5396	20605638	5557	55413
	LHO3_12C	Lignin	California_PP	Organic	C12	Metagenome Assembly	PRJEB12502	ERS1101996	NA	NA	FTKN01000001-FTKN01006972	0	0	NA	NA
	BLM1_13C	Lignin	California_PP	Mineral	C13	Metagenome Assembly	PRJEB12502	ERS1101978	NA	NA	FTKQ01000001-FTKQ01334231	4483	9183213	2136	39233
	BLM2_12C	Lignin	California_PP	Mineral	C12	Metagenome Assembly	PRJEB12502	ERS1101979	NA	NA	FTIS01000001-FTIS01031720	4	5640	1335	1785
	BLM2_13C	Lignin	California_PP	Mineral	C13	Metagenome Assembly	PRJEB12502	ERS1101980	NA	NA	FTKH01000001-FTKH01098396	2538	3704682	1416	8172
	BLM3_13C	Lignin	California_PP	Mineral	C13	Metagenome Assembly	PRJEB12502	ERS1101981	NA	NA	FTIY01000001-FTIY01143229	5276	8758320	1647	9479
	BR_Antibiotic	Lignin	California_PP	Mineral	C13	Metagenome Assembly	PRJEB12502	ERS1102010	NA	NA	FTJM01000001-FTJM01379587	4616	15144226	4831	64391
	BR_Control	Lignin	California_PP	Mineral	C13	Metagenome Assembly	PRJEB12502	ERS1102011	NA	NA	FTKC01000001-FTKC01884931	428	626018	1315	15718
	BRM1_12C	Lignin	California_PP	Mineral	C12	Metagenome Assembly	PRJEB12502	ERS1101984	NA	NA	FTKG01000001-FTKG01062394	85	146506	1788	6014
	BRM1_13C	Lignin	California_PP	Mineral	C13	Metagenome Assembly	PRJEB12502	ERS1101985	NA	NA	FTJB01000001-FTJB01051675	898	1294391	1391	5006
	BRM2_12C	Lignin	California_PP	Mineral	C12	Metagenome Assembly	PRJEB12502	ERS1102004	NA	NA	FTKJ01000001-FTKJ01083145	15	25343	1672	4488
	BRM2_13C	Lignin	California_PP	Mineral	C13	Metagenome Assembly	PRJEB12502	ERS1101986	NA	NA	FTJO01000001-FTJO01372239	22011	78849660	4966	71051
	BRM3_13C	Lignin	California_PP	Mineral	C13	Metagenome Assembly	PRJEB12502	ERS1101987	NA	NA	FTJG01000001-FTJG01118901	4500	11615711	3047	30759
	LHM1_12C	Lignin	California_PP	Mineral	C12	Metagenome Assembly	PRJEB12502	ERS1101992	NA	NA	FTJF01000001-FTJF01018906	2	2999	1563	1563
	LHM1_13C	Lignin	California_PP	Mineral	C13	Metagenome Assembly	PRJEB12502	ERS1101993	NA	NA	FTJJ01000001-FTJJ01054064	219	277127	1237	2553
	LHM2_13C	Lignin	California_PP	Mineral	C13	Metagenome Assembly	PRJEB12502	ERS1101994	NA	NA	FTJX01000001-FTJX01475362	7583	12923723	1698	18268
	LHM3_13C	Lignin	California_PP	Mineral	C13	Metagenome Assembly	PRJEB12502	ERS1101995	NA	NA	FTJP01000001-FTJP01050285	568	820596	1409	8583
	A7O1_13C	Lignin	Ontario_BS	Organic	C13	Metagenome Assembly	PRJEB12502	ERS1101964	NA	NA	FTHT01000001-FTHT01067378	1763	4834580	3358	17931
	A7O2_12C	Lignin	Ontario_BS	Organic	C12	Metagenome Assembly	PRJEB12502	ERS1101965	NA	NA	FTHR01000001-FTHR01012696	4	6039	1417	2268
	A7O2_13C	Lignin	Ontario_BS	Organic	C13	Metagenome Assembly	PRJEB12502	ERS1101966	NA	NA	FTIL01000001-FTIL01405296	8322	22034006	3222	39506
	A8O2_12C	Lignin	Ontario_BS	Organic	C12	Metagenome Assembly	PRJEB12502	ERS1101970	NA	NA	FTIX01000001-FTIX01328470	3382	11549194	5679	137573
	A8O2_13C	Lignin	Ontario_BS	Organic	C13	Metagenome Assembly	PRJEB12502	ERS1101971	NA	NA	FTLA01000001-FTLA01550502	3617	6581650	1899	15598
	A8O3_12C	Lignin	Ontario_BS	Organic	C12	Metagenome Assembly	PRJEB12502	ERS1101972	NA	NA	FTIM01000001-FTIM01142276	44	78892	1910	5084
	A9O2_13C	Lignin	Ontario_BS	Organic	C13	Metagenome Assembly	PRJEB12502	ERS1101977	NA	NA	FTKI01000001-FTKI01295082	668	1114660	1537	20568
	A7_Antibiotic	Lignin	Ontario_BS	Mineral	C13	Metagenome Assembly	PRJEB12502	ERS1102006	NA	NA	FTHQ01000001-FTHQ01000471	361	8393889	38270	239404
	A7_Control	Lignin	Ontario_BS	Mineral	C13	Metagenome Assembly	PRJEB12502	ERS1102007	NA	NA	FTIE01000001-FTIE01241305	3853	7193384	1885	12295
	A7M1_13C	Lignin	Ontario_BS	Mineral	C13	Metagenome Assembly	PRJEB12502	ERS1101960	NA	NA	FTIH01000001-FTIH01353217	7563	28627916	5676	107372
	A7M2_13C	Lignin	Ontario_BS	Mineral	C13	Metagenome Assembly	PRJEB12502	ERS1101961	NA	NA	FTIU01000001-FTIU01612198	12995	33593060	3087	36439
	A7M3_12C	Lignin	Ontario_BS	Mineral	C12	Metagenome Assembly	PRJEB12502	ERS1101962	NA	NA	FTHW01000001-FTHW01104510	115	266118	2705	8266
	A7M3_13C	Lignin	Ontario_BS	Mineral	C13	Metagenome Assembly	PRJEB12502	ERS1101963	NA	NA	FTHS01000001-FTHS01059358	1746	2892090	1670	8667
	A8_Antibiotic	Lignin	Ontario_BS	Mineral	C13	Metagenome Assembly	PRJEB12502	ERS1102008	NA	NA	FTJA01000001-FTJA01763611	7570	19619415	3115	63169
	A8_Control	Lignin	Ontario_BS	Mineral	C13	Metagenome Assembly	PRJEB12502	ERS1102009	NA	NA	FTKZ01000001-FTKZ01402478	4675	8001482	1701	54196
	A8M1_12C	Lignin	Ontario_BS	Mineral	C12	Metagenome Assembly	PRJEB12502	ERS1101967	NA	NA	FTHU01000001-FTHU01034751	17	19664	1151	1574
	A8M2_13C	Lignin	Ontario_BS	Mineral	C13	Metagenome Assembly	PRJEB12502	ERS1101968	NA	NA	FTHX01000001-FTHX01042685	59	71983	1134	2616
	A8M3_12C	Lignin	Ontario_BS	Mineral	C12	Metagenome Assembly	PRJEB12502	ERS1102005	NA	NA	FTIA01000001-FTIA01055129	0	0	NA	NA
	A8M3_13C	Lignin	Ontario_BS	Mineral	C13	Metagenome Assembly	PRJEB12502	ERS1101969	NA	NA	FTJL01000001-FTJL01700498	19412	55806596	3446	123440
	A9M1_12C	Lignin	Ontario_BS	Mineral	C12	Metagenome Assembly	PRJEB12502	ERS1101973	NA	NA	FTIK01000001-FTIK01003150	2	4768	2588	2588
	A9M1_13C	Lignin	Ontario_BS	Mineral	C13	Metagenome Assembly	PRJEB12502	ERS1101974	NA	NA	FTKY01000001-FTKY01016806	2	2806	1513	1513
	A9M2_13C	Lignin	Ontario_BS	Mineral	C13	Metagenome Assembly	PRJEB12502	ERS1101975	NA	NA	FTIV01000001-FTIV01222709	5975	17521782	3682	69268
	A9M3_13C	Lignin	Ontario_BS	Mineral	C13	Metagenome Assembly	PRJEB12502	ERS1101976	NA	NA	FTIO01000001-FTIO01020934	44	54766	1246	1881
	TXAO1_13C	Lignin	Texas_LP	Organic	C13	Metagenome Assembly	PRJEB12502	ERS1102003	NA	NA	FTII01000001-FTII01474017	4158	8378852	2049	36509
	TXA_Antibiotic	Lignin	Texas_LP	Mineral	C13	Metagenome Assembly	PRJEB12502	ERS1102012	NA	NA	FTJU01000001-FTJU01243452	6643	28883865	8472	145972
	TXA_Control	Lignin	Texas_LP	Mineral	C13	Metagenome Assembly	PRJEB12502	ERS1102013	NA	NA	FTJZ01000001-FTJZ01385345	972	1773205	1842	69647
	TXAM1_13C	Lignin	Texas_LP	Mineral	C13	Metagenome Assembly	PRJEB12502	ERS1101998	NA	NA	FTJR01000001-FTJR01023780	79	136802	1700	9063
	TXAM2_12C	Lignin	Texas_LP	Mineral	C12	Metagenome Assembly	PRJEB12502	ERS1101999	NA	NA	FTJT01000001-FTJT01001452	0	0	NA	NA
	TXAM2_13C	Lignin	Texas_LP	Mineral	C13	Metagenome Assembly	PRJEB12502	ERS1102000	NA	NA	FTJY01000001-FTJY01133925	3172	4966998	1522	27116
	TXAM3_12C	Lignin	Texas_LP	Mineral	C12	Metagenome Assembly	PRJEB12502	ERS1102001	NA	NA	FTJV01000001-FTJV01003625	0	0	NA	NA
	TXAM3_13C	Lignin	Texas_LP	Mineral	C13	Metagenome Assembly	PRJEB12502	ERS1102002	NA	NA	FTJW01000001-FTJW01004662	0	0	NA	NA

## Sheet: MAGs
	Library Name	Substrate	Ecozone	Soil Layer	Library Type	StudyAccession	SampleAccession	Experiment Accession	Run Accession	ScaffoldAccession
	BC_LODGEPOLE_ORGANIC_Bin.1	Cellulose	BritishColumbia_IDF	Organic	Metagenome-Assembled Genome	PRJEB12502	ERS1101952	NA	NA	FSUC01000001-FSUC01000920
	BC_LODGEPOLE_ORGANIC_Bin.10	Cellulose	BritishColumbia_IDF	Organic	Metagenome-Assembled Genome	PRJEB12502	ERS1101952	NA	NA	FSSK01000001-FSSK01000052
	BC_LODGEPOLE_ORGANIC_Bin.11	Cellulose	BritishColumbia_IDF	Organic	Metagenome-Assembled Genome	PRJEB12502	ERS1101952	NA	NA	FSTB01000001-FSTB01000258
	BC_LODGEPOLE_ORGANIC_Bin.12	Cellulose	BritishColumbia_IDF	Organic	Metagenome-Assembled Genome	PRJEB12502	ERS1101952	NA	NA	FSTE01000001-FSTE01000380
	BC_LODGEPOLE_ORGANIC_Bin.13	Cellulose	BritishColumbia_IDF	Organic	Metagenome-Assembled Genome	PRJEB12502	ERS1101952	NA	NA	FSTW01000001-FSTW01000739
	BC_LODGEPOLE_ORGANIC_Bin.14	Cellulose	BritishColumbia_IDF	Organic	Metagenome-Assembled Genome	PRJEB12502	ERS1101952	NA	NA	FSTQ01000001-FSTQ01000621
	BC_LODGEPOLE_ORGANIC_Bin.15	Cellulose	BritishColumbia_IDF	Organic	Metagenome-Assembled Genome	PRJEB12502	ERS1101952	NA	NA	FSST01000001-FSST01000229
	BC_LODGEPOLE_ORGANIC_Bin.16	Cellulose	BritishColumbia_IDF	Organic	Metagenome-Assembled Genome	PRJEB12502	ERS1101952	NA	NA	FSSR01000001-FSSR01000144
	BC_LODGEPOLE_ORGANIC_Bin.17	Cellulose	BritishColumbia_IDF	Organic	Metagenome-Assembled Genome	PRJEB12502	ERS1101952	NA	NA	FSSN01000001-FSSN01000112
	BC_LODGEPOLE_ORGANIC_Bin.18	Cellulose	BritishColumbia_IDF	Organic	Metagenome-Assembled Genome	PRJEB12502	ERS1101952	NA	NA	FSSO01000001-FSSO01000099
	BC_LODGEPOLE_ORGANIC_Bin.19	Cellulose	BritishColumbia_IDF	Organic	Metagenome-Assembled Genome	PRJEB12502	ERS1101952	NA	NA	FSTA01000001-FSTA01000343
	BC_LODGEPOLE_ORGANIC_Bin.2	Cellulose	BritishColumbia_IDF	Organic	Metagenome-Assembled Genome	PRJEB12502	ERS1101952	NA	NA	FSTT01000001-FSTT01000553
	BC_LODGEPOLE_ORGANIC_Bin.3	Cellulose	BritishColumbia_IDF	Organic	Metagenome-Assembled Genome	PRJEB12502	ERS1101952	NA	NA	FSSY01000001-FSSY01000261
	BC_LODGEPOLE_ORGANIC_Bin.4	Cellulose	BritishColumbia_IDF	Organic	Metagenome-Assembled Genome	PRJEB12502	ERS1101952	NA	NA	FSSQ01000001-FSSQ01000057
	BC_LODGEPOLE_ORGANIC_Bin.5	Cellulose	BritishColumbia_IDF	Organic	Metagenome-Assembled Genome	PRJEB12502	ERS1101952	NA	NA	FSTY01000001-FSTY01000723
	BC_LODGEPOLE_ORGANIC_Bin.6	Cellulose	BritishColumbia_IDF	Organic	Metagenome-Assembled Genome	PRJEB12502	ERS1101952	NA	NA	FSTG01000001-FSTG01000397
	BC_LODGEPOLE_ORGANIC_Bin.7	Cellulose	BritishColumbia_IDF	Organic	Metagenome-Assembled Genome	PRJEB12502	ERS1101952	NA	NA	FSSP01000001-FSSP01000173
	BC_LODGEPOLE_ORGANIC_Bin.8	Cellulose	BritishColumbia_IDF	Organic	Metagenome-Assembled Genome	PRJEB12502	ERS1101952	NA	NA	FSTZ01000001-FSTZ01001062
	BC_LODGEPOLE_ORGANIC_Bin.9	Cellulose	BritishColumbia_IDF	Organic	Metagenome-Assembled Genome	PRJEB12502	ERS1101952	NA	NA	FSSS01000001-FSSS01000100
	BC_LODGEPOLE_MINERAL_Bin.1	Cellulose	BritishColumbia_IDF	Mineral	Metagenome-Assembled Genome	PRJEB12502	ERS1101953	NA	NA	FSSW01000001-FSSW01000117
	BC_LODGEPOLE_MINERAL_Bin.10	Cellulose	BritishColumbia_IDF	Mineral	Metagenome-Assembled Genome	PRJEB12502	ERS1101953	NA	NA	FSUE01000001-FSUE01001157
	BC_LODGEPOLE_MINERAL_Bin.11	Cellulose	BritishColumbia_IDF	Mineral	Metagenome-Assembled Genome	PRJEB12502	ERS1101953	NA	NA	FSTI01000001-FSTI01000382
	BC_LODGEPOLE_MINERAL_Bin.13	Cellulose	BritishColumbia_IDF	Mineral	Metagenome-Assembled Genome	PRJEB12502	ERS1101953	NA	NA	FSTJ01000001-FSTJ01000548
	BC_LODGEPOLE_MINERAL_Bin.14	Cellulose	BritishColumbia_IDF	Mineral	Metagenome-Assembled Genome	PRJEB12502	ERS1101953	NA	NA	FSTH01000001-FSTH01000408
	BC_LODGEPOLE_MINERAL_Bin.15	Cellulose	BritishColumbia_IDF	Mineral	Metagenome-Assembled Genome	PRJEB12502	ERS1101953	NA	NA	FSSM01000001-FSSM01000069
	BC_LODGEPOLE_MINERAL_Bin.16	Cellulose	BritishColumbia_IDF	Mineral	Metagenome-Assembled Genome	PRJEB12502	ERS1101953	NA	NA	FSTU01000001-FSTU01000506
	BC_LODGEPOLE_MINERAL_Bin.17	Cellulose	BritishColumbia_IDF	Mineral	Metagenome-Assembled Genome	PRJEB12502	ERS1101953	NA	NA	FSTK01000001-FSTK01000331
	BC_LODGEPOLE_MINERAL_Bin.18	Cellulose	BritishColumbia_IDF	Mineral	Metagenome-Assembled Genome	PRJEB12502	ERS1101953	NA	NA	FSTP01000001-FSTP01000620
	BC_LODGEPOLE_MINERAL_Bin.19	Cellulose	BritishColumbia_IDF	Mineral	Metagenome-Assembled Genome	PRJEB12502	ERS1101953	NA	NA	FSSV01000001-FSSV01000115
	BC_LODGEPOLE_MINERAL_Bin.2	Cellulose	BritishColumbia_IDF	Mineral	Metagenome-Assembled Genome	PRJEB12502	ERS1101953	NA	NA	FSSJ01000001-FSSJ01000062
	BC_LODGEPOLE_MINERAL_Bin.21	Cellulose	BritishColumbia_IDF	Mineral	Metagenome-Assembled Genome	PRJEB12502	ERS1101953	NA	NA	FSSX01000001-FSSX01000265
	BC_LODGEPOLE_MINERAL_Bin.3	Cellulose	BritishColumbia_IDF	Mineral	Metagenome-Assembled Genome	PRJEB12502	ERS1101953	NA	NA	FSTC01000001-FSTC01000340
	BC_LODGEPOLE_MINERAL_Bin.4	Cellulose	BritishColumbia_IDF	Mineral	Metagenome-Assembled Genome	PRJEB12502	ERS1101953	NA	NA	FSTR01000001-FSTR01000521
	BC_LODGEPOLE_MINERAL_Bin.5	Cellulose	BritishColumbia_IDF	Mineral	Metagenome-Assembled Genome	PRJEB12502	ERS1101953	NA	NA	FSTL01000001-FSTL01000394
	BC_LODGEPOLE_MINERAL_Bin.6	Cellulose	BritishColumbia_IDF	Mineral	Metagenome-Assembled Genome	PRJEB12502	ERS1101953	NA	NA	FSTS01000001-FSTS01000619
	BC_LODGEPOLE_MINERAL_Bin.7	Cellulose	BritishColumbia_IDF	Mineral	Metagenome-Assembled Genome	PRJEB12502	ERS1101953	NA	NA	FSSZ01000001-FSSZ01000218
	BC_LODGEPOLE_MINERAL_Bin.8	Cellulose	BritishColumbia_IDF	Mineral	Metagenome-Assembled Genome	PRJEB12502	ERS1101953	NA	NA	FSSU01000001-FSSU01000154
	BC_LODGEPOLE_MINERAL_Bin.9	Cellulose	BritishColumbia_IDF	Mineral	Metagenome-Assembled Genome	PRJEB12502	ERS1101953	NA	NA	FSTO01000001-FSTO01000390
	CALIFORNIA_PONDEROSA_ORGANIC_Bin.1	Cellulose	California_PP	Organic	Metagenome-Assembled Genome	PRJEB12502	ERS1101948	NA	NA	FSVH01000001-FSVH01000369
	CALIFORNIA_PONDEROSA_ORGANIC_Bin.10	Cellulose	California_PP	Organic	Metagenome-Assembled Genome	PRJEB12502	ERS1101948	NA	NA	FSUW01000001-FSUW01000140
	CALIFORNIA_PONDEROSA_ORGANIC_Bin.11	Cellulose	California_PP	Organic	Metagenome-Assembled Genome	PRJEB12502	ERS1101948	NA	NA	FSVW01000001-FSVW01004287
	CALIFORNIA_PONDEROSA_ORGANIC_Bin.12	Cellulose	California_PP	Organic	Metagenome-Assembled Genome	PRJEB12502	ERS1101948	NA	NA	FSUZ01000001-FSUZ01000267
	CALIFORNIA_PONDEROSA_ORGANIC_Bin.13	Cellulose	California_PP	Organic	Metagenome-Assembled Genome	PRJEB12502	ERS1101948	NA	NA	FSUY01000001-FSUY01000077
	CALIFORNIA_PONDEROSA_ORGANIC_Bin.14	Cellulose	California_PP	Organic	Metagenome-Assembled Genome	PRJEB12502	ERS1101948	NA	NA	FSVU01000001-FSVU01002244
	CALIFORNIA_PONDEROSA_ORGANIC_Bin.15	Cellulose	California_PP	Organic	Metagenome-Assembled Genome	PRJEB12502	ERS1101948	NA	NA	FSVA01000001-FSVA01000140
	CALIFORNIA_PONDEROSA_ORGANIC_Bin.17	Cellulose	California_PP	Organic	Metagenome-Assembled Genome	PRJEB12502	ERS1101948	NA	NA	FSVF01000001-FSVF01000477
	CALIFORNIA_PONDEROSA_ORGANIC_Bin.18	Cellulose	California_PP	Organic	Metagenome-Assembled Genome	PRJEB12502	ERS1101948	NA	NA	FSVB01000001-FSVB01000089
	CALIFORNIA_PONDEROSA_ORGANIC_Bin.19	Cellulose	California_PP	Organic	Metagenome-Assembled Genome	PRJEB12502	ERS1101948	NA	NA	FSVC01000001-FSVC01000132
	CALIFORNIA_PONDEROSA_ORGANIC_Bin.2	Cellulose	California_PP	Organic	Metagenome-Assembled Genome	PRJEB12502	ERS1101948	NA	NA	FSVX01000001-FSVX01001607
	CALIFORNIA_PONDEROSA_ORGANIC_Bin.20	Cellulose	California_PP	Organic	Metagenome-Assembled Genome	PRJEB12502	ERS1101948	NA	NA	FSVD01000001-FSVD01000085
	CALIFORNIA_PONDEROSA_ORGANIC_Bin.21	Cellulose	California_PP	Organic	Metagenome-Assembled Genome	PRJEB12502	ERS1101948	NA	NA	FSWQ01000001-FSWQ01004954
	CALIFORNIA_PONDEROSA_ORGANIC_Bin.22	Cellulose	California_PP	Organic	Metagenome-Assembled Genome	PRJEB12502	ERS1101948	NA	NA	FSVE01000001-FSVE01000073
	CALIFORNIA_PONDEROSA_ORGANIC_Bin.23	Cellulose	California_PP	Organic	Metagenome-Assembled Genome	PRJEB12502	ERS1101948	NA	NA	FSVK01000001-FSVK01000229
	CALIFORNIA_PONDEROSA_ORGANIC_Bin.24	Cellulose	California_PP	Organic	Metagenome-Assembled Genome	PRJEB12502	ERS1101948	NA	NA	FSVI01000001-FSVI01000059
	CALIFORNIA_PONDEROSA_ORGANIC_Bin.25	Cellulose	California_PP	Organic	Metagenome-Assembled Genome	PRJEB12502	ERS1101948	NA	NA	FSVL01000001-FSVL01000227
	CALIFORNIA_PONDEROSA_ORGANIC_Bin.26	Cellulose	California_PP	Organic	Metagenome-Assembled Genome	PRJEB12502	ERS1101948	NA	NA	FSVJ01000001-FSVJ01000063
	CALIFORNIA_PONDEROSA_ORGANIC_Bin.27	Cellulose	California_PP	Organic	Metagenome-Assembled Genome	PRJEB12502	ERS1101948	NA	NA	FSVT01000001-FSVT01001371
	CALIFORNIA_PONDEROSA_ORGANIC_Bin.28	Cellulose	California_PP	Organic	Metagenome-Assembled Genome	PRJEB12502	ERS1101948	NA	NA	FSVN01000001-FSVN01000459
	CALIFORNIA_PONDEROSA_ORGANIC_Bin.3	Cellulose	California_PP	Organic	Metagenome-Assembled Genome	PRJEB12502	ERS1101948	NA	NA	FSVS01000001-FSVS01000955
	CALIFORNIA_PONDEROSA_ORGANIC_Bin.4	Cellulose	California_PP	Organic	Metagenome-Assembled Genome	PRJEB12502	ERS1101948	NA	NA	FSVM01000001-FSVM01000053
	CALIFORNIA_PONDEROSA_ORGANIC_Bin.5	Cellulose	California_PP	Organic	Metagenome-Assembled Genome	PRJEB12502	ERS1101948	NA	NA	FSVP01000001-FSVP01000438
	CALIFORNIA_PONDEROSA_ORGANIC_Bin.6	Cellulose	California_PP	Organic	Metagenome-Assembled Genome	PRJEB12502	ERS1101948	NA	NA	FSVO01000001-FSVO01000084
	CALIFORNIA_PONDEROSA_ORGANIC_Bin.8	Cellulose	California_PP	Organic	Metagenome-Assembled Genome	PRJEB12502	ERS1101948	NA	NA	FSVQ01000001-FSVQ01000136
	CALIFORNIA_PONDEROSA_ORGANIC_Bin.9	Cellulose	California_PP	Organic	Metagenome-Assembled Genome	PRJEB12502	ERS1101948	NA	NA	FSVR01000001-FSVR01000272
	CALIFORNIA_PONDEROSA_MINERAL_Bin.1	Cellulose	California_PP	Mineral	Metagenome-Assembled Genome	PRJEB12502	ERS1101950	NA	NA	FSTX01000001-FSTX01000076
	CALIFORNIA_PONDEROSA_MINERAL_Bin.10	Cellulose	California_PP	Mineral	Metagenome-Assembled Genome	PRJEB12502	ERS1101950	NA	NA	FSUD01000001-FSUD01000933
	CALIFORNIA_PONDEROSA_MINERAL_Bin.11	Cellulose	California_PP	Mineral	Metagenome-Assembled Genome	PRJEB12502	ERS1101950	NA	NA	FSSL01000001-FSSL01000101
	CALIFORNIA_PONDEROSA_MINERAL_Bin.12	Cellulose	California_PP	Mineral	Metagenome-Assembled Genome	PRJEB12502	ERS1101950	NA	NA	FSTD01000001-FSTD01000522
	CALIFORNIA_PONDEROSA_MINERAL_Bin.15	Cellulose	California_PP	Mineral	Metagenome-Assembled Genome	PRJEB12502	ERS1101950	NA	NA	FSTM01000001-FSTM01000446
	CALIFORNIA_PONDEROSA_MINERAL_Bin.16	Cellulose	California_PP	Mineral	Metagenome-Assembled Genome	PRJEB12502	ERS1101950	NA	NA	FSTV01000001-FSTV01000803
	CALIFORNIA_PONDEROSA_MINERAL_Bin.17	Cellulose	California_PP	Mineral	Metagenome-Assembled Genome	PRJEB12502	ERS1101950	NA	NA	FSTF01000001-FSTF01000401
	CALIFORNIA_PONDEROSA_MINERAL_Bin.18	Cellulose	California_PP	Mineral	Metagenome-Assembled Genome	PRJEB12502	ERS1101950	NA	NA	FSTN01000001-FSTN01000361
	CALIFORNIA_PONDEROSA_MINERAL_Bin.19	Cellulose	California_PP	Mineral	Metagenome-Assembled Genome	PRJEB12502	ERS1101950	NA	NA	FSUA01000001-FSUA01000279
	CALIFORNIA_PONDEROSA_MINERAL_Bin.2	Cellulose	California_PP	Mineral	Metagenome-Assembled Genome	PRJEB12502	ERS1101950	NA	NA	FSUS01000001-FSUS01000988
	CALIFORNIA_PONDEROSA_MINERAL_Bin.20	Cellulose	California_PP	Mineral	Metagenome-Assembled Genome	PRJEB12502	ERS1101950	NA	NA	FSUB01000001-FSUB01000373
	CALIFORNIA_PONDEROSA_MINERAL_Bin.21	Cellulose	California_PP	Mineral	Metagenome-Assembled Genome	PRJEB12502	ERS1101950	NA	NA	FSUF01000001-FSUF01001914
	CALIFORNIA_PONDEROSA_MINERAL_Bin.22	Cellulose	California_PP	Mineral	Metagenome-Assembled Genome	PRJEB12502	ERS1101950	NA	NA	FSUH01000001-FSUH01000203
	CALIFORNIA_PONDEROSA_MINERAL_Bin.23	Cellulose	California_PP	Mineral	Metagenome-Assembled Genome	PRJEB12502	ERS1101950	NA	NA	FSUG01000001-FSUG01000134
	CALIFORNIA_PONDEROSA_MINERAL_Bin.24	Cellulose	California_PP	Mineral	Metagenome-Assembled Genome	PRJEB12502	ERS1101950	NA	NA	FSUI01000001-FSUI01000105
	CALIFORNIA_PONDEROSA_MINERAL_Bin.25	Cellulose	California_PP	Mineral	Metagenome-Assembled Genome	PRJEB12502	ERS1101950	NA	NA	FSUJ01000001-FSUJ01000485
	CALIFORNIA_PONDEROSA_MINERAL_Bin.26	Cellulose	California_PP	Mineral	Metagenome-Assembled Genome	PRJEB12502	ERS1101950	NA	NA	FSUM01000001-FSUM01000319
	CALIFORNIA_PONDEROSA_MINERAL_Bin.27	Cellulose	California_PP	Mineral	Metagenome-Assembled Genome	PRJEB12502	ERS1101950	NA	NA	FSUK01000001-FSUK01000115
	CALIFORNIA_PONDEROSA_MINERAL_Bin.28	Cellulose	California_PP	Mineral	Metagenome-Assembled Genome	PRJEB12502	ERS1101950	NA	NA	FSUL01000001-FSUL01000092
	CALIFORNIA_PONDEROSA_MINERAL_Bin.29	Cellulose	California_PP	Mineral	Metagenome-Assembled Genome	PRJEB12502	ERS1101950	NA	NA	FSUP01000001-FSUP01000718
	CALIFORNIA_PONDEROSA_MINERAL_Bin.3	Cellulose	California_PP	Mineral	Metagenome-Assembled Genome	PRJEB12502	ERS1101950	NA	NA	FSUQ01000001-FSUQ01000367
	CALIFORNIA_PONDEROSA_MINERAL_Bin.30	Cellulose	California_PP	Mineral	Metagenome-Assembled Genome	PRJEB12502	ERS1101950	NA	NA	FSUN01000001-FSUN01000173
	CALIFORNIA_PONDEROSA_MINERAL_Bin.31	Cellulose	California_PP	Mineral	Metagenome-Assembled Genome	PRJEB12502	ERS1101950	NA	NA	FSUO01000001-FSUO01000219
	CALIFORNIA_PONDEROSA_MINERAL_Bin.4	Cellulose	California_PP	Mineral	Metagenome-Assembled Genome	PRJEB12502	ERS1101950	NA	NA	FSUT01000001-FSUT01000804
	CALIFORNIA_PONDEROSA_MINERAL_Bin.5	Cellulose	California_PP	Mineral	Metagenome-Assembled Genome	PRJEB12502	ERS1101950	NA	NA	FSUR01000001-FSUR01000460
	CALIFORNIA_PONDEROSA_MINERAL_Bin.6	Cellulose	California_PP	Mineral	Metagenome-Assembled Genome	PRJEB12502	ERS1101950	NA	NA	FSUX01000001-FSUX01002068
	CALIFORNIA_PONDEROSA_MINERAL_Bin.7	Cellulose	California_PP	Mineral	Metagenome-Assembled Genome	PRJEB12502	ERS1101950	NA	NA	FSVG01000001-FSVG01002166
	CALIFORNIA_PONDEROSA_MINERAL_Bin.8	Cellulose	California_PP	Mineral	Metagenome-Assembled Genome	PRJEB12502	ERS1101950	NA	NA	FSUU01000001-FSUU01000283
	CALIFORNIA_PONDEROSA_MINERAL_Bin.9	Cellulose	California_PP	Mineral	Metagenome-Assembled Genome	PRJEB12502	ERS1101950	NA	NA	FSUV01000001-FSUV01000066
	ONTARIO_BLACK_SPRUCE_ORGANIC_Bin.10	Cellulose	Ontario_BS	Organic	Metagenome-Assembled Genome	PRJEB12502	ERS1101922	NA	NA	FSWT01000001-FSWT01000808
	ONTARIO_BLACK_SPRUCE_ORGANIC_Bin.11	Cellulose	Ontario_BS	Organic	Metagenome-Assembled Genome	PRJEB12502	ERS1101922	NA	NA	FSWU01000001-FSWU01000477
	ONTARIO_BLACK_SPRUCE_ORGANIC_Bin.12	Cellulose	Ontario_BS	Organic	Metagenome-Assembled Genome	PRJEB12502	ERS1101922	NA	NA	FSWW01000001-FSWW01000602
	ONTARIO_BLACK_SPRUCE_ORGANIC_Bin.13	Cellulose	Ontario_BS	Organic	Metagenome-Assembled Genome	PRJEB12502	ERS1101922	NA	NA	FSWS01000001-FSWS01000167
	ONTARIO_BLACK_SPRUCE_ORGANIC_Bin.14	Cellulose	Ontario_BS	Organic	Metagenome-Assembled Genome	PRJEB12502	ERS1101922	NA	NA	FSXA01000001-FSXA01001495
	ONTARIO_BLACK_SPRUCE_ORGANIC_Bin.15	Cellulose	Ontario_BS	Organic	Metagenome-Assembled Genome	PRJEB12502	ERS1101922	NA	NA	FSXK01000001-FSXK01002049
	ONTARIO_BLACK_SPRUCE_ORGANIC_Bin.16	Cellulose	Ontario_BS	Organic	Metagenome-Assembled Genome	PRJEB12502	ERS1101922	NA	NA	FSWX01000001-FSWX01000357
	ONTARIO_BLACK_SPRUCE_ORGANIC_Bin.17	Cellulose	Ontario_BS	Organic	Metagenome-Assembled Genome	PRJEB12502	ERS1101922	NA	NA	FSXZ01000001-FSXZ01003146
	ONTARIO_BLACK_SPRUCE_ORGANIC_Bin.18	Cellulose	Ontario_BS	Organic	Metagenome-Assembled Genome	PRJEB12502	ERS1101922	NA	NA	FSWV01000001-FSWV01000066
	ONTARIO_BLACK_SPRUCE_ORGANIC_Bin.19	Cellulose	Ontario_BS	Organic	Metagenome-Assembled Genome	PRJEB12502	ERS1101922	NA	NA	FSWZ01000001-FSWZ01000368
	ONTARIO_BLACK_SPRUCE_ORGANIC_Bin.2	Cellulose	Ontario_BS	Organic	Metagenome-Assembled Genome	PRJEB12502	ERS1101922	NA	NA	FSXI01000001-FSXI01000387
	ONTARIO_BLACK_SPRUCE_ORGANIC_Bin.21	Cellulose	Ontario_BS	Organic	Metagenome-Assembled Genome	PRJEB12502	ERS1101922	NA	NA	FSWY01000001-FSWY01000061
	ONTARIO_BLACK_SPRUCE_ORGANIC_Bin.22	Cellulose	Ontario_BS	Organic	Metagenome-Assembled Genome	PRJEB12502	ERS1101922	NA	NA	FSXB01000001-FSXB01000204
	ONTARIO_BLACK_SPRUCE_ORGANIC_Bin.23	Cellulose	Ontario_BS	Organic	Metagenome-Assembled Genome	PRJEB12502	ERS1101922	NA	NA	FSXF01000001-FSXF01000597
	ONTARIO_BLACK_SPRUCE_ORGANIC_Bin.24	Cellulose	Ontario_BS	Organic	Metagenome-Assembled Genome	PRJEB12502	ERS1101922	NA	NA	FSXD01000001-FSXD01000062
	ONTARIO_BLACK_SPRUCE_ORGANIC_Bin.25	Cellulose	Ontario_BS	Organic	Metagenome-Assembled Genome	PRJEB12502	ERS1101922	NA	NA	FSXE01000001-FSXE01000094
	ONTARIO_BLACK_SPRUCE_ORGANIC_Bin.26	Cellulose	Ontario_BS	Organic	Metagenome-Assembled Genome	PRJEB12502	ERS1101922	NA	NA	FSXC01000001-FSXC01000090
	ONTARIO_BLACK_SPRUCE_ORGANIC_Bin.27	Cellulose	Ontario_BS	Organic	Metagenome-Assembled Genome	PRJEB12502	ERS1101922	NA	NA	FSXN01000001-FSXN01001388
	ONTARIO_BLACK_SPRUCE_ORGANIC_Bin.28	Cellulose	Ontario_BS	Organic	Metagenome-Assembled Genome	PRJEB12502	ERS1101922	NA	NA	FSXG01000001-FSXG01000062
	ONTARIO_BLACK_SPRUCE_ORGANIC_Bin.29	Cellulose	Ontario_BS	Organic	Metagenome-Assembled Genome	PRJEB12502	ERS1101922	NA	NA	FSXL01000001-FSXL01000750
	ONTARIO_BLACK_SPRUCE_ORGANIC_Bin.3	Cellulose	Ontario_BS	Organic	Metagenome-Assembled Genome	PRJEB12502	ERS1101922	NA	NA	FSXU01000001-FSXU01000160
	ONTARIO_BLACK_SPRUCE_ORGANIC_Bin.30	Cellulose	Ontario_BS	Organic	Metagenome-Assembled Genome	PRJEB12502	ERS1101922	NA	NA	FSXH01000001-FSXH01000123
	ONTARIO_BLACK_SPRUCE_ORGANIC_Bin.31	Cellulose	Ontario_BS	Organic	Metagenome-Assembled Genome	PRJEB12502	ERS1101922	NA	NA	FSXJ01000001-FSXJ01000090
	ONTARIO_BLACK_SPRUCE_ORGANIC_Bin.32	Cellulose	Ontario_BS	Organic	Metagenome-Assembled Genome	PRJEB12502	ERS1101922	NA	NA	FSXM01000001-FSXM01000369
	ONTARIO_BLACK_SPRUCE_ORGANIC_Bin.33	Cellulose	Ontario_BS	Organic	Metagenome-Assembled Genome	PRJEB12502	ERS1101922	NA	NA	FSXO01000001-FSXO01000436
	ONTARIO_BLACK_SPRUCE_ORGANIC_Bin.34	Cellulose	Ontario_BS	Organic	Metagenome-Assembled Genome	PRJEB12502	ERS1101922	NA	NA	FSXT01000001-FSXT01000938
	ONTARIO_BLACK_SPRUCE_ORGANIC_Bin.35	Cellulose	Ontario_BS	Organic	Metagenome-Assembled Genome	PRJEB12502	ERS1101922	NA	NA	FSYA01000001-FSYA01001691
	ONTARIO_BLACK_SPRUCE_ORGANIC_Bin.36	Cellulose	Ontario_BS	Organic	Metagenome-Assembled Genome	PRJEB12502	ERS1101922	NA	NA	FSXR01000001-FSXR01000468
	ONTARIO_BLACK_SPRUCE_ORGANIC_Bin.37	Cellulose	Ontario_BS	Organic	Metagenome-Assembled Genome	PRJEB12502	ERS1101922	NA	NA	FSXP01000001-FSXP01000223
	ONTARIO_BLACK_SPRUCE_ORGANIC_Bin.38	Cellulose	Ontario_BS	Organic	Metagenome-Assembled Genome	PRJEB12502	ERS1101922	NA	NA	FSXS01000001-FSXS01000093
	ONTARIO_BLACK_SPRUCE_ORGANIC_Bin.39	Cellulose	Ontario_BS	Organic	Metagenome-Assembled Genome	PRJEB12502	ERS1101922	NA	NA	FSXV01000001-FSXV01000195
	ONTARIO_BLACK_SPRUCE_ORGANIC_Bin.4	Cellulose	Ontario_BS	Organic	Metagenome-Assembled Genome	PRJEB12502	ERS1101922	NA	NA	FSYH01000001-FSYH01000163
	ONTARIO_BLACK_SPRUCE_ORGANIC_Bin.40	Cellulose	Ontario_BS	Organic	Metagenome-Assembled Genome	PRJEB12502	ERS1101922	NA	NA	FSYC01000001-FSYC01000685
	ONTARIO_BLACK_SPRUCE_ORGANIC_Bin.41	Cellulose	Ontario_BS	Organic	Metagenome-Assembled Genome	PRJEB12502	ERS1101922	NA	NA	FSXW01000001-FSXW01000056
	ONTARIO_BLACK_SPRUCE_ORGANIC_Bin.42	Cellulose	Ontario_BS	Organic	Metagenome-Assembled Genome	PRJEB12502	ERS1101922	NA	NA	FSXX01000001-FSXX01000086
	ONTARIO_BLACK_SPRUCE_ORGANIC_Bin.43	Cellulose	Ontario_BS	Organic	Metagenome-Assembled Genome	PRJEB12502	ERS1101922	NA	NA	FSXY01000001-FSXY01000057
	ONTARIO_BLACK_SPRUCE_ORGANIC_Bin.44	Cellulose	Ontario_BS	Organic	Metagenome-Assembled Genome	PRJEB12502	ERS1101922	NA	NA	FSYD01000001-FSYD01000351
	ONTARIO_BLACK_SPRUCE_ORGANIC_Bin.45	Cellulose	Ontario_BS	Organic	Metagenome-Assembled Genome	PRJEB12502	ERS1101922	NA	NA	FSYB01000001-FSYB01000073
	ONTARIO_BLACK_SPRUCE_ORGANIC_Bin.46	Cellulose	Ontario_BS	Organic	Metagenome-Assembled Genome	PRJEB12502	ERS1101922	NA	NA	FSYS01000001-FSYS01003201
	ONTARIO_BLACK_SPRUCE_ORGANIC_Bin.47	Cellulose	Ontario_BS	Organic	Metagenome-Assembled Genome	PRJEB12502	ERS1101922	NA	NA	FSYG01000001-FSYG01000645
	ONTARIO_BLACK_SPRUCE_ORGANIC_Bin.48	Cellulose	Ontario_BS	Organic	Metagenome-Assembled Genome	PRJEB12502	ERS1101922	NA	NA	FSYF01000001-FSYF01000187
	ONTARIO_BLACK_SPRUCE_ORGANIC_Bin.49	Cellulose	Ontario_BS	Organic	Metagenome-Assembled Genome	PRJEB12502	ERS1101922	NA	NA	FSYE01000001-FSYE01000051
	ONTARIO_BLACK_SPRUCE_ORGANIC_Bin.5	Cellulose	Ontario_BS	Organic	Metagenome-Assembled Genome	PRJEB12502	ERS1101922	NA	NA	FSYM01000001-FSYM01000125
	ONTARIO_BLACK_SPRUCE_ORGANIC_Bin.51	Cellulose	Ontario_BS	Organic	Metagenome-Assembled Genome	PRJEB12502	ERS1101922	NA	NA	FSYJ01000001-FSYJ01000242
	ONTARIO_BLACK_SPRUCE_ORGANIC_Bin.52	Cellulose	Ontario_BS	Organic	Metagenome-Assembled Genome	PRJEB12502	ERS1101922	NA	NA	FSYI01000001-FSYI01000073
	ONTARIO_BLACK_SPRUCE_ORGANIC_Bin.53	Cellulose	Ontario_BS	Organic	Metagenome-Assembled Genome	PRJEB12502	ERS1101922	NA	NA	FSYK01000001-FSYK01000097
	ONTARIO_BLACK_SPRUCE_ORGANIC_Bin.54	Cellulose	Ontario_BS	Organic	Metagenome-Assembled Genome	PRJEB12502	ERS1101922	NA	NA	FSYN01000001-FSYN01000223
	ONTARIO_BLACK_SPRUCE_ORGANIC_Bin.55	Cellulose	Ontario_BS	Organic	Metagenome-Assembled Genome	PRJEB12502	ERS1101922	NA	NA	FSYL01000001-FSYL01000058
	ONTARIO_BLACK_SPRUCE_ORGANIC_Bin.6	Cellulose	Ontario_BS	Organic	Metagenome-Assembled Genome	PRJEB12502	ERS1101922	NA	NA	FSYP01000001-FSYP01000123
	ONTARIO_BLACK_SPRUCE_ORGANIC_Bin.7	Cellulose	Ontario_BS	Organic	Metagenome-Assembled Genome	PRJEB12502	ERS1101922	NA	NA	FSYO01000001-FSYO01000082
	ONTARIO_BLACK_SPRUCE_ORGANIC_Bin.8	Cellulose	Ontario_BS	Organic	Metagenome-Assembled Genome	PRJEB12502	ERS1101922	NA	NA	FSYQ01000001-FSYQ01000068
	ONTARIO_BLACK_SPRUCE_ORGANIC_Bin.9	Cellulose	Ontario_BS	Organic	Metagenome-Assembled Genome	PRJEB12502	ERS1101922	NA	NA	FSYR01000001-FSYR01000169
	ONTARIO_BLACK_SPRUCE_MINERAL_Bin.1	Cellulose	Ontario_BS	Mineral	Metagenome-Assembled Genome	PRJEB12502	ERS1101923	NA	NA	FSWG01000001-FSWG01000292
	ONTARIO_BLACK_SPRUCE_MINERAL_Bin.10	Cellulose	Ontario_BS	Mineral	Metagenome-Assembled Genome	PRJEB12502	ERS1101923	NA	NA	FSVV01000001-FSVV01000066
	ONTARIO_BLACK_SPRUCE_MINERAL_Bin.11	Cellulose	Ontario_BS	Mineral	Metagenome-Assembled Genome	PRJEB12502	ERS1101923	NA	NA	FSWM01000001-FSWM01001269
	ONTARIO_BLACK_SPRUCE_MINERAL_Bin.12	Cellulose	Ontario_BS	Mineral	Metagenome-Assembled Genome	PRJEB12502	ERS1101923	NA	NA	FSWJ01000001-FSWJ01001110
	ONTARIO_BLACK_SPRUCE_MINERAL_Bin.13	Cellulose	Ontario_BS	Mineral	Metagenome-Assembled Genome	PRJEB12502	ERS1101923	NA	NA	FSVY01000001-FSVY01000115
	ONTARIO_BLACK_SPRUCE_MINERAL_Bin.14	Cellulose	Ontario_BS	Mineral	Metagenome-Assembled Genome	PRJEB12502	ERS1101923	NA	NA	FSWB01000001-FSWB01000599
	ONTARIO_BLACK_SPRUCE_MINERAL_Bin.15	Cellulose	Ontario_BS	Mineral	Metagenome-Assembled Genome	PRJEB12502	ERS1101923	NA	NA	FSVZ01000001-FSVZ01000135
	ONTARIO_BLACK_SPRUCE_MINERAL_Bin.16	Cellulose	Ontario_BS	Mineral	Metagenome-Assembled Genome	PRJEB12502	ERS1101923	NA	NA	FSWA01000001-FSWA01000091
	ONTARIO_BLACK_SPRUCE_MINERAL_Bin.17	Cellulose	Ontario_BS	Mineral	Metagenome-Assembled Genome	PRJEB12502	ERS1101923	NA	NA	FSWC01000001-FSWC01000179
	ONTARIO_BLACK_SPRUCE_MINERAL_Bin.18	Cellulose	Ontario_BS	Mineral	Metagenome-Assembled Genome	PRJEB12502	ERS1101923	NA	NA	FSWI01000001-FSWI01000628
	ONTARIO_BLACK_SPRUCE_MINERAL_Bin.19	Cellulose	Ontario_BS	Mineral	Metagenome-Assembled Genome	PRJEB12502	ERS1101923	NA	NA	FSWF01000001-FSWF01000093
	ONTARIO_BLACK_SPRUCE_MINERAL_Bin.2	Cellulose	Ontario_BS	Mineral	Metagenome-Assembled Genome	PRJEB12502	ERS1101923	NA	NA	FSWP01000001-FSWP01000820
	ONTARIO_BLACK_SPRUCE_MINERAL_Bin.20	Cellulose	Ontario_BS	Mineral	Metagenome-Assembled Genome	PRJEB12502	ERS1101923	NA	NA	FSWD01000001-FSWD01000056
	ONTARIO_BLACK_SPRUCE_MINERAL_Bin.21	Cellulose	Ontario_BS	Mineral	Metagenome-Assembled Genome	PRJEB12502	ERS1101923	NA	NA	FSWK01000001-FSWK01000847
	ONTARIO_BLACK_SPRUCE_MINERAL_Bin.22	Cellulose	Ontario_BS	Mineral	Metagenome-Assembled Genome	PRJEB12502	ERS1101923	NA	NA	FSWE01000001-FSWE01000083
	ONTARIO_BLACK_SPRUCE_MINERAL_Bin.23	Cellulose	Ontario_BS	Mineral	Metagenome-Assembled Genome	PRJEB12502	ERS1101923	NA	NA	FSWH01000001-FSWH01000203
	ONTARIO_BLACK_SPRUCE_MINERAL_Bin.25	Cellulose	Ontario_BS	Mineral	Metagenome-Assembled Genome	PRJEB12502	ERS1101923	NA	NA	FSWL01000001-FSWL01000078
	ONTARIO_BLACK_SPRUCE_MINERAL_Bin.3	Cellulose	Ontario_BS	Mineral	Metagenome-Assembled Genome	PRJEB12502	ERS1101923	NA	NA	FSXQ01000001-FSXQ01004955
	ONTARIO_BLACK_SPRUCE_MINERAL_Bin.4	Cellulose	Ontario_BS	Mineral	Metagenome-Assembled Genome	PRJEB12502	ERS1101923	NA	NA	FSWN01000001-FSWN01000158
	ONTARIO_BLACK_SPRUCE_MINERAL_Bin.5	Cellulose	Ontario_BS	Mineral	Metagenome-Assembled Genome	PRJEB12502	ERS1101923	NA	NA	FSWO01000001-FSWO01000076
	ONTARIO_BLACK_SPRUCE_MINERAL_Bin.8	Cellulose	Ontario_BS	Mineral	Metagenome-Assembled Genome	PRJEB12502	ERS1101923	NA	NA	FSWR01000001-FSWR01000089
	ONTARIO_BLACK_SPRUCE_MINERAL_Bin.9	Cellulose	Ontario_BS	Mineral	Metagenome-Assembled Genome	PRJEB12502	ERS1101923	NA	NA	FTKX01000001-FTKX01000088
	ONTARIO_JACKPINE_ORGANIC_Bin.1	Cellulose	Ontario_JP	Organic	Metagenome-Assembled Genome	PRJEB12502	ERS1101946	NA	NA	FTAE01000001-FTAE01000338
	ONTARIO_JACKPINE_ORGANIC_Bin.10	Cellulose	Ontario_JP	Organic	Metagenome-Assembled Genome	PRJEB12502	ERS1101946	NA	NA	FSZT01000001-FSZT01000072
	ONTARIO_JACKPINE_ORGANIC_Bin.11	Cellulose	Ontario_JP	Organic	Metagenome-Assembled Genome	PRJEB12502	ERS1101946	NA	NA	FSZW01000001-FSZW01000371
	ONTARIO_JACKPINE_ORGANIC_Bin.12	Cellulose	Ontario_JP	Organic	Metagenome-Assembled Genome	PRJEB12502	ERS1101946	NA	NA	FSZU01000001-FSZU01000050
	ONTARIO_JACKPINE_ORGANIC_Bin.14	Cellulose	Ontario_JP	Organic	Metagenome-Assembled Genome	PRJEB12502	ERS1101946	NA	NA	FSZV01000001-FSZV01000063
	ONTARIO_JACKPINE_ORGANIC_Bin.15	Cellulose	Ontario_JP	Organic	Metagenome-Assembled Genome	PRJEB12502	ERS1101946	NA	NA	FSZX01000001-FSZX01000100
	ONTARIO_JACKPINE_ORGANIC_Bin.16	Cellulose	Ontario_JP	Organic	Metagenome-Assembled Genome	PRJEB12502	ERS1101946	NA	NA	FSZY01000001-FSZY01000191
	ONTARIO_JACKPINE_ORGANIC_Bin.18	Cellulose	Ontario_JP	Organic	Metagenome-Assembled Genome	PRJEB12502	ERS1101946	NA	NA	FSZZ01000001-FSZZ01000177
	ONTARIO_JACKPINE_ORGANIC_Bin.19	Cellulose	Ontario_JP	Organic	Metagenome-Assembled Genome	PRJEB12502	ERS1101946	NA	NA	FTAA01000001-FTAA01000065
	ONTARIO_JACKPINE_ORGANIC_Bin.2	Cellulose	Ontario_JP	Organic	Metagenome-Assembled Genome	PRJEB12502	ERS1101946	NA	NA	FTAL01000001-FTAL01000164
	ONTARIO_JACKPINE_ORGANIC_Bin.20	Cellulose	Ontario_JP	Organic	Metagenome-Assembled Genome	PRJEB12502	ERS1101946	NA	NA	FTAC01000001-FTAC01000122
	ONTARIO_JACKPINE_ORGANIC_Bin.21	Cellulose	Ontario_JP	Organic	Metagenome-Assembled Genome	PRJEB12502	ERS1101946	NA	NA	FTAB01000001-FTAB01000076
	ONTARIO_JACKPINE_ORGANIC_Bin.22	Cellulose	Ontario_JP	Organic	Metagenome-Assembled Genome	PRJEB12502	ERS1101946	NA	NA	FTKU01000001-FTKU01000056
	ONTARIO_JACKPINE_ORGANIC_Bin.23	Cellulose	Ontario_JP	Organic	Metagenome-Assembled Genome	PRJEB12502	ERS1101946	NA	NA	FTAD01000001-FTAD01000053
	ONTARIO_JACKPINE_ORGANIC_Bin.24	Cellulose	Ontario_JP	Organic	Metagenome-Assembled Genome	PRJEB12502	ERS1101946	NA	NA	FTAF01000001-FTAF01000070
	ONTARIO_JACKPINE_ORGANIC_Bin.25	Cellulose	Ontario_JP	Organic	Metagenome-Assembled Genome	PRJEB12502	ERS1101946	NA	NA	FTAH01000001-FTAH01000275
	ONTARIO_JACKPINE_ORGANIC_Bin.26	Cellulose	Ontario_JP	Organic	Metagenome-Assembled Genome	PRJEB12502	ERS1101946	NA	NA	FTAJ01000001-FTAJ01000087
	ONTARIO_JACKPINE_ORGANIC_Bin.27	Cellulose	Ontario_JP	Organic	Metagenome-Assembled Genome	PRJEB12502	ERS1101946	NA	NA	FTAK01000001-FTAK01000427
	ONTARIO_JACKPINE_ORGANIC_Bin.3	Cellulose	Ontario_JP	Organic	Metagenome-Assembled Genome	PRJEB12502	ERS1101946	NA	NA	FTAT01000001-FTAT01000098
	ONTARIO_JACKPINE_ORGANIC_Bin.30	Cellulose	Ontario_JP	Organic	Metagenome-Assembled Genome	PRJEB12502	ERS1101946	NA	NA	FTAO01000001-FTAO01000141
	ONTARIO_JACKPINE_ORGANIC_Bin.31	Cellulose	Ontario_JP	Organic	Metagenome-Assembled Genome	PRJEB12502	ERS1101946	NA	NA	FTAP01000001-FTAP01000337
	ONTARIO_JACKPINE_ORGANIC_Bin.32	Cellulose	Ontario_JP	Organic	Metagenome-Assembled Genome	PRJEB12502	ERS1101946	NA	NA	FTAN01000001-FTAN01000057
	ONTARIO_JACKPINE_ORGANIC_Bin.34	Cellulose	Ontario_JP	Organic	Metagenome-Assembled Genome	PRJEB12502	ERS1101946	NA	NA	FTAM01000001-FTAM01000069
	ONTARIO_JACKPINE_ORGANIC_Bin.36	Cellulose	Ontario_JP	Organic	Metagenome-Assembled Genome	PRJEB12502	ERS1101946	NA	NA	FTAS01000001-FTAS01000185
	ONTARIO_JACKPINE_ORGANIC_Bin.37	Cellulose	Ontario_JP	Organic	Metagenome-Assembled Genome	PRJEB12502	ERS1101946	NA	NA	FTAQ01000001-FTAQ01000135
	ONTARIO_JACKPINE_ORGANIC_Bin.38	Cellulose	Ontario_JP	Organic	Metagenome-Assembled Genome	PRJEB12502	ERS1101946	NA	NA	FTAR01000001-FTAR01000098
	ONTARIO_JACKPINE_ORGANIC_Bin.39	Cellulose	Ontario_JP	Organic	Metagenome-Assembled Genome	PRJEB12502	ERS1101946	NA	NA	FTBI01000001-FTBI01002226
	ONTARIO_JACKPINE_ORGANIC_Bin.5	Cellulose	Ontario_JP	Organic	Metagenome-Assembled Genome	PRJEB12502	ERS1101946	NA	NA	FTAV01000001-FTAV01000133
	ONTARIO_JACKPINE_ORGANIC_Bin.6	Cellulose	Ontario_JP	Organic	Metagenome-Assembled Genome	PRJEB12502	ERS1101946	NA	NA	FTAU01000001-FTAU01000059
	ONTARIO_JACKPINE_ORGANIC_Bin.7	Cellulose	Ontario_JP	Organic	Metagenome-Assembled Genome	PRJEB12502	ERS1101946	NA	NA	FTAW01000001-FTAW01000051
	ONTARIO_JACKPINE_ORGANIC_Bin.9	Cellulose	Ontario_JP	Organic	Metagenome-Assembled Genome	PRJEB12502	ERS1101946	NA	NA	FTAX01000001-FTAX01000095
	ONTARIO_JACKPINE_MINERAL_Bin.10	Cellulose	Ontario_JP	Mineral	Metagenome-Assembled Genome	PRJEB12502	ERS1101947	NA	NA	FTKW01000001-FTKW01000057
	ONTARIO_JACKPINE_MINERAL_Bin.12	Cellulose	Ontario_JP	Mineral	Metagenome-Assembled Genome	PRJEB12502	ERS1101947	NA	NA	FSYV01000001-FSYV01000686
	ONTARIO_JACKPINE_MINERAL_Bin.13	Cellulose	Ontario_JP	Mineral	Metagenome-Assembled Genome	PRJEB12502	ERS1101947	NA	NA	FSYT01000001-FSYT01000104
	ONTARIO_JACKPINE_MINERAL_Bin.14	Cellulose	Ontario_JP	Mineral	Metagenome-Assembled Genome	PRJEB12502	ERS1101947	NA	NA	FSYU01000001-FSYU01000192
	ONTARIO_JACKPINE_MINERAL_Bin.15	Cellulose	Ontario_JP	Mineral	Metagenome-Assembled Genome	PRJEB12502	ERS1101947	NA	NA	FSYX01000001-FSYX01000571
	ONTARIO_JACKPINE_MINERAL_Bin.16	Cellulose	Ontario_JP	Mineral	Metagenome-Assembled Genome	PRJEB12502	ERS1101947	NA	NA	FSYY01000001-FSYY01000448
	ONTARIO_JACKPINE_MINERAL_Bin.17	Cellulose	Ontario_JP	Mineral	Metagenome-Assembled Genome	PRJEB12502	ERS1101947	NA	NA	FSYZ01000001-FSYZ01000521
	ONTARIO_JACKPINE_MINERAL_Bin.18	Cellulose	Ontario_JP	Mineral	Metagenome-Assembled Genome	PRJEB12502	ERS1101947	NA	NA	FSZA01000001-FSZA01000557
	ONTARIO_JACKPINE_MINERAL_Bin.19	Cellulose	Ontario_JP	Mineral	Metagenome-Assembled Genome	PRJEB12502	ERS1101947	NA	NA	FSYW01000001-FSYW01000259
	ONTARIO_JACKPINE_MINERAL_Bin.2	Cellulose	Ontario_JP	Mineral	Metagenome-Assembled Genome	PRJEB12502	ERS1101947	NA	NA	FSZJ01000001-FSZJ01000069
	ONTARIO_JACKPINE_MINERAL_Bin.20	Cellulose	Ontario_JP	Mineral	Metagenome-Assembled Genome	PRJEB12502	ERS1101947	NA	NA	FSZB01000001-FSZB01000080
	ONTARIO_JACKPINE_MINERAL_Bin.21	Cellulose	Ontario_JP	Mineral	Metagenome-Assembled Genome	PRJEB12502	ERS1101947	NA	NA	FSZC01000001-FSZC01000082
	ONTARIO_JACKPINE_MINERAL_Bin.22	Cellulose	Ontario_JP	Mineral	Metagenome-Assembled Genome	PRJEB12502	ERS1101947	NA	NA	FSZH01000001-FSZH01000624
	ONTARIO_JACKPINE_MINERAL_Bin.23	Cellulose	Ontario_JP	Mineral	Metagenome-Assembled Genome	PRJEB12502	ERS1101947	NA	NA	FSZE01000001-FSZE01000298
	ONTARIO_JACKPINE_MINERAL_Bin.24	Cellulose	Ontario_JP	Mineral	Metagenome-Assembled Genome	PRJEB12502	ERS1101947	NA	NA	FSZD01000001-FSZD01000083
	ONTARIO_JACKPINE_MINERAL_Bin.25	Cellulose	Ontario_JP	Mineral	Metagenome-Assembled Genome	PRJEB12502	ERS1101947	NA	NA	FSZF01000001-FSZF01000057
	ONTARIO_JACKPINE_MINERAL_Bin.26	Cellulose	Ontario_JP	Mineral	Metagenome-Assembled Genome	PRJEB12502	ERS1101947	NA	NA	FSZR01000001-FSZR01002043
	ONTARIO_JACKPINE_MINERAL_Bin.27	Cellulose	Ontario_JP	Mineral	Metagenome-Assembled Genome	PRJEB12502	ERS1101947	NA	NA	FSZK01000001-FSZK01000209
	ONTARIO_JACKPINE_MINERAL_Bin.28	Cellulose	Ontario_JP	Mineral	Metagenome-Assembled Genome	PRJEB12502	ERS1101947	NA	NA	FSZG01000001-FSZG01000069
	ONTARIO_JACKPINE_MINERAL_Bin.29	Cellulose	Ontario_JP	Mineral	Metagenome-Assembled Genome	PRJEB12502	ERS1101947	NA	NA	FSZI01000001-FSZI01000060
	ONTARIO_JACKPINE_MINERAL_Bin.3	Cellulose	Ontario_JP	Mineral	Metagenome-Assembled Genome	PRJEB12502	ERS1101947	NA	NA	FSZP01000001-FSZP01000107
	ONTARIO_JACKPINE_MINERAL_Bin.30	Cellulose	Ontario_JP	Mineral	Metagenome-Assembled Genome	PRJEB12502	ERS1101947	NA	NA	FSZM01000001-FSZM01000168
	ONTARIO_JACKPINE_MINERAL_Bin.31	Cellulose	Ontario_JP	Mineral	Metagenome-Assembled Genome	PRJEB12502	ERS1101947	NA	NA	FSZL01000001-FSZL01000176
	ONTARIO_JACKPINE_MINERAL_Bin.32	Cellulose	Ontario_JP	Mineral	Metagenome-Assembled Genome	PRJEB12502	ERS1101947	NA	NA	FSZO01000001-FSZO01000162
	ONTARIO_JACKPINE_MINERAL_Bin.33	Cellulose	Ontario_JP	Mineral	Metagenome-Assembled Genome	PRJEB12502	ERS1101947	NA	NA	FSZN01000001-FSZN01000068
	ONTARIO_JACKPINE_MINERAL_Bin.4	Cellulose	Ontario_JP	Mineral	Metagenome-Assembled Genome	PRJEB12502	ERS1101947	NA	NA	FSZS01000001-FSZS01000518
	ONTARIO_JACKPINE_MINERAL_Bin.6	Cellulose	Ontario_JP	Mineral	Metagenome-Assembled Genome	PRJEB12502	ERS1101947	NA	NA	FSZQ01000001-FSZQ01000140
	ONTARIO_JACKPINE_MINERAL_Bin.8	Cellulose	Ontario_JP	Mineral	Metagenome-Assembled Genome	PRJEB12502	ERS1101947	NA	NA	FTAG01000001-FTAG01002333
	ONTARIO_JACKPINE_MINERAL_Bin.9	Cellulose	Ontario_JP	Mineral	Metagenome-Assembled Genome	PRJEB12502	ERS1101947	NA	NA	FTAI01000001-FTAI01001852
	TEXAS_LOBLOLLY_ORGANIC_Bin.1	Cellulose	Texas_LP	Organic	Metagenome-Assembled Genome	PRJEB12502	ERS1102003	NA	NA	FTCM01000001-FTCM01000117
	TEXAS_LOBLOLLY_ORGANIC_Bin.10	Cellulose	Texas_LP	Organic	Metagenome-Assembled Genome	PRJEB12502	ERS1102003	NA	NA	FTCH01000001-FTCH01000353
	TEXAS_LOBLOLLY_ORGANIC_Bin.11	Cellulose	Texas_LP	Organic	Metagenome-Assembled Genome	PRJEB12502	ERS1102003	NA	NA	FTCI01000001-FTCI01000111
	TEXAS_LOBLOLLY_ORGANIC_Bin.12	Cellulose	Texas_LP	Organic	Metagenome-Assembled Genome	PRJEB12502	ERS1102003	NA	NA	FTCO01000001-FTCO01001755
	TEXAS_LOBLOLLY_ORGANIC_Bin.13	Cellulose	Texas_LP	Organic	Metagenome-Assembled Genome	PRJEB12502	ERS1102003	NA	NA	FTCJ01000001-FTCJ01000062
	TEXAS_LOBLOLLY_ORGANIC_Bin.14	Cellulose	Texas_LP	Organic	Metagenome-Assembled Genome	PRJEB12502	ERS1102003	NA	NA	FTDG01000001-FTDG01004304
	TEXAS_LOBLOLLY_ORGANIC_Bin.16	Cellulose	Texas_LP	Organic	Metagenome-Assembled Genome	PRJEB12502	ERS1102003	NA	NA	FTCK01000001-FTCK01000471
	TEXAS_LOBLOLLY_ORGANIC_Bin.17	Cellulose	Texas_LP	Organic	Metagenome-Assembled Genome	PRJEB12502	ERS1102003	NA	NA	FTDB01000001-FTDB01002857
	TEXAS_LOBLOLLY_ORGANIC_Bin.18	Cellulose	Texas_LP	Organic	Metagenome-Assembled Genome	PRJEB12502	ERS1102003	NA	NA	FTCL01000001-FTCL01000068
	TEXAS_LOBLOLLY_ORGANIC_Bin.19	Cellulose	Texas_LP	Organic	Metagenome-Assembled Genome	PRJEB12502	ERS1102003	NA	NA	FTDA01000001-FTDA01002126
	TEXAS_LOBLOLLY_ORGANIC_Bin.2	Cellulose	Texas_LP	Organic	Metagenome-Assembled Genome	PRJEB12502	ERS1102003	NA	NA	FTDC01000001-FTDC01000248
	TEXAS_LOBLOLLY_ORGANIC_Bin.20	Cellulose	Texas_LP	Organic	Metagenome-Assembled Genome	PRJEB12502	ERS1102003	NA	NA	FTCP01000001-FTCP01000446
	TEXAS_LOBLOLLY_ORGANIC_Bin.22	Cellulose	Texas_LP	Organic	Metagenome-Assembled Genome	PRJEB12502	ERS1102003	NA	NA	FTEL01000001-FTEL01011112
	TEXAS_LOBLOLLY_ORGANIC_Bin.23	Cellulose	Texas_LP	Organic	Metagenome-Assembled Genome	PRJEB12502	ERS1102003	NA	NA	FTCN01000001-FTCN01000057
	TEXAS_LOBLOLLY_ORGANIC_Bin.24	Cellulose	Texas_LP	Organic	Metagenome-Assembled Genome	PRJEB12502	ERS1102003	NA	NA	FTCQ01000001-FTCQ01000104
	TEXAS_LOBLOLLY_ORGANIC_Bin.25	Cellulose	Texas_LP	Organic	Metagenome-Assembled Genome	PRJEB12502	ERS1102003	NA	NA	FTCR01000001-FTCR01000111
	TEXAS_LOBLOLLY_ORGANIC_Bin.26	Cellulose	Texas_LP	Organic	Metagenome-Assembled Genome	PRJEB12502	ERS1102003	NA	NA	FTCX01000001-FTCX01000733
	TEXAS_LOBLOLLY_ORGANIC_Bin.27	Cellulose	Texas_LP	Organic	Metagenome-Assembled Genome	PRJEB12502	ERS1102003	NA	NA	FTCW01000001-FTCW01000092
	TEXAS_LOBLOLLY_ORGANIC_Bin.28	Cellulose	Texas_LP	Organic	Metagenome-Assembled Genome	PRJEB12502	ERS1102003	NA	NA	FTCY01000001-FTCY01000133
	TEXAS_LOBLOLLY_ORGANIC_Bin.29	Cellulose	Texas_LP	Organic	Metagenome-Assembled Genome	PRJEB12502	ERS1102003	NA	NA	FTDJ01000001-FTDJ01001459
	TEXAS_LOBLOLLY_ORGANIC_Bin.30	Cellulose	Texas_LP	Organic	Metagenome-Assembled Genome	PRJEB12502	ERS1102003	NA	NA	FTDD01000001-FTDD01000226
	TEXAS_LOBLOLLY_ORGANIC_Bin.31	Cellulose	Texas_LP	Organic	Metagenome-Assembled Genome	PRJEB12502	ERS1102003	NA	NA	FTDF01000001-FTDF01000264
	TEXAS_LOBLOLLY_ORGANIC_Bin.32	Cellulose	Texas_LP	Organic	Metagenome-Assembled Genome	PRJEB12502	ERS1102003	NA	NA	FTDE01000001-FTDE01000088
	TEXAS_LOBLOLLY_ORGANIC_Bin.33	Cellulose	Texas_LP	Organic	Metagenome-Assembled Genome	PRJEB12502	ERS1102003	NA	NA	FTDI01000001-FTDI01000512
	TEXAS_LOBLOLLY_ORGANIC_Bin.34	Cellulose	Texas_LP	Organic	Metagenome-Assembled Genome	PRJEB12502	ERS1102003	NA	NA	FTDH01000001-FTDH01000151
	TEXAS_LOBLOLLY_ORGANIC_Bin.35	Cellulose	Texas_LP	Organic	Metagenome-Assembled Genome	PRJEB12502	ERS1102003	NA	NA	FTDO01000001-FTDO01000720
	TEXAS_LOBLOLLY_ORGANIC_Bin.36	Cellulose	Texas_LP	Organic	Metagenome-Assembled Genome	PRJEB12502	ERS1102003	NA	NA	FTDK01000001-FTDK01000072
	TEXAS_LOBLOLLY_ORGANIC_Bin.37	Cellulose	Texas_LP	Organic	Metagenome-Assembled Genome	PRJEB12502	ERS1102003	NA	NA	FTDL01000001-FTDL01000163
	TEXAS_LOBLOLLY_ORGANIC_Bin.39	Cellulose	Texas_LP	Organic	Metagenome-Assembled Genome	PRJEB12502	ERS1102003	NA	NA	FTDM01000001-FTDM01000096
	TEXAS_LOBLOLLY_ORGANIC_Bin.4	Cellulose	Texas_LP	Organic	Metagenome-Assembled Genome	PRJEB12502	ERS1102003	NA	NA	FTDP01000001-FTDP01000079
	TEXAS_LOBLOLLY_ORGANIC_Bin.5	Cellulose	Texas_LP	Organic	Metagenome-Assembled Genome	PRJEB12502	ERS1102003	NA	NA	FTDN01000001-FTDN01000053
	TEXAS_LOBLOLLY_ORGANIC_Bin.6	Cellulose	Texas_LP	Organic	Metagenome-Assembled Genome	PRJEB12502	ERS1102003	NA	NA	FTDS01000001-FTDS01000594
	TEXAS_LOBLOLLY_ORGANIC_Bin.7	Cellulose	Texas_LP	Organic	Metagenome-Assembled Genome	PRJEB12502	ERS1102003	NA	NA	FTDQ01000001-FTDQ01000334
	TEXAS_LOBLOLLY_ORGANIC_Bin.8	Cellulose	Texas_LP	Organic	Metagenome-Assembled Genome	PRJEB12502	ERS1102003	NA	NA	FTDR01000001-FTDR01000102
	TEXAS_LOBLOLLY_ORGANIC_Bin.9	Cellulose	Texas_LP	Organic	Metagenome-Assembled Genome	PRJEB12502	ERS1102003	NA	NA	FTDT01000001-FTDT01000321
	TEXAS_LOBLOLLY_MINERAL_Bin.1	Cellulose	Texas_LP	Mineral	Metagenome-Assembled Genome	PRJEB12502	ERS1101998	NA	NA	FTBV01000001-FTBV01002702
	TEXAS_LOBLOLLY_MINERAL_Bin.12	Cellulose	Texas_LP	Mineral	Metagenome-Assembled Genome	PRJEB12502	ERS1101998	NA	NA	FTBA01000001-FTBA01000290
	TEXAS_LOBLOLLY_MINERAL_Bin.14	Cellulose	Texas_LP	Mineral	Metagenome-Assembled Genome	PRJEB12502	ERS1101998	NA	NA	FTAY01000001-FTAY01000064
	TEXAS_LOBLOLLY_MINERAL_Bin.15	Cellulose	Texas_LP	Mineral	Metagenome-Assembled Genome	PRJEB12502	ERS1101998	NA	NA	FTAZ01000001-FTAZ01000063
	TEXAS_LOBLOLLY_MINERAL_Bin.16	Cellulose	Texas_LP	Mineral	Metagenome-Assembled Genome	PRJEB12502	ERS1101998	NA	NA	FTBB01000001-FTBB01000092
	TEXAS_LOBLOLLY_MINERAL_Bin.17	Cellulose	Texas_LP	Mineral	Metagenome-Assembled Genome	PRJEB12502	ERS1101998	NA	NA	FTBC01000001-FTBC01000090
	TEXAS_LOBLOLLY_MINERAL_Bin.19	Cellulose	Texas_LP	Mineral	Metagenome-Assembled Genome	PRJEB12502	ERS1101998	NA	NA	FTBD01000001-FTBD01000138
	TEXAS_LOBLOLLY_MINERAL_Bin.2	Cellulose	Texas_LP	Mineral	Metagenome-Assembled Genome	PRJEB12502	ERS1101998	NA	NA	FTBJ01000001-FTBJ01000097
	TEXAS_LOBLOLLY_MINERAL_Bin.20	Cellulose	Texas_LP	Mineral	Metagenome-Assembled Genome	PRJEB12502	ERS1101998	NA	NA	FTBE01000001-FTBE01000128
	TEXAS_LOBLOLLY_MINERAL_Bin.22	Cellulose	Texas_LP	Mineral	Metagenome-Assembled Genome	PRJEB12502	ERS1101998	NA	NA	FTBG01000001-FTBG01000720
	TEXAS_LOBLOLLY_MINERAL_Bin.24	Cellulose	Texas_LP	Mineral	Metagenome-Assembled Genome	PRJEB12502	ERS1101998	NA	NA	FTCZ01000001-FTCZ01008230
	TEXAS_LOBLOLLY_MINERAL_Bin.25	Cellulose	Texas_LP	Mineral	Metagenome-Assembled Genome	PRJEB12502	ERS1101998	NA	NA	FTBF01000001-FTBF01000270
	TEXAS_LOBLOLLY_MINERAL_Bin.26	Cellulose	Texas_LP	Mineral	Metagenome-Assembled Genome	PRJEB12502	ERS1101998	NA	NA	FTBH01000001-FTBH01000299
	TEXAS_LOBLOLLY_MINERAL_Bin.29	Cellulose	Texas_LP	Mineral	Metagenome-Assembled Genome	PRJEB12502	ERS1101998	NA	NA	FTBU01000001-FTBU01002140
	TEXAS_LOBLOLLY_MINERAL_Bin.31	Cellulose	Texas_LP	Mineral	Metagenome-Assembled Genome	PRJEB12502	ERS1101998	NA	NA	FTBK01000001-FTBK01000071
	TEXAS_LOBLOLLY_MINERAL_Bin.32	Cellulose	Texas_LP	Mineral	Metagenome-Assembled Genome	PRJEB12502	ERS1101998	NA	NA	FTCS01000001-FTCS01004185
	TEXAS_LOBLOLLY_MINERAL_Bin.33	Cellulose	Texas_LP	Mineral	Metagenome-Assembled Genome	PRJEB12502	ERS1101998	NA	NA	FTCT01000001-FTCT01005743
	TEXAS_LOBLOLLY_MINERAL_Bin.34	Cellulose	Texas_LP	Mineral	Metagenome-Assembled Genome	PRJEB12502	ERS1101998	NA	NA	FTBL01000001-FTBL01000085
	TEXAS_LOBLOLLY_MINERAL_Bin.35	Cellulose	Texas_LP	Mineral	Metagenome-Assembled Genome	PRJEB12502	ERS1101998	NA	NA	FTBM01000001-FTBM01000105
	TEXAS_LOBLOLLY_MINERAL_Bin.37	Cellulose	Texas_LP	Mineral	Metagenome-Assembled Genome	PRJEB12502	ERS1101998	NA	NA	FTBN01000001-FTBN01000295
	TEXAS_LOBLOLLY_MINERAL_Bin.38	Cellulose	Texas_LP	Mineral	Metagenome-Assembled Genome	PRJEB12502	ERS1101998	NA	NA	FTBO01000001-FTBO01000351
	TEXAS_LOBLOLLY_MINERAL_Bin.39	Cellulose	Texas_LP	Mineral	Metagenome-Assembled Genome	PRJEB12502	ERS1101998	NA	NA	FTBQ01000001-FTBQ01000435
	TEXAS_LOBLOLLY_MINERAL_Bin.4	Cellulose	Texas_LP	Mineral	Metagenome-Assembled Genome	PRJEB12502	ERS1101998	NA	NA	FTCU01000001-FTCU01003628
	TEXAS_LOBLOLLY_MINERAL_Bin.40	Cellulose	Texas_LP	Mineral	Metagenome-Assembled Genome	PRJEB12502	ERS1101998	NA	NA	FTCB01000001-FTCB01000999
	TEXAS_LOBLOLLY_MINERAL_Bin.41	Cellulose	Texas_LP	Mineral	Metagenome-Assembled Genome	PRJEB12502	ERS1101998	NA	NA	FTBP01000001-FTBP01000127
	TEXAS_LOBLOLLY_MINERAL_Bin.42	Cellulose	Texas_LP	Mineral	Metagenome-Assembled Genome	PRJEB12502	ERS1101998	NA	NA	FTBS01000001-FTBS01000692
	TEXAS_LOBLOLLY_MINERAL_Bin.45	Cellulose	Texas_LP	Mineral	Metagenome-Assembled Genome	PRJEB12502	ERS1101998	NA	NA	FTCC01000001-FTCC01001005
	TEXAS_LOBLOLLY_MINERAL_Bin.46	Cellulose	Texas_LP	Mineral	Metagenome-Assembled Genome	PRJEB12502	ERS1101998	NA	NA	FTBX01000001-FTBX01000512
	TEXAS_LOBLOLLY_MINERAL_Bin.47	Cellulose	Texas_LP	Mineral	Metagenome-Assembled Genome	PRJEB12502	ERS1101998	NA	NA	FTBR01000001-FTBR01000128
	TEXAS_LOBLOLLY_MINERAL_Bin.48	Cellulose	Texas_LP	Mineral	Metagenome-Assembled Genome	PRJEB12502	ERS1101998	NA	NA	FTBW01000001-FTBW01000455
	TEXAS_LOBLOLLY_MINERAL_Bin.49	Cellulose	Texas_LP	Mineral	Metagenome-Assembled Genome	PRJEB12502	ERS1101998	NA	NA	FTBT01000001-FTBT01000124
	TEXAS_LOBLOLLY_MINERAL_Bin.5	Cellulose	Texas_LP	Mineral	Metagenome-Assembled Genome	PRJEB12502	ERS1101998	NA	NA	FTCE01000001-FTCE01000192
	TEXAS_LOBLOLLY_MINERAL_Bin.50	Cellulose	Texas_LP	Mineral	Metagenome-Assembled Genome	PRJEB12502	ERS1101998	NA	NA	FTCD01000001-FTCD01000802
	TEXAS_LOBLOLLY_MINERAL_Bin.51	Cellulose	Texas_LP	Mineral	Metagenome-Assembled Genome	PRJEB12502	ERS1101998	NA	NA	FTBY01000001-FTBY01000072
	TEXAS_LOBLOLLY_MINERAL_Bin.52	Cellulose	Texas_LP	Mineral	Metagenome-Assembled Genome	PRJEB12502	ERS1101998	NA	NA	FTBZ01000001-FTBZ01000076
	TEXAS_LOBLOLLY_MINERAL_Bin.53	Cellulose	Texas_LP	Mineral	Metagenome-Assembled Genome	PRJEB12502	ERS1101998	NA	NA	FTCA01000001-FTCA01000077
	TEXAS_LOBLOLLY_MINERAL_Bin.55	Cellulose	Texas_LP	Mineral	Metagenome-Assembled Genome	PRJEB12502	ERS1101998	NA	NA	FTKV01000001-FTKV01000075
	TEXAS_LOBLOLLY_MINERAL_Bin.6	Cellulose	Texas_LP	Mineral	Metagenome-Assembled Genome	PRJEB12502	ERS1101998	NA	NA	FTCF01000001-FTCF01000541
	TEXAS_LOBLOLLY_MINERAL_Bin.7	Cellulose	Texas_LP	Mineral	Metagenome-Assembled Genome	PRJEB12502	ERS1101998	NA	NA	FTCG01000001-FTCG01000436
	TEXAS_LOBLOLLY_MINERAL_Bin.8	Cellulose	Texas_LP	Mineral	Metagenome-Assembled Genome	PRJEB12502	ERS1101998	NA	NA	FTCV01000001-FTCV01002867
	CALIFORNIA_ORGANIC_Bin.1	Lignin	California_PP	Organic	Metagenome-Assembled Genome	PRJEB12502	ERS1101948	NA	NA	FTFG01000001-FTFG01000089
	CALIFORNIA_ORGANIC_Bin.2	Lignin	California_PP	Organic	Metagenome-Assembled Genome	PRJEB12502	ERS1101948	NA	NA	FTFI01000001-FTFI01000170
	CALIFORNIA_ORGANIC_Bin.3	Lignin	California_PP	Organic	Metagenome-Assembled Genome	PRJEB12502	ERS1101948	NA	NA	FTFP01000001-FTFP01001494
	CALIFORNIA_ORGANIC_Bin.4	Lignin	California_PP	Organic	Metagenome-Assembled Genome	PRJEB12502	ERS1101948	NA	NA	FTFK01000001-FTFK01000176
	CALIFORNIA_ORGANIC_Bin.5	Lignin	California_PP	Organic	Metagenome-Assembled Genome	PRJEB12502	ERS1101948	NA	NA	FTFL01000001-FTFL01000098
	CALIFORNIA_ORGANIC_Bin.6	Lignin	California_PP	Organic	Metagenome-Assembled Genome	PRJEB12502	ERS1101948	NA	NA	FTFM01000001-FTFM01000882
	CALIFORNIA_ORGANIC_Bin.7	Lignin	California_PP	Organic	Metagenome-Assembled Genome	PRJEB12502	ERS1101948	NA	NA	FTFO01000001-FTFO01000326
	CALIFORNIA_ORGANIC_Bin.8	Lignin	California_PP	Organic	Metagenome-Assembled Genome	PRJEB12502	ERS1101948	NA	NA	FTFN01000001-FTFN01000128
	CALIFORNIA_MINERAL_Bin.1	Lignin	California_PP	Mineral	Metagenome-Assembled Genome	PRJEB12502	ERS1101950	NA	NA	FTFB01000001-FTFB01011957
	CALIFORNIA_MINERAL_Bin.10	Lignin	California_PP	Mineral	Metagenome-Assembled Genome	PRJEB12502	ERS1101950	NA	NA	FTDY01000001-FTDY01001978
	CALIFORNIA_MINERAL_Bin.11	Lignin	California_PP	Mineral	Metagenome-Assembled Genome	PRJEB12502	ERS1101950	NA	NA	FTDU01000001-FTDU01001234
	CALIFORNIA_MINERAL_Bin.12	Lignin	California_PP	Mineral	Metagenome-Assembled Genome	PRJEB12502	ERS1101950	NA	NA	FTEC01000001-FTEC01002346
	CALIFORNIA_MINERAL_Bin.13	Lignin	California_PP	Mineral	Metagenome-Assembled Genome	PRJEB12502	ERS1101950	NA	NA	FTDW01000001-FTDW01001146
	CALIFORNIA_MINERAL_Bin.14	Lignin	California_PP	Mineral	Metagenome-Assembled Genome	PRJEB12502	ERS1101950	NA	NA	FTEF01000001-FTEF01002398
	CALIFORNIA_MINERAL_Bin.15	Lignin	California_PP	Mineral	Metagenome-Assembled Genome	PRJEB12502	ERS1101950	NA	NA	FTDV01000001-FTDV01000414
	CALIFORNIA_MINERAL_Bin.16	Lignin	California_PP	Mineral	Metagenome-Assembled Genome	PRJEB12502	ERS1101950	NA	NA	FTDZ01000001-FTDZ01000903
	CALIFORNIA_MINERAL_Bin.17	Lignin	California_PP	Mineral	Metagenome-Assembled Genome	PRJEB12502	ERS1101950	NA	NA	FTEE01000001-FTEE01001247
	CALIFORNIA_MINERAL_Bin.18	Lignin	California_PP	Mineral	Metagenome-Assembled Genome	PRJEB12502	ERS1101950	NA	NA	FTDX01000001-FTDX01000541
	CALIFORNIA_MINERAL_Bin.19	Lignin	California_PP	Mineral	Metagenome-Assembled Genome	PRJEB12502	ERS1101950	NA	NA	FTED01000001-FTED01001023
	CALIFORNIA_MINERAL_Bin.2	Lignin	California_PP	Mineral	Metagenome-Assembled Genome	PRJEB12502	ERS1101950	NA	NA	FTER01000001-FTER01002277
	CALIFORNIA_MINERAL_Bin.20	Lignin	California_PP	Mineral	Metagenome-Assembled Genome	PRJEB12502	ERS1101950	NA	NA	FTEH01000001-FTEH01001567
	CALIFORNIA_MINERAL_Bin.21	Lignin	California_PP	Mineral	Metagenome-Assembled Genome	PRJEB12502	ERS1101950	NA	NA	FTEB01000001-FTEB01000372
	CALIFORNIA_MINERAL_Bin.22	Lignin	California_PP	Mineral	Metagenome-Assembled Genome	PRJEB12502	ERS1101950	NA	NA	FTEA01000001-FTEA01000227
	CALIFORNIA_MINERAL_Bin.23	Lignin	California_PP	Mineral	Metagenome-Assembled Genome	PRJEB12502	ERS1101950	NA	NA	FTEJ01000001-FTEJ01001427
	CALIFORNIA_MINERAL_Bin.24	Lignin	California_PP	Mineral	Metagenome-Assembled Genome	PRJEB12502	ERS1101950	NA	NA	FTEG01000001-FTEG01000551
	CALIFORNIA_MINERAL_Bin.25	Lignin	California_PP	Mineral	Metagenome-Assembled Genome	PRJEB12502	ERS1101950	NA	NA	FTEK01000001-FTEK01001161
	CALIFORNIA_MINERAL_Bin.26	Lignin	California_PP	Mineral	Metagenome-Assembled Genome	PRJEB12502	ERS1101950	NA	NA	FTEI01000001-FTEI01000459
	CALIFORNIA_MINERAL_Bin.27	Lignin	California_PP	Mineral	Metagenome-Assembled Genome	PRJEB12502	ERS1101950	NA	NA	FTEM01000001-FTEM01002426
	CALIFORNIA_MINERAL_Bin.28	Lignin	California_PP	Mineral	Metagenome-Assembled Genome	PRJEB12502	ERS1101950	NA	NA	FTEO01000001-FTEO01001413
	CALIFORNIA_MINERAL_Bin.29	Lignin	California_PP	Mineral	Metagenome-Assembled Genome	PRJEB12502	ERS1101950	NA	NA	FTEN01000001-FTEN01000544
	CALIFORNIA_MINERAL_Bin.3	Lignin	California_PP	Mineral	Metagenome-Assembled Genome	PRJEB12502	ERS1101950	NA	NA	FTEZ01000001-FTEZ01000431
	CALIFORNIA_MINERAL_Bin.30	Lignin	California_PP	Mineral	Metagenome-Assembled Genome	PRJEB12502	ERS1101950	NA	NA	FTEQ01000001-FTEQ01000756
	CALIFORNIA_MINERAL_Bin.31	Lignin	California_PP	Mineral	Metagenome-Assembled Genome	PRJEB12502	ERS1101950	NA	NA	FTEP01000001-FTEP01000560
	CALIFORNIA_MINERAL_Bin.32	Lignin	California_PP	Mineral	Metagenome-Assembled Genome	PRJEB12502	ERS1101950	NA	NA	FTFC01000001-FTFC01007011
	CALIFORNIA_MINERAL_Bin.33	Lignin	California_PP	Mineral	Metagenome-Assembled Genome	PRJEB12502	ERS1101950	NA	NA	FTES01000001-FTES01000695
	CALIFORNIA_MINERAL_Bin.34	Lignin	California_PP	Mineral	Metagenome-Assembled Genome	PRJEB12502	ERS1101950	NA	NA	FTEV01000001-FTEV01001928
	CALIFORNIA_MINERAL_Bin.35	Lignin	California_PP	Mineral	Metagenome-Assembled Genome	PRJEB12502	ERS1101950	NA	NA	FTET01000001-FTET01000677
	CALIFORNIA_MINERAL_Bin.36	Lignin	California_PP	Mineral	Metagenome-Assembled Genome	PRJEB12502	ERS1101950	NA	NA	FTEU01000001-FTEU01000721
	CALIFORNIA_MINERAL_Bin.37	Lignin	California_PP	Mineral	Metagenome-Assembled Genome	PRJEB12502	ERS1101950	NA	NA	FTEW01000001-FTEW01000562
	CALIFORNIA_MINERAL_Bin.38	Lignin	California_PP	Mineral	Metagenome-Assembled Genome	PRJEB12502	ERS1101950	NA	NA	FTEX01000001-FTEX01000135
	CALIFORNIA_MINERAL_Bin.39	Lignin	California_PP	Mineral	Metagenome-Assembled Genome	PRJEB12502	ERS1101950	NA	NA	FTEY01000001-FTEY01000671
	CALIFORNIA_MINERAL_Bin.4	Lignin	California_PP	Mineral	Metagenome-Assembled Genome	PRJEB12502	ERS1101950	NA	NA	FTFA01000001-FTFA01000354
	CALIFORNIA_MINERAL_Bin.5	Lignin	California_PP	Mineral	Metagenome-Assembled Genome	PRJEB12502	ERS1101950	NA	NA	FTFF01000001-FTFF01001432
	CALIFORNIA_MINERAL_Bin.6	Lignin	California_PP	Mineral	Metagenome-Assembled Genome	PRJEB12502	ERS1101950	NA	NA	FTFE01000001-FTFE01001333
	CALIFORNIA_MINERAL_Bin.7	Lignin	California_PP	Mineral	Metagenome-Assembled Genome	PRJEB12502	ERS1101950	NA	NA	FTFH01000001-FTFH01002394
	CALIFORNIA_MINERAL_Bin.8	Lignin	California_PP	Mineral	Metagenome-Assembled Genome	PRJEB12502	ERS1101950	NA	NA	FTFD01000001-FTFD01000377
	CALIFORNIA_MINERAL_Bin.9	Lignin	California_PP	Mineral	Metagenome-Assembled Genome	PRJEB12502	ERS1101950	NA	NA	FTFJ01000001-FTFJ01001165
	ONTARIO_ORGANIC_Bin.1	Lignin	Ontario_BS	Organic	Metagenome-Assembled Genome	PRJEB12502	ERS1101922	NA	NA	FTHI01000001-FTHI01001642
	ONTARIO_ORGANIC_Bin.10	Lignin	Ontario_BS	Organic	Metagenome-Assembled Genome	PRJEB12502	ERS1101922	NA	NA	FTGY01000001-FTGY01000309
	ONTARIO_ORGANIC_Bin.11	Lignin	Ontario_BS	Organic	Metagenome-Assembled Genome	PRJEB12502	ERS1101922	NA	NA	FTGW01000001-FTGW01000144
	ONTARIO_ORGANIC_Bin.12	Lignin	Ontario_BS	Organic	Metagenome-Assembled Genome	PRJEB12502	ERS1101922	NA	NA	FTHB01000001-FTHB01000520
	ONTARIO_ORGANIC_Bin.13	Lignin	Ontario_BS	Organic	Metagenome-Assembled Genome	PRJEB12502	ERS1101922	NA	NA	FTGZ01000001-FTGZ01000077
	ONTARIO_ORGANIC_Bin.15	Lignin	Ontario_BS	Organic	Metagenome-Assembled Genome	PRJEB12502	ERS1101922	NA	NA	FTHD01000001-FTHD01000113
	ONTARIO_ORGANIC_Bin.16	Lignin	Ontario_BS	Organic	Metagenome-Assembled Genome	PRJEB12502	ERS1101922	NA	NA	FTHE01000001-FTHE01000145
	ONTARIO_ORGANIC_Bin.2	Lignin	Ontario_BS	Organic	Metagenome-Assembled Genome	PRJEB12502	ERS1101922	NA	NA	FTHH01000001-FTHH01000746
	ONTARIO_ORGANIC_Bin.3	Lignin	Ontario_BS	Organic	Metagenome-Assembled Genome	PRJEB12502	ERS1101922	NA	NA	FTHF01000001-FTHF01000093
	ONTARIO_ORGANIC_Bin.4	Lignin	Ontario_BS	Organic	Metagenome-Assembled Genome	PRJEB12502	ERS1101922	NA	NA	FTHG01000001-FTHG01000105
	ONTARIO_ORGANIC_Bin.5	Lignin	Ontario_BS	Organic	Metagenome-Assembled Genome	PRJEB12502	ERS1101922	NA	NA	FTHJ01000001-FTHJ01000675
	ONTARIO_ORGANIC_Bin.6	Lignin	Ontario_BS	Organic	Metagenome-Assembled Genome	PRJEB12502	ERS1101922	NA	NA	FTHK01000001-FTHK01000052
	ONTARIO_ORGANIC_Bin.7	Lignin	Ontario_BS	Organic	Metagenome-Assembled Genome	PRJEB12502	ERS1101922	NA	NA	FTHL01000001-FTHL01000399
	ONTARIO_ORGANIC_Bin.8	Lignin	Ontario_BS	Organic	Metagenome-Assembled Genome	PRJEB12502	ERS1101922	NA	NA	FTHP01000001-FTHP01001281
	ONTARIO_ORGANIC_Bin.9	Lignin	Ontario_BS	Organic	Metagenome-Assembled Genome	PRJEB12502	ERS1101922	NA	NA	FTHM01000001-FTHM01000147
	ONTARIO_MINERAL_Bin.1	Lignin	Ontario_BS	Mineral	Metagenome-Assembled Genome	PRJEB12502	ERS1101923	NA	NA	FTGE01000001-FTGE01002426
	ONTARIO_MINERAL_Bin.10	Lignin	Ontario_BS	Mineral	Metagenome-Assembled Genome	PRJEB12502	ERS1101923	NA	NA	FTFQ01000001-FTFQ01000770
	ONTARIO_MINERAL_Bin.11	Lignin	Ontario_BS	Mineral	Metagenome-Assembled Genome	PRJEB12502	ERS1101923	NA	NA	FTFT01000001-FTFT01002647
	ONTARIO_MINERAL_Bin.12	Lignin	Ontario_BS	Mineral	Metagenome-Assembled Genome	PRJEB12502	ERS1101923	NA	NA	FTFU01000001-FTFU01002530
	ONTARIO_MINERAL_Bin.13	Lignin	Ontario_BS	Mineral	Metagenome-Assembled Genome	PRJEB12502	ERS1101923	NA	NA	FTFR01000001-FTFR01000952
	ONTARIO_MINERAL_Bin.14	Lignin	Ontario_BS	Mineral	Metagenome-Assembled Genome	PRJEB12502	ERS1101923	NA	NA	FTFS01000001-FTFS01001408
	ONTARIO_MINERAL_Bin.15	Lignin	Ontario_BS	Mineral	Metagenome-Assembled Genome	PRJEB12502	ERS1101923	NA	NA	FTFX01000001-FTFX01000929
	ONTARIO_MINERAL_Bin.16	Lignin	Ontario_BS	Mineral	Metagenome-Assembled Genome	PRJEB12502	ERS1101923	NA	NA	FTFW01000001-FTFW01000625
	ONTARIO_MINERAL_Bin.17	Lignin	Ontario_BS	Mineral	Metagenome-Assembled Genome	PRJEB12502	ERS1101923	NA	NA	FTFV01000001-FTFV01000244
	ONTARIO_MINERAL_Bin.18	Lignin	Ontario_BS	Mineral	Metagenome-Assembled Genome	PRJEB12502	ERS1101923	NA	NA	FTFY01000001-FTFY01001211
	ONTARIO_MINERAL_Bin.19	Lignin	Ontario_BS	Mineral	Metagenome-Assembled Genome	PRJEB12502	ERS1101923	NA	NA	FTFZ01000001-FTFZ01001126
	ONTARIO_MINERAL_Bin.2	Lignin	Ontario_BS	Mineral	Metagenome-Assembled Genome	PRJEB12502	ERS1101923	NA	NA	FTGK01000001-FTGK01001369
	ONTARIO_MINERAL_Bin.20	Lignin	Ontario_BS	Mineral	Metagenome-Assembled Genome	PRJEB12502	ERS1101923	NA	NA	FTGA01000001-FTGA01001143
	ONTARIO_MINERAL_Bin.21	Lignin	Ontario_BS	Mineral	Metagenome-Assembled Genome	PRJEB12502	ERS1101923	NA	NA	FTGD01000001-FTGD01001355
	ONTARIO_MINERAL_Bin.22	Lignin	Ontario_BS	Mineral	Metagenome-Assembled Genome	PRJEB12502	ERS1101923	NA	NA	FTGI01000001-FTGI01003425
	ONTARIO_MINERAL_Bin.23	Lignin	Ontario_BS	Mineral	Metagenome-Assembled Genome	PRJEB12502	ERS1101923	NA	NA	FTGC01000001-FTGC01000679
	ONTARIO_MINERAL_Bin.24	Lignin	Ontario_BS	Mineral	Metagenome-Assembled Genome	PRJEB12502	ERS1101923	NA	NA	FTGF01000001-FTGF01001936
	ONTARIO_MINERAL_Bin.25	Lignin	Ontario_BS	Mineral	Metagenome-Assembled Genome	PRJEB12502	ERS1101923	NA	NA	FTGB01000001-FTGB01000299
	ONTARIO_MINERAL_Bin.26	Lignin	Ontario_BS	Mineral	Metagenome-Assembled Genome	PRJEB12502	ERS1101923	NA	NA	FTGG01000001-FTGG01001176
	ONTARIO_MINERAL_Bin.27	Lignin	Ontario_BS	Mineral	Metagenome-Assembled Genome	PRJEB12502	ERS1101923	NA	NA	FTGH01000001-FTGH01000393
	ONTARIO_MINERAL_Bin.28	Lignin	Ontario_BS	Mineral	Metagenome-Assembled Genome	PRJEB12502	ERS1101923	NA	NA	FTGJ01000001-FTGJ01000492
	ONTARIO_MINERAL_Bin.29	Lignin	Ontario_BS	Mineral	Metagenome-Assembled Genome	PRJEB12502	ERS1101923	NA	NA	FTGL01000001-FTGL01002039
	ONTARIO_MINERAL_Bin.3	Lignin	Ontario_BS	Mineral	Metagenome-Assembled Genome	PRJEB12502	ERS1101923	NA	NA	FTGQ01000001-FTGQ01000113
	ONTARIO_MINERAL_Bin.30	Lignin	Ontario_BS	Mineral	Metagenome-Assembled Genome	PRJEB12502	ERS1101923	NA	NA	FTGM01000001-FTGM01000590
	ONTARIO_MINERAL_Bin.31	Lignin	Ontario_BS	Mineral	Metagenome-Assembled Genome	PRJEB12502	ERS1101923	NA	NA	FTGN01000001-FTGN01001752
	ONTARIO_MINERAL_Bin.32	Lignin	Ontario_BS	Mineral	Metagenome-Assembled Genome	PRJEB12502	ERS1101923	NA	NA	FTGP01000001-FTGP01000864
	ONTARIO_MINERAL_Bin.33	Lignin	Ontario_BS	Mineral	Metagenome-Assembled Genome	PRJEB12502	ERS1101923	NA	NA	FTGO01000001-FTGO01000425
	ONTARIO_MINERAL_Bin.34	Lignin	Ontario_BS	Mineral	Metagenome-Assembled Genome	PRJEB12502	ERS1101923	NA	NA	FTGS01000001-FTGS01002644
	ONTARIO_MINERAL_Bin.35	Lignin	Ontario_BS	Mineral	Metagenome-Assembled Genome	PRJEB12502	ERS1101923	NA	NA	FTGR01000001-FTGR01000624
	ONTARIO_MINERAL_Bin.4	Lignin	Ontario_BS	Mineral	Metagenome-Assembled Genome	PRJEB12502	ERS1101923	NA	NA	FTHA01000001-FTHA01002140
	ONTARIO_MINERAL_Bin.5	Lignin	Ontario_BS	Mineral	Metagenome-Assembled Genome	PRJEB12502	ERS1101923	NA	NA	FTGU01000001-FTGU01000759
	ONTARIO_MINERAL_Bin.6	Lignin	Ontario_BS	Mineral	Metagenome-Assembled Genome	PRJEB12502	ERS1101923	NA	NA	FTGV01000001-FTGV01001631
	ONTARIO_MINERAL_Bin.7	Lignin	Ontario_BS	Mineral	Metagenome-Assembled Genome	PRJEB12502	ERS1101923	NA	NA	FTGT01000001-FTGT01000372
	ONTARIO_MINERAL_Bin.8	Lignin	Ontario_BS	Mineral	Metagenome-Assembled Genome	PRJEB12502	ERS1101923	NA	NA	FTGX01000001-FTGX01000537
	ONTARIO_MINERAL_Bin.9	Lignin	Ontario_BS	Mineral	Metagenome-Assembled Genome	PRJEB12502	ERS1101923	NA	NA	FTHC01000001-FTHC01001482
	TEXAS_MINERAL_Bin.1	Lignin	Texas_LP	Mineral	Metagenome-Assembled Genome	PRJEB12502	ERS1101998	NA	NA	FTHO01000001-FTHO01000928
	TEXAS_MINERAL_Bin.2	Lignin	Texas_LP	Mineral	Metagenome-Assembled Genome	PRJEB12502	ERS1101998	NA	NA	FTHN01000001-FTHN01000095
