# Supplementary material for: Bacterial contributions to delignification and lignocellulose degradation in forest soils with metagenomic and quantitative stable isotope probing
Source: ISME J. 2018 Sep 26;13(2):413–29. doi: 10.1038/s41396-018-0279-6 (PMC6331573; doi:10.1038/s41396-018-0279-6)
Supplement: Supplementary file 5 — Table S4 [file 41396_2018_279_MOESM5_ESM.xlsx]

## Sheet: Refined
	Differentially Abundant Taxon	Rank	n.Ecozone	Ecozones	Soil Preference	Substrates	Domain	Phylum	Class	Order	Family	Genus	Dataset	n.enrOTU	References for Activity	Representative Sequences
	iii1-15	Order	3	BS;CA;TX	None	Lignin	Bacteria	Acidobacteria	Acidobacteria-6	iii1-15	Unclassified	Unclassified	Pyrotag	9	None	JJB2FHK01DVKHX;JJB2FHK01DV8UV;JJB2FHK01C393G;JJB2FHK01B4BPE;JDR68TK01DTAGW;JJB2FHK02IA3ZO;JJB2FHK01B20O0;JJB2FHK01AKQYO;JJB2FHK01CZ6QD
	Ellin6513	Order	1	BS	None	Lignin	Bacteria	Acidobacteria	DA052	Ellin6513	unclassified	unclassified	Pyrotag	1	None	JJB2FHK02ILF80
	Solibacterales	Order	3	BS;CA;TX	None	Lignin	Bacteria	Acidobacteria	Solibacteres	Solibacterales	Unclassified	Unclassified	Pyrotag	4	None	JDR68TK01C76FD;JJB2FHK01DJCLK;JJB2FHK02HFC5M;JJB2FHK02GMXZM
	Acidimicrobiales	Order	2	BS,TX	None	Lignin	Bacteria	Actinobacteria	Acidimicrobiia	Acidimicrobiales	unclassified	unclassified	Pyrotag	2	None	JDR68TK01CSDKV;JJB2FHK01CM3M3
	ACK-M1	Family	1	JP	None	Lignin	Bacteria	Actinobacteria	Actinobacteria	Actinomycetales	ACK-M1	Unclassified	Pyrotag	1	None	JJB2FHK02F1E5E
	Frankiaceae	Family	2	BS,TX	None	Lignin	Bacteria	Actinobacteria	Actinobacteria	Actinomycetales	Frankiaceae	Unclassified	Pyrotag;Metagenome	1	None	JJB2FHK01BUXW3
	Nocardiaceae	Family	1	TX	None	Lignin	Bacteria	Actinobacteria	Actinobacteria	Corynebacteriales	Nocardiaceae	Unclassified	Metagenome	NA	Singh et al., 2013	NA
	Microbacteriaceae	Family	5	All	None	Cellulose;Lignin	Bacteria	Actinobacteria	Actinobacteria	Actinomycetales	Microbacteriaceae	Unclassified	Pyrotag;Metagenome	3	Taylor et al. 2012	JDR68TK01A8P5K;JJB2FHK02FUAL4;JJB2FHK01D3N5U
	Salinibacterium	Genus	4	BC;BS;CA;TX	None	Hemicellulose;Cellulose	Bacteria	Actinobacteria	Actinobacteria	Actinomycetales	Microbacteriaceae	Salinibacterium	Pyrotag;Metagenome	4	Tropeano et al. 2012	JDR68TK01AUZFT;JDR68TK01D46BK;IAJCH1401COJIT;IAJCH1401BO422
	Micrococcaceae	Family	2	BC;CA	Min	Hemicellulose;Lignin	Bacteria	Actinobacteria	Actinobacteria	Actinomycetales	Micrococcaceae	Unclassified	Pyrotag	8	Taylor et al. 2012; Paul and Varma, 1993	H4GE49201AS0BE;H4GE49201AMACS;H4GE49201ASWGP;H4GE49201A58IN;JJB2FHK02GUNV6;JJB2FHK01EE07X;JJB2FHK01EUR9C;JJB2FHK01EHWWV
	Streptomycetaceae	Family	3	CA;BS;JP	None	Hemicellulose;Cellulose	Bacteria	Actinobacteria	Actinobacteria	Actinomycetales	Streptomycetaceae	Unclassified	Pyrotag	8	Schrempf et al. 2008	JDR68TK01B0K04;JDR68TK01D43NV;JDR68TK01EBOYB;JDR68TK01BSNCF;JDR68TK01DQA2N;JDR68TK01DW0TR;JDR68TK01EH1DD;JDR68TK01CP6Y8
	Streptomyces	Genus	2	BC;CA	None	Hemicellulose	Bacteria	Actinobacteria	Actinobacteria	Actinomycetales	Streptomycetaceae	Streptomyces	Pyrotag	2	Takasuka et al. 2012	IAJCH1401DQO4I;IAJCH1401DOOB9
	Gaiellaceae	Family	1	BS	Min	Lignin	Bacteria	Actinobacteria	Thermoleophilia	Gaiellales	Gaiellaceae	Unclassified	Pyrotag	3	None	JDR68TK01CIBUL;JJB2FHK01EZHFL;JJB2FHK01C1ZPO
	Solirubrobacterales	Order	1	BS	Min	Lignin	Bacteria	Actinobacteria	Thermoleophilia	Solirubrobacterales	Unclassified	Unclassified	Pyrotag	7	None	JJB2FHK01E08GG;JJB2FHK02JKD7X;JJB2FHK01CBOJA;JJB2FHK02G9RAB;JJB2FHK01D0P73;JJB2FHK01DF8O5;JDR68TK01DQ1O7
	Conexibacteraceae	Family	3	BS;TX	None	Lignin	Bacteria	Actinobacteria	Thermoleophilia	Solirubrobacterales	Conexibacteraceae	Unclassified	Pyrotag	6	None	JJB2FHK01E08GG;JJB2FHK01AOVKV;JJB2FHK01DF8O5;JJB2FHK02JKD7X;JJB2FHK01D0P73;JJB2FHK01CBOJA
	Conexibacter	Genus	3	BS;TX	Org	Lignin	Bacteria	Actinobacteria	Thermoleophilia	Solirubrobacterales	Conexibacteraceae	Conexibacter	Pyrotag;Metagenome	1	None	JJB2FHK02GC7RR
	FBP	Phylum	5	All	None	Cellulose	Bacteria	FBP	Unclassified	Unclassified	Unclassified	Unclassified	Pyrotag	5	None	JDR68TK01DPZQ3;JDR68TK01CWUU7;JDR68TK01BBS2V;JDR68TK01DGCGM;JDR68TK01DT7BB
	FW68	Order	4	BC;CA;BS;TX	None	Cellulose	Bacteria	Armatimonadetes	Armatimonadia	FW68	Unclassified	Unclassified	Pyrotag	1	None	JDR68TK02FYX58
	Sphingobacteriaceae	Family	3	BC;CA;TX	None	Hemicellulose;Lignin	Bacteria	Bacteroidetes	Bacteroidetes	Sphingobacteriales	Sphingobacteriaceae	Unclassified	Pyrotag;Metagenome	8	Pankratov et al. 2007; Duan et al. 2014	JDR68TK02H7X9Q;JDR68TK02JC8QB;JJB2FHK01A917H;H4GE49201BWP4N;IAJCH1401BKZMZ;JJB2FHK01EN58V;JJB2FHK02I2M34;JJB2FHK02JW0C1
	Cytophagaceae	Genus	3	TX;CA;BS	None	Lignin	Bacteria	Firmicutes	Clostridia	Clostridiales	Clostridiaceae	Clostridium	Pyrotag;Metagenome	3	None	JJB2FHK02ICH7N;JJB2FHK01BI5FO;JJB2FHK01EGYH9
	Cytophaga	Genus	3	BC;CA;TX	None	Cellulose	Bacteria	Bacteroidetes	Cytophagia	Cytophagales	Cytophagaceae	Cytophaga	Pyrotag	6	Xie et al. 2007	JDR68TK01CEF6V;JDR68TK02GBVI2;JDR68TK01CHN0E;JDR68TK01CPEUS;JDR68TK01A1AY4;JJB2FHK01AXWH3
	C0119	Class	1	CA	Org	Lignin	Bacteria	Chloroflexi	C0119	Unclassified	Unclassified	Unclassified	Pyrotag	1	None	JJB2FHK01A9R09
	FAC88	Order	1	BS	None	Lignin	Bacteria	Elusimicrobia	Elusimicrobia	FAC88	Unclassified	Unclassified	Pyrotag	5	None	JJB2FHK02IG93I;JJB2FHK01C9F44;JJB2FHK01D0K43;JJB2FHK01C2N3Q;JJB2FHK01C8BHA
	Bacillus	Genus	1	BC	Min	Hemicellulose	Bacteria	Firmicutes	Bacilli	Bacillales	Bacillaceae	Bacillus	Pyrotag	1	Panbangred et al. 1983	IAJCH1401AY9GK
	Paenibacillaceae	Family	2	CA	Min	Hemicellulose	Bacteria	Firmicutes	Bacilli	Bacillales	Paenibacillaceae	Unclassified	Pyrotag	5	Nelson et al. 2009	IAJCH1401AX59Q;H4GE49201BTX5N;IAJCH1401A34AC;H4GE49201AO705;H4GE49201BM2H4
	DH61	Order	2	BC;CA	None	Cellulose	Bacteria	Planctomycetes	vadinHA49	DH61	Unclassified	Unclassified	Pyrotag	2	None	JDR68TK01D0MW5;JDR68TK01BEDXX
	Caulobacteraceae	Family	5	All	None	Lignin	Bacteria	Proteobacteria	Alphaproteobacteria	Caulobacterales	Caulobacteraceae	Unclassified	Pyrotag;Metagenome	27	None	JDR68TK01C9FAG;JJB2FHK02I1EA2;JJB2FHK01A116E;JJB2FHK02HKW9S;JJB2FHK01B0TRR;JJB2FHK01EM483;JJB2FHK01B1Y1R;JJB2FHK01CHWXR;JJB2FHK01AUQY4;JJB2FHK01EGLQP;JJB2FHK02HP9RQ;JJB2FHK01DBAID;JJB2FHK01DG8MG;JJB2FHK02GKCVG;JJB2FHK01CVJQG;JJB2FHK01BEAH3;JJB2FHK01CGG3H;JJB2FHK01CPLIH;JJB2FHK01DCM8M;JJB2FHK01EL4E1;JJB2FHK01CECP3;JJB2FHK02GIVMS;JJB2FHK01D7NHB;JJB2FHK01C7KK5;JJB2FHK01EJN1J;JJB2FHK01AS34X;JJB2FHK01…
	Caulobacter	Genus	4	BC;CA;BS;TX	None	All	Bacteria	Proteobacteria	Alphaproteobacteria	Caulobacterales	Caulobacteraceae	Caulobacter	Pyrotag;Metagenome	13	Qing-Mei et al. 2010; Butera et al. 2012; Song et al. 2013;	JDR68TK01CW6WO;IAJCH1401DIA8O;JJB2FHK02FJX9W;JJB2FHK01EF5TT;IAJCH1401DIA8O;IAJCH1401DUAME;IAJCH1401AWYYG;IAJCH1401DJCB6;H4GE49201A85NF;H4GE49201A10BH;IAJCH1401B5WYK;IAJCH1401CXCKA;IAJCH1401CFWY1
	Asticcacaulis	Genus	5	All	None	Hemicellulose;Cellulose	Bacteria	Proteobacteria	Alphaproteobacteria	Caulobacterales	Caulobacteraceae	Asticcacaulis	Pyrotag;Metagenome	11	Kim et al. 2013	JDR68TK01AVW6A;JJB2FHK01EMZ0R;JDR68TK01D678C;JDR68TK01CMRWH;JDR68TK01DGOMS;JDR68TK01EOR4T;JDR68TK01CG5FF;JJB2FHK01BBJK6;JDR68TK01D16UW;JJB2FHK02HD06E;IAJCH1401DM3IB
	Bosea	Genus	2	CA;TX	None	Lignin	Bacteria	Proteobacteria	Alphaproteobacteria	Rhizobiales	Bradyrhizobiaceae	Bosea	Pyrotag;Metagenome	3	None	JJB2FHK01EVNB8; JDR68TK02J4W1I;JDR68TK01DIGEK
	Devosia	Genus	3	BC;CA;TX	Org	Hemicellulose;Cellulose	Bacteria	Proteobacteria	Alphaproteobacteria	Rhizobiales	Hyphomicrobiaceae	Devosia	Pyrotag	9	Yoo et al. 2006; Lee et al. 2007	JDR68TK01DD2G4;JDR68TK01CK10Q;JJB2FHK01CPD2T;IAJCH1401BXZ6N;IAJCH1401CWCX7;IAJCH1401CHU9K;IAJCH1401DF9B5;IAJCH1401AUK6S;IAJCH1401AD51J
	Agrobacterium	Genus	2	CA	None	Hemicellulose	Bacteria	Proteobacteria	Alphaproteobacteria	Rhizobiales	Rhizobiaceae	Agrobacterium	Pyrotag	8	None	IAJCH1401DE7OS;IAJCH1401DIGKA;IAJCH1401BKVLH;IAJCH1401DORBA;IAJCH1401BWMZ9;4GE49201BMK3Y;IAJCH1401CHART;H4GE49201BCBIQ
	Telmatospirillum	Genus	2	JP;TX	None	Cellulose;Lignin	Bacteria	Proteobacteria	Alphaproteobacteria	Rhodospirillales	Rhodospirillaceae	Telmatospirillum	Pyrotag;Metagenome	5	None	JDR68TK01DTLQ7;JDR68TK02GHQZM;JDR68TK01CIT9G;JJB2FHK01DHVDB;JJB2FHK01A62NM
	Sphingomonadaceae	Family	2	CA;BS	None	Hemicellulose;Lignin	Bacteria	Proteobacteria	Alphaproteobacteria	Sphingomonadales	Sphingomonadaceae	Unclassified	Pyrotag;Metagenome	15	Masai et al. 2007	JJB2FHK01DC8HQ;JJB2FHK02IQEFB;JJB2FHK02GW5PT;JDR68TK01C6QR9;JJB2FHK02GW5PT;JJB2FHK01BY758; IAJCH1401A3EDJ; IAJCH1401AOLRO; IAJCH1401C13Y7; IAJCH1401CT8P8; H4GE49201A6Z4M; IAJCH1401DER8G;IAJCH1401CLXET;H4GE49201CDUHP;IAJCH1401CSB6L
	Azospirillum	Genus	1	TX	Org	Lignin	Bacteria	Proteobacteria	Alphaproteobacteria	Rhodospirillales	Rhodospirillaceae	Azospirillum	Pyrotag;Metagenome	7	Faure et al. 1996; Nikitina et al. 2010	JJB2FHK02GORJT;JJB2FHK02H6XXE;JJB2FHK02II6KZ;JJB2FHK02INLU5;JJB2FHK02GKOI5;JJB2FHK01BFAY4;JDR68TK02J29EG
	Erythrobacteraceae	Family	3	BC;CA;TX	None	Lignin	Bacteria	Proteobacteria	Alphaproteobacteria	Sphingomonadales	Erythrobacteraceae	Unclassified	Pyrotag;Metagenome	17	None	JDR68TK01A3ZLT;JDR68TK02IN3YS;JJB2FHK02H8ZMJ;JJB2FHK02HU6D0
	Burkholderia	Genus	4	BC;CA;BS;TX	None	Hemicellulose;Cellulose	Bacteria	Proteobacteria	Betaproteobacteria	Burkholderiales	Burkholderiaceae	Burkholderia	Pyrotag;Metagenome	18	Fujii et al. 2012; MohaNone et al. 2008	JDR68TK01DYPEZ;JDR68TK01D720R;JDR68TK01CDUVU;JDR68TK01DZ2YZ;JDR68TK01BPQJF;IAJCH1401A2PHE;IAJCH1401CFZ7S;IAJCH1401A48QQ;IAJCH1401AEQBN;IAJCH1401CZG73;H4GE49201BNR7V;H4GE49201A4ZOT;H4GE49201BJFBE;H4GE49201B6I3N;H4GE49201ASEIY;H4GE49201BQ1YJ;JDR68TK01AOMBO;JDR68TK01ETEYA
	Comamonadaceae	Family	5	All	None	Hemicellulose;Cellulose	Bacteria	Proteobacteria	Betaproteobacteria	Burkholderiales	Comamonadaceae	Unclassified	Pyrotag	11	Vilanova et al. 2012	JDR68TK01DTO5U;JDR68TK01BE79T;JJB2FHK01A4DQQ;JJB2FHK02IZW4Q;JDR68TK01BAY3K;JDR68TK02JPO9B;IAJCH1401BL8PO;IAJCH1401BV51P;IAJCH1401CX7X8;IAJCH1401A6F6E;IAJCH1401AGRKG
	Pelomonas	Genus	3	BC;CA;TX	None	All	Bacteria	Proteobacteria	Betaproteobacteria	Burkholderiales	Comamonadaceae	Pelomonas	Pyrotag;Metagenome	2	Shil et al. 2014	JJB2FHK02JZQDJ;H4GE49201BW7JN
	Leptothrix	Genus	5	All	None	Cellulose	Bacteria	Proteobacteria	Betaproteobacteria	Burkholderiales	Comamonadaceae	Leptothrix	Pyrotag;Metagenome	7	None	JDR68TK01BTIZ1;JDR68TK01EHJC8;JDR68TK01C1JHL;JDR68TK01C3JFX;JDR68TK02IL7PY;JDR68TK01DFNP5;JDR68TK02I1F2R
	Variovorax	Genus	2	BS;TX	None	Lignin	Bacteria	Proteobacteria	Betaproteobacteria	Burkholderiales	Comamonadaceae	Variovorax	Pyrotag;Metagenome	2	Allison et al. 1995	JJB2FHK01CYUGC;H4GE49201CLSDX
	Oxalobacteraceae	Family	3	CA;JP;TX	None	Cellulose	Bacteria	Proteobacteria	Betaproteobacteria	Burkholderiales	Oxalobacteraceae	Unclassified	Pyrotag	2	Avellaneda-Torres et al. 2014	JJB2FHK02IGWPB;JJB2FHK01ALL94
	Janthinobacterium	Genus	5	All	None	Hemicellulose;Cellulose	Bacteria	Proteobacteria	Betaproteobacteria	Burkholderiales	Oxalobacteraceae	Janthinobacterium	Pyrotag;Metagenome	8	Avellaneda-Torres et al. 2014	JJB2FHK01CEX6X;JDR68TK02HUTYE;JDR68TK01AW4VP;JJB2FHK02H7RXA;H4GE49201CBO6Q;H4GE49201BBJ3I;H4GE49201BLIVO;H4GE49201AWJIR
	MIZ46	Order	2	BC;CA	None	Cellulose	Bacteria	Proteobacteria	Deltaproteobacteria	MIZ46	Unclassified	Unclassified	Pyrotag	1	None	JDR68TK01ETHU8
	Cystobacteraceae	Family	1	BS	Org	Lignin	Bacteria	Proteobacteria	Deltaproteobacteria	Myxococcales	Cystobacteraceae	Unclassified	Pyrotag;Metagenome	2	None	JJB2FHK02IQGDG;JJB2FHK02G7NAK
	Polyangiaceae	Family	4	BC;BS;JP	None	Cellulose	Bacteria	Proteobacteria	Deltaproteobacteria	Myxococcales	Polyangiaceae	Unclassified	Pyrotag	2	Knupp dos Santos et al. 2014	JDR68TK01D0PL1;JDR68TK01BIQAY
	Cellvibrio	Genus	2	BC;CA	None	Hemicellulose;Cellulose	Bacteria	Proteobacteria	Gammaproteobacteria	Alteromonadales	Alteromonadaceae	Cellvibrio	Pyrotag	3	Berg et al. 1971; Breuil and Kushner 1976; Xie et al. 2016	JDR68TK01D5KE6;IAJCH1401C8UHG; IAJCH1401B2XC5
	Ectothiorhodospira	Genus	2	CA;BS	None	Lignin	Bacteria	Proteobacteria	Gammaproteobacteria	Chromatiales	Ectothiorhodospiraceae	Ectothiorhodospira	Metagenome	NA	None	NA
	Pseudomonas	Genus	2	BC;CA	None	Hemicellulose	Bacteria	Proteobacteria	Gammaproteobacteria	Pseudomonadales	Pseudomonadaceae	Pseudomonas	Pyrotag	6	Nurizzo et al. 2002	IAJCH1401DBK01;IAJCH1401AKRVJ;IAJCH1401DWEEL;IAJCH1401DU9HG;IAJCH1401B0LQW;IAJCH1401C0TC1
	Piscirickettsiaceae	Family	1	CA	Min	Lignin	Bacteria	Proteobacteria	Gammaproteobacteria	Thiotrichales	Piscirickettsiaceae	Unclassified	Pyrotag	1	None	JJB2FHK01EF8MR
	Sinobacteraceae	Family	1	CA	None	Lignin	Bacteria	Proteobacteria	Gammaproteobacteria	Nevskiales	Sinobacteraceae	Unclassified	Pyrotag;Metagenome	15	None	JDR68TK02IUC1F;JJB2FHK02ID6O6;JJB2FHK01DUAGJ;JJB2FHK01DSPS9;JJB2FHK01CD7Z3;JJB2FHK01B2Q5W;JJB2FHK01EVCFD;JJB2FHK01AWYU2;JJB2FHK01E13PN;JJB2FHK01DEOPA;JJB2FHK01BQ860;JJB2FHK01C4BWY;JJB2FHK02JPU7Z;JJB2FHK02I1B5L;JJB2FHK01DTB4F
	Enterobacteriaceae	Genus	3	BC;CA;TX	None	Lignin	Bacteria	Proteobacteria	Gammaproteobacteria	Enterobacteriales	Enterobacteriaceae	Unclassified	Metagenome	NA	None	NA
	TM7-3	Class	2	BC; CA	None	Hemicellulose	Bacteria	TM7	TM7-3	Unclassified	Unclassified	Unclassified	Pyrotag	4	None	IAJCH1401BV19U;IAJCH1401C8HJL;IAJCH1401BOFF5;IAJCH1401CQVAB
	Verrucomicrobia	Phylum	3	BC;CA;BS;JP	None	Cellulose	Bacteria	Verrucomicrobia	Unclassified	Unclassified	Unclassified	Unclassified	Metagenome	NA	None	NA
	Opitutaceae	Family	3	BC;BS;JP	None	Cellulose	Bacteria	Verrucomicrobia	Opitutae	Opitutales	Opitutaceae	Unclassified	Pyrotag	NA	None	JDR68TK01DO79V; JDR68TK01EA2B5
	Pseudogymnoascus	Genus	3	BC;CA	None	Cellulose	Fungi	Ascomycota	Dothideomycetes	Dothideomycetes_order_Incertae_sedis	Pseudeurotiaceae	Pseudogymnoascus	Metagenome	NA	Rice and Currah, 2006	NA
	Botrytis	Genus	4	CA;BS;JP;TX	None	Cellulose	Fungi	Ascomycota	Leotiomycetes	Helotiales	Sclerotiniaceae	Botrytis	Metagenome	NA	Verhoeff et al. 1983	NA
	Arthrobotrys	Genus	2	CA;TX	Org	Cellulose	Fungi	Ascomycota	Orbiliomycetes	Orbiliales	Orbiliaceae	Arthrobotrys	Metagenome	NA	Eichorst and Kuske 2012; Dawar 2015	NA
	Saccharomycetaceae	Genus	2	CA;BS	Min	Lignin	Fungi	Ascomycota	Saccharomycetes	Saccharomycetales	Saccharomycetaceae	Unclassified	Metagenome	NA	None	NA
	Verticillium	Genus	4	CA;BS;JP;TX	Org	Cellulose	Fungi	Ascomycota	Sordariomycetes	Glomerellales	Plectosphaerellaceae	Verticillium	Metagenome	NA	Wang 2013	NA
	Trichoderma	Genus	4	CA;BS;JP;TX	Org	Cellulose	Fungi	Ascomycota	Sordariomycetes	Hypocreales	Hypocreaceae	Trichoderma	Metagenome	NA	Andberg 2015	NA
	Hypocrea	Genus	4	BC;CA;BS;TX	None	Cellulose	Fungi	Ascomycota	Sordariomycetes	Hypocreales	Hypocreaceae	Hypocrea	Metagenome	NA	Zhou 2012	NA
	Fusarium	Genus	4	CA;BS;JP;TX	Org	Cellulose	Fungi	Ascomycota	Sordariomycetes	Hypocreales	Nectriaceae	Fusarium	Metagenome	NA	Huang 2015	NA
	Ophiocordyceps	Genus	4	CA;BS;JP;TX	None	Cellulose	Fungi	Ascomycota	Sordariomycetes	Hypocreales	Ophiocordycipitaceae	Ophiocordyceps	Metagenome	NA	None	NA
	Chaetomium	Genus	2	CA;TX	None	Cellulose	Fungi	Ascomycota	Sordariomycetes	Sordariales	Chaetomiaceae	Chaetomium	Metagenome	NA	Fujii et al. 2012	NA
	Humicola	Genus	2	CA;TX	None	Cellulose	Fungi	Ascomycota	Sordariomycetes	Sordariales	Chaetomiaceae	Humicola	Metagenome	NA	Boisset et al. 2001	NA
	Myceliophthora	Genus	3	BC;CA;TX	Org	Cellulose	Fungi	Ascomycota	Sordariomycetes	Sordariales	Chaetomiaceae	Myceliophthora	Metagenome	NA	van den Brink 2013	NA
	Neurospora	Genus	4	CA;BS;JP;TX	Org	Cellulose	Fungi	Ascomycota	Sordariomycetes	Sordariales	Sordariaceae	Neurospora	Metagenome	NA	Deshpande et al. 1986	NA
	Magnaporthe	Genus	4	CA;BS;JP;TX	Org	Cellulose	Fungi	Ascomycota	Sordariomycetes	Sordariomycetes_order_Incertae_sedis	Magnaporthaceae	Magnaporthe	Metagenome	NA	Ba Van Vu et al. 2012	NA
	Pleurotus	Genus	4	BC;CA;BS;JP	None	Cellulose	Fungi	Basidiomycota	Agaricomycetes	Agaricales	Pleurotaceae	Pleurotus	Metagenome	NA	Reddy et al. 2003	NA
	Coprinopsis	Genus	2	BC;CA	None	Cellulose	Fungi	Basidiomycota	Agaricomycetes	Agaricales	Psathyrellaceae	Coprinopsis	Metagenome	NA	Liu 2010	NA
	Schizophyllum	Genus	3	BC;CA;TX	Org	Cellulose	Fungi	Basidiomycota	Agaricomycetes	Agaricales	Schizophyllaceae	Schizophyllum	Metagenome	NA	Steiner et al. 1987	NA
	Laccaria	Genus	2	BC;CA	None	Cellulose	Fungi	Basidiomycota	Agaricomycetes	Agaricales	Tricholomataceae	Laccaria	Metagenome	NA	None	NA
	Piriformospora	Genus	2	BC;CA	None	Cellulose	Fungi	Basidiomycota	Agaricomycetes	Sebacinales	Sebacinales group B	Piriformospora	Metagenome	NA	None	NA
	Trichosporon	Genus	4	BC;CA;BS;JP	Org	Cellulose	Fungi	Basidiomycota	mitosporic Basidiomycota	NA	NA	Trichosporon	Metagenome	NA	Hrmova 1984	NA
	Cryptococcus	Genus	5	All	Org	Cellulose	Fungi	Basidiomycota	Tremellomycetes	Filobasidiales	Filobasidiaceae	Cryptococcus	Metagenome	NA	Thongekkaew 2008	NA
	Woodsholea	Genus	3	BC;CA;TX	None	Lignin	Bacteria	Proteobacteria	Alphaproteobacteria	Caulobacterales	Caulobacteraceae	Woodsholea	Metagenome	NA	Classification unreliable below rank of family	NA
	Oceanicaulis	Genus	3	BC;CA;TX	None	Lignin	Bacteria	Proteobacteria	Alphaproteobacteria	Rhodobacterales	Hyphomonadaceae	Oceanicaulis	Metagenome	NA	Classification unreliable below rank of family	NA
	Hyphomonas	Genus	3	BC;CA;TX	None	Lignin	Bacteria	Proteobacteria	Alphaproteobacteria	Rhodobacterales	Hyphomonadaceae	Hyphomonas	Metagenome	NA	Classification unreliable below rank of family	NA
	Henriciella	Genus	3	BC;CA;TX	None	Lignin	Bacteria	Proteobacteria	Alphaproteobacteria	Rhodobacterales	Hyphomonadaceae	Henriciella	Metagenome	NA	Classification unreliable below rank of family	NA
	Maricaulis	Genus	3	BC;CA;TX	None	Lignin	Bacteria	Proteobacteria	Alphaproteobacteria	Rhodobacterales	Hyphomonadaceae	Maricaulis	Metagenome	NA	Classification unreliable below rank of family	NA
	Hirschia	Genus	3	BC;CA;TX	None	Lignin	Bacteria	Proteobacteria	Alphaproteobacteria	Rhodobacterales	Hyphomonadaceae	Hirschia	Metagenome	NA	Classification unreliable below rank of family	NA
	Porphyrobacter	Genus	3	BC;CA;TX	None	Lignin	Bacteria	Proteobacteria	Alphaproteobacteria	Sphingomonadales	Erythrobacteraceae	Porphyrobacter	Metagenome	NA	Classification unreliable below rank of family	NA
	Zymomonas	Genus	3	BC;CA;TX	None	Lignin	Bacteria	Proteobacteria	Alphaproteobacteria	Sphingomonadales	Sphingomonadaceae	Zymomonas	Metagenome	NA	Classification unreliable below rank of family	NA
	Citromicrobium	Genus	3	BC;CA;TX	None	Lignin	Bacteria	Proteobacteria	Alphaproteobacteria	Sphingomonadales	Sphingomonadaceae	Citromicrobium	Metagenome	NA	Classification unreliable below rank of family	NA
	Novosphingobium	Genus	3	BC;CA;TX	None	Lignin	Bacteria	Proteobacteria	Alphaproteobacteria	Sphingomonadales	Sphingomonadaceae	Novosphingobium	Metagenome	NA	Classification unreliable below rank of family	NA
	Blastomonas	Genus	3	BC;CA;TX	None	Lignin	Bacteria	Proteobacteria	Alphaproteobacteria	Sphingomonadales	Sphingomonadaceae	Blastomonas	Metagenome	NA	Classification unreliable below rank of family	NA
	Cupriavidus	Genus	3	BC;CA;TX	Min	Lignin	Bacteria	Proteobacteria	Betaproteobacteria	Burkholderiales	Burkholderiaceae	Cupriavidus	Metagenome	NA	Classification unreliable below rank of family	NA
	Cardiobacterium	Genus	3	BC;CA;TX	None	Lignin	Bacteria	Proteobacteria	Gammaproteobacteria	Cardiobacteriales	Cardiobacteriaceae	Cardiobacterium	Metagenome	NA	Classification unreliable below rank of family	NA
	Nitrococcus	Genus	3	BC;CA;TX	None	Lignin	Bacteria	Proteobacteria	Gammaproteobacteria	Chromatiales	Ectothiorhodospiraceae	Nitrococcus	Metagenome	NA	Classification unreliable below rank of family	NA
	Alkalilimnicola	Genus	3	BC;CA;TX	None	Lignin	Bacteria	Proteobacteria	Gammaproteobacteria	Chromatiales	Ectothiorhodospiraceae	Alkalilimnicola	Metagenome	NA	Classification unreliable below rank of family	NA
	Spiribacter	Genus	3	BC;CA;TX	None	Lignin	Bacteria	Proteobacteria	Gammaproteobacteria	Chromatiales	Ectothiorhodospiraceae	Spiribacter	Metagenome	NA	Classification unreliable below rank of family	NA
	Halorhodospira	Genus	3	BC;CA;TX	None	Lignin	Bacteria	Proteobacteria	Gammaproteobacteria	Chromatiales	Ectothiorhodospiraceae	Halorhodospira	Metagenome	NA	Classification unreliable below rank of family	NA
	Nevskia	Genus	3	BC;CA;TX	None	Lignin	Bacteria	Proteobacteria	Gammaproteobacteria	Nevskiales	Sinobacteraceae	Nevskia	Metagenome	NA	Classification unreliable below rank of family	NA
	Hydrocarboniphaga	Genus	3	BC;CA;TX	None	Lignin	Bacteria	Proteobacteria	Gammaproteobacteria	Nevskiales	Sinobacteraceae	Hydrocarboniphaga	Metagenome	NA	Classification unreliable below rank of family	NA
	Solimonas	Genus	3	BC;CA;TX	None	Lignin	Bacteria	Proteobacteria	Gammaproteobacteria	Nevskiales	Sinobacteraceae	Solimonas	Metagenome	NA	Classification unreliable below rank of family	NA
	Salinisphaera	Genus	3	BC;CA;TX	None	Lignin	Bacteria	Proteobacteria	Gammaproteobacteria	Salinisphaerales	Salinisphaeraceae	Salinisphaera	Metagenome	NA	Classification unreliable below rank of family	NA
	Dyella	Genus	3	BC;CA;TX	None	Lignin	Bacteria	Proteobacteria	Gammaproteobacteria	Xanthomonadales	Rhodanobacteraceae	Dyella	Metagenome	NA	Classification unreliable below rank of family	NA
	Frateuria	Genus	3	BC;CA;TX	None	Lignin	Bacteria	Proteobacteria	Gammaproteobacteria	Xanthomonadales	Rhodanobacteraceae	Frateuria	Metagenome	NA	Classification unreliable below rank of family	NA
	Osedax	Genus	3	BC;CA;TX	None	Lignin	Metazoa	Bilateria	Polychaeta	Annelida	Siboglinidae	Osedax	Metagenome	NA	Classification unreliable below rank of family	NA
	Pantholops	Genus	3	BC;CA;TX	None	Lignin	Metazoa	Chordata	Mammalia	Bovidae	Antilopinae	Pantholops	Metagenome	NA	Classification unreliable below rank of family	NA

## Sheet: pyrotag.enr.taxa
	n.Ecozone	Substrates	Phylum	Class	Order	Family	Genus
FBP	5	Cellulose	FBP	Unclassified	Unclassified	Unclassified	Unclassified
Leptothrix	5	Cellulose	Proteobacteria	Betaproteobacteria	Burkholderiales	Comamonadaceae	Leptothrix
Oxalobacteraceae	5	All	Proteobacteria	Betaproteobacteria	Burkholderiales	Oxalobacteraceae	Unclassified
Proteobacteria	5	All	Proteobacteria	Unclassified	Unclassified	Unclassified	Unclassified
Betaproteobacteria	5	All	Proteobacteria	Betaproteobacteria	Unclassified	Unclassified	Unclassified
Caulobacterales	5	All	Proteobacteria	Alphaproteobacteria	Caulobacterales	Unclassified	Unclassified
Burkholderiales	5	All	Proteobacteria	Betaproteobacteria	Burkholderiales	Unclassified	Unclassified
Caulobacteraceae	5	All	Proteobacteria	Alphaproteobacteria	Caulobacterales	Caulobacteraceae	Unclassified
Burkholderiaceae	5	All	Proteobacteria	Betaproteobacteria	Burkholderiales	Burkholderiaceae	Unclassified
Burkholderia	5	All	Proteobacteria	Betaproteobacteria	Burkholderiales	Burkholderiaceae	Burkholderia
Comamonadaceae	5	Hemicellulose;Cellulose	Proteobacteria	Betaproteobacteria	Burkholderiales	Comamonadaceae	Unclassified
Janthinobacterium	5	Hemicellulose;Cellulose	Proteobacteria	Betaproteobacteria	Burkholderiales	Oxalobacteraceae	Janthinobacterium
Asticcacaulis	5	Hemicellulose;Cellulose	Proteobacteria	Alphaproteobacteria	Caulobacterales	Caulobacteraceae	Asticcacaulis
Cytophagia	4	Cellulose	Bacteroidetes	Cytophagia	Unclassified	Unclassified	Unclassified
Cytophagales	4	Cellulose	Bacteroidetes	Cytophagia	Cytophagales	Unclassified	Unclassified
Polyangiaceae	4	Cellulose	Proteobacteria	Deltaproteobacteria	Myxococcales	Polyangiaceae	Unclassified
Streptomycetaceae	4	Cellulose	Actinobacteria	Actinobacteria	Actinomycetales	Streptomycetaceae	Unclassified
Nevskia	4	Cellulose	Proteobacteria	Gammaproteobacteria	Xanthomonadales	Sinobacteraceae	Nevskia
Cryocola	4	Cellulose	Actinobacteria	Actinobacteria	Actinomycetales	Microbacteriaceae	Cryocola
Caulobacter	4	All	Proteobacteria	Alphaproteobacteria	Caulobacterales	Caulobacteraceae	Caulobacter
Variovorax	4	All	Proteobacteria	Betaproteobacteria	Burkholderiales	Comamonadaceae	Variovorax
Microbacteriaceae	4	All	Actinobacteria	Actinobacteria	Actinomycetales	Microbacteriaceae	Unclassified
Salinibacterium	4	Hemicellulose;Cellulose	Actinobacteria	Actinobacteria	Actinomycetales	Microbacteriaceae	Salinibacterium
Conexibacter	3	Cellulose;Lignin	Actinobacteria	Thermoleophilia	Solirubrobacterales	Conexibacteraceae	Conexibacter
ML635J-21	3	Cellulose	Cyanobacteria	ML635J-21	Unclassified	Unclassified	Unclassified
Actinobacteria	3	Cellulose	Actinobacteria	Unclassified	Unclassified	Unclassified	Unclassified
Armatimonadales	3	Cellulose	Armatimonadetes	Armatimonadia	Armatimonadales	Unclassified	Unclassified
Actinomycetales	3	Cellulose	Actinobacteria	Actinobacteria	Actinomycetales	Unclassified	Unclassified
Armatimonadaceae	3	Cellulose	Armatimonadetes	Armatimonadia	Armatimonadales	Armatimonadaceae	Unclassified
Pelomonas	3	All	Proteobacteria	Betaproteobacteria	Burkholderiales	Comamonadaceae	Pelomonas
Novosphingobium	3	All	Proteobacteria	Alphaproteobacteria	Sphingomonadales	Sphingomonadaceae	Novosphingobium
Alphaproteobacteria	3	Lignin	Proteobacteria	Alphaproteobacteria	Unclassified	Unclassified	Unclassified
Acidobacteria-6	3	Lignin	Acidobacteria	Acidobacteria-6	Unclassified	Unclassified	Unclassified
Solibacteres	3	Lignin	Acidobacteria	Solibacteres	Unclassified	Unclassified	Unclassified
iii1-15	3	Lignin	Acidobacteria	Acidobacteria-6	iii1-15	Unclassified	Unclassified
Solibacterales	3	Lignin	Acidobacteria	Solibacteres	Solibacterales	Unclassified	Unclassified
Frankiaceae	2	Cellulose;Lignin	Actinobacteria	Actinobacteria	Actinomycetales	Frankiaceae	Unclassified
Kitasatospora	2	Cellulose	Actinobacteria	Actinobacteria	Actinomycetales	Streptomycetaceae	Kitasatospora
MIZ46	2	Cellulose	Proteobacteria	Deltaproteobacteria	MIZ46	Unclassified	Unclassified
vadinHA49	2	Cellulose	Planctomycetes	vadinHA49	Unclassified	Unclassified	Unclassified
DH61	2	Cellulose	Planctomycetes	vadinHA49	DH61	Unclassified	Unclassified
Cytophagaceae	2	Cellulose	Bacteroidetes	Cytophagia	Cytophagales	Cytophagaceae	Unclassified
Cytophaga	2	Cellulose	Bacteroidetes	Cytophagia	Cytophagales	Cytophagaceae	Cytophaga
Gammaproteobacteria	2	All	Proteobacteria	Gammaproteobacteria	Unclassified	Unclassified	Unclassified
Bacillales	2	Hemicellulose	Firmicutes	Bacilli	Bacillales	Unclassified	Unclassified
Bacilli	2	Hemicellulose	Firmicutes	Bacilli	Unclassified	Unclassified	Unclassified
Firmicutes	2	Hemicellulose	Firmicutes	Unclassified	Unclassified	Unclassified	Unclassified
Paenibacillaceae	2	Hemicellulose	Firmicutes	Bacilli	Bacillales	Paenibacillaceae	Unclassified
Rhizobiaceae	2	Hemicellulose	Proteobacteria	Alphaproteobacteria	Rhizobiales	Rhizobiaceae	Unclassified
Agrobacterium	2	Hemicellulose	Proteobacteria	Alphaproteobacteria	Rhizobiales	Rhizobiaceae	Agrobacterium
Streptomyces	2	Hemicellulose	Actinobacteria	Actinobacteria	Actinomycetales	Streptomycetaceae	Streptomyces
C0119	2	Lignin	Chloroflexi	C0119	Unclassified	Unclassified	Unclassified
Clostridia	2	Lignin	Firmicutes	Clostridia	Unclassified	Unclassified	Unclassified
Clostridium	2	Lignin	Firmicutes	Clostridia	Clostridiales	Clostridiaceae	Clostridium
Elusimicrobia	2	Lignin	Elusimicrobia	Unclassified	Unclassified	Unclassified	Unclassified
Clostridiales	2	Lignin	Firmicutes	Clostridia	Clostridiales	Unclassified	Unclassified
Solirubrobacterales	2	Lignin	Actinobacteria	Thermoleophilia	Solirubrobacterales	Unclassified	Unclassified
Conexibacteraceae	2	Lignin	Actinobacteria	Thermoleophilia	Solirubrobacterales	Conexibacteraceae	Unclassified
Alteromonadaceae	2	Hemicellulose;Cellulose	Proteobacteria	Gammaproteobacteria	Alteromonadales	Alteromonadaceae	Unclassified
Cellvibrio	2	Hemicellulose;Cellulose	Proteobacteria	Gammaproteobacteria	Alteromonadales	Alteromonadaceae	Cellvibrio
Alteromonadales	2	Hemicellulose;Cellulose	Proteobacteria	Gammaproteobacteria	Alteromonadales	Unclassified	Unclassified
BD7-3	1	Cellulose;Lignin	Proteobacteria	Alphaproteobacteria	BD7-3	Unclassified	Unclassified
Sphingomonas	1	Cellulose;Lignin	Proteobacteria	Alphaproteobacteria	Sphingomonadales	Sphingomonadaceae	Sphingomonas
Planctomycetes	1	Cellulose	Planctomycetes	Unclassified	Unclassified	Unclassified	Unclassified
Verrucomicrobia	1	Cellulose	Verrucomicrobia	Unclassified	Unclassified	Unclassified	Unclassified
Deltaproteobacteria	1	Cellulose	Proteobacteria	Deltaproteobacteria	Unclassified	Unclassified	Unclassified
Bacillaceae	1	Hemicellulose	Firmicutes	Bacilli	Bacillales	Bacillaceae	Unclassified
TM7-3	1	Hemicellulose	TM7	TM7-3	Unclassified	Unclassified	Unclassified
Pseudomonadales	1	Hemicellulose	Proteobacteria	Gammaproteobacteria	Pseudomonadales	Unclassified	Unclassified
Xanthobacteraceae	1	Hemicellulose	Proteobacteria	Alphaproteobacteria	Rhizobiales	Xanthobacteraceae	Unclassified
Micrococcaceae	1	Hemicellulose	Actinobacteria	Actinobacteria	Actinomycetales	Micrococcaceae	Unclassified
Pseudomonas	1	Hemicellulose	Proteobacteria	Gammaproteobacteria	Pseudomonadales	Pseudomonadaceae	Pseudomonas
Phyllobacterium	1	Hemicellulose	Proteobacteria	Alphaproteobacteria	Rhizobiales	Phyllobacteriaceae	Phyllobacterium
Bacillus	1	Hemicellulose	Firmicutes	Bacilli	Bacillales	Bacillaceae	Bacillus
Arthrospira	1	Lignin	Proteobacteria	Alphaproteobacteria	Caulobacterales	Caulobacteraceae	Arthrospira
Cystobacteraceae	1	Lignin	Proteobacteria	Deltaproteobacteria	Myxococcales	Cystobacteraceae	Unclassified
Thiotrichales	1	Lignin	Proteobacteria	Gammaproteobacteria	Thiotrichales	Unclassified	Unclassified
Thermoleophilia	1	Lignin	Actinobacteria	Thermoleophilia	Unclassified	Unclassified	Unclassified
Xanthomonadales	1	Lignin	Proteobacteria	Gammaproteobacteria	Xanthomonadales	Unclassified	Unclassified
FAC88	1	Lignin	Elusimicrobia	Elusimicrobia	FAC88	Unclassified	Unclassified
Sinobacteraceae	1	Lignin	Proteobacteria	Gammaproteobacteria	Xanthomonadales	Sinobacteraceae	Unclassified
ACK-M1	1	Lignin	Actinobacteria	Actinobacteria	Actinomycetales	ACK-M1	Unclassified
Streptococcaceae	1	Lignin	Firmicutes	Bacilli	Lactobacillales	Streptococcaceae	Unclassified

## Sheet: Sheet1
Taxa	Rank	Domain
iii1-15	Order	Bacteria
Ellin6513	Order	Bacteria
Solibacterales	Order	Bacteria
Acidimicrobiales	Order	Bacteria
ACK-M1	Family	Bacteria
Frankiaceae	Family	Bacteria
Microbacteriaceae	Family	Bacteria
Salinibacterium	Genus	Bacteria
Micrococcaceae	Family	Bacteria
Streptomycetaceae	Family	Bacteria
Streptomyces	Genus	Bacteria
Gaiellaceae	Family	Bacteria
Solirubrobacterales	Order	Bacteria
Conexibacteraceae	Family	Bacteria
Conexibacter	Genus	Bacteria
FBP	Phylum	Bacteria
FW68	Order	Bacteria
Sphingobacteriaceae	Family	Bacteria
Cytophagaceae	Genus	Bacteria
Cytophaga	Genus	Bacteria
C0119	Class	Bacteria
FAC88	Order	Bacteria
Bacillus	Genus	Bacteria
Paenibacillaceae	Family	Bacteria
DH61	Order	Bacteria
Caulobacteraceae	Family	Bacteria
Caulobacter	Genus	Bacteria
Asticcacaulis	Genus	Bacteria
Bosea	Genus	Bacteria
Devosia	Genus	Bacteria
Agrobacterium	Genus	Bacteria
Telmatospirillum	Genus	Bacteria
Sphingomonadaceae	Family	Bacteria
Azospirillum	Genus	Bacteria
Erythrobacteraceae	Family	Bacteria
Burkholderia	Genus	Bacteria
Comamonadaceae	Family	Bacteria
Pelomonas	Genus	Bacteria
Leptothrix	Genus	Bacteria
Variovorax	Genus	Bacteria
Oxalobacteraceae	Family	Bacteria
Janthinobacterium	Genus	Bacteria
MIZ46	Order	Bacteria
Cystobacteraceae	Family	Bacteria
Polyangiaceae	Family	Bacteria
Cellvibrio	Genus	Bacteria
Ectothiorhodospira	Genus	Bacteria
Pseudomonas	Genus	Bacteria
Piscirickettsiaceae	Family	Bacteria
Sinobacteraceae	Family	Bacteria
Enterobacteriaceae	Genus	Bacteria
TM7-3	Class	Bacteria
Verrucomicrobia	Phylum	Bacteria
Opitutaceae	Family	Bacteria
Pseudogymnoascus	Genus	Fungi
Botrytis	Genus	Fungi
Arthrobotrys	Genus	Fungi
Saccharomycetaceae	Genus	Fungi
Verticillium	Genus	Fungi
Trichoderma	Genus	Fungi
Hypocrea	Genus	Fungi
Fusarium	Genus	Fungi
Ophiocordyceps	Genus	Fungi
Chaetomium	Genus	Fungi
Humicola	Genus	Fungi
Myceliophthora	Genus	Fungi
Neurospora	Genus	Fungi
Magnaporthe	Genus	Fungi
Pleurotus	Genus	Fungi
Coprinopsis	Genus	Fungi
Schizophyllum	Genus	Fungi
Laccaria	Genus	Fungi
Piriformospora	Genus	Fungi
Trichosporon	Genus	Fungi
Cryptococcus	Genus	Fungi
