# Supplementary material for: Bacterial contributions to delignification and lignocellulose degradation in forest soils with metagenomic and quantitative stable isotope probing
Source: ISME J. 2018 Sep 26;13(2):413–29. doi: 10.1038/s41396-018-0279-6 (PMC6331573; doi:10.1038/s41396-018-0279-6)
Supplement: Supplementary file 6 — Table S5 [file 41396_2018_279_MOESM6_ESM.xlsx]

## Sheet: MAGs
	Substrate	Domain	Phylum	Class	Order	Family	Genus	MAG Name	n.Contigs	Total Bases	Percent Bases Classified	Region	Soil Layer	ENA Accession
	Cellulose	Bacteria	Acidobacteria	Acidobacteriia	Acidobacteriales	Acidobacteriaceae	Granulicella	ONTARIO_BLACK_SPRUCE_ORGANIC_Bin.26	65	409158	0.761	Ontario	Organic	FSXC01000001-FSXC01000090
	Cellulose	Bacteria	Acidobacteria	Acidobacteriia	Acidobacteriales	Acidobacteriaceae	Granulicella	ONTARIO_BLACK_SPRUCE_ORGANIC_Bin.18	55	249470	0.809	Ontario	Organic	FSWV01000001-FSWV01000066
	Cellulose	Bacteria	Acidobacteria	Acidobacteriia	Acidobacteriales	Acidobacteriaceae	NA	ONTARIO_JACKPINE_ORGANIC_Bin.10	69	359636	0.969	Ontario	Organic	FSZT01000001-FSZT01000072
	Cellulose	Bacteria	Acidobacteria	Acidobacteriia	Acidobacteriales	Acidobacteriaceae	Granulicella	ONTARIO_BLACK_SPRUCE_ORGANIC_Bin.38	84	394844	0.915	Ontario	Organic	FSXS01000001-FSXS01000093
	Cellulose	Bacteria	Acidobacteria	Acidobacteriia	Acidobacteriales	Acidobacteriaceae	NA	TEXAS_LOBLOLLY_MINERAL_Bin.34	69	317589	0.747	Texas	Mineral	FTBL01000001-FTBL01000085
	Cellulose	Bacteria	Acidobacteria	Acidobacteriia	Acidobacteriales	Acidobacteriaceae	Granulicella	ONTARIO_BLACK_SPRUCE_ORGANIC_Bin.5	102	415680	0.77	Ontario	Organic	FSYM01000001-FSYM01000125
	Cellulose	Bacteria	Acidobacteria	Acidobacteriia	Acidobacteriales	Acidobacteriaceae	NA	TEXAS_LOBLOLLY_MINERAL_Bin.47	125	629590	0.982	Texas	Mineral	FTBR01000001-FTBR01000128
	Cellulose	Bacteria	Acidobacteria	Acidobacteriia	Acidobacteriales	Acidobacteriaceae	Granulicella	ONTARIO_BLACK_SPRUCE_ORGANIC_Bin.52	54	345284	0.726	Ontario	Organic	FSYI01000001-FSYI01000073
	Cellulose	Bacteria	Acidobacteria	Acidobacteriia	Acidobacteriales	Acidobacteriaceae	Granulicella	ONTARIO_BLACK_SPRUCE_ORGANIC_Bin.9	118	667151	0.685	Ontario	Organic	FSYR01000001-FSYR01000169
	Cellulose	Bacteria	Acidobacteria	Acidobacteriia	Acidobacteriales	Acidobacteriaceae	NA	ONTARIO_BLACK_SPRUCE_ORGANIC_Bin.13	160	1499899	0.975	Ontario	Organic	FSWS01000001-FSWS01000167
	Cellulose	Bacteria	Acidobacteria	Acidobacteriia	Acidobacteriales	Acidobacteriaceae	Granulicella	ONTARIO_BLACK_SPRUCE_ORGANIC_Bin.46	1006	6145740	0.348	Ontario	Organic	FSYS01000001-FSYS01003201
	Cellulose	Bacteria	Acidobacteria	Acidobacteriia	Acidobacteriales	Acidobacteriaceae	NA	ONTARIO_BLACK_SPRUCE_ORGANIC_Bin.36	446	1907271	0.962	Ontario	Organic	FSXR01000001-FSXR01000468
	Cellulose	Bacteria	Acidobacteria	Acidobacteriia	Acidobacteriales	Acidobacteriaceae	Granulicella	ONTARIO_BLACK_SPRUCE_ORGANIC_Bin.25	64	318554	0.708	Ontario	Organic	FSXE01000001-FSXE01000094
	Cellulose	Bacteria	Actinobacteria	Actinobacteria	Corynebacteriales	Mycobacteriaceae	Mycobacterium	ONTARIO_JACKPINE_MINERAL_Bin.33	61	199993	0.903	Ontario	Mineral	FSZN01000001-FSZN01000068
	Cellulose	Bacteria	Actinobacteria	Actinobacteria	Corynebacteriales	Mycobacteriaceae	Mycobacterium	ONTARIO_BLACK_SPRUCE_ORGANIC_Bin.54	134	557003	0.58	Ontario	Organic	FSYN01000001-FSYN01000223
	Cellulose	Bacteria	Actinobacteria	Actinobacteria	Corynebacteriales	Mycobacteriaceae	Mycobacterium	ONTARIO_JACKPINE_MINERAL_Bin.29	56	187695	0.928	Ontario	Mineral	FSZI01000001-FSZI01000060
	Cellulose	Bacteria	Actinobacteria	Actinobacteria	Corynebacteriales	Mycobacteriaceae	Mycobacterium	ONTARIO_BLACK_SPRUCE_ORGANIC_Bin.48	172	656865	0.928	Ontario	Organic	FSYF01000001-FSYF01000187
	Cellulose	Bacteria	Actinobacteria	Actinobacteria	Micrococcales	Microbacteriaceae	Leifsonia	ONTARIO_BLACK_SPRUCE_ORGANIC_Bin.11	151	1938664	0.421	Ontario	Organic	FSWU01000001-FSWU01000477
	Cellulose	Bacteria	Actinobacteria	Actinobacteria	Micrococcales	Microbacteriaceae	Leifsonia	CALIFORNIA_PONDEROSA_ORGANIC_Bin.27	364	1475154	0.257	California	Organic	FSVT01000001-FSVT01001371
	Cellulose	Bacteria	Actinobacteria	Actinobacteria	Micrococcales	Microbacteriaceae	Leifsonia	CALIFORNIA_PONDEROSA_ORGANIC_Bin.9	92	467780	0.341	California	Organic	FSVR01000001-FSVR01000272
	Cellulose	Bacteria	Actinobacteria	Actinobacteria	Micrococcales	Microbacteriaceae	Leifsonia	ONTARIO_JACKPINE_ORGANIC_Bin.16	50	211815	0.26	Ontario	Organic	FSZY01000001-FSZY01000191
	Cellulose	Bacteria	Actinobacteria	Actinobacteria	Micrococcales	Microbacteriaceae	Leifsonia	ONTARIO_JACKPINE_MINERAL_Bin.15	287	1873315	0.523	Ontario	Mineral	FSYX01000001-FSYX01000571
	Cellulose	Bacteria	Actinobacteria	Actinobacteria	Micrococcales	Microbacteriaceae	Leifsonia	CALIFORNIA_PONDEROSA_MINERAL_Bin.21	973	4453424	0.513	California	Mineral	FSUF01000001-FSUF01001914
	Cellulose	Bacteria	Actinobacteria	Actinobacteria	Micrococcales	Microbacteriaceae	Leifsonia	TEXAS_LOBLOLLY_MINERAL_Bin.19	46	166549	0.284	Texas	Mineral	FTBD01000001-FTBD01000138
	Cellulose	Bacteria	Actinobacteria	Actinobacteria	Micrococcales	Microbacteriaceae	Leifsonia	TEXAS_LOBLOLLY_ORGANIC_Bin.31	83	312471	0.319	Texas	Organic	FTDF01000001-FTDF01000264
	Cellulose	Bacteria	Actinobacteria	Actinobacteria	Micrococcales	Microbacteriaceae	Leifsonia	BC_LODGEPOLE_MINERAL_Bin.15	24	78606	0.332	British Columbia	Mineral	FSSM01000001-FSSM01000069
	Cellulose	Bacteria	Actinobacteria	Actinobacteria	Micrococcales	Microbacteriaceae	Microbacterium	ONTARIO_BLACK_SPRUCE_ORGANIC_Bin.20	10	59252	0.235	Ontario	Organic	NA
	Cellulose	Bacteria	Actinobacteria	Actinobacteria	Micrococcales	Microbacteriaceae	Leifsonia	BC_LODGEPOLE_ORGANIC_Bin.7	43	144334	0.235	British Columbia	Organic	FSSP01000001-FSSP01000173
	Cellulose	Bacteria	Actinobacteria	Actinobacteria	Micrococcales	Microbacteriaceae	Leifsonia	TEXAS_LOBLOLLY_ORGANIC_Bin.20	109	372545	0.231	Texas	Organic	FTCP01000001-FTCP01000446
	Cellulose	Bacteria	Actinobacteria	Actinobacteria	Micrococcales	Micrococcaceae	Arthrobacter	CALIFORNIA_PONDEROSA_MINERAL_Bin.4	675	2825192	0.804	California	Mineral	FSUT01000001-FSUT01000804
	Cellulose	Bacteria	Actinobacteria	Actinobacteria	Micrococcales	Micrococcaceae	Arthrobacter	ONTARIO_JACKPINE_MINERAL_Bin.22	517	2335713	0.792	Ontario	Mineral	FSZH01000001-FSZH01000624
	Cellulose	Bacteria	Actinobacteria	Actinobacteria	Micrococcales	Micrococcaceae	Arthrobacter	TEXAS_LOBLOLLY_MINERAL_Bin.6	394	3815737	0.78	Texas	Mineral	FTCF01000001-FTCF01000541
	Cellulose	Bacteria	Actinobacteria	Actinobacteria	Propionibacteriales	Nocardioidaceae	Nocardioides	TEXAS_LOBLOLLY_MINERAL_Bin.29	860	3852009	0.431	Texas	Mineral	FTBU01000001-FTBU01002140
	Cellulose	Bacteria	Actinobacteria	Actinobacteria	Propionibacteriales	Nocardioidaceae	Nocardioides	BC_LODGEPOLE_MINERAL_Bin.16	312	1224715	0.564	British Columbia	Mineral	FSTU01000001-FSTU01000506
	Cellulose	Bacteria	Actinobacteria	Actinobacteria	Streptomycetales	Streptomycetaceae	Streptomyces	ONTARIO_JACKPINE_ORGANIC_Bin.1	189	1205396	0.556	Ontario	Organic	FTAE01000001-FTAE01000338
	Cellulose	Bacteria	Actinobacteria	Actinobacteria	Streptomycetales	Streptomycetaceae	Streptomyces	ONTARIO_BLACK_SPRUCE_ORGANIC_Bin.22	71	245404	0.337	Ontario	Organic	FSXB01000001-FSXB01000204
	Cellulose	Bacteria	Actinobacteria	Actinobacteria	Streptomycetales	Streptomycetaceae	Streptomyces	ONTARIO_JACKPINE_ORGANIC_Bin.7	37	234949	0.754	Ontario	Organic	FTAW01000001-FTAW01000051
	Cellulose	Bacteria	Actinobacteria	Actinobacteria	Streptomycetales	Streptomycetaceae	Streptomyces	ONTARIO_BLACK_SPRUCE_ORGANIC_Bin.55	36	167826	0.598	Ontario	Organic	FSYL01000001-FSYL01000058
	Cellulose	Bacteria	Actinobacteria	Actinobacteria	Streptomycetales	Streptomycetaceae	Streptomyces	ONTARIO_BLACK_SPRUCE_ORGANIC_Bin.42	45	247491	0.519	Ontario	Organic	FSXX01000001-FSXX01000086
	Cellulose	Bacteria	Actinobacteria	Actinobacteria	Streptomycetales	Streptomycetaceae	Streptomyces	CALIFORNIA_PONDEROSA_ORGANIC_Bin.7	23	164349	0.714	California	Organic	NA
	Cellulose	Bacteria	Actinobacteria	Actinobacteria	Streptomycetales	Streptomycetaceae	Streptomyces	ONTARIO_BLACK_SPRUCE_ORGANIC_Bin.37	50	176766	0.234	Ontario	Organic	FSXP01000001-FSXP01000223
	Cellulose	Bacteria	Actinobacteria	Actinobacteria	Streptomycetales	Streptomycetaceae	Streptomyces	ONTARIO_BLACK_SPRUCE_ORGANIC_Bin.35	544	2335320	0.332	Ontario	Organic	FSYA01000001-FSYA01001691
	Cellulose	Bacteria	Actinobacteria	Actinobacteria	Streptomycetales	Streptomycetaceae	Streptomyces	ONTARIO_BLACK_SPRUCE_ORGANIC_Bin.17	1020	6000182	0.325	Ontario	Organic	FSXZ01000001-FSXZ01003146
	Cellulose	Bacteria	Actinobacteria	Actinobacteria	Streptomycetales	Streptomycetaceae	Streptomyces	ONTARIO_JACKPINE_ORGANIC_Bin.27	249	1477271	0.548	Ontario	Organic	FTAK01000001-FTAK01000427
	Cellulose	Bacteria	Actinobacteria	Actinobacteria	Streptomycetales	Streptomycetaceae	Streptomyces	ONTARIO_JACKPINE_ORGANIC_Bin.38	13	114774	0.211	Ontario	Organic	FTAR01000001-FTAR01000098
	Cellulose	Bacteria	Actinobacteria	Actinobacteria	Streptomycetales	Streptomycetaceae	Streptomyces	ONTARIO_JACKPINE_ORGANIC_Bin.34	11	68916	0.231	Ontario	Organic	FTAM01000001-FTAM01000069
	Cellulose	Bacteria	Actinobacteria	Actinobacteria	Streptomycetales	Streptomycetaceae	Streptomyces	CALIFORNIA_PONDEROSA_ORGANIC_Bin.3	527	2614193	0.566	California	Organic	FSVS01000001-FSVS01000955
	Cellulose	Bacteria	Actinobacteria	Actinobacteria	Streptomycetales	Streptomycetaceae	Streptomyces	CALIFORNIA_PONDEROSA_ORGANIC_Bin.25	124	468240	0.546	California	Organic	FSVL01000001-FSVL01000227
	Cellulose	Bacteria	Actinobacteria	Thermoleophilia	Solirubrobacterales	Conexibacteraceae	Conexibacter	TEXAS_LOBLOLLY_ORGANIC_Bin.39	33	209917	0.331	Texas	Organic	FTDM01000001-FTDM01000096
	Cellulose	Bacteria	Actinobacteria	Thermoleophilia	Solirubrobacterales	Conexibacteraceae	Conexibacter	ONTARIO_JACKPINE_ORGANIC_Bin.17	19	91839	0.393	Ontario	Organic	NA
	Cellulose	Bacteria	Actinobacteria	Thermoleophilia	Solirubrobacterales	Conexibacteraceae	Conexibacter	ONTARIO_BLACK_SPRUCE_MINERAL_Bin.15	59	1453024	0.547	Ontario	Mineral	FSVZ01000001-FSVZ01000135
	Cellulose	Bacteria	Actinobacteria	Thermoleophilia	Solirubrobacterales	Conexibacteraceae	Conexibacter	ONTARIO_JACKPINE_ORGANIC_Bin.35	19	131545	0.612	Ontario	Organic	NA
	Cellulose	Bacteria	Actinobacteria	Thermoleophilia	Solirubrobacterales	Conexibacteraceae	Conexibacter	ONTARIO_BLACK_SPRUCE_MINERAL_Bin.22	44	147346	0.521	Ontario	Mineral	FSWE01000001-FSWE01000083
	Cellulose	Bacteria	Actinobacteria	Thermoleophilia	Solirubrobacterales	Conexibacteraceae	Conexibacter	TEXAS_LOBLOLLY_MINERAL_Bin.20	68	1589358	0.559	Texas	Mineral	FTBE01000001-FTBE01000128
	Cellulose	Bacteria	Actinobacteria	Thermoleophilia	Solirubrobacterales	Conexibacteraceae	Conexibacter	ONTARIO_JACKPINE_MINERAL_Bin.16	187	1487318	0.439	Ontario	Mineral	FSYY01000001-FSYY01000448
	Cellulose	Bacteria	Actinobacteria	Thermoleophilia	Solirubrobacterales	Conexibacteraceae	Conexibacter	BC_LODGEPOLE_MINERAL_Bin.17	156	683924	0.461	British Columbia	Mineral	FSTK01000001-FSTK01000331
	Cellulose	Bacteria	Actinobacteria	Thermoleophilia	Solirubrobacterales	Conexibacteraceae	Conexibacter	ONTARIO_JACKPINE_ORGANIC_Bin.14	18	61295	0.282	Ontario	Organic	FSZV01000001-FSZV01000063
	Cellulose	Bacteria	Actinobacteria	Thermoleophilia	Solirubrobacterales	Conexibacteraceae	Conexibacter	ONTARIO_BLACK_SPRUCE_ORGANIC_Bin.44	105	375572	0.306	Ontario	Organic	FSYD01000001-FSYD01000351
	Cellulose	Bacteria	Actinobacteria	Thermoleophilia	Solirubrobacterales	Conexibacteraceae	Conexibacter	ONTARIO_JACKPINE_ORGANIC_Bin.26	38	184594	0.455	Ontario	Organic	FTAJ01000001-FTAJ01000087
	Cellulose	Bacteria	Actinobacteria	Thermoleophilia	Solirubrobacterales	Conexibacteraceae	Conexibacter	BC_LODGEPOLE_ORGANIC_Bin.3	73	283725	0.271	British Columbia	Organic	FSSY01000001-FSSY01000261
	Cellulose	Bacteria	Armatimonadetes	Chthonomonadetes	Chthonomonadales	Chthonomonadaceae	Chthonomonas	TEXAS_LOBLOLLY_MINERAL_Bin.25	52	1051443	0.233	Texas	Mineral	FTBF01000001-FTBF01000270
	Cellulose	Bacteria	Bacteroidetes	Bacteroidia	Bacteroidales	Bacteroidaceae	Bacteroides	TEXAS_LOBLOLLY_MINERAL_Bin.44	3	56555	0.215	Texas	Mineral	NA
	Cellulose	Bacteria	Bacteroidetes	Cytophagia	Cytophagales	Cytophagaceae	Cytophaga	ONTARIO_JACKPINE_ORGANIC_Bin.21	24	158518	0.324	Ontario	Organic	FTAB01000001-FTAB01000076
	Cellulose	Bacteria	Bacteroidetes	Cytophagia	Cytophagales	Cytophagaceae	Cytophaga	TEXAS_LOBLOLLY_ORGANIC_Bin.37	147	2699073	0.946	Texas	Organic	FTDL01000001-FTDL01000163
	Cellulose	Bacteria	Bacteroidetes	Cytophagia	Cytophagales	Cytophagaceae	Cytophaga	TEXAS_LOBLOLLY_MINERAL_Bin.10	11	138732	0.261	Texas	Mineral	NA
	Cellulose	Bacteria	Bacteroidetes	Cytophagia	Cytophagales	Cytophagaceae	Cytophaga	TEXAS_LOBLOLLY_MINERAL_Bin.12	97	1356904	0.378	Texas	Mineral	FTBA01000001-FTBA01000290
	Cellulose	Bacteria	Bacteroidetes	Cytophagia	Cytophagales	Cytophagaceae	Cytophaga	ONTARIO_JACKPINE_ORGANIC_Bin.22	24	260572	0.543	Ontario	Organic	FTKU01000001-FTKU01000056
	Cellulose	Bacteria	Bacteroidetes/Chlorobi group	Bacteroidetes	Cytophagia	Cytophagales	Cytophagaceae	BC_LODGEPOLE_MINERAL_Bin.12	3	72316	0.246	British Columbia	Mineral	NA
	Cellulose	Bacteria	Bacteroidetes/Chlorobi group	Bacteroidetes	Sphingobacteriia	Sphingobacteriales	Sphingobacteriaceae	ONTARIO_JACKPINE_ORGANIC_Bin.24	41	206678	0.625	Ontario	Organic	FTAF01000001-FTAF01000070
	Cellulose	Bacteria	Chloroflexi	Anaerolineae	Anaerolineales	Anaerolineaceae	Anaerolinea	BC_LODGEPOLE_MINERAL_Bin.11	142	672624	0.388	British Columbia	Mineral	FSTI01000001-FSTI01000382
	Cellulose	Bacteria	Firmicutes	Clostridia	Clostridiales	Peptococcaceae	NA	ONTARIO_BLACK_SPRUCE_ORGANIC_Bin.6	5	285684	0.227	Ontario	Organic	FSYP01000001-FSYP01000123
	Cellulose	Bacteria	Proteobacteria	Alphaproteobacteria	Caulobacterales	Caulobacteraceae	Asticcacaulis	TEXAS_LOBLOLLY_ORGANIC_Bin.15	11	98225	0.381	Texas	Organic	NA
	Cellulose	Bacteria	Proteobacteria	Alphaproteobacteria	Caulobacterales	Caulobacteraceae	NA	TEXAS_LOBLOLLY_MINERAL_Bin.33	4161	23295484	0.693	Texas	Mineral	FTCT01000001-FTCT01005743
	Cellulose	Bacteria	Proteobacteria	Alphaproteobacteria	Caulobacterales	Caulobacteraceae	Asticcacaulis	TEXAS_LOBLOLLY_ORGANIC_Bin.2	198	873965	0.794	Texas	Organic	FTDC01000001-FTDC01000248
	Cellulose	Bacteria	Proteobacteria	Alphaproteobacteria	Caulobacterales	Caulobacteraceae	Caulobacter	ONTARIO_BLACK_SPRUCE_MINERAL_Bin.24	18	114688	0.559	Ontario	Mineral	NA
	Cellulose	Bacteria	Proteobacteria	Alphaproteobacteria	Caulobacterales	Caulobacteraceae	Asticcacaulis	TEXAS_LOBLOLLY_ORGANIC_Bin.17	1218	10161082	0.544	Texas	Organic	FTDB01000001-FTDB01002857
	Cellulose	Bacteria	Proteobacteria	Alphaproteobacteria	Caulobacterales	Caulobacteraceae	Caulobacter	BC_LODGEPOLE_MINERAL_Bin.2	20	130368	0.355	British Columbia	Mineral	FSSJ01000001-FSSJ01000062
	Cellulose	Bacteria	Proteobacteria	Alphaproteobacteria	Caulobacterales	Caulobacteraceae	Asticcacaulis	CALIFORNIA_PONDEROSA_MINERAL_Bin.5	382	3553513	0.873	California	Mineral	FSUR01000001-FSUR01000460
	Cellulose	Bacteria	Proteobacteria	Alphaproteobacteria	Caulobacterales	Caulobacteraceae	Caulobacter	BC_LODGEPOLE_MINERAL_Bin.9	325	1488366	0.783	British Columbia	Mineral	FSTO01000001-FSTO01000390
	Cellulose	Bacteria	Proteobacteria	Alphaproteobacteria	Caulobacterales	Caulobacteraceae	Asticcacaulis	TEXAS_LOBLOLLY_ORGANIC_Bin.30	121	1051155	0.578	Texas	Organic	FTDD01000001-FTDD01000226
	Cellulose	Bacteria	Proteobacteria	Alphaproteobacteria	Caulobacterales	Caulobacteraceae	Caulobacter	CALIFORNIA_PONDEROSA_MINERAL_Bin.29	472	2688660	0.655	California	Mineral	FSUP01000001-FSUP01000718
	Cellulose	Bacteria	Proteobacteria	Alphaproteobacteria	Caulobacterales	Caulobacteraceae	Asticcacaulis	TEXAS_LOBLOLLY_MINERAL_Bin.15	30	318048	0.554	Texas	Mineral	FTAZ01000001-FTAZ01000063
	Cellulose	Bacteria	Proteobacteria	Alphaproteobacteria	Caulobacterales	Caulobacteraceae	Caulobacter	ONTARIO_BLACK_SPRUCE_MINERAL_Bin.11	575	5856606	0.498	Ontario	Mineral	FSWM01000001-FSWM01001269
	Cellulose	Bacteria	Proteobacteria	Alphaproteobacteria	Caulobacterales	Caulobacteraceae	Caulobacter	ONTARIO_BLACK_SPRUCE_ORGANIC_Bin.45	38	151436	0.538	Ontario	Organic	FSYB01000001-FSYB01000073
	Cellulose	Bacteria	Proteobacteria	Alphaproteobacteria	Caulobacterales	Caulobacteraceae	Caulobacter	ONTARIO_JACKPINE_ORGANIC_Bin.28	32	199379	0.727	Ontario	Organic	NA
	Cellulose	Bacteria	Proteobacteria	Alphaproteobacteria	Caulobacterales	Caulobacteraceae	Caulobacter	BC_LODGEPOLE_ORGANIC_Bin.15	175	618101	0.738	British Columbia	Organic	FSST01000001-FSST01000229
	Cellulose	Bacteria	Proteobacteria	Alphaproteobacteria	Caulobacterales	Caulobacteraceae	NA	TEXAS_LOBLOLLY_MINERAL_Bin.5	132	442561	0.667	Texas	Mineral	FTCE01000001-FTCE01000192
	Cellulose	Bacteria	Proteobacteria	Alphaproteobacteria	Caulobacterales	Caulobacteraceae	Caulobacter	BC_LODGEPOLE_MINERAL_Bin.18	389	1383171	0.575	British Columbia	Mineral	FSTP01000001-FSTP01000620
	Cellulose	Bacteria	Proteobacteria	Alphaproteobacteria	Caulobacterales	Caulobacteraceae	Asticcacaulis	CALIFORNIA_PONDEROSA_MINERAL_Bin.12	447	2717775	0.874	California	Mineral	FSTD01000001-FSTD01000522
	Cellulose	Bacteria	Proteobacteria	Alphaproteobacteria	Caulobacterales	Caulobacteraceae	Caulobacter	ONTARIO_BLACK_SPRUCE_MINERAL_Bin.9	33	399801	0.227	Ontario	Mineral	FTKX01000001-FTKX01000088
	Cellulose	Bacteria	Proteobacteria	Alphaproteobacteria	Caulobacterales	Caulobacteraceae	Caulobacter	ONTARIO_BLACK_SPRUCE_ORGANIC_Bin.10	376	2103178	0.477	Ontario	Organic	FSWT01000001-FSWT01000808
	Cellulose	Bacteria	Proteobacteria	Alphaproteobacteria	Caulobacterales	Caulobacteraceae	NA	ONTARIO_JACKPINE_ORGANIC_Bin.4	15	168464	0.552	Ontario	Organic	NA
	Cellulose	Bacteria	Proteobacteria	Alphaproteobacteria	Caulobacterales	Caulobacteraceae	Asticcacaulis	TEXAS_LOBLOLLY_ORGANIC_Bin.29	1157	5240420	0.798	Texas	Organic	FTDJ01000001-FTDJ01001459
	Cellulose	Bacteria	Proteobacteria	Alphaproteobacteria	Caulobacterales	Caulobacteraceae	Caulobacter	ONTARIO_BLACK_SPRUCE_ORGANIC_Bin.19	149	539119	0.377	Ontario	Organic	FSWZ01000001-FSWZ01000368
	Cellulose	Bacteria	Proteobacteria	Alphaproteobacteria	Caulobacterales	Caulobacteraceae	Caulobacter	ONTARIO_JACKPINE_ORGANIC_Bin.2	105	728734	0.569	Ontario	Organic	FTAL01000001-FTAL01000164
	Cellulose	Bacteria	Proteobacteria	Alphaproteobacteria	Caulobacterales	Caulobacteraceae	Caulobacter	BC_LODGEPOLE_ORGANIC_Bin.4	25	96622	0.401	British Columbia	Organic	FSSQ01000001-FSSQ01000057
	Cellulose	Bacteria	Proteobacteria	Alphaproteobacteria	Caulobacterales	Caulobacteraceae	Asticcacaulis	BC_LODGEPOLE_MINERAL_Bin.21	234	1057082	0.869	British Columbia	Mineral	FSSX01000001-FSSX01000265
	Cellulose	Bacteria	Proteobacteria	Alphaproteobacteria	Caulobacterales	Caulobacteraceae	Caulobacter	ONTARIO_JACKPINE_MINERAL_Bin.20	49	167893	0.627	Ontario	Mineral	FSZB01000001-FSZB01000080
	Cellulose	Bacteria	Proteobacteria	Alphaproteobacteria	Caulobacterales	Caulobacteraceae	Caulobacter	ONTARIO_BLACK_SPRUCE_ORGANIC_Bin.39	104	2238937	0.501	Ontario	Organic	FSXV01000001-FSXV01000195
	Cellulose	Bacteria	Proteobacteria	Alphaproteobacteria	Caulobacterales	Caulobacteraceae	Asticcacaulis	CALIFORNIA_PONDEROSA_ORGANIC_Bin.17	411	2681307	0.859	California	Organic	FSVF01000001-FSVF01000477
	Cellulose	Bacteria	Proteobacteria	Alphaproteobacteria	Caulobacterales	Caulobacteraceae	Asticcacaulis	ONTARIO_JACKPINE_ORGANIC_Bin.11	242	1436934	0.677	Ontario	Organic	FSZW01000001-FSZW01000371
	Cellulose	Bacteria	Proteobacteria	Alphaproteobacteria	Caulobacterales	Caulobacteraceae	Caulobacter	CALIFORNIA_PONDEROSA_MINERAL_Bin.28	41	130982	0.409	California	Mineral	FSUL01000001-FSUL01000092
	Cellulose	Bacteria	Proteobacteria	Alphaproteobacteria	Caulobacterales	Caulobacteraceae	Asticcacaulis	CALIFORNIA_PONDEROSA_ORGANIC_Bin.22	58	184774	0.787	California	Organic	FSVE01000001-FSVE01000073
	Cellulose	Bacteria	Proteobacteria	Alphaproteobacteria	Caulobacterales	Caulobacteraceae	Asticcacaulis	ONTARIO_JACKPINE_MINERAL_Bin.18	298	1243672	0.574	Ontario	Mineral	FSZA01000001-FSZA01000557
	Cellulose	Bacteria	Proteobacteria	Alphaproteobacteria	Caulobacterales	Caulobacteraceae	Caulobacter	ONTARIO_BLACK_SPRUCE_ORGANIC_Bin.27	544	2561852	0.367	Ontario	Organic	FSXN01000001-FSXN01001388
	Cellulose	Bacteria	Proteobacteria	Alphaproteobacteria	Caulobacterales	Caulobacteraceae	Asticcacaulis	CALIFORNIA_PONDEROSA_ORGANIC_Bin.1	344	4377101	0.936	California	Organic	FSVH01000001-FSVH01000369
	Cellulose	Bacteria	Proteobacteria	Alphaproteobacteria	Caulobacterales	Caulobacteraceae	Asticcacaulis	BC_LODGEPOLE_ORGANIC_Bin.6	332	1246489	0.834	British Columbia	Organic	FSTG01000001-FSTG01000397
	Cellulose	Bacteria	Proteobacteria	Alphaproteobacteria	Caulobacterales	Caulobacteraceae	Caulobacter	BC_LODGEPOLE_MINERAL_Bin.1	65	281267	0.464	British Columbia	Mineral	FSSW01000001-FSSW01000117
	Cellulose	Bacteria	Proteobacteria	Alphaproteobacteria	Caulobacterales	Caulobacteraceae	Caulobacter	ONTARIO_JACKPINE_MINERAL_Bin.9	858	5473994	0.478	Ontario	Mineral	FTAI01000001-FTAI01001852
	Cellulose	Bacteria	Proteobacteria	Alphaproteobacteria	Caulobacterales	Caulobacteraceae	Caulobacter	ONTARIO_JACKPINE_ORGANIC_Bin.31	121	797976	0.395	Ontario	Organic	FTAP01000001-FTAP01000337
	Cellulose	Bacteria	Proteobacteria	Alphaproteobacteria	Caulobacterales	Caulobacteraceae	Caulobacter	ONTARIO_BLACK_SPRUCE_MINERAL_Bin.13	56	187884	0.465	Ontario	Mineral	FSVY01000001-FSVY01000115
	Cellulose	Bacteria	Proteobacteria	Alphaproteobacteria	Caulobacterales	Caulobacteraceae	Caulobacter	CALIFORNIA_PONDEROSA_ORGANIC_Bin.28	363	1566850	0.743	California	Organic	FSVN01000001-FSVN01000459
	Cellulose	Bacteria	Proteobacteria	Alphaproteobacteria	Caulobacterales	Caulobacteraceae	Asticcacaulis	ONTARIO_JACKPINE_ORGANIC_Bin.37	84	394205	0.538	Ontario	Organic	FTAQ01000001-FTAQ01000135
	Cellulose	Bacteria	Proteobacteria	Alphaproteobacteria	Caulobacterales	Caulobacteraceae	Caulobacter	CALIFORNIA_PONDEROSA_MINERAL_Bin.6	781	3042778	0.364	California	Mineral	FSUX01000001-FSUX01002068
	Cellulose	Bacteria	Proteobacteria	Alphaproteobacteria	Caulobacterales	Caulobacteraceae	Asticcacaulis	CALIFORNIA_PONDEROSA_ORGANIC_Bin.19	96	308713	0.738	California	Organic	FSVC01000001-FSVC01000132
	Cellulose	Bacteria	Proteobacteria	Alphaproteobacteria	Caulobacterales	Caulobacteraceae	Asticcacaulis	TEXAS_LOBLOLLY_MINERAL_Bin.17	73	375885	0.756	Texas	Mineral	FTBC01000001-FTBC01000090
	Cellulose	Bacteria	Proteobacteria	Alphaproteobacteria	Caulobacterales	Caulobacteraceae	Caulobacter	ONTARIO_JACKPINE_MINERAL_Bin.28	38	220404	0.599	Ontario	Mineral	FSZG01000001-FSZG01000069
	Cellulose	Bacteria	Proteobacteria	Alphaproteobacteria	Rhizobiales	Hyphomicrobiaceae	Pelagibacterium	TEXAS_LOBLOLLY_MINERAL_Bin.53	27	93166	0.316	Texas	Mineral	FTCA01000001-FTCA01000077
	Cellulose	Bacteria	Proteobacteria	Alphaproteobacteria	Rhizobiales	Hyphomicrobiaceae	Pelagibacterium	BC_LODGEPOLE_ORGANIC_Bin.18	34	171675	0.397	British Columbia	Organic	FSSO01000001-FSSO01000099
	Cellulose	Bacteria	Proteobacteria	Alphaproteobacteria	Rhizobiales	Hyphomicrobiaceae	Pelagibacterium	BC_LODGEPOLE_ORGANIC_Bin.11	56	182803	0.209	British Columbia	Organic	FSTB01000001-FSTB01000258
	Cellulose	Bacteria	Proteobacteria	Alphaproteobacteria	Rhizobiales	Methylobacteriaceae	Methylobacterium	TEXAS_LOBLOLLY_MINERAL_Bin.52	14	62901	0.224	Texas	Mineral	FTBZ01000001-FTBZ01000076
	Cellulose	Bacteria	Proteobacteria	Alphaproteobacteria	Rhizobiales	Phyllobacteriaceae	Mesorhizobium	CALIFORNIA_PONDEROSA_ORGANIC_Bin.4	15	79877	0.352	California	Organic	FSVM01000001-FSVM01000053
	Cellulose	Bacteria	Proteobacteria	Alphaproteobacteria	Rhizobiales	Rhizobiaceae	Rhizobium	CALIFORNIA_PONDEROSA_ORGANIC_Bin.16	7	47457	0.229	California	Organic	NA
	Cellulose	Bacteria	Proteobacteria	Alphaproteobacteria	Rhodospirillales	Acetobacteraceae	NA	ONTARIO_BLACK_SPRUCE_ORGANIC_Bin.40	311	1819818	0.432	Ontario	Organic	FSYC01000001-FSYC01000685
	Cellulose	Bacteria	Proteobacteria	Alphaproteobacteria	Rhodospirillales	Rhodospirillaceae	NA	TEXAS_LOBLOLLY_ORGANIC_Bin.18	19	55651	0.25	Texas	Organic	FTCL01000001-FTCL01000068
	Cellulose	Bacteria	Proteobacteria	Alphaproteobacteria	Rhodospirillales	Rhodospirillaceae	Magnetospirillum	TEXAS_LOBLOLLY_ORGANIC_Bin.1	27	541309	0.283	Texas	Organic	FTCM01000001-FTCM01000117
	Cellulose	Bacteria	Proteobacteria	Alphaproteobacteria	Rhodospirillales	Rhodospirillaceae	Azospirillum	TEXAS_LOBLOLLY_MINERAL_Bin.39	198	752315	0.437	Texas	Mineral	FTBQ01000001-FTBQ01000435
	Cellulose	Bacteria	Proteobacteria	Alphaproteobacteria	Rhodospirillales	Rhodospirillaceae	Azospirillum	TEXAS_LOBLOLLY_ORGANIC_Bin.23	24	95800	0.424	Texas	Organic	FTCN01000001-FTCN01000057
	Cellulose	Bacteria	Proteobacteria	Alphaproteobacteria	Rhodospirillales	Rhodospirillaceae	Azospirillum	TEXAS_LOBLOLLY_ORGANIC_Bin.38	18	147594	0.42	Texas	Organic	NA
	Cellulose	Bacteria	Proteobacteria	Alphaproteobacteria	Sphingomonadales	Sphingomonadaceae	Sphingomonas	TEXAS_LOBLOLLY_MINERAL_Bin.41	92	321114	0.724	Texas	Mineral	FTBP01000001-FTBP01000127
	Cellulose	Bacteria	Proteobacteria	Alphaproteobacteria	Sphingomonadales	Sphingomonadaceae	NA	TEXAS_LOBLOLLY_ORGANIC_Bin.4	49	227756	0.64	Texas	Organic	FTDP01000001-FTDP01000079
	Cellulose	Bacteria	Proteobacteria	Alphaproteobacteria	Sphingomonadales	Sphingomonadaceae	Sphingomonas	CALIFORNIA_PONDEROSA_ORGANIC_Bin.23	100	342303	0.426	California	Organic	FSVK01000001-FSVK01000229
	Cellulose	Bacteria	Proteobacteria	Alphaproteobacteria	Sphingomonadales	Sphingomonadaceae	Novosphingobium	ONTARIO_BLACK_SPRUCE_MINERAL_Bin.17	100	321738	0.557	Ontario	Mineral	FSWC01000001-FSWC01000179
	Cellulose	Bacteria	Proteobacteria	Alphaproteobacteria	Sphingomonadales	Sphingomonadaceae	Sphingomonas	CALIFORNIA_PONDEROSA_ORGANIC_Bin.8	66	233309	0.485	California	Organic	FSVQ01000001-FSVQ01000136
	Cellulose	Bacteria	Proteobacteria	Alphaproteobacteria	Sphingomonadales	Sphingomonadaceae	Sphingomonas	TEXAS_LOBLOLLY_MINERAL_Bin.24	2769	17472074	0.289	Texas	Mineral	FTCZ01000001-FTCZ01008230
	Cellulose	Bacteria	Proteobacteria	Alphaproteobacteria	Sphingomonadales	Sphingomonadaceae	Sphingomonas	CALIFORNIA_PONDEROSA_MINERAL_Bin.10	591	3045549	0.644	California	Mineral	FSUD01000001-FSUD01000933
	Cellulose	Bacteria	Proteobacteria	Alphaproteobacteria	Sphingomonadales	Sphingomonadaceae	Sphingomonas	TEXAS_LOBLOLLY_ORGANIC_Bin.10	214	1194167	0.606	Texas	Organic	FTCH01000001-FTCH01000353
	Cellulose	Bacteria	Proteobacteria	Betaproteobacteria	Burkholderiales	Burkholderiaceae	Burkholderia	ONTARIO_BLACK_SPRUCE_ORGANIC_Bin.15	1440	7518372	0.631	Ontario	Organic	FSXK01000001-FSXK01002049
	Cellulose	Bacteria	Proteobacteria	Betaproteobacteria	Burkholderiales	Burkholderiaceae	Burkholderia	ONTARIO_JACKPINE_ORGANIC_Bin.5	107	572630	0.807	Ontario	Organic	FTAV01000001-FTAV01000133
	Cellulose	Bacteria	Proteobacteria	Betaproteobacteria	Burkholderiales	Burkholderiaceae	Burkholderia	TEXAS_LOBLOLLY_ORGANIC_Bin.21	6	51271	0.227	Texas	Organic	NA
	Cellulose	Bacteria	Proteobacteria	Betaproteobacteria	Burkholderiales	Burkholderiaceae	Cupriavidus	TEXAS_LOBLOLLY_MINERAL_Bin.38	202	995584	0.559	Texas	Mineral	FTBO01000001-FTBO01000351
	Cellulose	Bacteria	Proteobacteria	Betaproteobacteria	Burkholderiales	Burkholderiaceae	Burkholderia	ONTARIO_BLACK_SPRUCE_ORGANIC_Bin.43	56	324619	0.982	Ontario	Organic	FSXY01000001-FSXY01000057
	Cellulose	Bacteria	Proteobacteria	Betaproteobacteria	Burkholderiales	Burkholderiaceae	NA	ONTARIO_BLACK_SPRUCE_MINERAL_Bin.14	139	1148884	0.273	Ontario	Mineral	FSWB01000001-FSWB01000599
	Cellulose	Bacteria	Proteobacteria	Betaproteobacteria	Burkholderiales	Burkholderiaceae	NA	ONTARIO_BLACK_SPRUCE_MINERAL_Bin.19	26	170449	0.313	Ontario	Mineral	FSWF01000001-FSWF01000093
	Cellulose	Bacteria	Proteobacteria	Betaproteobacteria	Burkholderiales	Burkholderiaceae	Burkholderia	TEXAS_LOBLOLLY_MINERAL_Bin.18	7	151928	0.516	Texas	Mineral	NA
	Cellulose	Bacteria	Proteobacteria	Betaproteobacteria	Burkholderiales	Burkholderiaceae	Burkholderia	ONTARIO_BLACK_SPRUCE_ORGANIC_Bin.32	308	1108068	0.827	Ontario	Organic	FSXM01000001-FSXM01000369
	Cellulose	Bacteria	Proteobacteria	Betaproteobacteria	Burkholderiales	Burkholderiaceae	NA	TEXAS_LOBLOLLY_ORGANIC_Bin.16	88	658129	0.241	Texas	Organic	FTCK01000001-FTCK01000471
	Cellulose	Bacteria	Proteobacteria	Betaproteobacteria	Burkholderiales	Burkholderiaceae	NA	CALIFORNIA_PONDEROSA_MINERAL_Bin.30	37	200508	0.22	California	Mineral	FSUN01000001-FSUN01000173
	Cellulose	Bacteria	Proteobacteria	Betaproteobacteria	Burkholderiales	Burkholderiaceae	Burkholderia	ONTARIO_JACKPINE_ORGANIC_Bin.39	1322	7353972	0.591	Ontario	Organic	FTBI01000001-FTBI01002226
	Cellulose	Bacteria	Proteobacteria	Betaproteobacteria	Burkholderiales	Burkholderiaceae	Cupriavidus	TEXAS_LOBLOLLY_MINERAL_Bin.37	172	1162860	0.538	Texas	Mineral	FTBN01000001-FTBN01000295
	Cellulose	Bacteria	Proteobacteria	Betaproteobacteria	Burkholderiales	Burkholderiaceae	Burkholderia	ONTARIO_BLACK_SPRUCE_ORGANIC_Bin.31	19	101402	0.235	Ontario	Organic	FSXJ01000001-FSXJ01000090
	Cellulose	Bacteria	Proteobacteria	Betaproteobacteria	Burkholderiales	Burkholderiaceae	NA	TEXAS_LOBLOLLY_ORGANIC_Bin.11	18	104644	0.201	Texas	Organic	FTCI01000001-FTCI01000111
	Cellulose	Bacteria	Proteobacteria	Betaproteobacteria	Burkholderiales	Burkholderiaceae	NA	ONTARIO_BLACK_SPRUCE_MINERAL_Bin.1	70	606437	0.239	Ontario	Mineral	FSWG01000001-FSWG01000292
	Cellulose	Bacteria	Proteobacteria	Betaproteobacteria	Burkholderiales	Comamonadaceae	Acidovorax	TEXAS_LOBLOLLY_MINERAL_Bin.50	230	1693767	0.232	Texas	Mineral	FTCD01000001-FTCD01000802
	Cellulose	Bacteria	Proteobacteria	Betaproteobacteria	Burkholderiales	Comamonadaceae	NA	ONTARIO_JACKPINE_MINERAL_Bin.2	17	80348	0.298	Ontario	Mineral	FSZJ01000001-FSZJ01000069
	Cellulose	Bacteria	Proteobacteria	Betaproteobacteria	Burkholderiales	Comamonadaceae	NA	TEXAS_LOBLOLLY_ORGANIC_Bin.24	22	194836	0.234	Texas	Organic	FTCQ01000001-FTCQ01000104
	Cellulose	Bacteria	Proteobacteria	Betaproteobacteria	Burkholderiales	Comamonadaceae	NA	BC_LODGEPOLE_MINERAL_Bin.4	108	539202	0.226	British Columbia	Mineral	FSTR01000001-FSTR01000521
	Cellulose	Bacteria	Proteobacteria	Betaproteobacteria	Burkholderiales	Comamonadaceae	Variovorax	BC_LODGEPOLE_ORGANIC_Bin.16	115	415491	0.774	British Columbia	Organic	FSSR01000001-FSSR01000144
	Cellulose	Bacteria	Proteobacteria	Betaproteobacteria	Burkholderiales	Comamonadaceae	Polaromonas	CALIFORNIA_PONDEROSA_MINERAL_Bin.23	105	378748	0.782	California	Mineral	FSUG01000001-FSUG01000134
	Cellulose	Bacteria	Proteobacteria	Betaproteobacteria	Burkholderiales	Comamonadaceae	NA	CALIFORNIA_PONDEROSA_ORGANIC_Bin.2	359	1321438	0.223	California	Organic	FSVX01000001-FSVX01001607
	Cellulose	Bacteria	Proteobacteria	Betaproteobacteria	Burkholderiales	Comamonadaceae	NA	ONTARIO_JACKPINE_MINERAL_Bin.10	22	185355	0.34	Ontario	Mineral	FTKW01000001-FTKW01000057
	Cellulose	Bacteria	Proteobacteria	Betaproteobacteria	Burkholderiales	Comamonadaceae	NA	ONTARIO_JACKPINE_MINERAL_Bin.14	52	199025	0.247	Ontario	Mineral	FSYU01000001-FSYU01000192
	Cellulose	Bacteria	Proteobacteria	Betaproteobacteria	Burkholderiales	Comamonadaceae	NA	CALIFORNIA_PONDEROSA_ORGANIC_Bin.10	27	137177	0.202	California	Organic	FSUW01000001-FSUW01000140
	Cellulose	Bacteria	Proteobacteria	Betaproteobacteria	Burkholderiales	incertae sedis	Rubrivivax	BC_LODGEPOLE_MINERAL_Bin.7	49	165050	0.202	British Columbia	Mineral	FSSZ01000001-FSSZ01000218
	Cellulose	Bacteria	Proteobacteria	Betaproteobacteria	Burkholderiales	incertae sedis	Rubrivivax	ONTARIO_JACKPINE_ORGANIC_Bin.6	14	61981	0.267	Ontario	Organic	FTAU01000001-FTAU01000059
	Cellulose	Bacteria	Proteobacteria	Betaproteobacteria	Burkholderiales	incertae sedis	Rubrivivax	TEXAS_LOBLOLLY_MINERAL_Bin.13	9	653654	0.475	Texas	Mineral	NA
	Cellulose	Bacteria	Proteobacteria	Betaproteobacteria	Burkholderiales	NA	NA	CALIFORNIA_PONDEROSA_ORGANIC_Bin.5	211	919103	0.487	California	Organic	FSVP01000001-FSVP01000438
	Cellulose	Bacteria	Proteobacteria	Betaproteobacteria	Burkholderiales	NA	NA	ONTARIO_JACKPINE_MINERAL_Bin.1	14	101808	0.498	Ontario	Mineral	NA
	Cellulose	Bacteria	Proteobacteria	Betaproteobacteria	Burkholderiales	NA	NA	TEXAS_LOBLOLLY_MINERAL_Bin.1	1357	8195429	0.49	Texas	Mineral	FTBV01000001-FTBV01002702
	Cellulose	Bacteria	Proteobacteria	Betaproteobacteria	Burkholderiales	Oxalobacteraceae	Herbaspirillum	ONTARIO_BLACK_SPRUCE_ORGANIC_Bin.23	232	1628495	0.412	Ontario	Organic	FSXF01000001-FSXF01000597
	Cellulose	Bacteria	Proteobacteria	Betaproteobacteria	Burkholderiales	Oxalobacteraceae	Janthinobacterium	BC_LODGEPOLE_MINERAL_Bin.19	68	229941	0.594	British Columbia	Mineral	FSSV01000001-FSSV01000115
	Cellulose	Bacteria	Proteobacteria	Betaproteobacteria	Burkholderiales	Oxalobacteraceae	Collimonas	ONTARIO_JACKPINE_MINERAL_Bin.21	56	187753	0.676	Ontario	Mineral	FSZC01000001-FSZC01000082
	Cellulose	Bacteria	Proteobacteria	Betaproteobacteria	Burkholderiales	Oxalobacteraceae	NA	ONTARIO_JACKPINE_ORGANIC_Bin.3	75	785288	0.807	Ontario	Organic	FTAT01000001-FTAT01000098
	Cellulose	Bacteria	Proteobacteria	Betaproteobacteria	Burkholderiales	Oxalobacteraceae	NA	ONTARIO_JACKPINE_ORGANIC_Bin.40	13	185123	0.698	Ontario	Organic	NA
	Cellulose	Bacteria	Proteobacteria	Betaproteobacteria	Burkholderiales	Oxalobacteraceae	Herbaspirillum	ONTARIO_JACKPINE_ORGANIC_Bin.23	11	181185	0.299	Ontario	Organic	FTAD01000001-FTAD01000053
	Cellulose	Bacteria	Proteobacteria	Betaproteobacteria	Burkholderiales	Oxalobacteraceae	NA	CALIFORNIA_PONDEROSA_MINERAL_Bin.19	136	477533	0.458	California	Mineral	FSUA01000001-FSUA01000279
	Cellulose	Bacteria	Proteobacteria	Betaproteobacteria	Burkholderiales	Oxalobacteraceae	Herbaspirillum	ONTARIO_JACKPINE_ORGANIC_Bin.13	17	216934	0.427	Ontario	Organic	NA
	Cellulose	Bacteria	Proteobacteria	Betaproteobacteria	Burkholderiales	Oxalobacteraceae	Janthinobacterium	ONTARIO_JACKPINE_MINERAL_Bin.30	110	3195679	0.631	Ontario	Mineral	FSZM01000001-FSZM01000168
	Cellulose	Bacteria	Proteobacteria	Betaproteobacteria	Burkholderiales	Oxalobacteraceae	Herbaspirillum	ONTARIO_JACKPINE_ORGANIC_Bin.8	15	331161	0.468	Ontario	Organic	NA
	Cellulose	Bacteria	Proteobacteria	Betaproteobacteria	Burkholderiales	Oxalobacteraceae	Janthinobacterium	ONTARIO_JACKPINE_MINERAL_Bin.7	2	386751	0.241	Ontario	Mineral	NA
	Cellulose	Bacteria	Proteobacteria	Betaproteobacteria	Burkholderiales	Oxalobacteraceae	Herbaspirillum	ONTARIO_BLACK_SPRUCE_MINERAL_Bin.16	38	138147	0.396	Ontario	Mineral	FSWA01000001-FSWA01000091
	Cellulose	Bacteria	Proteobacteria	Betaproteobacteria	Burkholderiales	Oxalobacteraceae	Janthinobacterium	CALIFORNIA_PONDEROSA_ORGANIC_Bin.12	160	536856	0.608	California	Organic	FSUZ01000001-FSUZ01000267
	Cellulose	Bacteria	Proteobacteria	Betaproteobacteria	Burkholderiales	Oxalobacteraceae	NA	ONTARIO_JACKPINE_MINERAL_Bin.12	462	7154531	0.756	Ontario	Mineral	FSYV01000001-FSYV01000686
	Cellulose	Bacteria	Proteobacteria	Betaproteobacteria	Burkholderiales	Oxalobacteraceae	NA	TEXAS_LOBLOLLY_ORGANIC_Bin.34	53	242898	0.325	Texas	Organic	FTDH01000001-FTDH01000151
	Cellulose	Bacteria	Proteobacteria	Betaproteobacteria	Burkholderiales	Oxalobacteraceae	Janthinobacterium	TEXAS_LOBLOLLY_MINERAL_Bin.49	76	309733	0.623	Texas	Mineral	FTBT01000001-FTBT01000124
	Cellulose	Bacteria	Proteobacteria	Betaproteobacteria	Burkholderiales	Oxalobacteraceae	NA	CALIFORNIA_PONDEROSA_MINERAL_Bin.18	231	897592	0.643	California	Mineral	FSTN01000001-FSTN01000361
	Cellulose	Bacteria	Proteobacteria	Betaproteobacteria	Burkholderiales	Oxalobacteraceae	Herbaspirillum	ONTARIO_BLACK_SPRUCE_ORGANIC_Bin.21	21	79647	0.318	Ontario	Organic	FSWY01000001-FSWY01000061
	Cellulose	Bacteria	Proteobacteria	Deltaproteobacteria	Myxococcales	Myxococcaceae	Myxococcus	ONTARIO_BLACK_SPRUCE_MINERAL_Bin.21	166	1075342	0.242	Ontario	Mineral	FSWK01000001-FSWK01000847
	Cellulose	Bacteria	Proteobacteria	Deltaproteobacteria	Myxococcales	Myxococcaceae	Myxococcus	TEXAS_LOBLOLLY_ORGANIC_Bin.35	224	986231	0.295	Texas	Organic	FTDO01000001-FTDO01000720
	Cellulose	Bacteria	Proteobacteria	Deltaproteobacteria	Myxococcales	Myxococcaceae	Myxococcus	TEXAS_LOBLOLLY_MINERAL_Bin.48	96	401493	0.219	Texas	Mineral	FTBW01000001-FTBW01000455
	Cellulose	Bacteria	Proteobacteria	Deltaproteobacteria	Myxococcales	Polyangiaceae	Sorangium	BC_LODGEPOLE_MINERAL_Bin.13	231	866511	0.419	British Columbia	Mineral	FSTJ01000001-FSTJ01000548
	Cellulose	Bacteria	Proteobacteria	Deltaproteobacteria	Myxococcales	Polyangiaceae	Sorangium	TEXAS_LOBLOLLY_MINERAL_Bin.55	56	399230	0.786	Texas	Mineral	FTKV01000001-FTKV01000075
	Cellulose	Bacteria	Proteobacteria	Deltaproteobacteria	Myxococcales	Polyangiaceae	Sorangium	CALIFORNIA_PONDEROSA_ORGANIC_Bin.21	2074	10443129	0.4	California	Organic	FSWQ01000001-FSWQ01004954
	Cellulose	Bacteria	Proteobacteria	Deltaproteobacteria	Myxococcales	Polyangiaceae	Sorangium	TEXAS_LOBLOLLY_ORGANIC_Bin.12	1115	6123549	0.667	Texas	Organic	FTCO01000001-FTCO01001755
	Cellulose	Bacteria	Proteobacteria	Deltaproteobacteria	Myxococcales	Polyangiaceae	Sorangium	TEXAS_LOBLOLLY_ORGANIC_Bin.26	310	2015645	0.38	Texas	Organic	FTCX01000001-FTCX01000733
	Cellulose	Bacteria	Proteobacteria	Deltaproteobacteria	Myxococcales	Polyangiaceae	Sorangium	BC_LODGEPOLE_ORGANIC_Bin.8	472	1796644	0.445	British Columbia	Organic	FSTZ01000001-FSTZ01001062
	Cellulose	Bacteria	Proteobacteria	Deltaproteobacteria	Myxococcales	Polyangiaceae	Sorangium	TEXAS_LOBLOLLY_ORGANIC_Bin.19	826	4083670	0.384	Texas	Organic	FTDA01000001-FTDA01002126
	Cellulose	Bacteria	Proteobacteria	Deltaproteobacteria	Myxococcales	Polyangiaceae	Sorangium	CALIFORNIA_PONDEROSA_MINERAL_Bin.16	344	1385843	0.422	California	Mineral	FSTV01000001-FSTV01000803
	Cellulose	Bacteria	Proteobacteria	Deltaproteobacteria	Myxococcales	Polyangiaceae	Sorangium	BC_LODGEPOLE_MINERAL_Bin.10	489	4071922	0.414	British Columbia	Mineral	FSUE01000001-FSUE01001157
	Cellulose	Bacteria	Proteobacteria	Deltaproteobacteria	Myxococcales	Polyangiaceae	Sorangium	TEXAS_LOBLOLLY_MINERAL_Bin.32	690	4225456	0.201	Texas	Mineral	FTCS01000001-FTCS01004185
	Cellulose	Bacteria	Proteobacteria	Deltaproteobacteria	Myxococcales	Polyangiaceae	Sorangium	ONTARIO_BLACK_SPRUCE_MINERAL_Bin.18	206	1118091	0.329	Ontario	Mineral	FSWI01000001-FSWI01000628
	Cellulose	Bacteria	Proteobacteria	Deltaproteobacteria	Myxococcales	Sorangiineae	Polyangiaceae	CALIFORNIA_PONDEROSA_MINERAL_Bin.11	24	95059	0.239	California	Mineral	FSSL01000001-FSSL01000101
	Cellulose	Bacteria	Proteobacteria	Deltaproteobacteria	Myxococcales	Sorangiineae	Polyangiaceae	BC_LODGEPOLE_ORGANIC_Bin.14	437	5903077	0.755	British Columbia	Organic	FSTQ01000001-FSTQ01000621
	Cellulose	Bacteria	Proteobacteria	Gammaproteobacteria	Cellvibrionales	Cellvibrionaceae	Cellvibrio	BC_LODGEPOLE_ORGANIC_Bin.9	57	427104	0.61	British Columbia	Organic	FSSS01000001-FSSS01000100
	Cellulose	Bacteria	Proteobacteria	Gammaproteobacteria	Chromatiales	Ectothiorhodospiraceae	NA	ONTARIO_BLACK_SPRUCE_MINERAL_Bin.25	15	150986	0.206	Ontario	Mineral	FSWL01000001-FSWL01000078
	Cellulose	Bacteria	Proteobacteria	Gammaproteobacteria	Nevskiales	Sinobacteraceae	NA	ONTARIO_BLACK_SPRUCE_MINERAL_Bin.4	33	256085	0.265	Ontario	Mineral	FSWN01000001-FSWN01000158
	Cellulose	Bacteria	Proteobacteria	Gammaproteobacteria	Nevskiales	Sinobacteraceae	NA	ONTARIO_BLACK_SPRUCE_MINERAL_Bin.2	247	908287	0.271	Ontario	Mineral	FSWP01000001-FSWP01000820
	Cellulose	Bacteria	Proteobacteria	Gammaproteobacteria	Nevskiales	Sinobacteraceae	Hydrocarboniphaga	ONTARIO_BLACK_SPRUCE_MINERAL_Bin.6	7	51380	0.226	Ontario	Mineral	NA
	Cellulose	Bacteria	Proteobacteria	Gammaproteobacteria	Pseudomonadales	Pseudomonadaceae	Pseudomonas	CALIFORNIA_PONDEROSA_ORGANIC_Bin.24	9	81820	0.24	California	Organic	FSVI01000001-FSVI01000059
	Cellulose	Bacteria	Proteobacteria	Gammaproteobacteria	Xanthomonadales	Rhodanobacteraceae	Rhodanobacter	ONTARIO_BLACK_SPRUCE_ORGANIC_Bin.3	40	453367	0.291	Ontario	Organic	FSXU01000001-FSXU01000160
	Cellulose	Bacteria	Proteobacteria	Gammaproteobacteria	Xanthomonadales	Xanthomonadaceae	NA	ONTARIO_JACKPINE_ORGANIC_Bin.33	31	277881	0.788	Ontario	Organic	NA
	Cellulose	Bacteria	Proteobacteria	Gammaproteobacteria	Xanthomonadales	Xanthomonadaceae	NA	ONTARIO_JACKPINE_ORGANIC_Bin.20	113	721303	0.907	Ontario	Organic	FTAC01000001-FTAC01000122
	Cellulose	Bacteria	Proteobacteria	Gammaproteobacteria	Xanthomonadales	Xanthomonadaceae	NA	ONTARIO_BLACK_SPRUCE_ORGANIC_Bin.47	551	2018562	0.875	Ontario	Organic	FSYG01000001-FSYG01000645
	Cellulose	Bacteria	Verrucomicrobia	Opitutae	Opitutales	Opitutaceae	Opitutus	TEXAS_LOBLOLLY_ORGANIC_Bin.9	204	2653983	0.646	Texas	Organic	FTDT01000001-FTDT01000321
	Cellulose	Bacteria	Verrucomicrobia	Opitutae	Opitutales	Opitutaceae	NA	CALIFORNIA_PONDEROSA_MINERAL_Bin.13	11	101695	0.303	California	Mineral	NA
	Cellulose	Bacteria	Verrucomicrobia	Opitutae	Opitutales	Opitutaceae	NA	BC_LODGEPOLE_ORGANIC_Bin.12	273	1908983	0.734	British Columbia	Organic	FSTE01000001-FSTE01000380
	Cellulose	Bacteria	Verrucomicrobia	Spartobacteria	Chthoniobacterales	Chthoniobacteraceae	Chthoniobacter	TEXAS_LOBLOLLY_MINERAL_Bin.14	35	392694	0.498	Texas	Mineral	FTAY01000001-FTAY01000064
	Cellulose	Bacteria	Verrucomicrobia	Spartobacteria	Chthoniobacterales	Chthoniobacteraceae	Chthoniobacter	TEXAS_LOBLOLLY_MINERAL_Bin.8	607	8512683	0.296	Texas	Mineral	FTCV01000001-FTCV01002867
	Cellulose	Bacteria	Verrucomicrobia	Spartobacteria	Chthoniobacterales	Chthoniobacteraceae	Chthoniobacter	TEXAS_LOBLOLLY_MINERAL_Bin.40	676	5710696	0.594	Texas	Mineral	FTCB01000001-FTCB01000999
	Cellulose	Bacteria	Verrucomicrobia	Spartobacteria	Chthoniobacterales	Chthoniobacteraceae	Chthoniobacter	TEXAS_LOBLOLLY_MINERAL_Bin.16	51	1032079	0.594	Texas	Mineral	FTBB01000001-FTBB01000092
	Cellulose	Bacteria	Verrucomicrobia	Spartobacteria	Chthoniobacterales	Chthoniobacteraceae	Chthoniobacter	BC_LODGEPOLE_ORGANIC_Bin.13	470	1812193	0.646	British Columbia	Organic	FSTW01000001-FSTW01000739
	Cellulose	Bacteria	Verrucomicrobia	Spartobacteria	Chthoniobacterales	Chthoniobacteraceae	Chthoniobacter	TEXAS_LOBLOLLY_MINERAL_Bin.35	23	252064	0.215	Texas	Mineral	FTBM01000001-FTBM01000105
	Cellulose	Bacteria	Verrucomicrobia	Spartobacteria	Chthoniobacterales	Chthoniobacteraceae	Chthoniobacter	TEXAS_LOBLOLLY_MINERAL_Bin.22	363	4719648	0.509	Texas	Mineral	FTBG01000001-FTBG01000720
	Cellulose	Bacteria	Verrucomicrobia	Spartobacteria	Chthoniobacterales	Chthoniobacteraceae	Chthoniobacter	TEXAS_LOBLOLLY_MINERAL_Bin.11	14	205523	0.461	Texas	Mineral	NA
	Cellulose	Bacteria	Verrucomicrobia	Spartobacteria	Chthoniobacterales	Chthoniobacteraceae	Chthoniobacter	CALIFORNIA_PONDEROSA_MINERAL_Bin.26	212	747971	0.666	California	Mineral	FSUM01000001-FSUM01000319
	Cellulose	Bacteria	Verrucomicrobia	Spartobacteria	Chthoniobacterales	Chthoniobacteraceae	Chthoniobacter	ONTARIO_BLACK_SPRUCE_ORGANIC_Bin.7	21	108478	0.257	Ontario	Organic	FSYO01000001-FSYO01000082
	Cellulose	Bacteria	Verrucomicrobia	Spartobacteria	Chthoniobacterales	Chthoniobacteraceae	Chthoniobacter	TEXAS_LOBLOLLY_MINERAL_Bin.43	35	253453	0.7	Texas	Mineral	NA
	Cellulose	Bacteria	Verrucomicrobia	unclassified Verrucomicrobia	Methylacidiphilales	Methylacidiphilaceae	Methylacidiphilum	CALIFORNIA_PONDEROSA_ORGANIC_Bin.13	17	54301	0.21	California	Organic	FSUY01000001-FSUY01000077
	Cellulose	Bacteria	Verrucomicrobia	unclassified Verrucomicrobia	Methylacidiphilales	Methylacidiphilaceae	Methylacidiphilum	ONTARIO_BLACK_SPRUCE_ORGANIC_Bin.53	17	134813	0.204	Ontario	Organic	FSYK01000001-FSYK01000097
	Cellulose	Bacteria	Verrucomicrobia	unclassified Verrucomicrobia	Methylacidiphilales	Methylacidiphilaceae	Methylacidiphilum	CALIFORNIA_PONDEROSA_MINERAL_Bin.3	103	538411	0.257	California	Mineral	FSUQ01000001-FSUQ01000367
	Cellulose	Bacteria	Verrucomicrobia	Verrucomicrobiae	Verrucomicrobiales	Verrucomicrobia subdivision 3	Pedosphaera	ONTARIO_JACKPINE_ORGANIC_Bin.32	22	235351	0.43	Ontario	Organic	FTAN01000001-FTAN01000057
	Cellulose	Bacteria	Verrucomicrobia	Verrucomicrobiae	Verrucomicrobiales	Verrucomicrobia subdivision 3	Pedosphaera	TEXAS_LOBLOLLY_MINERAL_Bin.23	3	65178	0.205	Texas	Mineral	NA
	Cellulose	Bacteria	Verrucomicrobia	Verrucomicrobiae	Verrucomicrobiales	Verrucomicrobiaceae	NA	TEXAS_LOBLOLLY_MINERAL_Bin.9	17	3996566	0.483	Texas	Mineral	NA
	Cellulose	Fungi	Ascomycota	Leotiomycetes	incertae sedis	Pseudeurotiaceae	Pseudogymnoascus	CALIFORNIA_PONDEROSA_MINERAL_Bin.24	93	560924	0.908	California	Mineral	FSUI01000001-FSUI01000105
	Cellulose	Fungi	Ascomycota	Sordariomycetes	Sordariales	Sordariaceae	Chaetomium	CALIFORNIA_PONDEROSA_MINERAL_Bin.8	65	306764	0.251	California	Mineral	FSUU01000001-FSUU01000283
	Cellulose	Fungi	Ascomycota	Sordariomycetes	Sordariales	Sordariaceae	Chaetomium	TEXAS_LOBLOLLY_MINERAL_Bin.2	85	468458	0.908	Texas	Mineral	FTBJ01000001-FTBJ01000097
	Cellulose	Fungi	Ascomycota	Sordariomycetes	Sordariales	Sordariaceae	Chaetomium	CALIFORNIA_PONDEROSA_MINERAL_Bin.1	45	139169	0.573	California	Mineral	FSTX01000001-FSTX01000076
	Cellulose	Fungi	Ascomycota	Sordariomycetes	Sordariales	Sordariaceae	Neurospora	ONTARIO_JACKPINE_ORGANIC_Bin.36	44	232232	0.222	Ontario	Organic	FTAS01000001-FTAS01000185
	Cellulose	Fungi	Ascomycota	Sordariomycetes	Sordariales	Sordariaceae	Chaetomium	CALIFORNIA_PONDEROSA_MINERAL_Bin.17	98	374598	0.211	California	Mineral	FSTF01000001-FSTF01000401
	Cellulose	Fungi	Ascomycota	Sordariomycetes	Sordariales	Sordariaceae	Chaetomium	TEXAS_LOBLOLLY_ORGANIC_Bin.8	46	243773	0.45	Texas	Organic	FTDR01000001-FTDR01000102
	Cellulose	Fungi	Ascomycota	Sordariomycetes	Sordariales	Sordariaceae	Chaetomium	TEXAS_LOBLOLLY_ORGANIC_Bin.22	4806	27824068	0.439	Texas	Organic	FTEL01000001-FTEL01011112
	Cellulose	Fungi	Ascomycota	Sordariomycetes	Sordariales	Sordariaceae	Neurospora	TEXAS_LOBLOLLY_ORGANIC_Bin.33	105	386867	0.211	Texas	Organic	FTDI01000001-FTDI01000512
	Cellulose	Fungi	Ascomycota	Sordariomycetes	Sordariales	Sordariaceae	Chaetomium	CALIFORNIA_PONDEROSA_MINERAL_Bin.9	25	91777	0.357	California	Mineral	FSUV01000001-FSUV01000066
	Cellulose	Fungi	Ascomycota	Sordariomycetes	Sordariales	Sordariaceae	Chaetomium	TEXAS_LOBLOLLY_MINERAL_Bin.4	1625	18644012	0.482	Texas	Mineral	FTCU01000001-FTCU01003628
	Cellulose	Fungi	Ascomycota	Sordariomycetes	Sordariales	Sordariaceae	Chaetomium	TEXAS_LOBLOLLY_MINERAL_Bin.3	12	157763	0.581	Texas	Mineral	NA
	Cellulose	Fungi	Ascomycota	Sordariomycetes	Sordariales	Sordariaceae	Chaetomium	TEXAS_LOBLOLLY_ORGANIC_Bin.6	270	1291492	0.479	Texas	Organic	FTDS01000001-FTDS01000594
	Cellulose	NA	NA	NA	NA	NA	NA	TEXAS_LOBLOLLY_MINERAL_Bin.28	15	323478	0.526	Texas	Mineral	NA
	Cellulose	Unclassified	Unclassified	Unclassified	Unclassified	Unclassified	Unclassified	CALIFORNIA_PONDEROSA_ORGANIC_Bin.6	77	302903	0.904	California	Organic	FSVO01000001-FSVO01000084
	Cellulose	Unclassified	Unclassified	Unclassified	Unclassified	Unclassified	Unclassified	ONTARIO_JACKPINE_ORGANIC_Bin.9	67	615703	0.791	Ontario	Organic	FTAX01000001-FTAX01000095
	Cellulose	Unclassified	Unclassified	Unclassified	Unclassified	Unclassified	Unclassified	TEXAS_LOBLOLLY_ORGANIC_Bin.5	51	369688	0.959	Texas	Organic	FTDN01000001-FTDN01000053
	Cellulose	Unclassified	Unclassified	Unclassified	Unclassified	Unclassified	Unclassified	ONTARIO_JACKPINE_MINERAL_Bin.23	222	1029447	0.761	Ontario	Mineral	FSZE01000001-FSZE01000298
	Cellulose	Unclassified	Unclassified	Unclassified	Unclassified	Unclassified	Unclassified	ONTARIO_BLACK_SPRUCE_ORGANIC_Bin.30	118	661165	0.971	Ontario	Organic	FSXH01000001-FSXH01000123
	Cellulose	Unclassified	Unclassified	Unclassified	Unclassified	Unclassified	Unclassified	ONTARIO_BLACK_SPRUCE_ORGANIC_Bin.50	11	154464	0.617	Ontario	Organic	NA
	Cellulose	Unclassified	Unclassified	Unclassified	Unclassified	Unclassified	Unclassified	TEXAS_LOBLOLLY_MINERAL_Bin.7	427	3295776	0.997	Texas	Mineral	FTCG01000001-FTCG01000436
	Cellulose	Unclassified	Unclassified	Unclassified	Unclassified	Unclassified	Unclassified	ONTARIO_BLACK_SPRUCE_ORGANIC_Bin.2	95	799319	0.247	Ontario	Organic	FSXI01000001-FSXI01000387
	Cellulose	Unclassified	Unclassified	Unclassified	Unclassified	Unclassified	Unclassified	TEXAS_LOBLOLLY_MINERAL_Bin.27	41	677840	0.909	Texas	Mineral	NA
	Cellulose	Unclassified	Unclassified	Unclassified	Unclassified	Unclassified	Unclassified	ONTARIO_BLACK_SPRUCE_ORGANIC_Bin.34	853	3612466	0.911	Ontario	Organic	FSXT01000001-FSXT01000938
	Cellulose	Unclassified	Unclassified	Unclassified	Unclassified	Unclassified	Unclassified	ONTARIO_JACKPINE_MINERAL_Bin.32	120	758943	0.759	Ontario	Mineral	FSZO01000001-FSZO01000162
	Cellulose	Unclassified	Unclassified	Unclassified	Unclassified	Unclassified	Unclassified	CALIFORNIA_PONDEROSA_ORGANIC_Bin.18	35	174334	0.433	California	Organic	FSVB01000001-FSVB01000089
	Cellulose	Unclassified	Unclassified	Unclassified	Unclassified	Unclassified	Unclassified	TEXAS_LOBLOLLY_ORGANIC_Bin.28	28	98835	0.216	Texas	Organic	FTCY01000001-FTCY01000133
	Cellulose	Unclassified	Unclassified	Unclassified	Unclassified	Unclassified	Unclassified	ONTARIO_BLACK_SPRUCE_ORGANIC_Bin.12	467	1933116	0.776	Ontario	Organic	FSWW01000001-FSWW01000602
	Cellulose	Unclassified	Unclassified	Unclassified	Unclassified	Unclassified	Unclassified	TEXAS_LOBLOLLY_MINERAL_Bin.54	24	406191	0.913	Texas	Mineral	NA
	Cellulose	Unclassified	Unclassified	Unclassified	Unclassified	Unclassified	Unclassified	ONTARIO_JACKPINE_MINERAL_Bin.25	43	161566	0.767	Ontario	Mineral	FSZF01000001-FSZF01000057
	Cellulose	Unclassified	Unclassified	Unclassified	Unclassified	Unclassified	Unclassified	CALIFORNIA_PONDEROSA_MINERAL_Bin.14	8	52618	0.203	California	Mineral	NA
	Cellulose	Unclassified	Unclassified	Unclassified	Unclassified	Unclassified	Unclassified	ONTARIO_BLACK_SPRUCE_MINERAL_Bin.8	78	2864205	0.985	Ontario	Mineral	FSWR01000001-FSWR01000089
	Cellulose	Unclassified	Unclassified	Unclassified	Unclassified	Unclassified	Unclassified	CALIFORNIA_PONDEROSA_MINERAL_Bin.2	536	2110488	0.546	California	Mineral	FSUS01000001-FSUS01000988
	Cellulose	Unclassified	Unclassified	Unclassified	Unclassified	Unclassified	Unclassified	ONTARIO_JACKPINE_MINERAL_Bin.1	5	58199	0.284	Ontario	Mineral	NA
	Cellulose	Unclassified	Unclassified	Unclassified	Unclassified	Unclassified	Unclassified	ONTARIO_BLACK_SPRUCE_ORGANIC_Bin.14	1275	7778888	0.879	Ontario	Organic	FSXA01000001-FSXA01001495
	Cellulose	Unclassified	Unclassified	Unclassified	Unclassified	Unclassified	Unclassified	ONTARIO_BLACK_SPRUCE_ORGANIC_Bin.49	48	197021	0.939	Ontario	Organic	FSYE01000001-FSYE01000051
	Cellulose	Unclassified	Unclassified	Unclassified	Unclassified	Unclassified	Unclassified	BC_LODGEPOLE_MINERAL_Bin.20	16	86514	0.381	British Columbia	Mineral	NA
	Cellulose	Unclassified	Unclassified	Unclassified	Unclassified	Unclassified	Unclassified	ONTARIO_JACKPINE_ORGANIC_Bin.25	242	1810774	0.953	Ontario	Organic	FTAH01000001-FTAH01000275
	Cellulose	Unclassified	Unclassified	Unclassified	Unclassified	Unclassified	Unclassified	ONTARIO_BLACK_SPRUCE_MINERAL_Bin.12	1056	8143430	0.964	Ontario	Mineral	FSWJ01000001-FSWJ01001110
	Cellulose	Unclassified	Unclassified	Unclassified	Unclassified	Unclassified	Unclassified	TEXAS_LOBLOLLY_ORGANIC_Bin.7	332	1593022	0.992	Texas	Organic	FTDQ01000001-FTDQ01000334
	Cellulose	Unclassified	Unclassified	Unclassified	Unclassified	Unclassified	Unclassified	ONTARIO_BLACK_SPRUCE_ORGANIC_Bin.29	657	4128359	0.907	Ontario	Organic	FSXL01000001-FSXL01000750
	Cellulose	Unclassified	Unclassified	Unclassified	Unclassified	Unclassified	Unclassified	ONTARIO_BLACK_SPRUCE_MINERAL_Bin.7	7	221354	0.989	Ontario	Mineral	NA
	Cellulose	Unclassified	Unclassified	Unclassified	Unclassified	Unclassified	Unclassified	BC_LODGEPOLE_ORGANIC_Bin.5	698	3521301	0.967	British Columbia	Organic	FSTY01000001-FSTY01000723
	Cellulose	Unclassified	Unclassified	Unclassified	Unclassified	Unclassified	Unclassified	ONTARIO_JACKPINE_ORGANIC_Bin.18	161	987202	0.989	Ontario	Organic	FSZZ01000001-FSZZ01000177
	Cellulose	Unclassified	Unclassified	Unclassified	Unclassified	Unclassified	Unclassified	ONTARIO_JACKPINE_MINERAL_Bin.24	59	243898	0.706	Ontario	Mineral	FSZD01000001-FSZD01000083
	Cellulose	Unclassified	Unclassified	Unclassified	Unclassified	Unclassified	Unclassified	BC_LODGEPOLE_ORGANIC_Bin.10	33	220425	0.618	British Columbia	Organic	FSSK01000001-FSSK01000052
	Cellulose	Unclassified	Unclassified	Unclassified	Unclassified	Unclassified	Unclassified	ONTARIO_JACKPINE_ORGANIC_Bin.15	51	410044	0.584	Ontario	Organic	FSZX01000001-FSZX01000100
	Cellulose	Unclassified	Unclassified	Unclassified	Unclassified	Unclassified	Unclassified	ONTARIO_BLACK_SPRUCE_ORGANIC_Bin.24	52	254312	0.844	Ontario	Organic	FSXD01000001-FSXD01000062
	Cellulose	Unclassified	Unclassified	Unclassified	Unclassified	Unclassified	Unclassified	TEXAS_LOBLOLLY_MINERAL_Bin.1	560	4500716	0.269	Texas	Mineral	FTBV01000001-FTBV01002702
	Cellulose	Unclassified	Unclassified	Unclassified	Unclassified	Unclassified	Unclassified	ONTARIO_JACKPINE_MINERAL_Bin.19	252	1213967	0.979	Ontario	Mineral	FSYW01000001-FSYW01000259
	Cellulose	Unclassified	Unclassified	Unclassified	Unclassified	Unclassified	Unclassified	BC_LODGEPOLE_ORGANIC_Bin.17	108	472587	0.981	British Columbia	Organic	FSSN01000001-FSSN01000112
	Lignin	Bacteria	Acidobacteria	Acidobacteriia	Acidobacteriales	Acidobacteriaceae	NA	ONTARIO_ORGANIC_Bin.9	31	135316	0.232	Ontario	Organic	FTHM01000001-FTHM01000147
	Lignin	Bacteria	Acidobacteria	Acidobacteriia	Acidobacteriales	Acidobacteriaceae	NA	ONTARIO_MINERAL_Bin.30	102	215135	0.204	Ontario	Mineral	FTGM01000001-FTGM01000590
	Lignin	Bacteria	Acidobacteria	Acidobacteriia	Acidobacteriales	Acidobacteriaceae	NA	ONTARIO_MINERAL_Bin.27	96	297455	0.296	Ontario	Mineral	FTGH01000001-FTGH01000393
	Lignin	Bacteria	Actinobacteria	Thermoleophilia	Solirubrobacterales	Conexibacteraceae	Conexibacter	ONTARIO_ORGANIC_Bin.13	24	89180	0.343	Ontario	Organic	FTGZ01000001-FTGZ01000077
	Lignin	Bacteria	Actinobacteria	Thermoleophilia	Solirubrobacterales	Conexibacteraceae	Conexibacter	CALIFORNIA_MINERAL_Bin.26	99	369374	0.287	California	Mineral	FTEI01000001-FTEI01000459
	Lignin	Bacteria	Bacteroidetes	Sphingobacteriia	Sphingobacteriales	Chitinophagaceae	Chitinophaga	ONTARIO_ORGANIC_Bin.3	25	86327	0.287	Ontario	Organic	FTHF01000001-FTHF01000093
	Lignin	Bacteria	Bacteroidetes	Sphingobacteriia	Sphingobacteriales	Sphingobacteriaceae	Mucilaginibacter	ONTARIO_ORGANIC_Bin.15	46	169927	0.416	Ontario	Organic	FTHD01000001-FTHD01000113
	Lignin	Bacteria	Bacteroidetes	Sphingobacteriia	Sphingobacteriales	Chitinophagaceae	Unclassified	ONTARIO_ORGANIC_Bin.10	180	835809	0.569	Ontario	Organic	FTGY01000001-FTGY01000309
	Lignin	Bacteria	Proteobacteria	Alphaproteobacteria	Caulobacterales	Caulobacteraceae	Caulobacter	CALIFORNIA_ORGANIC_Bin.3	670	3356284	0.47	California	Organic	FTFP01000001-FTFP01001494
	Lignin	Bacteria	Proteobacteria	Alphaproteobacteria	Caulobacterales	Caulobacteraceae	Caulobacter	ONTARIO_MINERAL_Bin.32	288	599079	0.365	Ontario	Mineral	FTGP01000001-FTGP01000864
	Lignin	Bacteria	Proteobacteria	Alphaproteobacteria	Caulobacterales	Caulobacteraceae	Caulobacter	ONTARIO_MINERAL_Bin.33	190	400797	0.44	Ontario	Mineral	FTGO01000001-FTGO01000425
	Lignin	Bacteria	Proteobacteria	Alphaproteobacteria	Caulobacterales	Caulobacteraceae	Caulobacter	ONTARIO_MINERAL_Bin.14	311	669564	0.256	Ontario	Mineral	FTFS01000001-FTFS01001408
	Lignin	Bacteria	Proteobacteria	Alphaproteobacteria	Caulobacterales	Caulobacteraceae	Caulobacter	ONTARIO_MINERAL_Bin.19	393	639173	0.355	Ontario	Mineral	FTFZ01000001-FTFZ01001126
	Lignin	Bacteria	Proteobacteria	Alphaproteobacteria	Caulobacterales	Caulobacteraceae	NA	ONTARIO_MINERAL_Bin.29	570	917602	0.262	Ontario	Mineral	FTGL01000001-FTGL01002039
	Lignin	Bacteria	Proteobacteria	Alphaproteobacteria	Caulobacterales	Caulobacteraceae	Caulobacter	ONTARIO_MINERAL_Bin.2	501	2494762	0.44	Ontario	Mineral	FTGK01000001-FTGK01001369
	Lignin	Bacteria	Proteobacteria	Alphaproteobacteria	Caulobacterales	Caulobacteraceae	Caulobacter	ONTARIO_MINERAL_Bin.4	806	6657643	0.489	Ontario	Mineral	FTHA01000001-FTHA01002140
	Lignin	Bacteria	Proteobacteria	Alphaproteobacteria	Caulobacterales	Caulobacteraceae	Caulobacter	CALIFORNIA_MINERAL_Bin.38	53	146846	0.45	California	Mineral	FTEX01000001-FTEX01000135
	Lignin	Bacteria	Proteobacteria	Alphaproteobacteria	Caulobacterales	Caulobacteraceae	Caulobacter	ONTARIO_ORGANIC_Bin.1	743	4582966	0.484	Ontario	Organic	FTHI01000001-FTHI01001642
	Lignin	Bacteria	Proteobacteria	Alphaproteobacteria	Caulobacterales	Caulobacteraceae	Caulobacter	TEXAS_MINERAL_Bin.2	50	177010	0.53	Texas	Mineral	FTHN01000001-FTHN01000095
	Lignin	Bacteria	Proteobacteria	Alphaproteobacteria	Caulobacterales	Caulobacteraceae	Caulobacter	CALIFORNIA_ORGANIC_Bin.4	93	370631	0.543	California	Organic	FTFK01000001-FTFK01000176
	Lignin	Bacteria	Proteobacteria	Alphaproteobacteria	Caulobacterales	Caulobacteraceae	Caulobacter	CALIFORNIA_MINERAL_Bin.33	330	879937	0.489	California	Mineral	FTES01000001-FTES01000695
	Lignin	Bacteria	Proteobacteria	Alphaproteobacteria	Caulobacterales	Caulobacteraceae	Caulobacter	CALIFORNIA_MINERAL_Bin.9	488	1056714	0.435	California	Mineral	FTFJ01000001-FTFJ01001165
	Lignin	Bacteria	Proteobacteria	Alphaproteobacteria	Caulobacterales	Caulobacteraceae	Caulobacter	ONTARIO_ORGANIC_Bin.7	210	2378792	0.579	Ontario	Organic	FTHL01000001-FTHL01000399
	Lignin	Bacteria	Proteobacteria	Alphaproteobacteria	Caulobacterales	Caulobacteraceae	Caulobacter	ONTARIO_MINERAL_Bin.24	628	1288620	0.387	Ontario	Mineral	FTGF01000001-FTGF01001936
	Lignin	Bacteria	Proteobacteria	Alphaproteobacteria	Caulobacterales	Caulobacteraceae	Caulobacter	ONTARIO_MINERAL_Bin.5	326	1192821	0.438	Ontario	Mineral	FTGU01000001-FTGU01000759
	Lignin	Bacteria	Proteobacteria	Alphaproteobacteria	Caulobacterales	Caulobacteraceae	Caulobacter	CALIFORNIA_ORGANIC_Bin.6	399	1936735	0.469	California	Organic	FTFM01000001-FTFM01000882
	Lignin	Bacteria	Proteobacteria	Alphaproteobacteria	Caulobacterales	Caulobacteraceae	Caulobacter	ONTARIO_ORGANIC_Bin.4	57	245378	0.563	Ontario	Organic	FTHG01000001-FTHG01000105
	Lignin	Bacteria	Proteobacteria	Alphaproteobacteria	Caulobacterales	Caulobacteraceae	Caulobacter	CALIFORNIA_MINERAL_Bin.20	538	980778	0.345	California	Mineral	FTEH01000001-FTEH01001567
	Lignin	Bacteria	Proteobacteria	Alphaproteobacteria	Caulobacterales	Caulobacteraceae	Caulobacter	CALIFORNIA_MINERAL_Bin.11	501	1449703	0.422	California	Mineral	FTDU01000001-FTDU01001234
	Lignin	Bacteria	Proteobacteria	Alphaproteobacteria	Caulobacterales	Caulobacteraceae	Caulobacter	ONTARIO_MINERAL_Bin.25	114	443186	0.475	Ontario	Mineral	FTGB01000001-FTGB01000299
	Lignin	Bacteria	Proteobacteria	Alphaproteobacteria	Caulobacterales	Caulobacteraceae	Caulobacter	CALIFORNIA_MINERAL_Bin.21	165	382190	0.44	California	Mineral	FTEB01000001-FTEB01000372
	Lignin	Bacteria	Proteobacteria	Alphaproteobacteria	Caulobacterales	Caulobacteraceae	Caulobacter	ONTARIO_MINERAL_Bin.13	361	859158	0.401	Ontario	Mineral	FTFR01000001-FTFR01000952
	Lignin	Bacteria	Proteobacteria	Alphaproteobacteria	Caulobacterales	Caulobacteraceae	Caulobacter	CALIFORNIA_MINERAL_Bin.36	311	809944	0.412	California	Mineral	FTEU01000001-FTEU01000721
	Lignin	Bacteria	Proteobacteria	Alphaproteobacteria	Caulobacterales	Caulobacteraceae	Caulobacter	ONTARIO_MINERAL_Bin.12	593	3090734	0.331	Ontario	Mineral	FTFU01000001-FTFU01002530
	Lignin	Bacteria	Proteobacteria	Alphaproteobacteria	Caulobacterales	Caulobacteraceae	Caulobacter	ONTARIO_ORGANIC_Bin.8	592	2780125	0.486	Ontario	Organic	FTHP01000001-FTHP01001281
	Lignin	Bacteria	Proteobacteria	Alphaproteobacteria	Caulobacterales	Caulobacteraceae	Caulobacter	ONTARIO_MINERAL_Bin.9	491	950448	0.354	Ontario	Mineral	FTHC01000001-FTHC01001482
	Lignin	Bacteria	Proteobacteria	Alphaproteobacteria	Caulobacterales	Caulobacteraceae	NA	ONTARIO_MINERAL_Bin.6	500	761045	0.244	Ontario	Mineral	FTGV01000001-FTGV01001631
	Lignin	Bacteria	Proteobacteria	Alphaproteobacteria	Rhizobiales	Bradyrhizobiaceae	Bradyrhizobium	CALIFORNIA_ORGANIC_Bin.5	30	102351	0.329	California	Organic	FTFL01000001-FTFL01000098
	Lignin	Bacteria	Proteobacteria	Betaproteobacteria	Burkholderiales	Burkholderiaceae	Cupriavidus	ONTARIO_MINERAL_Bin.35	119	982553	0.501	Ontario	Mineral	FTGR01000001-FTGR01000624
	Lignin	Bacteria	Proteobacteria	Betaproteobacteria	Burkholderiales	Comamonadaceae	Acidovorax	CALIFORNIA_ORGANIC_Bin.1	21	77293	0.235	California	Organic	FTFG01000001-FTFG01000089
	Lignin	Bacteria	Proteobacteria	Betaproteobacteria	Burkholderiales	Comamonadaceae	NA	ONTARIO_ORGANIC_Bin.12	347	3720244	0.749	Ontario	Organic	FTHB01000001-FTHB01000520
	Lignin	Bacteria	Proteobacteria	Betaproteobacteria	Burkholderiales	Comamonadaceae	Acidovorax	ONTARIO_ORGANIC_Bin.6	14	69121	0.292	Ontario	Organic	FTHK01000001-FTHK01000052
	Lignin	Bacteria	Proteobacteria	Betaproteobacteria	Burkholderiales	Comamonadaceae	NA	ONTARIO_MINERAL_Bin.28	316	804548	0.667	Ontario	Mineral	FTGJ01000001-FTGJ01000492
	Lignin	Bacteria	Proteobacteria	Betaproteobacteria	Burkholderiales	Comamonadaceae	Acidovorax	CALIFORNIA_ORGANIC_Bin.7	81	548289	0.243	California	Organic	FTFO01000001-FTFO01000326
	Lignin	Bacteria	Proteobacteria	Betaproteobacteria	Burkholderiales	Oxalobacteraceae	Collimonas	ONTARIO_MINERAL_Bin.18	228	2736641	0.464	Ontario	Mineral	FTFY01000001-FTFY01001211
	Lignin	Bacteria	Proteobacteria	Deltaproteobacteria	Myxococcales	Polyangiaceae	Sorangium	ONTARIO_MINERAL_Bin.11	664	1361206	0.299	Ontario	Mineral	FTFT01000001-FTFT01002647
	Lignin	Bacteria	Candidatus Parcubacteria	Unclassified	Unclassified	Unclassified	Unclassified	ONTARIO_MINERAL_Bin.3	23	376632	0.417	Ontario	Mineral	FTGQ01000001-FTGQ01000113
	Lignin	Unclassified	Unclassified	Unclassified	Unclassified	Unclassified	Unclassified	ONTARIO_MINERAL_Bin.16	301	673011	0.485	Ontario	Mineral	FTFW01000001-FTFW01000625
	Lignin	Unclassified	Unclassified	Unclassified	Unclassified	Unclassified	Unclassified	ONTARIO_ORGANIC_Bin.11	128	555739	0.874	Ontario	Organic	FTGW01000001-FTGW01000144
	Lignin	Unclassified	Unclassified	Unclassified	Unclassified	Unclassified	Unclassified	ONTARIO_ORGANIC_Bin.16	100	615175	0.694	Ontario	Organic	FTHE01000001-FTHE01000145
	Lignin	Unclassified	Unclassified	Unclassified	Unclassified	Unclassified	Unclassified	ONTARIO_MINERAL_Bin.34	1030	1884789	0.455	Ontario	Mineral	FTGS01000001-FTGS01002644
	Lignin	Unclassified	Unclassified	Unclassified	Unclassified	Unclassified	Unclassified	CALIFORNIA_MINERAL_Bin.22	69	148004	0.318	California	Mineral	FTEA01000001-FTEA01000227
	Lignin	Unclassified	Unclassified	Unclassified	Unclassified	Unclassified	Unclassified	ONTARIO_MINERAL_Bin.26	672	2050701	0.643	Ontario	Mineral	FTGG01000001-FTGG01001176
	Lignin	Unclassified	Unclassified	Unclassified	Unclassified	Unclassified	Unclassified	CALIFORNIA_ORGANIC_Bin.8	124	407016	0.965	California	Organic	FTFN01000001-FTFN01000128
