# Supplementary material for: Bacterial contributions to delignification and lignocellulose degradation in forest soils with metagenomic and quantitative stable isotope probing
Source: ISME J. 2018 Sep 26;13(2):413–29. doi: 10.1038/s41396-018-0279-6 (PMC6331573; doi:10.1038/s41396-018-0279-6)
Supplement: Supplementary file 7 — Table S6 [file 41396_2018_279_MOESM7_ESM.xlsx]

## Sheet: Sheet1
		Df	SumsOfSqs	MeanSqs	F.Model	R2	Pr(>F)
	Substrate	3	15.473	5.1578	23.4014	0.1255	0.000999	***
	Region:Substrate	7	11.918	1.7025	7.7244	0.09666	0.000999	***
	Region	4	10.371	2.5927	11.7635	0.08412	0.000999	***
	Substrate:Site	16	7.693	0.4808	2.1816	0.0624	0.000999	***
	Region:Substrate:SoilLayer	7	5.79	0.8271	3.7526	0.04696	0.000999	***
	Site	9	5.33	0.5922	2.6868	0.04323	0.000999	***
	Substrate:Site:SoilLayer	16	5.234	0.3272	1.4843	0.04245	0.000999	***
	Region:SoilLayer	4	4.685	1.1713	5.3144	0.038	0.000999	***
	Substrate:SoilLayer	3	4.567	1.5222	6.9065	0.03704	0.000999	***
	Site:SoilLayer	9	3.834	0.426	1.9329	0.0311	0.000999	***
	SoilLayer	1	2.378	2.3776	10.7872	0.01928	0.000999	***
	Region:Enrichment	4	2.062	0.5154	2.3385	0.01672	0.000999	***
	Substrate:Enrichment	2	1.513	0.7567	3.433	0.01227	0.000999	***
	Region:Enrichment:SoilLayer	4	1.495	0.3737	1.6955	0.01212	0.000999	***
	Enrichment	1	1.27	1.2704	5.764	0.0103	0.000999	***
	Region:Substrate:Enrichment	3	1.222	0.4075	1.8488	0.00992	0.000999	***
	Substrate:Enrichment:SoilLayer	2	0.646	0.3228	1.4645	0.00524	0.005994	***
	Enrichment:SoilLayer	1	0.456	0.4564	2.0707	0.0037	0.000999	***
	Region:Substrate:Enrichment:SoilLayer	2	0.598	0.2991	1.3571	0.00485	0.013986	**
	Substrate:Site:Enrichment	8	2.006	0.2508	1.1377	0.01627	0.024975	**
	Site:Enrichment	8	1.697	0.2122	0.9626	0.01377	0.703297
	Substrate:Site:Enrichment:SoilLayer	4	0.811	0.2028	0.92	0.00658	0.808192
	Site:Enrichment:SoilLayer	8	1.386	0.1733	0.7862	0.01124	0.998002
	Residuals	140	30.857	0.2204	0.25027
	Total	266	123.293	1
