# Supplementary material for: Bacterial contributions to delignification and lignocellulose degradation in forest soils with metagenomic and quantitative stable isotope probing
Source: ISME J. 2018 Sep 26;13(2):413–29. doi: 10.1038/s41396-018-0279-6 (PMC6331573; doi:10.1038/s41396-018-0279-6)
Supplement: Supplementary file 8 — Table S7 [file 41396_2018_279_MOESM8_ESM.xlsx]

## Sheet: Sheet1
	CAZy Gene Family	Taxonomic Family	R	adj. p-value	Sequencing Dataset	13C-Quantitation	Substrate
	-	Caulobacter	0.6	4.84972e-09	Pyrotag	PLFA	Hemicellulose; Cellulose
	-	Janthinobacterium	0.59	8.64034e-09	Pyrotag	PLFA	Hemicellulose; Cellulose
	-	Uncl. Caulobacteraceae	0.48	0.0077	Pyrotag	DNA	Lignin
	-	Flavobacterium	0.48	9.31705e-06	Pyrotag	PLFA	-
	-	Phyllobacterium	0.48	9.56381e-06	Pyrotag	PLFA	Hemicellulose
	-	Salinibacterium	0.44	4.35142e-05	Pyrotag	PLFA	Hemicellulose; Cellulose
	-	Collimonas	0.44	5.06826e-05	Pyrotag	PLFA	Lignin
	-	Agrobacterium	0.43	5.75381e-05	Pyrotag	PLFA	Hemicellulose
	-	Pseudomonas	0.43	7.15668e-05	Pyrotag	PLFA	Hemicellulose
	-	Rhodococcus	0.41	0.000115729	Pyrotag	PLFA	Lignin
	-	Polaromonas	0.38	0.000434615	Pyrotag	PLFA	-
	-	Bacillus	0.35	0.00107666	Pyrotag	PLFA	Hemicellulose
	AA3_2	-	0.456	0.0155	Metagenome	PLFA	Lignin
	GH24	-	0.411	0.0292	Metagenome	PLFA	Lignin
	GT20	-	0.434	0.0213	Metagenome	PLFA	Lignin
	GH13_20	-	0.464	0.045	Metagenome	PLFA	Cellulose
	GH68	-	0.548	0.0179	Metagenome	PLFA	Cellulose
	PL10	-	0.52	0.0215	Metagenome	PLFA	Cellulose
	AA6	Sphingomonadaceae	0.642	0.0013	Metagenome	PLFA	Lignin
	AA4	Pleosporaceae	0.607	0.0025	Metagenome	PLFA	Lignin
	AA3_2	Pseudonocardiaceae	0.579	0.0033	Metagenome	PLFA	Lignin
	AA3_2	Burkholderiaceae	0.57	0.0033	Metagenome	PLFA	Lignin
	AA3	Burkholderiaceae	0.557	0.0034	Metagenome	PLFA	Lignin
	AA3_2	Corynebacteriaceae	0.556	0.0034	Metagenome	PLFA	Lignin
	AA3_2	Glycomycetaceae	0.553	0.0034	Metagenome	PLFA	Lignin
	AA7	Burkholderiaceae	0.527	0.0052	Metagenome	PLFA	Lignin
	AA5	Bradyrhizobiaceae	0.526	0.0052	Metagenome	PLFA	Lignin
	AA5_2	Unclassified	0.47	0.0144	Metagenome	PLFA	Lignin
	AA4	Streptomycetaceae	0.467	0.0144	Metagenome	PLFA	Lignin
	AA6	Rhizobiaceae	0.425	0.0274	Metagenome	PLFA	Lignin
	GH16	Methylophilaceae	0.573	0.0036	Metagenome	PLFA	Cellulose
	GH16	Cystobacteraceae	0.464	0.0143	Metagenome	PLFA	Cellulose
	GH9	Clostridiaceae	0.619	0.0017	Metagenome	PLFA	Cellulose
