# Supplementary material for: Bacterial contributions to delignification and lignocellulose degradation in forest soils with metagenomic and quantitative stable isotope probing
Source: ISME J. 2018 Sep 26;13(2):413–29. doi: 10.1038/s41396-018-0279-6 (PMC6331573; doi:10.1038/s41396-018-0279-6)
Supplement: Supplementary file 9 — Table S8 [file 41396_2018_279_MOESM9_ESM.xlsx]

## Sheet: triple.threat.CAZy.clusters
	Taxa	Xylanases	Endoglucanases	Ligninases	MAG ID
	Caulobacter	8	10	4	TEXAS_LOBLOLLY_MINERAL_Bin.33
	Chthoniobacter	1	10	1	TEXAS_LOBLOLLY_MINERAL_Bin.40
	Asticcacaulis	19	30	1	TEXAS_LOBLOLLY_MINERAL_Bin.33
	Sphingobium	5	2	1	California
	Chaetomium	3	19	5	TEXAS_LOBLOLLY_ORGANIC_Bin.22
	Neurospora	1	1	4	TEXAS_LOBLOLLY_ORGANIC_Bin.22
	MAG ID	Region	Substrate	Horizon	CAZymes in Cluster	Domain	Phylum	Order	Family	Genus	Species	Xylanase	Cellulase	Ligninase
	ONTARIO_BLACK_SPRUCE_ORGANIC_Bin.46	ONTARIO	CELLULOSE	ORGANIC	GH10, GH28, GH3	Bacteria	Fibrobacteres/Acidobacteria group	Acidobacteriales	unclassified Acidobacteriaceae	Acidobacteriaceae	Bacterium	1	0	0
	ONTARIO_BLACK_SPRUCE_MINERAL_Bin.12	ONTARIO	CELLULOSE	MINERAL	GH6, GT2, CBM13, GT39	Bacteria	Actinobacteria	Actinomycetales	Micromonosporaceae	Actinoplanes	Sp.	0	1	0
	TEXAS_LOBLOLLY_MINERAL_Bin.9	TEXAS	CELLULOSE	MINERAL	GH8, GH8, GH8, GH33, GH2, GH5_13, GH36, CBM6, CBM62, CBM50	Bacteria	Chlamydiae/Verrucomicrobia group	Verrucomicrobiales	Verrucomicrobiaceae	Akkermansia	Muciniphila	0	2	0
	CALIFORNIA_PONDEROSA_ORGANIC_Bin.14	CALIFORNIA	CELLULOSE	ORGANIC	GH5_5, GH5_5, CBM1	Fungi	Basidiomycota	Agaricales	Amanitaceae	Amanita	Prairiicola	0	1	0
	CALIFORNIA_PONDEROSA_MINERAL_Bin.18	CALIFORNIA	CELLULOSE	MINERAL	AA1, AA1, lacc	Bacteria	Proteobacteria	Oceanospirillales	Oceanospirillaceae	Amphritea	Japonica	0	0	1
	ONTARIO_JACKPINE_MINERAL_Bin.12	ONTARIO	CELLULOSE	MINERAL	GH16, GT4, GT4	Bacteria	Cyanobacteria	Nostocales	Nostocaceae	Anabaena	Sp.	0	1	0
	CALIFORNIA_PONDEROSA_MINERAL_Bin.5	CALIFORNIA	CELLULOSE	MINERAL	GH51, CE6, CBM51	Bacteria	Proteobacteria	Caulobacterales	Caulobacteraceae	Asticcacaulis	Benevestitus	0	1	0
	CALIFORNIA_PONDEROSA_MINERAL_Bin.12	CALIFORNIA	CELLULOSE	MINERAL	GH67, GT2, CBM13	Bacteria	Proteobacteria	Caulobacterales	Caulobacteraceae	Asticcacaulis	Biprosthecium	1	0	0
	CALIFORNIA_PONDEROSA_MINERAL_Bin.12	CALIFORNIA	CELLULOSE	MINERAL	GH74, GH43, GH10, CBM4	Bacteria	Proteobacteria	Caulobacterales	Caulobacteraceae	Asticcacaulis	Sp.	1	1	0
	CALIFORNIA_PONDEROSA_MINERAL_Bin.7	CALIFORNIA	CELLULOSE	MINERAL	GH5_4, GH27, CE4	Bacteria	Proteobacteria	Caulobacterales	Caulobacteraceae	Asticcacaulis	Benevestitus	0	1	0
	CALIFORNIA_PONDEROSA_ORGANIC_Bin.11	CALIFORNIA	CELLULOSE	ORGANIC	GH67, GH3, GH3	Bacteria	Proteobacteria	Caulobacterales	Caulobacteraceae	Asticcacaulis	Benevestitus	1	0	0
	CALIFORNIA_PONDEROSA_ORGANIC_Bin.17	CALIFORNIA	CELLULOSE	ORGANIC	GH51, GH51, GH35	Bacteria	Proteobacteria	Caulobacterales	Caulobacteraceae	Asticcacaulis	Excentricus	0	1	0
	CALIFORNIA_PONDEROSA_ORGANIC_Bin.17	CALIFORNIA	CELLULOSE	ORGANIC	GH115, GH29, GH3, GH10, GH43, GH74, CBM4	Bacteria	Proteobacteria	Caulobacterales	Caulobacteraceae	Asticcacaulis	Benevestitus	2	1	0
	CALIFORNIA_PONDEROSA_ORGANIC_Bin.1	CALIFORNIA	CELLULOSE	ORGANIC	GH9, GH28, GH63, GH43, GH10	Bacteria	Proteobacteria	Caulobacterales	Caulobacteraceae	Asticcacaulis	Biprosthecium	1	1	0
	CALIFORNIA_PONDEROSA_ORGANIC_Bin.1	CALIFORNIA	CELLULOSE	ORGANIC	GH51, GH43, GH2, CE10	Bacteria	Proteobacteria	Caulobacterales	Caulobacteraceae	Asticcacaulis	Excentricus	0	1	0
	CALIFORNIA_PONDEROSA_ORGANIC_Bin.1	CALIFORNIA	CELLULOSE	ORGANIC	GH74, GH43, GH10, GH3, CBM4	Bacteria	Proteobacteria	Caulobacterales	Caulobacteraceae	Asticcacaulis	Benevestitus	1	1	0
	CALIFORNIA_PONDEROSA_ORGANIC_Bin.1	CALIFORNIA	CELLULOSE	ORGANIC	GH5_25, GT30, GT30, GT4	Bacteria	Proteobacteria	Caulobacterales	Caulobacteraceae	Asticcacaulis	Benevestitus	0	1	0
	ONTARIO_JACKPINE_MINERAL_Bin.18	ONTARIO	CELLULOSE	MINERAL	GH74, GH10, GH3, CBM4	Bacteria	Proteobacteria	Caulobacterales	Caulobacteraceae	Asticcacaulis	Biprosthecium	1	1	0
	ONTARIO_JACKPINE_MINERAL_Bin.18	ONTARIO	CELLULOSE	MINERAL	GH74, CE12, GH95	Bacteria	Proteobacteria	Caulobacterales	Caulobacteraceae	Asticcacaulis	Biprosthecium	0	1	0
	ONTARIO_BLACK_SPRUCE_MINERAL_Bin.3	ONTARIO	CELLULOSE	MINERAL	GH51, GH2, GH27	Bacteria	Proteobacteria	Caulobacterales	Caulobacteraceae	Asticcacaulis	Sp.	0	1	0
	ONTARIO_JACKPINE_MINERAL_Bin.4	ONTARIO	CELLULOSE	MINERAL	GH74, GH27, GH1, GH17	Bacteria	Proteobacteria	Caulobacterales	Caulobacteraceae	Asticcacaulis	Biprosthecium	0	1	0
	ONTARIO_JACKPINE_ORGANIC_Bin.11	ONTARIO	CELLULOSE	ORGANIC	GH74, GH2, GH2, GH43	Bacteria	Proteobacteria	Caulobacterales	Caulobacteraceae	Asticcacaulis	Benevestitus	0	1	0
	ONTARIO_JACKPINE_ORGANIC_Bin.11	ONTARIO	CELLULOSE	ORGANIC	GH16, GT26, GT4, GT4, GT2, GH16, GT4, GT2	Bacteria	Proteobacteria	Caulobacterales	Caulobacteraceae	Asticcacaulis	Benevestitus	0	1	0
	ONTARIO_JACKPINE_ORGANIC_Bin.11	ONTARIO	CELLULOSE	ORGANIC	GH16, GT4, GT2	Bacteria	Proteobacteria	Caulobacterales	Caulobacteraceae	Asticcacaulis	Excentricus	0	1	0
	TEXAS_LOBLOLLY_MINERAL_Bin.24	TEXAS	CELLULOSE	MINERAL	GH5_25, GT30, GT30	Bacteria	Proteobacteria	Caulobacterales	Caulobacteraceae	Asticcacaulis	Benevestitus	0	1	0
	TEXAS_LOBLOLLY_MINERAL_Bin.24	TEXAS	CELLULOSE	MINERAL	GH16, CBM57, GH43, GH5_13, GT2, CBM50, GH130, CBM2, GT4, GH130, GH109	Bacteria	Proteobacteria	Caulobacterales	Caulobacteraceae	Asticcacaulis	Benevestitus	0	2	0
	TEXAS_LOBLOLLY_MINERAL_Bin.24	TEXAS	CELLULOSE	MINERAL	GH16, GT26, GT4, GT4, GT2, GH16, GH16, GT4, GT2	Bacteria	Proteobacteria	Caulobacterales	Caulobacteraceae	Asticcacaulis	Benevestitus	0	1	0
	TEXAS_LOBLOLLY_MINERAL_Bin.24	TEXAS	CELLULOSE	MINERAL	GH10, GH3, GH29, GH115, CBM4	Bacteria	Proteobacteria	Caulobacterales	Caulobacteraceae	Asticcacaulis	Benevestitus	2	0	0
	TEXAS_LOBLOLLY_MINERAL_Bin.33	TEXAS	CELLULOSE	MINERAL	GH51, GH43, CBM35	Bacteria	Proteobacteria	Caulobacterales	Caulobacteraceae	Asticcacaulis	Benevestitus	0	1	0
	TEXAS_LOBLOLLY_MINERAL_Bin.33	TEXAS	CELLULOSE	MINERAL	GH5_25, GT30, GT30, GT4	Bacteria	Proteobacteria	Caulobacterales	Caulobacteraceae	Asticcacaulis	Benevestitus	0	1	0
	TEXAS_LOBLOLLY_MINERAL_Bin.33	TEXAS	CELLULOSE	MINERAL	GH51, GH43, GT51, PL22, GH2, CE10	Bacteria	Proteobacteria	Caulobacterales	Caulobacteraceae	Asticcacaulis	Excentricus	0	1	0
	TEXAS_LOBLOLLY_MINERAL_Bin.33	TEXAS	CELLULOSE	MINERAL	AA12, GH128, GH16, GT4	Bacteria	Proteobacteria	Caulobacterales	Caulobacteraceae	Asticcacaulis	Sp.	0	1	1
	TEXAS_LOBLOLLY_MINERAL_Bin.33	TEXAS	CELLULOSE	MINERAL	GH115, GH29, GH3	Bacteria	Proteobacteria	Caulobacterales	Caulobacteraceae	Asticcacaulis	Biprosthecium	1	0	0
	TEXAS_LOBLOLLY_MINERAL_Bin.33	TEXAS	CELLULOSE	MINERAL	GH115, GH29, GH3, GH10, GH43	Bacteria	Proteobacteria	Caulobacterales	Caulobacteraceae	Asticcacaulis	Benevestitus	2	0	0
	TEXAS_LOBLOLLY_ORGANIC_Bin.29	TEXAS	CELLULOSE	ORGANIC	GH16, GT2, GT4, GT4, GT26, GH16	Bacteria	Proteobacteria	Caulobacterales	Caulobacteraceae	Asticcacaulis	Benevestitus	0	1	0
	TEXAS_LOBLOLLY_ORGANIC_Bin.29	TEXAS	CELLULOSE	ORGANIC	GH10, GH3, GH29, GH115, CBM4	Bacteria	Proteobacteria	Caulobacterales	Caulobacteraceae	Asticcacaulis	Benevestitus	2	0	0
	TEXAS_LOBLOLLY_ORGANIC_Bin.17	TEXAS	CELLULOSE	ORGANIC	GH10, GH10, CBM48	Bacteria	Proteobacteria	Caulobacterales	Caulobacteraceae	Asticcacaulis	Benevestitus	1	0	0
	TEXAS_LOBLOLLY_ORGANIC_Bin.17	TEXAS	CELLULOSE	ORGANIC	GH12, GH16, GH16, GH16, GH128, CBM57, GH16, CBM57, PL9, GH16, CBM57, CBM2	Bacteria	Proteobacteria	Caulobacterales	Caulobacteraceae	Asticcacaulis	Benevestitus	0	2	0
	TEXAS_LOBLOLLY_ORGANIC_Bin.17	TEXAS	CELLULOSE	ORGANIC	GH10, GH43, GH28, GH63	Bacteria	Proteobacteria	Caulobacterales	Caulobacteraceae	Asticcacaulis	Biprosthecum	1	0	0
	TEXAS_LOBLOLLY_ORGANIC_Bin.17	TEXAS	CELLULOSE	ORGANIC	GH10, GH43, GH74, CBM4	Bacteria	Proteobacteria	Caulobacterales	Caulobacteraceae	Asticcacaulis	Sp.	1	1	0
	TEXAS_LOBLOLLY_ORGANIC_Bin.17	TEXAS	CELLULOSE	ORGANIC	GH74, GH10, GH3	Bacteria	Proteobacteria	Caulobacterales	Caulobacteraceae	Asticcacaulis	Biprosthecium	1	1	0
	TEXAS_LOBLOLLY_ORGANIC_Bin.17	TEXAS	CELLULOSE	ORGANIC	GH5_25, GH5_25, GT30, GT30, GT4	Bacteria	Proteobacteria	Caulobacterales	Caulobacteraceae	Asticcacaulis	Benevestitus	0	1	0
	TEXAS_LOBLOLLY_MINERAL_Bin.33	TEXAS	CELLULOSE	MINERAL	GH16, GT2, GH16, PL9	Bacteria	Proteobacteria	Rhodospirillales	Rhodospirillaceae	Azospirillum	Lipoferum	0	1	0
	TEXAS_LOBLOLLY_MINERAL_Bin.25	TEXAS	CELLULOSE	ORGANIC	GH11, CE12, GH4	Bacteria	Bacteroidetes/Chlorobi group	Bacteroidales	Bacteroidaceae	Bacteroides	Xylanisolvens	1	0	0
	TEXAS_LOBLOLLY_MINERAL_Bin.4	TEXAS	CELLULOSE	MINERAL	GH51, GH51, GH51	Fungi	Ascomycota	Pleosporales	Pleosporaceae	Bipolaris	Maydis	0	1	0
	TEXAS_LOBLOLLY_ORGANIC_Bin.22	TEXAS	CELLULOSE	ORGANIC	GH51, GH51, GH51	Fungi	Ascomycota	Pleosporales	Pleosporaceae	Bipolaris	Maydis	0	1	0
	TEXAS_LOBLOLLY_ORGANIC_Bin.22	TEXAS	CELLULOSE	ORGANIC	GH51, GH51, GH51	Fungi	Ascomycota	Pleosporales	Pleosporaceae	Bipolaris	Maydis	0	1	0
	TEXAS_LOBLOLLY_MINERAL_Bin.4	TEXAS	CELLULOSE	MINERAL	AA1, AA1_3, AA1, lacc	Fungi	Ascomycota	Helotiales	Sclerotiniaceae	Botrytis	Cinerea	0	0	1
	CALIFORNIA_PONDEROSA_MINERAL_Bin.3	CALIFORNIA	CELLULOSE	MINERAL	AA12, CBM16, GH26, GH26	Bacteria	Proteobacteria	Rhizobiales	Bradyrhizobiaceae	Bradyrhizobium	Elkanii	0	1	1
	CALIFORNIA_MINERAL_Bin.14	CALIFORNIA	LIGNIN	MINERAL	GH9, GH13_16, GH13_23	Bacteria	Proteobacteria	Rhizobiales	Bradyrhizobiaceae	Bradyrhizobium	Elkanii	0	1	0
	TEXAS_LOBLOLLY_MINERAL_Bin.24	TEXAS	CELLULOSE	MINERAL	GH12, GH2, GH35, CE1	Bacteria	Proteobacteria	Caulobacterales	Caulobacteraceae	Brevundimonas	Diminuta	0	1	0
	ONTARIO_BLACK_SPRUCE_MINERAL_Bin.21	ONTARIO	CELLULOSE	MINERAL	GH8, GT41, GH26	Bacteria	Proteobacteria	Burkholderiales	Burkholderiaceae	Burkholderia	Phymatum	0	2	0
	CALIFORNIA_MINERAL_Bin.28	CALIFORNIA	LIGNIN	MINERAL	AA12, CBM57, CBM2	Bacteria	Fibrobacteres/Acidobacteria group	Solibacterales	Solibacteraceae	Candidatus	Solibacter	0	0	1
	ONTARIO_JACKPINE_ORGANIC_Bin.1	ONTARIO	CELLULOSE	ORGANIC	GH6, GH6, GH32	Bacteria	Actinobacteria	Actinomycetales	Catenulisporaceae	Catenulispora	Acidiphila	0	1	0
	BC_LODGEPOLE_MINERAL_Bin.9	BC	CELLULOSE	MINERAL	GH74, GH97, GH3	Bacteria	Proteobacteria	Caulobacterales	Caulobacteraceae	Caulobacter	Vibrioides	0	1	0
	CALIFORNIA_ORGANIC_Bin.3	CALIFORNIA	LIGNIN	ORGANIC	AA12, AA3, GH109	Bacteria	Proteobacteria	Caulobacterales	Caulobacteraceae	Caulobacter	Segnis	0	0	2
	CALIFORNIA_ORGANIC_Bin.3	CALIFORNIA	LIGNIN	ORGANIC	GH12, GT9, GH92	Bacteria	Proteobacteria	Caulobacterales	Caulobacteraceae	Caulobacter	Vibrioides	0	1	0
	ONTARIO_JACKPINE_MINERAL_Bin.26	ONTARIO	CELLULOSE	MINERAL	GH12, GH39, CE4	Bacteria	Proteobacteria	Caulobacterales	Caulobacteraceae	Caulobacter	Vibrioides	0	1	0
	ONTARIO_MINERAL_Bin.4	ONTARIO	LIGNIN	MINERAL	GH16, GT2, GT2	Bacteria	Proteobacteria	Caulobacterales	Caulobacteraceae	Caulobacter	Sp.	0	1	0
	ONTARIO_MINERAL_Bin.12	ONTARIO	LIGNIN	MINERAL	GH74, GH29, GH11, GH3, GH31, GH35, GT41	Bacteria	Proteobacteria	Caulobacterales	Caulobacteraceae	Caulobacter	Segnis	1	1	0
	ONTARIO_JACKPINE_ORGANIC_Bin.2	ONTARIO	CELLULOSE	ORGANIC	GH10, GH3, GH3	Bacteria	Proteobacteria	Caulobacterales	Caulobacteraceae	Caulobacter	Vibrioides	1	0	0
	TEXAS_LOBLOLLY_MINERAL_Bin.5	TEXAS	CELLULOSE	MINERAL	GH7, CBM50, CE4, GT20, GT20	Bacteria	Proteobacteria	Caulobacterales	Caulobacteraceae	Caulobacter	Sp.	0	1	0
	TEXAS_LOBLOLLY_MINERAL_Bin.33	TEXAS	CELLULOSE	MINERAL	GH115, GH11, GH3	Bacteria	Proteobacteria	Caulobacterales	Caulobacteraceae	Caulobacter	Sp.	2	0	0
	TEXAS_LOBLOLLY_MINERAL_Bin.33	TEXAS	CELLULOSE	MINERAL	GH5_7, CBM50, CE6	Bacteria	Proteobacteria	Caulobacterales	Caulobacteraceae	Caulobacter	Segnis	0	1	0
	TEXAS_LOBLOLLY_MINERAL_Bin.33	TEXAS	CELLULOSE	MINERAL	GH51, GH95, CBM13	Bacteria	Proteobacteria	Caulobacterales	Caulobacteraceae	Caulobacter	Segnis	0	1	0
	TEXAS_LOBLOLLY_MINERAL_Bin.33	TEXAS	CELLULOSE	MINERAL	AA1, AA7, GT51, lacc	Bacteria	Proteobacteria	Caulobacterales	Caulobacteraceae	Caulobacter	Vibrioides	0	0	1
	TEXAS_LOBLOLLY_MINERAL_Bin.33	TEXAS	CELLULOSE	MINERAL	GH10, GT4, GT2	Bacteria	Proteobacteria	Caulobacterales	Caulobacteraceae	Caulobacter	Sp.	1	0	0
	TEXAS_LOBLOLLY_MINERAL_Bin.33	TEXAS	CELLULOSE	MINERAL	GH10, GH43, GH35, CE15	Bacteria	Proteobacteria	Caulobacterales	Caulobacteraceae	Caulobacter	Vibrioides	1	0	0
	TEXAS_LOBLOLLY_MINERAL_Bin.33	TEXAS	CELLULOSE	MINERAL	GH115, GH27, GH92	Bacteria	Proteobacteria	Caulobacterales	Caulobacteraceae	Caulobacter	Segnis	1	0	0
	TEXAS_LOBLOLLY_MINERAL_Bin.33	TEXAS	CELLULOSE	MINERAL	AA2, GH43, GH43, GH32	Bacteria	Proteobacteria	Caulobacterales	Caulobacteraceae	Caulobacter	Crescentus	0	0	1
	TEXAS_LOBLOLLY_MINERAL_Bin.33	TEXAS	CELLULOSE	MINERAL	GH10, GT4, GT2	Bacteria	Proteobacteria	Caulobacterales	Caulobacteraceae	Caulobacter	Sp.	1	0	0
	TEXAS_LOBLOLLY_ORGANIC_Bin.2	TEXAS	CELLULOSE	ORGANIC	GH74, CE12, GH3, GH43	Bacteria	Proteobacteria	Caulobacterales	Caulobacteraceae	Caulobacter	Sp.	0	1	0
	TEXAS_LOBLOLLY_ORGANIC_Bin.17	TEXAS	CELLULOSE	ORGANIC	GH16, GH128, GH16, GH128, GH88, GH105	Bacteria	Proteobacteria	Caulobacterales	Caulobacteraceae	Caulobacter	Vibrioides	0	1	0
	BC_LODGEPOLE_MINERAL_Bin.4	BC	CELLULOSE	MINERAL	GH5_4, GH27, CE4	Bacteria	Proteobacteria	Pseudomonadales	Pseudomonadaceae	Cellvibrio	Japonicus	0	1	0
	TEXAS_LOBLOLLY_MINERAL_Bin.4	TEXAS	CELLULOSE	MINERAL	GH131, GH131, GH131	Fungi	Ascomycota	Sordariales	Chaetomiaceae	Chaetomium	Globosum	0	1	0
	TEXAS_LOBLOLLY_MINERAL_Bin.4	TEXAS	CELLULOSE	MINERAL	GH7, GH7, GH7	Fungi	Ascomycota	Sordariales	Chaetomiaceae	Chaetomium	Thermophilum	0	1	0
	TEXAS_LOBLOLLY_MINERAL_Bin.4	TEXAS	CELLULOSE	MINERAL	GH7, GH7, GH7	Fungi	Ascomycota	Sordariales	Chaetomiaceae	Chaetomium	Globosum	0	1	0
	TEXAS_LOBLOLLY_MINERAL_Bin.4	TEXAS	CELLULOSE	MINERAL	GH7, GH7, GH7	Fungi	Ascomycota	Sordariales	Chaetomiaceae	Chaetomium	Strumarium	0	1	0
	TEXAS_LOBLOLLY_MINERAL_Bin.4	TEXAS	CELLULOSE	MINERAL	GH5_5, GH5_5, GH5_5	Fungi	Ascomycota	Sordariales	Chaetomiaceae	Chaetomium	Globosum	0	1	0
	TEXAS_LOBLOLLY_MINERAL_Bin.4	TEXAS	CELLULOSE	MINERAL	AA4, AA4, GH31	Fungi	Ascomycota	Sordariales	Chaetomiaceae	Chaetomium	Globosum	0	0	1
	TEXAS_LOBLOLLY_MINERAL_Bin.4	TEXAS	CELLULOSE	MINERAL	GH7, AA3_2, AA3_2, AA3_2	Fungi	Ascomycota	Sordariales	Chaetomiaceae	Chaetomium	Globosum	0	1	0
	TEXAS_LOBLOLLY_MINERAL_Bin.4	TEXAS	CELLULOSE	MINERAL	GH81, GH81, GH81, GH81, CBM57	Fungi	Ascomycota	Sordariales	Chaetomiaceae	Chaetomium	Globosum	0	1	0
	TEXAS_LOBLOLLY_MINERAL_Bin.4	TEXAS	CELLULOSE	MINERAL	GH7, GH7, GH7	Fungi	Ascomycota	Sordariales	Chaetomiaceae	Chaetomium	Globosum	0	1	0
	TEXAS_LOBLOLLY_MINERAL_Bin.7	TEXAS	CELLULOSE	MINERAL	GH6, GH6, GH6	Fungi	Ascomycota	Sordariales	Chaetomiaceae	Chaetomium	Globosum	0	1	0
	TEXAS_LOBLOLLY_ORGANIC_Bin.22	TEXAS	CELLULOSE	ORGANIC	GH7, GH7, GH7, GH7	Fungi	Ascomycota	Sordariales	Chaetomiaceae	Chaetomium	Thermophilum	0	1	0
	TEXAS_LOBLOLLY_ORGANIC_Bin.22	TEXAS	CELLULOSE	ORGANIC	GH10, GH10, GH10	Fungi	Ascomycota	Sordariales	Chaetomiaceae	Chaetomium	Globosum	1	0	0
	TEXAS_LOBLOLLY_ORGANIC_Bin.22	TEXAS	CELLULOSE	ORGANIC	AA3, AA3, AA3, AA3	Fungi	Ascomycota	Sordariales	Chaetomiaceae	Chaetomium	Globosum	0	0	1
	TEXAS_LOBLOLLY_ORGANIC_Bin.22	TEXAS	CELLULOSE	ORGANIC	GH5_5, GH5_5, GT31	Fungi	Ascomycota	Sordariales	Chaetomiaceae	Chaetomium	Globosum	0	1	0
	TEXAS_LOBLOLLY_ORGANIC_Bin.22	TEXAS	CELLULOSE	ORGANIC	GH16, GH16, GH16	Fungi	Ascomycota	Sordariales	Chaetomiaceae	Chaetomium	Globosum	0	1	0
	TEXAS_LOBLOLLY_ORGANIC_Bin.22	TEXAS	CELLULOSE	ORGANIC	GH7, GH7, GH7	Fungi	Ascomycota	Sordariales	Chaetomiaceae	Chaetomium	Thermophilum	0	1	0
	TEXAS_LOBLOLLY_ORGANIC_Bin.22	TEXAS	CELLULOSE	ORGANIC	GH51, GH51, GH51, GH51, CE1, CE1	Fungi	Ascomycota	Sordariales	Chaetomiaceae	Chaetomium	Globosum	0	1	0
	TEXAS_LOBLOLLY_ORGANIC_Bin.22	TEXAS	CELLULOSE	ORGANIC	GH5_5, GH5_5, GH5_5	Fungi	Ascomycota	Sordariales	Chaetomiaceae	Chaetomium	Globosum	0	1	0
	TEXAS_LOBLOLLY_ORGANIC_Bin.22	TEXAS	CELLULOSE	ORGANIC	AA12, AA12, AA12, AA12	Fungi	Ascomycota	Sordariales	Chaetomiaceae	Chaetomium	Globosum	0	0	1
	TEXAS_LOBLOLLY_ORGANIC_Bin.22	TEXAS	CELLULOSE	ORGANIC	GH6, GH6, GH6	Fungi	Ascomycota	Sordariales	Chaetomiaceae	Chaetomium	Globosum	0	1	0
	TEXAS_LOBLOLLY_ORGANIC_Bin.22	TEXAS	CELLULOSE	ORGANIC	GH10, GH3, GH3	Fungi	Ascomycota	Sordariales	Chaetomiaceae	Chaetomium	Globosum	1	0	0
	TEXAS_LOBLOLLY_ORGANIC_Bin.22	TEXAS	CELLULOSE	ORGANIC	AA12, AA12, GT51	Fungi	Ascomycota	Sordariales	Chaetomiaceae	Chaetomium	Globosum	0	0	1
	TEXAS_LOBLOLLY_ORGANIC_Bin.22	TEXAS	CELLULOSE	ORGANIC	GH10, GH10, AA7, AA7, AA7	Fungi	Ascomycota	Sordariales	Chaetomiaceae	Chaetomium	Globosum	1	0	0
	TEXAS_LOBLOLLY_ORGANIC_Bin.22	TEXAS	CELLULOSE	ORGANIC	AA3, AA3, AA3	Fungi	Ascomycota	Sordariales	Chaetomiaceae	Chaetomium	Globosum	0	0	1
	TEXAS_LOBLOLLY_ORGANIC_Bin.22	TEXAS	CELLULOSE	ORGANIC	GH6, GH6, GH6	Fungi	Ascomycota	Sordariales	Chaetomiaceae	Chaetomium	Globosum	0	1	0
	TEXAS_LOBLOLLY_ORGANIC_Bin.22	TEXAS	CELLULOSE	ORGANIC	GH131, GH131, GH131	Fungi	Ascomycota	Sordariales	Chaetomiaceae	Chaetomium	Globosum	0	1	0
	TEXAS_LOBLOLLY_ORGANIC_Bin.22	TEXAS	CELLULOSE	ORGANIC	GH7, GH7, GH7	Fungi	Ascomycota	Sordariales	Chaetomiaceae	Chaetomium	Globosum	0	1	0
	ONTARIO_MINERAL_Bin.8	ONTARIO	LIGNIN	MINERAL	GH16, CE4, GT2	Bacteria	Cyanobacteria	Chroococcales	Classification Missing	Chamaesiphon	Minutus	0	1	0
	TEXAS_LOBLOLLY_ORGANIC_Bin.19	TEXAS	CELLULOSE	ORGANIC	GH74, GT8, GT2	Bacteria	Chloroflexi	Chloroflexales	Chloroflexaceae	Chloroflexus	Aggregans	0	1	0
	BC_LODGEPOLE_ORGANIC_Bin.10	BC	CELLULOSE	ORGANIC	GH74, CBM3, GH74, GH3, GH74, GH129	Bacteria	Chlamydiae/Verrucomicrobia group		Classification Missing	Chthoniobacter	Flavus	0	1	0
	CALIFORNIA_PONDEROSA_MINERAL_Bin.3	CALIFORNIA	CELLULOSE	MINERAL	GH16, GH128, CE7	Bacteria	Chlamydiae/Verrucomicrobia group		Classification Missing	Chthoniobacter	Flavus	0	1	0
	ONTARIO_BLACK_SPRUCE_ORGANIC_Bin.16	ONTARIO	CELLULOSE	ORGANIC	GH11, GH38, GH78	Bacteria	Chlamydiae/Verrucomicrobia group		Classification Missing	Chthoniobacter	Flavus	1	0	0
	ONTARIO_BLACK_SPRUCE_ORGANIC_Bin.33	ONTARIO	CELLULOSE	ORGANIC	GH5_13, PL12, CE1	Bacteria	Chlamydiae/Verrucomicrobia group		Classification Missing	Chthoniobacter	Flavus	0	1	0
	ONTARIO_BLACK_SPRUCE_ORGANIC_Bin.46	ONTARIO	CELLULOSE	ORGANIC	GH5_39, GH16, CBM6	Bacteria	Chlamydiae/Verrucomicrobia group		Classification Missing	Chthoniobacter	Flavus	0	2	0
	TEXAS_LOBLOLLY_MINERAL_Bin.8	TEXAS	CELLULOSE	MINERAL	GH16, CBM51, GH43, GH2	Bacteria	Chlamydiae/Verrucomicrobia group		Classification Missing	Chthoniobacter	Flavus	0	1	0
	TEXAS_LOBLOLLY_MINERAL_Bin.16	TEXAS	CELLULOSE	MINERAL	GH74, PL1_2, CE15	Bacteria	Chlamydiae/Verrucomicrobia group		Classification Missing	Chthoniobacter	Flavus	0	1	0
	TEXAS_LOBLOLLY_MINERAL_Bin.40	TEXAS	CELLULOSE	MINERAL	GH16, GT4, ary.oh.oxi	Bacteria	Chlamydiae/Verrucomicrobia group		Classification Missing	Chthoniobacter	Flavus	0	1	0
	TEXAS_LOBLOLLY_MINERAL_Bin.40	TEXAS	CELLULOSE	MINERAL	GH16, GT2, GT39	Bacteria	Chlamydiae/Verrucomicrobia group		Classification Missing	Chthoniobacter	Flavus	0	1	0
	TEXAS_LOBLOLLY_MINERAL_Bin.22	TEXAS	CELLULOSE	MINERAL	GH5_5, CBM13, CBM2, CBM2, GH33, GT26, AA4	Bacteria	Chlamydiae/Verrucomicrobia group		Classification Missing	Chthoniobacter	Flavus	0	1	1
	TEXAS_LOBLOLLY_MINERAL_Bin.40	TEXAS	CELLULOSE	MINERAL	GH10, GH13, GH33	Bacteria	Armatimonadetes	Chthonomonadales	Chthonomonadaceae	Chthonomonas	Calidirosea	1	0	0
	BC_LODGEPOLE_MINERAL_Bin.20	BC	CELLULOSE	MINERAL	GH5_40, AA10, CBM3, CBM2, GH10, CBM12	Bacteria	Firmicutes	Clostridiales	Clostridiaceae	Clostridium	Cellulolyticum	1	1	0
	TEXAS_LOBLOLLY_MINERAL_Bin.32	TEXAS	CELLULOSE	MINERAL	GH6, CE2, GH31	Bacteria	Firmicutes	Clostridiales	Clostridiaceae	Clostridium	Cellulolyticum	0	1	0
	TEXAS_LOBLOLLY_ORGANIC_Bin.22	TEXAS	CELLULOSE	ORGANIC	AA4, AA4, AA4, AA4, van.oh.oxi	Fungi	Ascomycota	mitosporic Onygenales	Eurotiomycetidae	Coccidioides	Immitis	0	0	1
	TEXAS_LOBLOLLY_ORGANIC_Bin.22	TEXAS	CELLULOSE	ORGANIC	AA4, AA4, AA4, AA4	Fungi	Ascomycota	mitosporic Onygenales	Eurotiomycetidae	Coccidioides	Immitis	0	0	1
	TEXAS_LOBLOLLY_ORGANIC_Bin.22	TEXAS	CELLULOSE	ORGANIC	AA4, AA4, AA4	Fungi	Ascomycota	mitosporic Onygenales	Eurotiomycetidae	Coccidioides	Immitis	0	0	1
	TEXAS_LOBLOLLY_ORGANIC_Bin.22	TEXAS	CELLULOSE	ORGANIC	AA4, AA4, AA4	Fungi	Ascomycota	Glomerellales	Glomerellaceae	Colletotrichum	Gloeosporioides	0	0	1
	TEXAS_LOBLOLLY_ORGANIC_Bin.22	TEXAS	CELLULOSE	ORGANIC	GH10, PL4_1, PL4_1, PL4_1	Fungi	Ascomycota	Glomerellales	Glomerellaceae	Colletotrichum	Gloeosporioides	1	0	0
	CALIFORNIA_PONDEROSA_ORGANIC_Bin.14	CALIFORNIA	CELLULOSE	ORGANIC	GH16, GH16, GH16	Fungi	Basidiomycota	Agaricales	Psathyrellaceae	Coprinopsis	Cinerea	0	1	0
	BC_LODGEPOLE_ORGANIC_Bin.5	BC	CELLULOSE	ORGANIC	GH10, CBM35, GH127, GH63	Bacteria	Actinobacteria	Actinomycetales	Microbacteriaceae	Cryocola	Sp.	1	0	0
	TEXAS_LOBLOLLY_MINERAL_Bin.32	TEXAS	CELLULOSE	MINERAL	GH6, GT4, CE4	Bacteria	Proteobacteria	Burkholderiales	Burkholderiaceae	Cupriavidus	Metallidurans	0	1	0
	ONTARIO_BLACK_SPRUCE_MINERAL_Bin.8	ONTARIO	CELLULOSE	MINERAL	GH16, GT4, GT14, GT2, GT2, GT2	Bacteria	Actinobacteria	Actinomycetales	Microbacteriaceae	Curtobacterium	Sp.	0	1	0
	BC_LODGEPOLE_ORGANIC_Bin.12	BC	CELLULOSE	ORGANIC	GH16, CBM50, GT4, GT4, GT8	Bacteria	Bacteroidetes/Chlorobi group	Cytophagales	Cyclobacteriaceae	Cyclobacterium	Marinum	0	1	0
	TEXAS_LOBLOLLY_MINERAL_Bin.12	TEXAS	CELLULOSE	MINERAL	GH9, GH16, GH109	Bacteria	Bacteroidetes/Chlorobi group	Cytophagales	Cytophagaceae	Cytophaga	Hutchinsonii	0	2	0
	TEXAS_LOBLOLLY_MINERAL_Bin.12	TEXAS	CELLULOSE	MINERAL	GH9, GH8, CBM40	Bacteria	Bacteroidetes/Chlorobi group	Cytophagales	Cytophagaceae	Cytophaga	Aurantiaca	0	2	0
	CALIFORNIA_PONDEROSA_MINERAL_Bin.2	CALIFORNIA	CELLULOSE	MINERAL	GH10, GH67, GH32, GH35	Bacteria	Proteobacteria	Burkholderiales	Oxalobacteraceae	Duganella	Zoogloeoides	2	0	0
	ONTARIO_BLACK_SPRUCE_MINERAL_Bin.3	ONTARIO	CELLULOSE	MINERAL	GH5_4, CE4, GH43, GH31, GH35, GH74, GH95, CBM32, GH3, GH1, GH17	Bacteria	Proteobacteria	Burkholderiales	Oxalobacteraceae	Duganella	Zoogloeoides	0	2	0
	TEXAS_LOBLOLLY_ORGANIC_Bin.17	TEXAS	CELLULOSE	ORGANIC	GH51, GH43, GH43, GH51, CBM13, GH109	Bacteria	Proteobacteria	Burkholderiales	Oxalobacteraceae	Duganella	Zoogloeoides	0	1	0
	TEXAS_MINERAL_Bin.1	TEXAS	LIGNIN	MINERAL	GH16, GT4, GT2	Bacteria	Proteobacteria	Xanthomonadales	Xanthomonadaceae	Dyella	Japonica	0	1	0
	CALIFORNIA_PONDEROSA_MINERAL_Bin.7	CALIFORNIA	CELLULOSE	MINERAL	GH115, GH43, CBM13, GH43, CE4	Bacteria	Proteobacteria	Rhizobiales	Rhizobiaceae	Ensifer	Adhaerens	1	0	0
	ONTARIO_BLACK_SPRUCE_MINERAL_Bin.12	ONTARIO	CELLULOSE	MINERAL	GH6, GT2, GT39	Bacteria	Actinobacteria	Actinomycetales	Frankiaceae	Frankia	Alni	0	1	0
	TEXAS_LOBLOLLY_MINERAL_Bin.27	TEXAS	CELLULOSE	MINERAL	GH6, GT2, GH16, CBM8, CBM61	Bacteria	Actinobacteria	Actinomycetales	Frankiaceae	Frankia	Sp.	0	2	0
	TEXAS_LOBLOLLY_MINERAL_Bin.32	TEXAS	CELLULOSE	MINERAL	GH16, CBM2, GH6	Bacteria	Actinobacteria	Actinomycetales	Frankiaceae	Frankia	Symbiont	0	2	0
	TEXAS_LOBLOLLY_MINERAL_Bin.4	TEXAS	CELLULOSE	MINERAL	GH16, CBM14, GH16, GT1, CE4, CE4, CE10	Fungi	Ascomycota	Hypocreales	Nectriaceae	Fusarium	Oxysporum	0	1	0
	ONTARIO_BLACK_SPRUCE_ORGANIC_Bin.34	ONTARIO	CELLULOSE	ORGANIC	AA3, GT4, GT2	Bacteria	Fibrobacteres/Acidobacteria group	Acidobacteriales	Acidobacteriaceae	Granulicella	Mallensis	0	0	1
	ONTARIO_BLACK_SPRUCE_ORGANIC_Bin.46	ONTARIO	CELLULOSE	ORGANIC	GH16, GH79, GH27	Bacteria	Fibrobacteres/Acidobacteria group	Acidobacteriales	Acidobacteriaceae	Granulicella	Mallensis	0	1	0
	ONTARIO_JACKPINE_ORGANIC_Bin.39	ONTARIO	CELLULOSE	ORGANIC	GH5_13, GH51, CBM66	Bacteria	Fibrobacteres/Acidobacteria group	Acidobacteriales	Acidobacteriaceae	Granulicella	Tundricola	0	2	0
	TEXAS_LOBLOLLY_MINERAL_Bin.32	TEXAS	CELLULOSE	MINERAL	GH16, CE11, GH35	Bacteria	Fibrobacteres/Acidobacteria group	Acidobacteriales	Acidobacteriaceae	Granulicella	Mallensis	0	1	0
	TEXAS_LOBLOLLY_MINERAL_Bin.24	TEXAS	CELLULOSE	MINERAL	GH16, CE6, CE1	Bacteria	Proteobacteria	Burkholderiales	Oxalobacteraceae	Janthinobacterium	Sp.	0	1	0
	CALIFORNIA_PONDEROSA_ORGANIC_Bin.9	CALIFORNIA	CELLULOSE	ORGANIC	GH6, GT2, GH26, GT2	Bacteria	Actinobacteria	Actinomycetales	Microbacteriaceae	Leifsonia	Sp.	0	2	0
	CALIFORNIA_PONDEROSA_ORGANIC_Bin.8	CALIFORNIA	CELLULOSE	ORGANIC	GH16, GT4, CBM50	Bacteria	Proteobacteria	Rhizobiales	Rhodobiaceae	Lutibaculum	Baratangense	0	1	0
	CALIFORNIA_PONDEROSA_ORGANIC_Bin.11	CALIFORNIA	CELLULOSE	ORGANIC	GH115, GH35, GH43	Bacteria	Proteobacteria	Burkholderiales	Oxalobacteraceae	Massilia	Timonae	1	0	0
	CALIFORNIA_PONDEROSA_ORGANIC_Bin.11	CALIFORNIA	CELLULOSE	ORGANIC	GH51, GH43, GH97	Bacteria	Proteobacteria	Burkholderiales	Oxalobacteraceae	Massilia	Niastensis	0	1	0
	TEXAS_LOBLOLLY_MINERAL_Bin.13	TEXAS	CELLULOSE	MINERAL	GH51, GH43, GH97	Bacteria	Proteobacteria	Burkholderiales	Oxalobacteraceae	Massilia	Niastensis	0	1	0
	TEXAS_LOBLOLLY_MINERAL_Bin.50	TEXAS	CELLULOSE	MINERAL	GH51, CBM13, CBM13	Bacteria	Proteobacteria	Burkholderiales	Oxalobacteraceae	Massilia	Niastensis	0	1	0
	ONTARIO_JACKPINE_MINERAL_Bin.7	ONTARIO	CELLULOSE	MINERAL	GH8, CBM32, CBM35, CBM32, GH8, CBM12	Bacteria	Proteobacteria	unclassified Burkholderiales	Classification Missing	Methylibium	Petroleiphilum	0	1	0
	TEXAS_LOBLOLLY_MINERAL_Bin.29	TEXAS	CELLULOSE	MINERAL	AA1, AA1, AA1	Bacteria	Proteobacteria	Methylococcales	Methylococcaceae	Methylobacter	Tundripaludum	0	0	1
	BC_LODGEPOLE_MINERAL_Bin.1	BC	CELLULOSE	MINERAL	GH16, PL9, PL9_1, GT4, GT4, GT4, GT4	Bacteria	Proteobacteria	Rhizobiales	Methylobacteriaceae	Methylobacterium	Classification Missing	0	1	0
	ONTARIO_MINERAL_Bin.26	ONTARIO	LIGNIN	MINERAL	GH16, GH10, GT2, CE4	Bacteria	Proteobacteria	Rhizobiales	Methylobacteriaceae	Methylobacterium	Nodulans	1	1	0
	BC_LODGEPOLE_ORGANIC_Bin.7	BC	CELLULOSE	ORGANIC	GH6, GT2, GT2	Bacteria	Actinobacteria	Actinomycetales	Microbacteriaceae	Microbacterium	Sp.	0	1	0
	CALIFORNIA_PONDEROSA_ORGANIC_Bin.27	CALIFORNIA	CELLULOSE	ORGANIC	GH51, CBM22, GH10, CBM13, GH109, GH109	Bacteria	Actinobacteria	Actinomycetales	Microbacteriaceae	Microbacterium	Paraoxydans	1	1	0
	CALIFORNIA_PONDEROSA_ORGANIC_Bin.9	CALIFORNIA	CELLULOSE	ORGANIC	GH51, CBM22, GH109	Bacteria	Actinobacteria	Actinomycetales	Microbacteriaceae	Microbacterium	Paraoxydans	0	1	0
	ONTARIO_JACKPINE_MINERAL_Bin.22	ONTARIO	CELLULOSE	MINERAL	GH5_18, GH32, GH18	Bacteria	Actinobacteria	Actinomycetales	Microbacteriaceae	Microbacterium	Sp.	0	1	0
	BC_LODGEPOLE_MINERAL_Bin.10	BC	CELLULOSE	MINERAL	GH5_2, GT51, GH39, GH2, CE11	Bacteria	Actinobacteria	Actinomycetales	Micromonosporaceae	Micromonospora	Lupini	0	1	0
	BC_LODGEPOLE_MINERAL_Bin.10	BC	CELLULOSE	MINERAL	GH81, CBM51, GH16	Bacteria	Actinobacteria	Actinomycetales	Micromonosporaceae	Micromonospora	Aurantiaca	0	2	0
	TEXAS_LOBLOLLY_MINERAL_Bin.7	TEXAS	CELLULOSE	MINERAL	GH115, GH115, GH115	Fungi	Ascomycota	Sordariales	Chaetomiaceae	Myceliophthora	Thermophila	1	0	0
	TEXAS_LOBLOLLY_MINERAL_Bin.7	TEXAS	CELLULOSE	MINERAL	AA4, AA4, AA4, AA4, AA4, AA4, AA4	Fungi	Ascomycota	Sordariales	Chaetomiaceae	Myceliophthora	Thermophila	0	0	1
	TEXAS_LOBLOLLY_MINERAL_Bin.4	TEXAS	CELLULOSE	MINERAL	AA2, AA2, AA2	Fungi	Ascomycota	Sordariales	Sordariaceae	Neurospora	Tetrasperma	0	0	1
	TEXAS_LOBLOLLY_MINERAL_Bin.4	TEXAS	CELLULOSE	MINERAL	AA12, AA12, AA12	Fungi	Ascomycota	Sordariales	Sordariaceae	Neurospora	Crassa	0	0	1
	TEXAS_LOBLOLLY_ORGANIC_Bin.22	TEXAS	CELLULOSE	ORGANIC	GH115, GH115, GH115, GH115	Fungi	Ascomycota	Sordariales	Sordariaceae	Neurospora	Crassa	1	0	0
	TEXAS_LOBLOLLY_ORGANIC_Bin.22	TEXAS	CELLULOSE	ORGANIC	GH51, GH51, GH51, GH51	Fungi	Ascomycota	Sordariales	Sordariaceae	Neurospora	Crassa	0	1	0
	TEXAS_LOBLOLLY_ORGANIC_Bin.22	TEXAS	CELLULOSE	ORGANIC	AA2, AA2, AA2	Fungi	Ascomycota	Sordariales	Sordariaceae	Neurospora	Tetrasperma	0	0	1
	TEXAS_LOBLOLLY_ORGANIC_Bin.22	TEXAS	CELLULOSE	ORGANIC	AA12, AA12, AA12	Fungi	Ascomycota	Sordariales	Sordariaceae	Neurospora	Crassa	0	0	1
	BC_LODGEPOLE_MINERAL_Bin.12	BC	CELLULOSE	MINERAL	GH16, GH16, CBM57	Bacteria	Proteobacteria	Sphingomonadales	Sphingomonadaceae	Novosphingobium	Sp.	0	1	0
	CALIFORNIA_PONDEROSA_MINERAL_Bin.10	CALIFORNIA	CELLULOSE	MINERAL	GH74, GT26, GT4, GT2	Bacteria	Proteobacteria	Sphingomonadales	Sphingomonadaceae	Novosphingobium	Sp.	0	1	0
	ONTARIO_JACKPINE_MINERAL_Bin.26	ONTARIO	CELLULOSE	MINERAL	GH74, GH95, GH43, GH3, GH1	Bacteria	Chlamydiae/Verrucomicrobia group	Opitutales	unclassified Opitutaceae	Opitutaceae	Bacterium	0	1	0
	ONTARIO_BLACK_SPRUCE_ORGANIC_Bin.46	ONTARIO	CELLULOSE	ORGANIC	GH9, CE6, GH43, CBM32, GH29, GH16	Bacteria	Chlamydiae/Verrucomicrobia group	Opitutales	unclassified Opitutaceae	Opitutaceae	Bacterium	0	2	0
	TEXAS_LOBLOLLY_MINERAL_Bin.25	TEXAS	CELLULOSE	MINERAL	GH9, CBM32, PL22	Bacteria	Chlamydiae/Verrucomicrobia group	Opitutales	Opitutaceae	Opitutus	Terrae	0	1	0
	TEXAS_LOBLOLLY_MINERAL_Bin.33	TEXAS	CELLULOSE	MINERAL	GH16, GT4, GT2, GT2, GT2, GH29, GH2, CE6, GT5, CBM48, CBM48, CBM48, GH77, GH13_26, GT9	Opisthokonta	Metazoa	Antilopinae	Bovidae	Pantholops	Hodgsonii	0	1	0
	CALIFORNIA_PONDEROSA_MINERAL_Bin.20	CALIFORNIA	CELLULOSE	MINERAL	GH11, GH5, GH33, GH33, GH109	Bacteria	Chlamydiae/Verrucomicrobia group	Verrucomicrobiales	Classification Missing	Pedosphaera	Parvula	1	0	0
	TEXAS_LOBLOLLY_MINERAL_Bin.16	TEXAS	CELLULOSE	MINERAL	GH120, GH13_3, CBM47	Bacteria	Chlamydiae/Verrucomicrobia group	Verrucomicrobiales	Classification Missing	Pedosphaera	Parvula	1	0	0
	TEXAS_LOBLOLLY_ORGANIC_Bin.17	TEXAS	CELLULOSE	ORGANIC	GH16, PL9, GH16, CBM2, GH128	Bacteria	Firmicutes	Selenomonadales	Veillonellaceae	Pelosinus	Fermentans	0	1	0
	TEXAS_LOBLOLLY_MINERAL_Bin.4	TEXAS	CELLULOSE	MINERAL	GH11, GH11, CE8	Fungi	Ascomycota	Eurotiales	Aspergillaceae	Penicillium	Oxalicum	1	0	0
	BC_LODGEPOLE_ORGANIC_Bin.2	BC	CELLULOSE	ORGANIC	GH74, GH3, CBM9	Bacteria	Planctomycetes	Planctomycetales	unclassified Planctomycetaceae	planctomycete	KSU-1	0	1	0
	TEXAS_LOBLOLLY_MINERAL_Bin.4	TEXAS	CELLULOSE	MINERAL	GH51, GH51, GH51, GH51	Fungi	Ascomycota	Sordariales	Lasiosphaeriaceae	Podospora	Anserina	0	1	0
	TEXAS_LOBLOLLY_ORGANIC_Bin.22	TEXAS	CELLULOSE	ORGANIC	GH10, GH10, GH10	Fungi	Ascomycota	Sordariales	Lasiosphaeriaceae	Podospora	Anserina	1	0	0
	TEXAS_LOBLOLLY_ORGANIC_Bin.22	TEXAS	CELLULOSE	ORGANIC	GH51, GH51, GH51	Fungi	Ascomycota	Pleosporales	Pleosporaceae	Pyrenophora	Teres	0	1	0
	CALIFORNIA_PONDEROSA_MINERAL_Bin.10	CALIFORNIA	CELLULOSE	MINERAL	GH5_25, GT4, GT4, GH10, GT1, GT1, GH16	Bacteria	Proteobacteria	Rhizobiales	Rhizobiaceae	Rhizobium	Sp.	1	2	0
	CALIFORNIA_PONDEROSA_ORGANIC_Bin.14	CALIFORNIA	CELLULOSE	ORGANIC	GH9, GH9, GH9, GH9	Fungi	Basidiomycota	Cantharellales	mitosporic Ceratobasidiaceae	Rhizoctonia	Solani	0	1	0
	CALIFORNIA_PONDEROSA_ORGANIC_Bin.14	CALIFORNIA	CELLULOSE	ORGANIC	GH115, GH115, GH115, GH115, GH115	Fungi	Basidiomycota	Cantharellales	mitosporic Ceratobasidiaceae	Rhizoctonia	Solani	1	0	0
	TEXAS_LOBLOLLY_MINERAL_Bin.21	TEXAS	CELLULOSE	MINERAL	GH115, CBM48, CBM32	Bacteria	Proteobacteria	Xanthomonadales	Xanthomonadaceae	Rhodanobacter	Thiooxydans	1	0	0
	CALIFORNIA_PONDEROSA_MINERAL_Bin.12	CALIFORNIA	CELLULOSE	MINERAL	GH16, GT2, GT2, GT2, GH16	Bacteria	Proteobacteria	Rhodobacterales	Rhodobacteraceae	Rhodobacter	Sphaeroides	0	1	0
	CALIFORNIA_PONDEROSA_MINERAL_Bin.16	CALIFORNIA	CELLULOSE	MINERAL	GH8, GH8, CE12, CBM51	Bacteria	Firmicutes	Clostridiales	Ruminococcaceae	Ruminiclostridium	Thermocellum	0	1	0
	CALIFORNIA_PONDEROSA_MINERAL_Bin.20	CALIFORNIA	CELLULOSE	MINERAL	GH12, GH39, GH28, PL22	Bacteria	Bacteroidetes/Chlorobi group	Cytophagales	Cytophagaceae	Runella	Slithyformis	0	1	0
	ONTARIO_BLACK_SPRUCE_MINERAL_Bin.18	ONTARIO	CELLULOSE	MINERAL	AA3, CBM42, CBM12	Bacteria	Actinobacteria	Actinomycetales	Micromonosporaceae	Salinispora	Arenicola	0	0	1
	CALIFORNIA_PONDEROSA_MINERAL_Bin.26	CALIFORNIA	CELLULOSE	MINERAL	GH10, CBM47, CE1	Bacteria	Planctomycetes	Planctomycetales	Planctomycetaceae	Schlesneria	Paludicola	1	0	0
	ONTARIO_ORGANIC_Bin.15	ONTARIO	LIGNIN	ORGANIC	GH9, GH3, GH53	Bacteria	Bacteroidetes/Chlorobi group	Sphingobacteriales	Sphingobacteriaceae	Solitalea	Canadensis	0	1	0
	BC_LODGEPOLE_MINERAL_Bin.10	BC	CELLULOSE	MINERAL	GH8, CBM2, CBM51, CBM2, CBM2, AA11, CE3	Bacteria	Proteobacteria	Myxococcales	Polyangiaceae	Sorangium	Cellulosum	0	1	0
	BC_LODGEPOLE_MINERAL_Bin.10	BC	CELLULOSE	MINERAL	GH74, CBM51, CE3, GH74, CE6, GT8	Bacteria	Proteobacteria	Myxococcales	Polyangiaceae	Sorangium	Cellulosum	0	1	0
	BC_LODGEPOLE_ORGANIC_Bin.12	BC	CELLULOSE	ORGANIC	GH16, GH33, GH33, GH128, PL11_2, GH1, GH1	Bacteria	Proteobacteria	Myxococcales	Polyangiaceae	Sorangium	Cellulosum	0	1	0
	CALIFORNIA_PONDEROSA_MINERAL_Bin.16	CALIFORNIA	CELLULOSE	MINERAL	GH16, CBM2, CBM51, GH53, GH53	Bacteria	Proteobacteria	Myxococcales	Polyangiaceae	Sorangium	Cellulosum	0	1	0
	CALIFORNIA_PONDEROSA_ORGANIC_Bin.21	CALIFORNIA	CELLULOSE	ORGANIC	GH12, CBM2, CBM47, GH16, CBM57	Bacteria	Proteobacteria	Myxococcales	Polyangiaceae	Sorangium	Cellulosum	0	2	0
	TEXAS_LOBLOLLY_ORGANIC_Bin.26	TEXAS	CELLULOSE	ORGANIC	GH5_4, CBM51, PL1	Bacteria	Proteobacteria	Myxococcales	Polyangiaceae	Sorangium	Cellulosum	0	1	0
	TEXAS_LOBLOLLY_MINERAL_Bin.4	TEXAS	CELLULOSE	MINERAL	GH115, GH115, GH115, GH115	Fungi	Ascomycota	Sordariales	Sordariaceae	Sordaria	Macrospora	1	0	0
	TEXAS_LOBLOLLY_ORGANIC_Bin.22	TEXAS	CELLULOSE	ORGANIC	GH115, GH115, GH115	Fungi	Ascomycota	Sordariales	Sordariaceae	Sordaria	Macrospora	1	0	0
	TEXAS_LOBLOLLY_ORGANIC_Bin.22	TEXAS	CELLULOSE	ORGANIC	GH115, GH115, GH115	Fungi	Ascomycota	Sordariales	Sordariaceae	Sordaria	Macrospora	1	0	0
	TEXAS_LOBLOLLY_ORGANIC_Bin.22	TEXAS	CELLULOSE	ORGANIC	GH115, GH115, GH115, GH115	Fungi	Ascomycota	Sordariales	Sordariaceae	Sordaria	Macrospora	1	0	0
	CALIFORNIA_MINERAL_Bin.10	CALIFORNIA	LIGNIN	MINERAL	AA4, AA4, AA7	Bacteria	Proteobacteria	Sphingomonadales	Sphingomonadaceae	Sphingobium	Sp.	0	0	1
	CALIFORNIA_PONDEROSA_ORGANIC_Bin.23	CALIFORNIA	CELLULOSE	ORGANIC	GH51, GH43, GH43	Bacteria	Proteobacteria	Sphingomonadales	Sphingomonadaceae	Sphingobium	Japonicum	0	1	0
	CALIFORNIA_PONDEROSA_ORGANIC_Bin.11	CALIFORNIA	CELLULOSE	ORGANIC	GH67, GH3, GH3	Bacteria	Proteobacteria	Sphingomonadales	Sphingomonadaceae	Sphingobium	Indicum	1	0	0
	ONTARIO_MINERAL_Bin.4	ONTARIO	LIGNIN	MINERAL	GH51, GH27, GH3	Bacteria	Proteobacteria	Sphingomonadales	Sphingomonadaceae	Sphingobium	Japonicum	0	1	0
	TEXAS_LOBLOLLY_MINERAL_Bin.24	TEXAS	CELLULOSE	MINERAL	GH67, GH3, GH3, GH10, GH115, CBM13, CE4	Bacteria	Proteobacteria	Sphingomonadales	Sphingomonadaceae	Sphingobium	Chinhatense	3	0	0
	TEXAS_LOBLOLLY_MINERAL_Bin.33	TEXAS	CELLULOSE	MINERAL	GH115, GH115, GH2	Bacteria	Proteobacteria	Sphingomonadales	Sphingomonadaceae	Sphingobium	Yanoikuyae	1	0	0
	TEXAS_LOBLOLLY_MINERAL_Bin.24	TEXAS	CELLULOSE	MINERAL	GH16, CBM50, GT2, GT2	Bacteria	Proteobacteria	Sphingomonadales	Sphingomonadaceae	Sphingomonas	Sp.	0	1	0
	BC_LODGEPOLE_ORGANIC_Bin.12	BC	CELLULOSE	ORGANIC	GH16, CBM13, GT4, GH30	Bacteria	Actinobacteria	Actinomycetales	Streptomycetaceae	Streptomyces	Violaceusniger	1	1	0
	CALIFORNIA_PONDEROSA_ORGANIC_Bin.3	CALIFORNIA	CELLULOSE	ORGANIC	GH51, GT76, GT2, GT4, GT4	Bacteria	Actinobacteria	Actinomycetales	Streptomycetaceae	Streptomyces	Sp.	0	1	0
	CALIFORNIA_PONDEROSA_ORGANIC_Bin.3	CALIFORNIA	CELLULOSE	ORGANIC	GH16, CE4, CE4, GT2, GT2	Bacteria	Actinobacteria	Actinomycetales	Streptomycetaceae	Streptomyces	Chartreusis	0	1	0
	ONTARIO_JACKPINE_ORGANIC_Bin.30	ONTARIO	CELLULOSE	ORGANIC	GH11, GH11, CBM38, CE3	Bacteria	Actinobacteria	Actinomycetales	Streptomycetaceae	Streptomyces	Sp.	1	0	0
	ONTARIO_BLACK_SPRUCE_ORGANIC_Bin.42	ONTARIO	CELLULOSE	ORGANIC	GH26, GT2, CBM2, GT83, CBM40, GT83	Bacteria	Actinobacteria	Actinomycetales	Streptomycetaceae	Streptomyces	Hygroscopicus	0	1	0
	TEXAS_LOBLOLLY_ORGANIC_Bin.19	TEXAS	CELLULOSE	ORGANIC	GH16, GH43, CBM13	Bacteria	Actinobacteria	Actinomycetales	Streptomycetaceae	Streptomyces	Griseus	0	1	0
	ONTARIO_BLACK_SPRUCE_ORGANIC_Bin.46	ONTARIO	CELLULOSE	ORGANIC	GH8, GT2, CBM13	Bacteria	Fibrobacteres/Acidobacteria group	Acidobacteriales	Acidobacteriaceae	Terriglobus	Roseus	0	1	0
	TEXAS_LOBLOLLY_MINERAL_Bin.24	TEXAS	CELLULOSE	MINERAL	GH5_9, GT4, GT2, GT2, GT4	Bacteria	Proteobacteria	Rhodospirillales	Rhodospirillaceae	Thalassospira	Lucentensis	0	1	0
	ONTARIO_JACKPINE_ORGANIC_Bin.18	ONTARIO	CELLULOSE	ORGANIC	GH81, GH81, GH81	Fungi	Ascomycota	Sordariales	Chaetomiaceae	Thielavia	Terrestris	0	1	0
	TEXAS_LOBLOLLY_MINERAL_Bin.4	TEXAS	CELLULOSE	MINERAL	AA1, AA1, AA1	Fungi	Ascomycota	Sordariales	Chaetomiaceae	Thielavia	Terrestris	0	0	1
	TEXAS_LOBLOLLY_MINERAL_Bin.4	TEXAS	CELLULOSE	MINERAL	GH81, GH81, GH81	Fungi	Ascomycota	Sordariales	Chaetomiaceae	Thielavia	Terrestris	0	1	0
	TEXAS_LOBLOLLY_MINERAL_Bin.4	TEXAS	CELLULOSE	MINERAL	AA4, AA4, AA4	Fungi	Ascomycota	Sordariales	Chaetomiaceae	Thielavia	Terrestris	0	0	1
	TEXAS_LOBLOLLY_ORGANIC_Bin.22	TEXAS	CELLULOSE	ORGANIC	AA1, AA1, AA1	Fungi	Ascomycota	Sordariales	Chaetomiaceae	Thielavia	Terrestris	0	0	1
	TEXAS_LOBLOLLY_ORGANIC_Bin.22	TEXAS	CELLULOSE	ORGANIC	AA4, AA4, AA4, AA4, AA4, van.oh.oxi	Fungi	Ascomycota	Sordariales	Chaetomiaceae	Thielavia	Terrestris	0	0	1
	TEXAS_LOBLOLLY_ORGANIC_Bin.22	TEXAS	CELLULOSE	ORGANIC	AA4, AA4, AA4	Fungi	Ascomycota	Sordariales	Chaetomiaceae	Thielavia	Terrestris	0	0	1
	TEXAS_LOBLOLLY_MINERAL_Bin.4	TEXAS	CELLULOSE	MINERAL	GH81, GH81, GH81, GH81, GH81	Fungi	Ascomycota	Hypocreales	Hypocreaceae	Trichoderma	Atroviride	0	1	0
	TEXAS_LOBLOLLY_ORGANIC_Bin.22	TEXAS	CELLULOSE	ORGANIC	GH81, GH81, GH81, GH81, GH81	Fungi	Ascomycota	Hypocreales	Hypocreaceae	Trichoderma	Atroviride	0	1	0
	TEXAS_LOBLOLLY_ORGANIC_Bin.22	TEXAS	CELLULOSE	ORGANIC	GH81, GH81, GH81, GH81	Fungi	Ascomycota	Hypocreales	Hypocreaceae	Trichoderma	Atroviride	0	1	0
	TEXAS_LOBLOLLY_ORGANIC_Bin.22	TEXAS	CELLULOSE	ORGANIC	GH81, GH81, GH81, GH81	Fungi	Ascomycota	Hypocreales	Hypocreaceae	Trichoderma	Atroviride	0	1	0
	ONTARIO_BLACK_SPRUCE_ORGANIC_Bin.35	ONTARIO	CELLULOSE	ORGANIC	GH16, CE4, CE4, GT2, GT2, GT26, GH53	Unclassified	Unclassified	Unclassified	Unclassified	Unclassified	Unclassified	0	1	0
	TEXAS_LOBLOLLY_ORGANIC_Bin.6	TEXAS	CELLULOSE	ORGANIC	GH7, GH7, GH7	Fungi	Unclassified	Unclassified	Unclassified	uncultured	Fungus	0	1	0
	TEXAS_LOBLOLLY_MINERAL_Bin.40	TEXAS	CELLULOSE	MINERAL	GH16, GH115, GT2, GT2	Bacteria	Chlamydiae/Verrucomicrobia group	Verrucomicrobiales	Verrucomicrobiaceae	Verrucomicrobium	Spinosum	1	1	0
	TEXAS_LOBLOLLY_ORGANIC_Bin.22	TEXAS	CELLULOSE	ORGANIC	GH10, GH10, GH10, GT32	Fungi	Ascomycota	Glomerellales	mitosporic Plectosphaerellaceae	Verticillium	Alfalfae	1	0	0
