# Supplementary material for: Bacterial contributions to delignification and lignocellulose degradation in forest soils with metagenomic and quantitative stable isotope probing
Source: ISME J. 2018 Sep 26;13(2):413–29. doi: 10.1038/s41396-018-0279-6 (PMC6331573; doi:10.1038/s41396-018-0279-6)
Supplement: Supplementary file 11 — Supplementary Data [file 41396_2018_279_MOESM11_ESM.zip]

Archive with 45 entries (44 files):
- Wilhelm, et al. - Supplementary Data/
- Wilhelm, et al. - Supplementary Data/CAZy.domain.rds
- Wilhelm, et al. - Supplementary Data/CAZy.family.rds
- Wilhelm, et al. - Supplementary Data/CAZy.genus.rds
- Wilhelm, et al. - Supplementary Data/CAZy.MAGs.rds
- Wilhelm, et al. - Supplementary Data/CAZy.norm.rds
- Wilhelm, et al. - Supplementary Data/cazy.PLFA.sampleID.connection.csv
- Wilhelm, et al. - Supplementary Data/DNA.mass.fractions.csv
- Wilhelm, et al. - Supplementary Data/drafts.all.classification.MEGAN.csv
- Wilhelm, et al. - Supplementary Data/drafts.total.table.csv
- Wilhelm, et al. - Supplementary Data/enr.metagenome.raw.reads.Family.rds
- Wilhelm, et al. - Supplementary Data/enr.metagenome.raw.reads.Genus.rds
- Wilhelm, et al. - Supplementary Data/Figure 1 - Characteristics of 13C-Labelling.R
- Wilhelm, et al. - Supplementary Data/Figure 2 and Table S4.R
- Wilhelm, et al. - Supplementary Data/Figure 3 - MAGs.R
- Wilhelm, et al. - Supplementary Data/Figure 4 - Caulobacteraceae.R
- Wilhelm, et al. - Supplementary Data/Figure 5 - Relaimpo and Correlations.R
- Wilhelm, et al. - Supplementary Data/Figure 6 - 13C Enrichment of PLFAs.R
- Wilhelm, et al. - Supplementary Data/Figure 7 - Fungicide Treatment.R
- Wilhelm, et al. - Supplementary Data/Figure 8 - Bact vs Fungi CAZymes.R
- Wilhelm, et al. - Supplementary Data/Figure S4 - Multisubstrate Using Bacteria (amplicon).R
- Wilhelm, et al. - Supplementary Data/Leung.BC.California.PLFA.csv
- Wilhelm, et al. - Supplementary Data/Leung.BC.PLFA.csv
- Wilhelm, et al. - Supplementary Data/Leung.controls.PLFA.csv
- Wilhelm, et al. - Supplementary Data/leung.plfa.all.rds
- Wilhelm, et al. - Supplementary Data/leung.plfa.rds
- Wilhelm, et al. - Supplementary Data/leung.taxonomy.csv
- Wilhelm, et al. - Supplementary Data/match.sampleIDs.delta.csv
- Wilhelm, et al. - Supplementary Data/metadata.all.metagenomes.csv
- Wilhelm, et al. - Supplementary Data/metagenome.assembly.metrics.csv
- Wilhelm, et al. - Supplementary Data/place.holder.table.rds
- Wilhelm, et al. - Supplementary Data/PLFA.delta.csv
- Wilhelm, et al. - Supplementary Data/PLFA.FB.ratios.csv
- Wilhelm, et al. - Supplementary Data/PLFA.final.complete.csv
- Wilhelm, et al. - Supplementary Data/Pyrotag.PLFA.SampleID.connection.csv
- Wilhelm, et al. - Supplementary Data/p_Bacteria_0.01.filtered.normalized.per1000.rds
- Wilhelm, et al. - Supplementary Data/p_Bacteria_0.01.filtered.rds
- Wilhelm, et al. - Supplementary Data/p_Bacteria_0.01.rds
- Wilhelm, et al. - Supplementary Data/p_Total.LTSP.Bacteria.13.8_0.01.filtered.normalized.per1000.rds
- Wilhelm, et al. - Supplementary Data/quantitation.UPLC.extracts.csv
- Wilhelm, et al. - Supplementary Data/quast.results.tsv.tsv
- Wilhelm, et al. - Supplementary Data/scale.bar.cazy.figure.csv
- Wilhelm, et al. - Supplementary Data/Table - All dereplicated CAZy clusters.xlsx
- Wilhelm, et al. - Supplementary Data/Table S2 - Overview of Datasets.R
- Wilhelm, et al. - Supplementary Data/table1.enrOTU.final.csv
