# Supplementary material for: Bacterial contributions to delignification and lignocellulose degradation in forest soils with metagenomic and quantitative stable isotope probing
Source: ISME J. 2018 Sep 26;13(2):413–29. doi: 10.1038/s41396-018-0279-6 (PMC6331573; doi:10.1038/s41396-018-0279-6)
Supplement: Supplementary file 11 — Supplementary Data [file 41396_2018_279_MOESM11_ESM.zip › Wilhelm, et al. - Supplementary Data/cazy.PLFA.sampleID.connection.csv]

CAZy	PLFA
A7025	A7_Org
A7026	A7_Min
A7M1_13C	A7M1_Min
A7M2_13C	A7M2_Min
A7M3_13C	A7M3_Min
A7O1_13C	A7O1_Org
A7O2_13C	A7O2_Org
A8055	A8_Org
A8056	A8_Min
A8M2_13C	A8M2_Min
A8M3_13C	A8M3_Min
A8O2_13C	A8O2_Org
A9085	A9_Org
A9086	A9_Min
A9M1_13C	A9M1_Min
A9M2_13C	A9M2_Min
A9M3_13C	A9M3_Min
A9O2_13C	A9O2_Org
BL043	BL043_Org
BL044	BL044_Min
BLM1_13C	BLM1_Min
BLM2_13C	BLM2_Min
BLM3_13C	BLM3_Min
BLO1_13C	BLO1_Org
BP515	BP515_Org
BP518	BP518_Min
BR067	BR067_Org
BR068	BR068_Min
BRM1_13C	BRM1_Min
BRM2_13C	BRM2_Min
BRM3_13C	BRM3_Min
BRO1_13C	BRO1_Org
BRO2_13C	BRO2_Org
BRO3_13C	BRO3_Org
DC575	DC575_Org
DC578	DC578_Min
JE121	JE_Org
JE122	JE_Min
JS079	JS_Org
JS080	JS_Min
JW013	JW_Org
JW014	JW_Min
LH019	LH019_Org
LH020	LH020_Min
LHM1_13C	LHM1_Min
LHM2_13C	LHM2_Min
LHM3_13C	LHM3_Min
LHO3_13C	LHO3_Org
OC455	OC455_Org
OC458	OC458_Min
TXA37	TXA_Min
TXA40	TXA_Org
TXAM1_13	TXAM1_Min
TXAM2_13	TXAM2_Min
TXAM3_13	TXAM3_Min
TXAO1_13	TXAO1_Org
TXB82	TXB_Org
TXC148	TXC_Org
