# Supplementary material for: Bacterial contributions to delignification and lignocellulose degradation in forest soils with metagenomic and quantitative stable isotope probing
Source: ISME J. 2018 Sep 26;13(2):413–29. doi: 10.1038/s41396-018-0279-6 (PMC6331573; doi:10.1038/s41396-018-0279-6)
Supplement: Supplementary file 11 — Supplementary Data [file 41396_2018_279_MOESM11_ESM.zip › Wilhelm, et al. - Supplementary Data/DNA.mass.fractions.csv]

SampleID	Substrate	Enrichment	Horizon	Fraction	DNA.Mass	13C.Ratio
BLM1	Lignin	C13	Min	7	0.374020328	NA
BLM1	Lignin	C13	Min	8	0.651398574	NA
BLM1	Lignin	C13	Min	9	1.625105461	NA
BLM1	Lignin	C13	Min	10	3.045082646	NA
BLM1	Lignin	C12	Min	7	0.150194782	NA
BLM1	Lignin	C12	Min	8	0.147356432	NA
BLM1	Lignin	C12	Min	9	0.342645843	NA
BLM1	Lignin	C12	Min	10	1.349402549	NA
BLM1	Lignin	C12	Min	11	7.799206038	NA
BLM1	Lignin	C12	Min	12	13.95442245	NA
BLO1	Lignin	C13	Org	7	0.597113359	NA
BLO1	Lignin	C13	Org	8	0.56026724	NA
BLO1	Lignin	C13	Org	9	0.458678281	NA
BLO1	Lignin	C13	Org	10	1.329406823	NA
BLO1	Lignin	C12	Org	7	0.28991388	NA
BLO1	Lignin	C12	Org	8	0.361595573	NA
BLO1	Lignin	C12	Org	9	0.282925026	NA
BLO1	Lignin	C12	Org	10	1.084937656	NA
BLO1	Lignin	C12	Org	11	7.357576953	NA
BLO1	Lignin	C12	Org	12	18.13107695	NA
BLM2	Lignin	C13	Min	7	0.278352005	NA
BLM2	Lignin	C13	Min	8	0.535444609	NA
BLM2	Lignin	C13	Min	9	1.015387005	NA
BLM2	Lignin	C13	Min	10	2.42831349	NA
BLO2	Lignin	C13	Org	7	0.449512656	NA
BLO2	Lignin	C13	Org	8	0.623672266	NA
BLO2	Lignin	C13	Org	9	0.76324388	NA
BLO2	Lignin	C13	Org	10	1.769614453	NA
BLM3	Lignin	C13	Min	7	0.50096878	NA
BLM3	Lignin	C13	Min	8	0.823966414	NA
BLM3	Lignin	C13	Min	9	1.882402609	NA
BLM3	Lignin	C13	Min	10	4.043196511	NA
BLO3	Lignin	C13	Org	7	0.190805613	NA
BLO3	Lignin	C13	Org	8	0.371583131	NA
BLO3	Lignin	C13	Org	9	0.329374879	NA
BLO3	Lignin	C13	Org	10	0.88809284	NA
BRO1	Lignin	C13	Org	7	0.426489063	NA
BRO1	Lignin	C13	Org	8	0.179829609	NA
BRO1	Lignin	C13	Org	9	0.395453568	NA
BRO1	Lignin	C13	Org	10	1.984370443	NA
BRM2	Lignin	C13	Min	7	0.504819211	NA
BRM2	Lignin	C13	Min	8	3.196562632	NA
BRM2	Lignin	C13	Min	9	1.17541	NA
BRM2	Lignin	C13	Min	10	2.177082876	NA
BRO2	Lignin	C13	Org	7	0.306014922	NA
BRO2	Lignin	C13	Org	8	0.488287109	NA
BRO2	Lignin	C13	Org	9	0.727892005	NA
BRO2	Lignin	C13	Org	10	1.728051068	NA
BRM3	Lignin	C13	Min	7	0.347320703	NA
BRM3	Lignin	C13	Min	8	0.568486563	NA
BRM3	Lignin	C13	Min	9	1.224521563	NA
BRM3	Lignin	C13	Min	10	1.507364063	NA
BRO3	Lignin	C13	Org	7	0.454886589	NA
BRO3	Lignin	C13	Org	8	0.21331138	NA
BRO3	Lignin	C13	Org	9	0.549246615	NA
BRO3	Lignin	C13	Org	10	1.814637839	NA
LHM1	Lignin	C13	Min	7	1.378644063	NA
LHM1	Lignin	C13	Min	8	1.522637526	NA
LHM1	Lignin	C13	Min	9	2.766714505	NA
LHM1	Lignin	C13	Min	10	7.195399063	NA
LHO1	Lignin	C13	Org	7	0.410287865	NA
LHO1	Lignin	C13	Org	8	0.428775391	NA
LHO1	Lignin	C13	Org	9	0.756662448	NA
LHO1	Lignin	C13	Org	10	2.037429115	NA
LHM2	Lignin	C13	Min	7	0.346407913	NA
LHM2	Lignin	C13	Min	8	0.810245872	NA
LHM2	Lignin	C13	Min	9	2.475125229	NA
LHM2	Lignin	C13	Min	10	3.947207454	NA
LHO2	Lignin	C13	Org	7	0.191792317	NA
LHO2	Lignin	C13	Org	8	0.391563303	NA
LHO2	Lignin	C13	Org	9	1.427450917	NA
LHO2	Lignin	C13	Org	10	3.653631193	NA
LHM3	Lignin	C13	Min	7	0.833811745	NA
LHM3	Lignin	C13	Min	8	1.089560573	NA
LHM3	Lignin	C13	Min	9	2.259257656	NA
LHM3	Lignin	C13	Min	10	5.929678151	NA
LHO3	Lignin	C13	Org	7	0.288344063	NA
LHO3	Lignin	C13	Org	8	0.431258698	NA
LHO3	Lignin	C13	Org	9	0.646889323	NA
LHO3	Lignin	C13	Org	10	1.57431349	NA
A7M1	Lignin	C13	Min	7	0.967065138	NA
A7M1	Lignin	C13	Min	8	1.905388073	NA
A7M1	Lignin	C13	Min	9	5.037155505	NA
A7M1	Lignin	C13	Min	10	7.914637156	NA
A7M1	Lignin	C12	Min	7	0.039476147	NA
A7M1	Lignin	C12	Min	8	0.072542202	NA
A7M1	Lignin	C12	Min	9	0.29182844	NA
A7M1	Lignin	C12	Min	10	1.247044954	NA
A7M1	Lignin	C12	Min	11	7.256522477	NA
A7M1	Lignin	C12	Min	12	22.13705149	NA
A7O1	Lignin	C13	Org	7	0.865220781	NA
A7O1	Lignin	C13	Org	8	0.48703375	NA
A7O1	Lignin	C13	Org	9	1.96489875	NA
A7O1	Lignin	C13	Org	10	4.142631641	NA
A7O1	Lignin	C12	Org	7	0.287706589	NA
A7O1	Lignin	C12	Org	8	0.180337422	NA
A7O1	Lignin	C12	Org	9	0.56001349	NA
A7O1	Lignin	C12	Org	10	0.816499193	NA
A7O1	Lignin	C12	Org	11	4.675555573	NA
A7O1	Lignin	C12	Org	12	18.66957695	NA
A7M2	Lignin	C13	Min	7	0.574117031	NA
A7M2	Lignin	C13	Min	8	0.299142578	NA
A7M2	Lignin	C13	Min	9	1.330133073	NA
A7M2	Lignin	C13	Min	10	2.414253516	NA
A7O2	Lignin	C13	Org	7	0.318670287	NA
A7O2	Lignin	C13	Org	8	0.242107734	NA
A7O2	Lignin	C13	Org	9	0.486358776	NA
A7O2	Lignin	C13	Org	10	1.290010651	NA
A7M3	Lignin	C13	Min	7	0.931300459	NA
A7M3	Lignin	C13	Min	8	2.092194954	NA
A7M3	Lignin	C13	Min	9	3.344418807	NA
A7M3	Lignin	C13	Min	10	5.892125	NA
A7O3	Lignin	C13	Org	7	0.157967317	NA
A7O3	Lignin	C13	Org	8	0.158295298	NA
A7O3	Lignin	C13	Org	9	0.477364679	NA
A7O3	Lignin	C13	Org	10	1.500572821	NA
A8M1	Lignin	C13	Min	7	0.370016284	NA
A8M1	Lignin	C13	Min	8	0.412075688	NA
A8M1	Lignin	C13	Min	9	1.32383945	NA
A8M1	Lignin	C13	Min	10	3.066630963	NA
A8O1	Lignin	C13	Org	7	0.255411468	NA
A8O1	Lignin	C13	Org	8	0.422968349	NA
A8O1	Lignin	C13	Org	9	0.599568119	NA
A8O1	Lignin	C13	Org	10	1.978636239	NA
A8M2	Lignin	C13	Min	7	1.733166016	NA
A8M2	Lignin	C13	Min	8	1.843524063	NA
A8M2	Lignin	C13	Min	9	4.433807422	NA
A8M2	Lignin	C13	Min	10	11.11743656	NA
A8O2	Lignin	C13	Org	7	0.322739063	NA
A8O2	Lignin	C13	Org	8	0.189614818	NA
A8O2	Lignin	C13	Org	9	0.454164818	NA
A8O2	Lignin	C13	Org	10	0.742174063	NA
A8M3	Lignin	C13	Min	7	0.717005714	NA
A8M3	Lignin	C13	Min	8	0.319231372	NA
A8M3	Lignin	C13	Min	9	0.974719718	NA
A8M3	Lignin	C13	Min	10	3.99375468	NA
A8O3	Lignin	C13	Org	7	NA	NA
A8O3	Lignin	C13	Org	8	0.224012955	NA
A8O3	Lignin	C13	Org	9	0.562251183	NA
A8O3	Lignin	C13	Org	10	1.054012682	NA
A9M1	Lignin	C13	Min	7	1.232243962	NA
A9M1	Lignin	C13	Min	8	0.952463501	NA
A9M1	Lignin	C13	Min	9	2.583538471	NA
A9M1	Lignin	C13	Min	10	5.740157494	NA
A9O1	Lignin	C13	Org	7	0.059449939	NA
A9O1	Lignin	C13	Org	8	0.188136044	NA
A9O1	Lignin	C13	Org	9	0.222438441	NA
A9O1	Lignin	C13	Org	10	1.648735467	NA
A9M2	Lignin	C13	Min	7	0.984605078	NA
A9M2	Lignin	C13	Min	8	1.899017578	NA
A9M2	Lignin	C13	Min	9	3.71904875	NA
A9M2	Lignin	C13	Min	10	4.335907083	NA
A9O2	Lignin	C13	Org	7	0.219479609	NA
A9O2	Lignin	C13	Org	8	0.195215781	NA
A9O2	Lignin	C13	Org	9	0.398792943	NA
A9O2	Lignin	C13	Org	10	0.914340365	NA
A9M3	Lignin	C13	Min	7	3.415192448	NA
A9M3	Lignin	C13	Min	8	3.268398073	NA
A9M3	Lignin	C13	Min	9	6.210530156	NA
A9M3	Lignin	C13	Min	10	9.801436328	NA
A9O3	Lignin	C13	Org	7	0.267876641	NA
A9O3	Lignin	C13	Org	8	0.197330859	NA
A9O3	Lignin	C13	Org	9	0.545229063	NA
A9O3	Lignin	C13	Org	10	1.002758047	NA
BRM1	Lignin	C13	Min	7	1.312022813	NA
BRM1	Lignin	C13	Min	8	1.195416563	NA
BRM1	Lignin	C13	Min	9	1.589664063	NA
BRM1	Lignin	C13	Min	10	1.815490313	NA
BLM2	Lignin	C12	Min	7	0.236091654	NA
BLM2	Lignin	C12	Min	10	1.550487763	NA
BLM2	Lignin	C12	Min	11	6.711552519	NA
BLM2	Lignin	C12	Min	12	28.02870737	NA
BLM2	Lignin	C12	Min	8_9	1.281610132	NA
BLO2	Lignin	C12	Org	7	0.151980996	NA
BLO2	Lignin	C12	Org	10	1.495041259	NA
BLO2	Lignin	C12	Org	11	8.343457368	NA
BLO2	Lignin	C12	Org	12	24.37667425	NA
BLO2	Lignin	C12	Org	8_9	0.504195526	NA
BLM3	Lignin	C12	Min	7	0.440400282	NA
BLM3	Lignin	C12	Min	10	3.654485113	NA
BLM3	Lignin	C12	Min	11	8.131289624	NA
BLM3	Lignin	C12	Min	12	43.1630791	NA
BLM3	Lignin	C12	Min	8_9	0.723012932	NA
BLO3	Lignin	C12	Org	7	0.548099793	NA
BLO3	Lignin	C12	Org	10	1.009666579	NA
BLO3	Lignin	C12	Org	11	6.153755789	NA
BLO3	Lignin	C12	Org	12	36.02939041	NA
BLO3	Lignin	C12	Org	8_9	0.76389735	NA
BRM1	Lignin	C12	Min	7	0.23002985	NA
BRM1	Lignin	C12	Min	10	0.953573233	NA
BRM1	Lignin	C12	Min	11	2.773861579	NA
BRM1	Lignin	C12	Min	12	35.88802432	NA
BRM1	Lignin	C12	Min	8_9	0.549348045	NA
BRO1	Lignin	C12	Org	7	0.030501429	NA
BRO1	Lignin	C12	Org	10	1.095866579	NA
BRO1	Lignin	C12	Org	11	4.552607368	NA
BRO1	Lignin	C12	Org	12	33.59311692	NA
BRO1	Lignin	C12	Org	8_9	0.228386541	NA
BRM2	Lignin	C12	Min	7	NA	NA
BRM2	Lignin	C12	Min	10	NA	NA
BRM2	Lignin	C12	Min	11	7.502602556	NA
BRM2	Lignin	C12	Min	12	40.26711831	NA
BRM2	Lignin	C12	Min	8_9	NA	NA
BRO2	Lignin	C12	Org	7	0.098947274	NA
BRO2	Lignin	C12	Org	10	1.102820865	NA
BRO2	Lignin	C12	Org	11	5.512031391	NA
BRO2	Lignin	C12	Org	12	25.54632722	NA
BRO2	Lignin	C12	Org	8_9	NA	NA
BRM3	Lignin	C12	Min	7	0	NA
BRM3	Lignin	C12	Min	10	0.494448158	NA
BRM3	Lignin	C12	Min	11	4.298878421	NA
BRM3	Lignin	C12	Min	12	22.81052763	NA
BRM3	Lignin	C12	Min	8_9	0.285271316	NA
BRO3	Lignin	C12	Org	7	0.101215019	NA
BRO3	Lignin	C12	Org	10	2.003812632	NA
BRO3	Lignin	C12	Org	11	6.722904737	NA
BRO3	Lignin	C12	Org	12	55.66168105	NA
BRO3	Lignin	C12	Org	8_9	0.845228421	NA
LHM1	Lignin	C12	Min	7	0.631169211	NA
LHM1	Lignin	C12	Min	9	1.019610338	NA
LHM1	Lignin	C12	Min	10	2.075747086	NA
LHM1	Lignin	C12	Min	11	11.4910791	NA
LHM1	Lignin	C12	Min	12	62.14055278	NA
LHO1	Lignin	C12	Org	7	0.632518196	NA
LHO1	Lignin	C12	Org	10	1.02721453	NA
LHO1	Lignin	C12	Org	11	6.777504812	NA
LHO1	Lignin	C12	Org	12	34.14362959	NA
LHO1	Lignin	C12	Org	8_9	0.990885583	NA
LHM2	Lignin	C12	Min	7	0.243917895	NA
LHM2	Lignin	C12	Min	10	1.686874906	NA
LHM2	Lignin	C12	Min	11	11.97385211	NA
LHM2	Lignin	C12	Min	12	75.32245432	NA
LHM2	Lignin	C12	Min	8_9	0.712035	NA
LHO2	Lignin	C12	Org	7	0.684093891	NA
LHO2	Lignin	C12	Org	10	2.01583188	NA
LHO2	Lignin	C12	Org	11	4.830659549	NA
LHO2	Lignin	C12	Org	12	24.10663526	NA
LHO2	Lignin	C12	Org	8_9	0.844109173	NA
LHM3	Lignin	C12	Min	7	0.525713947	NA
LHM3	Lignin	C12	Min	10	1.704853759	NA
LHM3	Lignin	C12	Min	11	8.537304662	NA
LHM3	Lignin	C12	Min	12	71.64082417	NA
LHM3	Lignin	C12	Min	8_9	0.640512124	NA
LHO3	Lignin	C12	Org	7	0.70958953	NA
LHO3	Lignin	C12	Org	10	1.493268722	NA
LHO3	Lignin	C12	Org	11	9.814226617	NA
LHO3	Lignin	C12	Org	12	41.31561383	NA
LHO3	Lignin	C12	Org	8_9	3.598968008	NA
A7M2	Lignin	C12	Min	7	0.468329737	NA
A7M2	Lignin	C12	Min	10	1.207679737	NA
A7M2	Lignin	C12	Min	11	7.185461842	NA
A7M2	Lignin	C12	Min	12	45.39837068	NA
A7M2	Lignin	C12	Min	8_9	2.037498158	NA
A7O2	Lignin	C12	Org	7	1.204093421	NA
A7O2	Lignin	C12	Org	10	1.717357049	NA
A7O2	Lignin	C12	Org	11	8.810643008	NA
A7O2	Lignin	C12	Org	12	59.14984602	NA
A7O2	Lignin	C12	Org	8_9	1.944126316	NA
A7M3	Lignin	C12	Min	7	0.814123026	NA
A7M3	Lignin	C12	Min	10	3.433975338	NA
A7M3	Lignin	C12	Min	11	15.01174004	NA
A7M3	Lignin	C12	Min	12	37.91542496	NA
A7M3	Lignin	C12	Min	8_9	1.509776222	NA
A7O3	Lignin	C12	Org	7	0.495815696	NA
A7O3	Lignin	C12	Org	10	1.68591218	NA
A7O3	Lignin	C12	Org	11	17.3696806	NA
A7O3	Lignin	C12	Org	12	34.97714256	NA
A7O3	Lignin	C12	Org	8_9	1.977867744	NA
A8M1	Lignin	C12	Min	7	1.187086316	NA
A8M1	Lignin	C12	Min	10	1.008607049	NA
A8M1	Lignin	C12	Min	11	11.77966297	NA
A8M1	Lignin	C12	Min	12	36.0744468	NA
A8M1	Lignin	C12	Min	8_9	0.973941579	NA
A8O1	Lignin	C12	Org	7	0.435712274	NA
A8O1	Lignin	C12	Org	10	1.515379624	NA
A8O1	Lignin	C12	Org	11	9.418531128	NA
A8O1	Lignin	C12	Org	12	46.44497733	NA
A8O1	Lignin	C12	Org	8_9	0.953639774	NA
A8M2	Lignin	C12	Min	7	0.603475714	NA
A8M2	Lignin	C12	Min	10	1.894086767	NA
A8M2	Lignin	C12	Min	11	7.465801805	NA
A8M2	Lignin	C12	Min	12	42.75709481	NA
A8M2	Lignin	C12	Min	8_9	1.45209203	NA
A8O2	Lignin	C12	Org	7	0.680992387	NA
A8O2	Lignin	C12	Org	10	1.629420451	NA
A8O2	Lignin	C12	Org	11	12.98444752	NA
A8O2	Lignin	C12	Org	12	43.82518436	NA
A8O2	Lignin	C12	Org	8_9	1.384241447	NA
A8M3	Lignin	C12	Min	7	NA	NA
A8M3	Lignin	C12	Min	10	NA	NA
A8M3	Lignin	C12	Min	11	14.61532556	NA
A8M3	Lignin	C12	Min	12	34.01893929	NA
A8M3	Lignin	C12	Min	8_9	NA	NA
A8O3	Lignin	C12	Org	7	0.634254737	NA
A8O3	Lignin	C12	Org	10	1.614205263	NA
A8O3	Lignin	C12	Org	11	13.12915688	NA
A8O3	Lignin	C12	Org	12	46.95130771	NA
A8O3	Lignin	C12	Org	8_9	1.198944211	NA
A9M1	Lignin	C12	Min	7	1.514348008	NA
A9M1	Lignin	C12	Min	10	4.017770526	NA
A9M1	Lignin	C12	Min	11	8.489457368	NA
A9M1	Lignin	C12	Min	12	35.03257579	NA
A9M1	Lignin	C12	Min	8_9	0.863356053	NA
A9O1	Lignin	C12	Org	7	0.276819211	NA
A9O1	Lignin	C12	Org	10	1.654440226	NA
A9O1	Lignin	C12	Org	11	9.147424962	NA
A9O1	Lignin	C12	Org	12	34.79359579	NA
A9O1	Lignin	C12	Org	8_9	0.442705263	NA
A9M2	Lignin	C12	Min	7	0.477951429	NA
A9M2	Lignin	C12	Min	10	1.395236316	NA
A9M2	Lignin	C12	Min	11	11.45412842	NA
A9M2	Lignin	C12	Min	12	48.19375602	NA
A9M2	Lignin	C12	Min	8_9	1.372661447	NA
A9O2	Lignin	C12	Org	7	0.240926617	NA
A9O2	Lignin	C12	Org	10	2.95661859	NA
A9O2	Lignin	C12	Org	11	13.08427714	NA
A9O2	Lignin	C12	Org	12	38.47291789	NA
A9O2	Lignin	C12	Org	8_9	0.451363421	NA
A9M3	Lignin	C12	Min	7	0.966117857	NA
A9M3	Lignin	C12	Min	10	2.24341438	NA
A9M3	Lignin	C12	Min	11	9.615229474	NA
A9M3	Lignin	C12	Min	12	30.66005654	NA
A9M3	Lignin	C12	Min	8_9	1.674391353	NA
A9O3	Lignin	C12	Org	7	0.411133759	NA
A9O3	Lignin	C12	Org	10	1.564173195	NA
A9O3	Lignin	C12	Org	11	11.58190966	NA
A9O3	Lignin	C12	Org	12	36.81042564	NA
A9O3	Lignin	C12	Org	8_9	0.909702613	NA
TXAM1	Lignin	C13	Min	7	4.50856586	NA
TXAM1	Lignin	C13	Min	8	5.886455898	NA
TXAM1	Lignin	C13	Min	9	12.07973409	NA
TXAM1	Lignin	C13	Min	10	13.7185102	NA
TXAO1	Lignin	C13	Org	7	0.543073026	NA
TXAO1	Lignin	C13	Org	8	0.744037101	NA
TXAO1	Lignin	C13	Org	9	1.330856367	NA
TXAO1	Lignin	C13	Org	10	4.347092176	NA
TXAM2	Lignin	C13	Min	7	2.742685691	NA
TXAM2	Lignin	C13	Min	8	3.280672039	NA
TXAM2	Lignin	C13	Min	9	7.049049671	NA
TXAM2	Lignin	C13	Min	10	12.29653651	NA
TXAO2	Lignin	C13	Org	7	0.683402608	NA
TXAO2	Lignin	C13	Org	8	0.552491142	NA
TXAO2	Lignin	C13	Org	9	1.37400195	NA
TXAO2	Lignin	C13	Org	10	3.325904934	NA
TXAM3	Lignin	C13	Min	7	3.276338064	NA
TXAM3	Lignin	C13	Min	8	5.001418092	NA
TXAM3	Lignin	C13	Min	9	10.56509969	NA
TXAM3	Lignin	C13	Min	10	13.03657808	NA
TXAO3	Lignin	C13	Org	7	0.613742199	NA
TXAO3	Lignin	C13	Org	8	1.066522627	NA
TXAO3	Lignin	C13	Org	9	1.980002303	NA
TXAO3	Lignin	C13	Org	10	6.060550822	NA
TXAM1	Lignin	C12	Min	7	0.473964145	NA
TXAM1	Lignin	C12	Min	10	1.786202185	NA
TXAM1	Lignin	C12	Min	11	8.023812617	NA
TXAM1	Lignin	C12	Min	12	20.01102596	NA
TXAM1	Lignin	C12	Min	8_9	0.882250587	NA
TXAO1	Lignin	C12	Org	7	0.601457354	NA
TXAO1	Lignin	C12	Org	10	1.604683835	NA
TXAO1	Lignin	C12	Org	11	13.19162892	NA
TXAO1	Lignin	C12	Org	12	60.29432744	NA
TXAO1	Lignin	C12	Org	8_9	0.587545489	NA
TXAM2	Lignin	C12	Min	7	1.442492199	NA
TXAM2	Lignin	C12	Min	10	2.155881086	NA
TXAM2	Lignin	C12	Min	11	7.456633529	NA
TXAM2	Lignin	C12	Min	12	25.91187862	NA
TXAM2	Lignin	C12	Min	8_9	1.474342951	NA
TXAO2	Lignin	C12	Org	7	0.542492129	NA
TXAO2	Lignin	C12	Org	10	1.757073426	NA
TXAO2	Lignin	C12	Org	11	7.47254852	NA
TXAO2	Lignin	C12	Org	12	40.14846821	NA
TXAO2	Lignin	C12	Org	8_9	0.936887806	NA
TXAM3	Lignin	C12	Min	7	2.428638722	NA
TXAM3	Lignin	C12	Min	10	3.609136349	NA
TXAM3	Lignin	C12	Min	11	10.2411543	NA
TXAM3	Lignin	C12	Min	12	35.55629528	NA
TXAM3	Lignin	C12	Min	8_9	2.434343985	NA
TXAO3	Lignin	C12	Org	7	0.337841776	NA
TXAO3	Lignin	C12	Org	10	1.546827303	NA
TXAO3	Lignin	C12	Org	11	13.96927336	NA
TXAO3	Lignin	C12	Org	12	65.50592728	NA
TXAO3	Lignin	C12	Org	8_9	0.600486513	NA
TXA40	Cellulose	C13	Org	7	25.3519351	0.270055154
TXA40	Cellulose	C13	Org	8	8.378415865	0.422518579
TXA40	Cellulose	C13	Org	9	13.2771232	0.315176315
TXA40	Cellulose	C13	Org	10	29.08677604	0.273705096
TXC148	Cellulose	C13	Org	7	8.162361718	0.406242495
TXC148	Cellulose	C13	Org	8	3.91565954	0.403806569
TXC148	Cellulose	C13	Org	9	4.599732883	0.328481094
TXC148	Cellulose	C13	Org	10	8.166926135	0.292833385
JW014	Cellulose	C13	Min	7	18.17260583	2.262076678
JW014	Cellulose	C13	Min	8	4.423498692	0.970900966
JW014	Cellulose	C13	Min	9	8.126276596	0.672931537
JW014	Cellulose	C13	Min	10	8.407134863	0.581254325
A8055	Cellulose	C13	Org	7	13.34282159	0.806731423
A8055	Cellulose	C13	Org	8	4.808167819	0.638327904
A8055	Cellulose	C13	Org	9	7.522660461	0.61277876
A8055	Cellulose	C13	Org	10	10.54167066	0.268966015
A7025	Cellulose	C13	Org	7	19.8457951	0.373319643
A7025	Cellulose	C13	Org	8	7.21372961	0.501573591
A7025	Cellulose	C13	Org	9	9.353752438	0.371992654
A7025	Cellulose	C13	Org	10	14.93936857	0.24408038
TXB82	Cellulose	C13	Org	7	7.556296543	0.749339519
TXB82	Cellulose	C13	Org	8	3.499674911	0.6475156
TXB82	Cellulose	C13	Org	9	5.168069526	0.495220936
TXB82	Cellulose	C13	Org	10	18.34166667	0.301975312
LH019	Cellulose	C13	Org	7	13.69670719	0.440642368
LH019	Cellulose	C13	Org	8	4.930394688	0.414251721
LH019	Cellulose	C13	Org	9	-0.031718438	0.129268058
LH019	Cellulose	C13	Org	10	14.965755	0.280753213
LH020	Cellulose	C13	Min	7	33.27850604	0.75467229
LH020	Cellulose	C13	Min	8	-0.081191615	0.435865466
LH020	Cellulose	C13	Min	9	-0.012551563	0.220475514
LH020	Cellulose	C13	Min	10	0.507024609	0.288805134
BL043	Cellulose	C13	Org	7	5.909213745	0.636179176
BL043	Cellulose	C13	Org	8	3.470355625	0.525611785
BL043	Cellulose	C13	Org	9	4.449780781	0.368602145
BL043	Cellulose	C13	Org	10	10.04489807	0.298441239
BL044	Cellulose	C13	Min	7	18.36835471	0.469967654
BL044	Cellulose	C13	Min	8	5.883941563	0.444420568
BL044	Cellulose	C13	Min	9	9.65534	0.327488699
BL044	Cellulose	C13	Min	10	16.22494156	0.303183391
BR067	Cellulose	C13	Org	7	19.67843375	0.821149332
BR067	Cellulose	C13	Org	8	5.306848151	0.696129124
BR067	Cellulose	C13	Org	9	5.350758932	0.505784052
BR067	Cellulose	C13	Org	10	9.450999479	0.410810605
BR068	Cellulose	C13	Min	7	16.11696398	0.626343869
BR068	Cellulose	C13	Min	8	5.082952604	0.544494214
BR068	Cellulose	C13	Min	9	6.308453594	0.384572071
BR068	Cellulose	C13	Min	10	11.61092625	0.282763354
A7026	Cellulose	C13	Min	7	12.88974823	0.384783413
A7026	Cellulose	C13	Min	8	4.507084167	0.242987732
A7026	Cellulose	C13	Min	9	8.075206563	0.211826019
A7026	Cellulose	C13	Min	10	13.21478339	0.194150676
A8056	Cellulose	C13	Min	7	13.97883839	0.439534381
A8056	Cellulose	C13	Min	8	7.675074063	0.365895656
A8056	Cellulose	C13	Min	9	9.035630703	0.285954249
A8056	Cellulose	C13	Min	10	15.88821375	0.214418768
A9085	Cellulose	C13	Org	7	8.99511911	0.562622551
A9085	Cellulose	C13	Org	8	NA	NA
A9085	Cellulose	C13	Org	9	15.63006488	0.547643285
A9085	Cellulose	C13	Org	10	10.68568988	0.361413253
A9086	Cellulose	C13	Min	7	20.33462831	0.62241689
A9086	Cellulose	C13	Min	8	7.927733374	0.507450035
A9086	Cellulose	C13	Min	9	9.486826166	0.407792385
A9086	Cellulose	C13	Min	10	25.66375018	0.429850384
JS079	Cellulose	C13	Org	7	92.00655748	0.3166853
JS079	Cellulose	C13	Org	8	18.36833844	0.307517333
JS079	Cellulose	C13	Org	9	30.22256871	0.271364041
JS079	Cellulose	C13	Org	10	34.44847773	0.171203919
JS080	Cellulose	C13	Min	7	14.06285558	0.508258614
JS080	Cellulose	C13	Min	8	5.307396166	0.315394445
JS080	Cellulose	C13	Min	9	7.141215184	0.248221937
JS080	Cellulose	C13	Min	10	15.59398331	0.1697622
JW013	Cellulose	C13	Org	7	18.35493966	0.545955342
JW013	Cellulose	C13	Org	8	54.4587131	0.53434018
JW013	Cellulose	C13	Org	9	13.08511117	0.561870597
JW013	Cellulose	C13	Org	10	22.31470779	0.443992072
JE121	Cellulose	C13	Org	7	67.84637831	0.546073562
JE121	Cellulose	C13	Org	8	12.9735084	0.475436953
JE121	Cellulose	C13	Org	9	13.53993451	0.403676636
JE121	Cellulose	C13	Org	10	19.53674816	0.288442419
JE122	Cellulose	C13	Min	7	14.15232716	0.43378585
JE122	Cellulose	C13	Min	8	7.363255208	0.449062838
JE122	Cellulose	C13	Min	9	15.39526462	0.293858259
JE122	Cellulose	C13	Min	10	27.56480789	0.252268517
TXA37	Cellulose	C13	Min	7	106.9749826	0.69368714
TXA37	Cellulose	C13	Min	8	52.94709429	0.606373714
TXA37	Cellulose	C13	Min	9	49.89482715	0.492904748
TXA37	Cellulose	C13	Min	10	81.27197439	0.40883085
TXB79	Cellulose	C13	Min	7	90.56976021	0.608439502
TXB79	Cellulose	C13	Min	8	21.42479521	0.577154043
TXB79	Cellulose	C13	Min	9	27.54855414	0.558290811
TXB79	Cellulose	C13	Min	10	49.07051733	0.331096515
TXC145	Cellulose	C13	Min	7	72.3320204	0.644777537
TXC145	Cellulose	C13	Min	8	9.558828957	0.607298068
TXC145	Cellulose	C13	Min	9	40.33677138	0.47949481
TXC145	Cellulose	C13	Min	10	72.84034095	0.457433177
OC455	Cellulose	C13	Org	7	11.70004626	0.642352225
OC455	Cellulose	C13	Org	8	6.647133681	0.623846902
OC455	Cellulose	C13	Org	9	10.11056696	0.536087331
OC455	Cellulose	C13	Org	10	21.99099663	0.32461789
OC458	Cellulose	C13	Min	7	14.08570905	0.771590378
OC458	Cellulose	C13	Min	8	5.772453681	NA
OC458	Cellulose	C13	Min	9	NA	0.526778091
OC458	Cellulose	C13	Min	10	26.51815537	0.406465082
DC575	Cellulose	C13	Org	7	28.38799153	0.796113668
DC575	Cellulose	C13	Org	8	10.40236933	0.748833333
DC575	Cellulose	C13	Org	9	22.22935957	0.764193438
DC575	Cellulose	C13	Org	10	32.28439003	0.610221867
DC578	Cellulose	C13	Min	7	6.00150609	0.497956185
DC578	Cellulose	C13	Min	8	1.89429387	0.301287661
DC578	Cellulose	C13	Min	9	4.547636458	0.224223141
DC578	Cellulose	C13	Min	10	15.30773438	0.17451333
BP515	Cellulose	C13	Org	7	19.69317202	0.769083401
BP515	Cellulose	C13	Org	8	9.165927117	0.766810924
BP515	Cellulose	C13	Org	9	16.48999969	0.686716136
BP515	Cellulose	C13	Org	10	19.99674153	0.653487222
BP518	Cellulose	C13	Min	7	12.18276643	0.655477874
BP518	Cellulose	C13	Min	8	7.032608173	NA
BP518	Cellulose	C13	Min	9	33.21677804	0.49053665
BP518	Cellulose	C13	Min	10	55.98872035	0.339603999
TXA40	Cellulose	C12	Org	7	0.450050749	0.041486715
TXA40	Cellulose	C12	Org	8	0.228754061	0
TXA40	Cellulose	C12	Org	9	0.537335997	0
TXA40	Cellulose	C12	Org	10	2.103579939	0.039942464
TXC148	Cellulose	C12	Org	7	0.432741104	0.028499496
TXC148	Cellulose	C12	Org	8	0.219955828	0
TXC148	Cellulose	C12	Org	9	0.48848727	0
TXC148	Cellulose	C12	Org	10	1.912345399	0.059712945
JW014	Cellulose	C12	Min	7	0.783630984	0.058175722
JW014	Cellulose	C12	Min	8	0.406669936	0
JW014	Cellulose	C12	Min	9	0.60319016	0.068035814
JW014	Cellulose	C12	Min	10	35.63752586	0.04757752
A8055	Cellulose	C12	Org	7	1.102615736	0.057976778
A8055	Cellulose	C12	Org	8	0.392966002	0.064522811
A8055	Cellulose	C12	Org	9	0.842126817	0.049149659
A8055	Cellulose	C12	Org	10	4.033537999	0.07177609
A7025	Cellulose	C12	Org	7	1.658233754	0.068955116
A7025	Cellulose	C12	Org	8	0.469445157	0.08780088
A7025	Cellulose	C12	Org	9	0.773603568	0.053815806
A7025	Cellulose	C12	Org	10	2.851950798	0.07989786
TXB82	Cellulose	C12	Org	7	0.48565031	0.109324309
TXB82	Cellulose	C12	Org	8	0.548799911	0.147129323
TXB82	Cellulose	C12	Org	9	0.625895567	0.076689964
TXB82	Cellulose	C12	Org	10	2.958820124	0.057771459
LH019	Cellulose	C12	Org	7	0.328506641	0.033511163
LH019	Cellulose	C12	Org	8	0.251736862	0.035688431
LH019	Cellulose	C12	Org	9	0.545242969	0.036541187
LH019	Cellulose	C12	Org	10	12.85462787	0.039332055
LH020	Cellulose	C12	Min	7	0.575100214	0.047227748
LH020	Cellulose	C12	Min	8	0.516049388	0.049428453
LH020	Cellulose	C12	Min	9	0.712681159	0.059171287
LH020	Cellulose	C12	Min	10	20.80239698	0.070567336
BL043	Cellulose	C12	Org	7	0.30533599	0.077223393
BL043	Cellulose	C12	Org	8	0.140466875	0.075891542
BL043	Cellulose	C12	Org	9	0.30768026	0.033778225
BL043	Cellulose	C12	Org	10	5.344689799	0.068938987
BL044	Cellulose	C12	Min	7	0.605826542	0.081346149
BL044	Cellulose	C12	Min	8	0.353640734	0.0489209
BL044	Cellulose	C12	Min	9	1.12868675	0.082346686
BL044	Cellulose	C12	Min	10	39.1991717	0.060985937
BR067	Cellulose	C12	Org	7	0.472637656	0.065965682
BR067	Cellulose	C12	Org	8	0.339716148	0
BR067	Cellulose	C12	Org	9	0.155613701	0
BR067	Cellulose	C12	Org	10	0	0
BR068	Cellulose	C12	Min	7	0.417539193	0.042107401
BR068	Cellulose	C12	Min	8	0.465243568	0
BR068	Cellulose	C12	Min	9	0.596145716	0.066582192
BR068	Cellulose	C12	Min	10	13.78740862	0.052926555
A7026	Cellulose	C12	Min	7	0.733613302	0.017508316
A7026	Cellulose	C12	Min	8	0.332120469	0.032269895
A7026	Cellulose	C12	Min	9	0.607439219	0.032727787
A7026	Cellulose	C12	Min	10	1.507860521	0.065468058
A8056	Cellulose	C12	Min	7	0.817406385	0.055370037
A8056	Cellulose	C12	Min	8	0.284928912	0
A8056	Cellulose	C12	Min	9	0.005173086	0.040741492
A8056	Cellulose	C12	Min	10	0	0.052761258
A9085	Cellulose	C12	Org	7	1.445867577	0
A9085	Cellulose	C12	Org	8	0.839855522	0
A9085	Cellulose	C12	Org	9	1.314415399	0.04341661
A9085	Cellulose	C12	Org	10	3.563092761	0.04571336
A9086	Cellulose	C12	Min	7	0.248083865	0
A9086	Cellulose	C12	Min	8	0.373439494	0
A9086	Cellulose	C12	Min	9	1.380435276	0.052426571
A9086	Cellulose	C12	Min	10	2.945238528	0.039533784
JS079	Cellulose	C12	Org	7	0	0
JS079	Cellulose	C12	Org	8	0	0
JS079	Cellulose	C12	Org	9	0	0
JS079	Cellulose	C12	Org	10	24.66	0
JS080	Cellulose	C12	Min	7	0.297440199	0.039750022
JS080	Cellulose	C12	Min	8	0.349406135	0
JS080	Cellulose	C12	Min	9	0.713968574	0
JS080	Cellulose	C12	Min	10	6.66	0
JW013	Cellulose	C12	Org	7	2.114195828	0.047147877
JW013	Cellulose	C12	Org	8	0.731634632	0
JW013	Cellulose	C12	Org	9	0.721820245	0
JW013	Cellulose	C12	Org	10	1.56120023	0
JE121	Cellulose	C12	Org	7	2.999574939	0.036354704
JE121	Cellulose	C12	Org	8	0.69231546	0
JE121	Cellulose	C12	Org	9	0.878679525	0
JE121	Cellulose	C12	Org	10	39.49	0.040311676
JE122	Cellulose	C12	Min	7	0.208105077	0
JE122	Cellulose	C12	Min	8	0.067447868	0
JE122	Cellulose	C12	Min	9	0.17472773	0
JE122	Cellulose	C12	Min	10	0.48123862	0
TXA37	Cellulose	C12	Min	7	13.03430086	0.040084187
TXA37	Cellulose	C12	Min	8	2.270796856	0
TXA37	Cellulose	C12	Min	9	4.764305291	0
TXA37	Cellulose	C12	Min	10	5.215822822	0.108288151
TXB79	Cellulose	C12	Min	7	10.25442837	0
TXB79	Cellulose	C12	Min	8	2.67539681	0
TXB79	Cellulose	C12	Min	9	4.397963098	0
TXB79	Cellulose	C12	Min	10	13.85	0.034109437
TXC145	Cellulose	C12	Min	7	18.48841896	0.0369098
TXC145	Cellulose	C12	Min	8	2.746774785	0
TXC145	Cellulose	C12	Min	9	2.659874172	0.071375517
TXC145	Cellulose	C12	Min	10	7.60736911	0.063535744
OC455	Cellulose	C12	Org	7	0.398647209	0
OC455	Cellulose	C12	Org	8	0.334042638	0
OC455	Cellulose	C12	Org	9	0.947418405	0
OC455	Cellulose	C12	Org	10	26.505	0.046338319
OC458	Cellulose	C12	Min	7	0.121510813	0.047196716
OC458	Cellulose	C12	Min	8	0.088774233	0
OC458	Cellulose	C12	Min	9	0.047988221	0.923
OC458	Cellulose	C12	Min	10	3.966730128	0
DC575	Cellulose	C12	Org	7	0.233789049	0
DC575	Cellulose	C12	Org	8	0.112107454	0
DC575	Cellulose	C12	Org	9	0.280865767	0
DC575	Cellulose	C12	Org	10	6.24	0.081482444
DC578	Cellulose	C12	Min	7	0.487178865	0.080211414
DC578	Cellulose	C12	Min	8	0.110690813	0.06703438
DC578	Cellulose	C12	Min	9	0.497238436	0
DC578	Cellulose	C12	Min	10	1.477087515	0
BP515	Cellulose	C12	Org	7	0.240305	0
BP515	Cellulose	C12	Org	8	0.064949049	0
BP515	Cellulose	C12	Org	9	0.44486204	0
BP515	Cellulose	C12	Org	10	3.19117569	0.022420928
BP518	Cellulose	C12	Min	7	0.171749509	0
BP518	Cellulose	C12	Min	8	0	0
BP518	Cellulose	C12	Min	9	0.088753528	0
BP518	Cellulose	C12	Min	10	11.34	0
