# Supplementary material for: Bacterial contributions to delignification and lignocellulose degradation in forest soils with metagenomic and quantitative stable isotope probing
Source: ISME J. 2018 Sep 26;13(2):413–29. doi: 10.1038/s41396-018-0279-6 (PMC6331573; doi:10.1038/s41396-018-0279-6)
Supplement: Supplementary file 11 — Supplementary Data [file 41396_2018_279_MOESM11_ESM.zip › Wilhelm, et al. - Supplementary Data/drafts.all.classification.MEGAN.csv]

SUBSTRATE	SAMPLE	RANK	TAXA	COUNT	TOTAL_BASES	PERCENT_BASES
CELLULOSE	TEXAS_LOBLOLLY_ORGANIC_Bin.15	CLASS		27	257734	1
CELLULOSE	TEXAS_LOBLOLLY_ORGANIC_Bin.15	SPECIES	Benevestitus	5	59272	0.23
CELLULOSE	TEXAS_LOBLOLLY_ORGANIC_Bin.15	SPECIES	Australicum	1	6854	0.027
CELLULOSE	TEXAS_LOBLOLLY_ORGANIC_Bin.15	FAMILY	Sphingomonadaceae	3	18274	0.071
CELLULOSE	TEXAS_LOBLOLLY_ORGANIC_Bin.15	FAMILY	Pseudomonadaceae	1	4200	0.016
CELLULOSE	TEXAS_LOBLOLLY_ORGANIC_Bin.15	SPECIES	Bacterium	1	3102	0.012
CELLULOSE	TEXAS_LOBLOLLY_ORGANIC_Bin.15	FAMILY	Rhodobacteraceae	1	6085	0.024
CELLULOSE	TEXAS_LOBLOLLY_ORGANIC_Bin.15	GENUS	Mesorhizobium	2	9478	0.037
CELLULOSE	TEXAS_LOBLOLLY_ORGANIC_Bin.15	SPECIES	Parvus	1	3325	0.013
CELLULOSE	TEXAS_LOBLOLLY_ORGANIC_Bin.15	SPECIES	Rettgeri	1	5564	0.022
CELLULOSE	TEXAS_LOBLOLLY_ORGANIC_Bin.15	ORDER	Actinomycetales	1	33167	0.129
CELLULOSE	TEXAS_LOBLOLLY_ORGANIC_Bin.15	PHYLUM	Actinobacteria	1	33167	0.129
CELLULOSE	TEXAS_LOBLOLLY_ORGANIC_Bin.15	SPECIES	Loti	1	2624	0.01
CELLULOSE	TEXAS_LOBLOLLY_ORGANIC_Bin.15	GENUS	Burkholderiales	2	45293	0.176
CELLULOSE	TEXAS_LOBLOLLY_ORGANIC_Bin.15	GENUS	Chitinophaga	1	8353	0.032
CELLULOSE	TEXAS_LOBLOLLY_ORGANIC_Bin.15	GENUS	Caulobacter	1	4450	0.017
CELLULOSE	TEXAS_LOBLOLLY_ORGANIC_Bin.15	GENUS	Providencia	1	5564	0.022
CELLULOSE	TEXAS_LOBLOLLY_ORGANIC_Bin.15	FAMILY	Burkholderiaceae	1	42191	0.164
CELLULOSE	TEXAS_LOBLOLLY_ORGANIC_Bin.15	ORDER	Sphingobacteriales	1	8353	0.032
CELLULOSE	TEXAS_LOBLOLLY_ORGANIC_Bin.15	GENUS	Sphingomonas	2	14132	0.055
CELLULOSE	TEXAS_LOBLOLLY_ORGANIC_Bin.15	FAMILY	Methylobacteriaceae	1	5812	0.023
CELLULOSE	TEXAS_LOBLOLLY_ORGANIC_Bin.15	GENUS	Methylocystis	1	3325	0.013
CELLULOSE	TEXAS_LOBLOLLY_ORGANIC_Bin.15	ORDER	Sphingomonadales	3	18274	0.071
CELLULOSE	TEXAS_LOBLOLLY_ORGANIC_Bin.15	SPECIES	Chlororaphis	1	4200	0.016
CELLULOSE	TEXAS_LOBLOLLY_ORGANIC_Bin.15	GENUS	Rhodobacter	1	6085	0.024
CELLULOSE	TEXAS_LOBLOLLY_ORGANIC_Bin.15	FAMILY	Methylocystaceae	1	3325	0.013
CELLULOSE	TEXAS_LOBLOLLY_ORGANIC_Bin.15	GENUS	Cellulomonas	1	33167	0.129
CELLULOSE	TEXAS_LOBLOLLY_ORGANIC_Bin.15	GENUS	Cupriavidus	1	42191	0.164
CELLULOSE	TEXAS_LOBLOLLY_ORGANIC_Bin.15	SPECIES	Sp.	7	42230	0.164
CELLULOSE	TEXAS_LOBLOLLY_ORGANIC_Bin.15	GENUS	Pseudomonas	1	4200	0.016
CELLULOSE	TEXAS_LOBLOLLY_ORGANIC_Bin.15	SPECIES	Fimi	1	33167	0.129
CELLULOSE	TEXAS_LOBLOLLY_ORGANIC_Bin.15	SPECIES	Pinensis	1	8353	0.032
CELLULOSE	TEXAS_LOBLOLLY_ORGANIC_Bin.15	PHYLUM	Proteobacteria	25	216214	0.839
CELLULOSE	TEXAS_LOBLOLLY_ORGANIC_Bin.15	SPECIES	Yanoikuyae	1	4142	0.016
CELLULOSE	TEXAS_LOBLOLLY_ORGANIC_Bin.15	FAMILY	Phyllobacteriaceae	2	9478	0.037
CELLULOSE	TEXAS_LOBLOLLY_ORGANIC_Bin.15	FAMILY	Acetobacteraceae	1	15508	0.06
CELLULOSE	TEXAS_LOBLOLLY_ORGANIC_Bin.15	ORDER	Rhodospirillales	1	15508	0.06
CELLULOSE	TEXAS_LOBLOLLY_ORGANIC_Bin.15	GENUS	Asticcacaulis	11	98225	0.381
CELLULOSE	TEXAS_LOBLOLLY_ORGANIC_Bin.15	GENUS	Sphingobium	1	4142	0.016
CELLULOSE	TEXAS_LOBLOLLY_ORGANIC_Bin.15	SPECIES	Biprosthecium	2	15305	0.059
CELLULOSE	TEXAS_LOBLOLLY_ORGANIC_Bin.15	FAMILY	Chitinophagaceae	1	8353	0.032
CELLULOSE	TEXAS_LOBLOLLY_ORGANIC_Bin.15	ORDER	Rhizobiales	4	18615	0.072
CELLULOSE	TEXAS_LOBLOLLY_ORGANIC_Bin.15	GENUS	Gluconacetobacter	1	15508	0.06
CELLULOSE	TEXAS_LOBLOLLY_ORGANIC_Bin.15	FAMILY	Enterobacteriaceae	1	5564	0.022
CELLULOSE	TEXAS_LOBLOLLY_ORGANIC_Bin.15	SPECIES	Populi	1	5812	0.023
CELLULOSE	TEXAS_LOBLOLLY_ORGANIC_Bin.15	SPECIES	Capsulatus	1	6085	0.024
CELLULOSE	TEXAS_LOBLOLLY_ORGANIC_Bin.15	ORDER	Rhodobacterales	1	6085	0.024
CELLULOSE	TEXAS_LOBLOLLY_ORGANIC_Bin.15	DOMAIN	Bacteria	27	257734	1
CELLULOSE	TEXAS_LOBLOLLY_ORGANIC_Bin.15	PHYLUM	Bacteroidetes/Chlorobi group	1	8353	0.032
CELLULOSE	TEXAS_LOBLOLLY_ORGANIC_Bin.15	ORDER	Enterobacteriales	1	5564	0.022
CELLULOSE	TEXAS_LOBLOLLY_ORGANIC_Bin.15	GENUS	Methylobacterium	1	5812	0.023
CELLULOSE	TEXAS_LOBLOLLY_ORGANIC_Bin.15	SPECIES	Diazotrophicus	1	15508	0.06
CELLULOSE	TEXAS_LOBLOLLY_ORGANIC_Bin.15	SPECIES	Taiwanensis	1	42191	0.164
CELLULOSE	TEXAS_LOBLOLLY_ORGANIC_Bin.15	FAMILY	Caulobacteraceae	12	102675	0.398
CELLULOSE	TEXAS_LOBLOLLY_ORGANIC_Bin.15	ORDER	Caulobacterales	12	102675	0.398
CELLULOSE	TEXAS_LOBLOLLY_ORGANIC_Bin.15	FAMILY	Classification Missing	1	3102	0.012
CELLULOSE	TEXAS_LOBLOLLY_ORGANIC_Bin.15	ORDER	Pseudomonadales	1	4200	0.016
CELLULOSE	TEXAS_LOBLOLLY_ORGANIC_Bin.15	FAMILY	Unclassified	1	33167	0.129
CELLULOSE	TEXAS_LOBLOLLY_ORGANIC_Bin.15	ORDER	Unclassified	2	45293	0.176
CELLULOSE	TEXAS_LOBLOLLY_ORGANIC_Bin.15	TOTALS	-	27	257734	1
CELLULOSE	TEXAS_LOBLOLLY_MINERAL_Bin.14	CLASS		100	1200960	1.524
CELLULOSE	TEXAS_LOBLOLLY_MINERAL_Bin.14	GENUS	Verrucomicrobia	1	20038	0.025
CELLULOSE	TEXAS_LOBLOLLY_MINERAL_Bin.14	SPECIES	Luteum	2	9498	0.012
CELLULOSE	TEXAS_LOBLOLLY_MINERAL_Bin.14	SPECIES	Maltophilia	1	5507	0.007
CELLULOSE	TEXAS_LOBLOLLY_MINERAL_Bin.14	ORDER	Verrucomicrobiales	5	64239	0.081
CELLULOSE	TEXAS_LOBLOLLY_MINERAL_Bin.14	SPECIES	Maiorica	1	6070	0.008
CELLULOSE	TEXAS_LOBLOLLY_MINERAL_Bin.14	SPECIES	Bacterium	2	23196	0.029
CELLULOSE	TEXAS_LOBLOLLY_MINERAL_Bin.14	SPECIES	Sublithincola	1	2948	0.004
CELLULOSE	TEXAS_LOBLOLLY_MINERAL_Bin.14	SPECIES	Flavipulchra	1	4644	0.006
CELLULOSE	TEXAS_LOBLOLLY_MINERAL_Bin.14	GENUS	Zavarzinella	1	42359	0.054
CELLULOSE	TEXAS_LOBLOLLY_MINERAL_Bin.14	SPECIES	Enzanensis	1	4206	0.005
CELLULOSE	TEXAS_LOBLOLLY_MINERAL_Bin.14	ORDER	Actinomycetales	1	4206	0.005
CELLULOSE	TEXAS_LOBLOLLY_MINERAL_Bin.14	ORDER	Gloeobacterales	1	7599	0.01
CELLULOSE	TEXAS_LOBLOLLY_MINERAL_Bin.14	GENUS	Actinokineospora	1	4206	0.005
CELLULOSE	TEXAS_LOBLOLLY_MINERAL_Bin.14	GENUS	Aequorivita	1	2948	0.004
CELLULOSE	TEXAS_LOBLOLLY_MINERAL_Bin.14	ORDER	Burkholderiales	1	8881	0.011
CELLULOSE	TEXAS_LOBLOLLY_MINERAL_Bin.14	PHYLUM	Chlamydiae/Verrucomicrobia group	47	585180	0.742
CELLULOSE	TEXAS_LOBLOLLY_MINERAL_Bin.14	ORDER	Puniceicoccales	4	81274	0.103
CELLULOSE	TEXAS_LOBLOLLY_MINERAL_Bin.14	FAMILY	Pseudomonadaceae	1	12676	0.016
CELLULOSE	TEXAS_LOBLOLLY_MINERAL_Bin.14	ORDER	Planctomycetales	5	89802	0.114
CELLULOSE	TEXAS_LOBLOLLY_MINERAL_Bin.14	SPECIES	Terrae	1	23777	0.03
CELLULOSE	TEXAS_LOBLOLLY_MINERAL_Bin.14	SPECIES	Formosa	1	42359	0.054
CELLULOSE	TEXAS_LOBLOLLY_MINERAL_Bin.14	PHYLUM	Bacteroidetes/Chlorobi group	3	12446	0.016
CELLULOSE	TEXAS_LOBLOLLY_MINERAL_Bin.14	GENUS	Spirosoma	2	9498	0.012
CELLULOSE	TEXAS_LOBLOLLY_MINERAL_Bin.14	PHYLUM	Ascomycota	1	21560	0.027
CELLULOSE	TEXAS_LOBLOLLY_MINERAL_Bin.14	FAMILY	Pseudoalteromonadaceae	1	4644	0.006
CELLULOSE	TEXAS_LOBLOLLY_MINERAL_Bin.14	GENUS	Nostoc	1	27420	0.035
CELLULOSE	TEXAS_LOBLOLLY_MINERAL_Bin.14	GENUS	Rubritalea	1	24725	0.031
CELLULOSE	TEXAS_LOBLOLLY_MINERAL_Bin.14	GENUS	Opitutus	1	23777	0.03
CELLULOSE	TEXAS_LOBLOLLY_MINERAL_Bin.14	SPECIES	Punctiforme	1	27420	0.035
CELLULOSE	TEXAS_LOBLOLLY_MINERAL_Bin.14	GENUS	Blastopirellula	1	19779	0.025
CELLULOSE	TEXAS_LOBLOLLY_MINERAL_Bin.14	GENUS	Penicillium	1	21560	0.027
CELLULOSE	TEXAS_LOBLOLLY_MINERAL_Bin.14	ORDER	Opitutales	1	23777	0.03
CELLULOSE	TEXAS_LOBLOLLY_MINERAL_Bin.14	SPECIES	Kilaueensis	1	7599	0.01
CELLULOSE	TEXAS_LOBLOLLY_MINERAL_Bin.14	GENUS	Verrucomicrobium	3	31820	0.04
CELLULOSE	TEXAS_LOBLOLLY_MINERAL_Bin.14	SPECIES	Brasiliensis	1	12594	0.016
CELLULOSE	TEXAS_LOBLOLLY_MINERAL_Bin.14	SPECIES	Flavus	35	392694	0.498
CELLULOSE	TEXAS_LOBLOLLY_MINERAL_Bin.14	SPECIES	Sp.	1	8881	0.011
CELLULOSE	TEXAS_LOBLOLLY_MINERAL_Bin.14	GENUS	Coraliomargarita	4	81274	0.103
CELLULOSE	TEXAS_LOBLOLLY_MINERAL_Bin.14	SPECIES	Marina	2	44504	0.056
CELLULOSE	TEXAS_LOBLOLLY_MINERAL_Bin.14	ORDER	Nostocales	1	27420	0.035
CELLULOSE	TEXAS_LOBLOLLY_MINERAL_Bin.14	SPECIES	Baltica	1	9000	0.011
CELLULOSE	TEXAS_LOBLOLLY_MINERAL_Bin.14	PHYLUM	Proteobacteria	4	31708	0.04
CELLULOSE	TEXAS_LOBLOLLY_MINERAL_Bin.14	GENUS	Polaromonas	1	8881	0.011
CELLULOSE	TEXAS_LOBLOLLY_MINERAL_Bin.14	GENUS	Chthoniobacter	35	392694	0.498
CELLULOSE	TEXAS_LOBLOLLY_MINERAL_Bin.14	SPECIES	Stutzeri	1	12676	0.016
CELLULOSE	TEXAS_LOBLOLLY_MINERAL_Bin.14	ORDER	Alteromonadales	1	4644	0.006
CELLULOSE	TEXAS_LOBLOLLY_MINERAL_Bin.14	PHYLUM	Chloroflexi	1	8307	0.011
CELLULOSE	TEXAS_LOBLOLLY_MINERAL_Bin.14	ORDER	Eurotiales	1	21560	0.027
CELLULOSE	TEXAS_LOBLOLLY_MINERAL_Bin.14	GENUS	Pseudoalteromonas	1	4644	0.006
CELLULOSE	TEXAS_LOBLOLLY_MINERAL_Bin.14	PHYLUM	Planctomycetes	5	89802	0.114
CELLULOSE	TEXAS_LOBLOLLY_MINERAL_Bin.14	GENUS	Rhodopirellula	2	15070	0.019
CELLULOSE	TEXAS_LOBLOLLY_MINERAL_Bin.14	GENUS	Stenotrophomonas	1	5507	0.007
CELLULOSE	TEXAS_LOBLOLLY_MINERAL_Bin.14	GENUS	Gloeobacter	1	7599	0.01
CELLULOSE	TEXAS_LOBLOLLY_MINERAL_Bin.14	ORDER	Cytophagales	2	9498	0.012
CELLULOSE	TEXAS_LOBLOLLY_MINERAL_Bin.14	SPECIES	Rubens	1	21560	0.027
CELLULOSE	TEXAS_LOBLOLLY_MINERAL_Bin.14	DOMAIN	Fungi	1	21560	0.027
CELLULOSE	TEXAS_LOBLOLLY_MINERAL_Bin.14	FAMILY	Nostocaceae	1	27420	0.035
CELLULOSE	TEXAS_LOBLOLLY_MINERAL_Bin.14	FAMILY	Oscillochloridaceae	1	8307	0.011
CELLULOSE	TEXAS_LOBLOLLY_MINERAL_Bin.14	PHYLUM	Cyanobacteria	2	35019	0.044
CELLULOSE	TEXAS_LOBLOLLY_MINERAL_Bin.14	PHYLUM	Actinobacteria	1	4206	0.005
CELLULOSE	TEXAS_LOBLOLLY_MINERAL_Bin.14	GENUS	Oscillochloris	1	8307	0.011
CELLULOSE	TEXAS_LOBLOLLY_MINERAL_Bin.14	GENUS	Verrucomicrobiae	1	3158	0.004
CELLULOSE	TEXAS_LOBLOLLY_MINERAL_Bin.14	FAMILY	Xanthomonadaceae	1	5507	0.007
CELLULOSE	TEXAS_LOBLOLLY_MINERAL_Bin.14	SPECIES	Parvula	1	7694	0.01
CELLULOSE	TEXAS_LOBLOLLY_MINERAL_Bin.14	SPECIES	Akajimensis	4	81274	0.103
CELLULOSE	TEXAS_LOBLOLLY_MINERAL_Bin.14	FAMILY	Opitutaceae	1	23777	0.03
CELLULOSE	TEXAS_LOBLOLLY_MINERAL_Bin.14	ORDER	Flavobacteriales	1	2948	0.004
CELLULOSE	TEXAS_LOBLOLLY_MINERAL_Bin.14	FAMILY	Comamonadaceae	1	8881	0.011
CELLULOSE	TEXAS_LOBLOLLY_MINERAL_Bin.14	FAMILY	Verrucomicrobiaceae	4	56545	0.072
CELLULOSE	TEXAS_LOBLOLLY_MINERAL_Bin.14	GENUS	Pseudomonas	1	12676	0.016
CELLULOSE	TEXAS_LOBLOLLY_MINERAL_Bin.14	FAMILY	Cytophagaceae	2	9498	0.012
CELLULOSE	TEXAS_LOBLOLLY_MINERAL_Bin.14	FAMILY	Flavobacteriaceae	1	2948	0.004
CELLULOSE	TEXAS_LOBLOLLY_MINERAL_Bin.14	ORDER	Chloroflexales	1	8307	0.011
CELLULOSE	TEXAS_LOBLOLLY_MINERAL_Bin.14	FAMILY	Planctomycetaceae	5	89802	0.114
CELLULOSE	TEXAS_LOBLOLLY_MINERAL_Bin.14	SPECIES	Spinosum	3	31820	0.04
CELLULOSE	TEXAS_LOBLOLLY_MINERAL_Bin.14	GENUS	Planctomyces	1	12594	0.016
CELLULOSE	TEXAS_LOBLOLLY_MINERAL_Bin.14	GENUS	Pedosphaera	1	7694	0.01
CELLULOSE	TEXAS_LOBLOLLY_MINERAL_Bin.14	SPECIES	Trichoides	1	8307	0.011
CELLULOSE	TEXAS_LOBLOLLY_MINERAL_Bin.14	ORDER	Xanthomonadales	1	5507	0.007
CELLULOSE	TEXAS_LOBLOLLY_MINERAL_Bin.14	FAMILY	Classification Missing	39	431183	0.547
CELLULOSE	TEXAS_LOBLOLLY_MINERAL_Bin.14	DOMAIN	Bacteria	63	766668	0.973
CELLULOSE	TEXAS_LOBLOLLY_MINERAL_Bin.14	FAMILY	Puniceicoccaceae	4	81274	0.103
CELLULOSE	TEXAS_LOBLOLLY_MINERAL_Bin.14	ORDER	Pseudomonadales	1	12676	0.016
CELLULOSE	TEXAS_LOBLOLLY_MINERAL_Bin.14	FAMILY	Unclassified	2	25766	0.033
CELLULOSE	TEXAS_LOBLOLLY_MINERAL_Bin.14	ORDER	Unclassified	37	415890	0.528
CELLULOSE	TEXAS_LOBLOLLY_MINERAL_Bin.14	TOTALS	-	64	788228	1
CELLULOSE	ONTARIO_JACKPINE_ORGANIC_Bin.12	CLASS		56	248524	1.123
CELLULOSE	ONTARIO_JACKPINE_ORGANIC_Bin.12	ORDER	Ktedonobacterales	1	4823	0.022
CELLULOSE	ONTARIO_JACKPINE_ORGANIC_Bin.12	SPECIES	Fuscus	1	2953	0.013
CELLULOSE	ONTARIO_JACKPINE_ORGANIC_Bin.12	SPECIES	Brasilense	1	2531	0.011
CELLULOSE	ONTARIO_JACKPINE_ORGANIC_Bin.12	SPECIES	Acidiphila	2	10916	0.049
CELLULOSE	ONTARIO_JACKPINE_ORGANIC_Bin.12	SPECIES	Calidirosea	2	6614	0.03
CELLULOSE	ONTARIO_JACKPINE_ORGANIC_Bin.12	PHYLUM	Chlamydiae/Verrucomicrobia group	4	19965	0.09
CELLULOSE	ONTARIO_JACKPINE_ORGANIC_Bin.12	GENUS	Geobacter	1	2769	0.013
CELLULOSE	ONTARIO_JACKPINE_ORGANIC_Bin.12	FAMILY	Rhodospirillaceae	1	2531	0.011
CELLULOSE	ONTARIO_JACKPINE_ORGANIC_Bin.12	GENUS	Desulfotomaculum	1	6481	0.029
CELLULOSE	ONTARIO_JACKPINE_ORGANIC_Bin.12	ORDER	Sphingomonadales	1	3849	0.017
CELLULOSE	ONTARIO_JACKPINE_ORGANIC_Bin.12	GENUS	Paenibacillus	4	19409	0.088
CELLULOSE	ONTARIO_JACKPINE_ORGANIC_Bin.12	PHYLUM	Dictyoglomi	1	6227	0.028
CELLULOSE	ONTARIO_JACKPINE_ORGANIC_Bin.12	GENUS	Chloroflexus	2	11692	0.053
CELLULOSE	ONTARIO_JACKPINE_ORGANIC_Bin.12	FAMILY	Geobacteraceae	1	2769	0.013
CELLULOSE	ONTARIO_JACKPINE_ORGANIC_Bin.12	SPECIES	Sp.	11	45886	0.207
CELLULOSE	ONTARIO_JACKPINE_ORGANIC_Bin.12	ORDER	Dictyoglomales	1	6227	0.028
CELLULOSE	ONTARIO_JACKPINE_ORGANIC_Bin.12	PHYLUM	Nitrospinae	1	3706	0.017
CELLULOSE	ONTARIO_JACKPINE_ORGANIC_Bin.12	ORDER	Burkholderiales	1	2528	0.011
CELLULOSE	ONTARIO_JACKPINE_ORGANIC_Bin.12	SPECIES	Roseus	1	3274	0.015
CELLULOSE	ONTARIO_JACKPINE_ORGANIC_Bin.12	FAMILY	Paenibacillaceae	4	19409	0.088
CELLULOSE	ONTARIO_JACKPINE_ORGANIC_Bin.12	ORDER	Acidobacteriales	2	11915	0.054
CELLULOSE	ONTARIO_JACKPINE_ORGANIC_Bin.12	GENUS	Methanococcus	1	4233	0.019
CELLULOSE	ONTARIO_JACKPINE_ORGANIC_Bin.12	SPECIES	Ethanolicus	1	2909	0.013
CELLULOSE	ONTARIO_JACKPINE_ORGANIC_Bin.12	FAMILY	Cystobacteraceae	1	2953	0.013
CELLULOSE	ONTARIO_JACKPINE_ORGANIC_Bin.12	SPECIES	Thermophilum	1	6227	0.028
CELLULOSE	ONTARIO_JACKPINE_ORGANIC_Bin.12	GENUS	Chthonomonas	2	6614	0.03
CELLULOSE	ONTARIO_JACKPINE_ORGANIC_Bin.12	ORDER	Nostocales	4	13743	0.062
CELLULOSE	ONTARIO_JACKPINE_ORGANIC_Bin.12	GENUS	Candidatus	2	7521	0.034
CELLULOSE	ONTARIO_JACKPINE_ORGANIC_Bin.12	PHYLUM	Armatimonadetes	6	30158	0.136
CELLULOSE	ONTARIO_JACKPINE_ORGANIC_Bin.12	PHYLUM	Cyanobacteria	6	23704	0.107
CELLULOSE	ONTARIO_JACKPINE_ORGANIC_Bin.12	GENUS	Pedosphaera	1	3074	0.014
CELLULOSE	ONTARIO_JACKPINE_ORGANIC_Bin.12	FAMILY	Thermoanaerobacteraceae	1	2909	0.013
CELLULOSE	ONTARIO_JACKPINE_ORGANIC_Bin.12	ORDER	Xanthomonadales	1	2553	0.012
CELLULOSE	ONTARIO_JACKPINE_ORGANIC_Bin.12	GENUS	Poribacteria	3	10544	0.048
CELLULOSE	ONTARIO_JACKPINE_ORGANIC_Bin.12	GENUS	Nitrospina	1	3706	0.017
CELLULOSE	ONTARIO_JACKPINE_ORGANIC_Bin.12	ORDER	Verrucomicrobiales	2	5863	0.026
CELLULOSE	ONTARIO_JACKPINE_ORGANIC_Bin.12	FAMILY	Sphingomonadaceae	1	3849	0.017
CELLULOSE	ONTARIO_JACKPINE_ORGANIC_Bin.12	GENUS	Mesorhizobium	1	5798	0.026
CELLULOSE	ONTARIO_JACKPINE_ORGANIC_Bin.12	FAMILY	Nostocaceae	1	2555	0.012
CELLULOSE	ONTARIO_JACKPINE_ORGANIC_Bin.12	GENUS	Novosphingobium	1	3849	0.017
CELLULOSE	ONTARIO_JACKPINE_ORGANIC_Bin.12	GENUS	Phenylobacterium	1	3015	0.014
CELLULOSE	ONTARIO_JACKPINE_ORGANIC_Bin.12	FAMILY	Dictyoglomaceae	1	6227	0.028
CELLULOSE	ONTARIO_JACKPINE_ORGANIC_Bin.12	SPECIES	Elgii	1	4601	0.021
CELLULOSE	ONTARIO_JACKPINE_ORGANIC_Bin.12	DOMAIN	Archaea	1	4233	0.019
CELLULOSE	ONTARIO_JACKPINE_ORGANIC_Bin.12	GENUS	Pseudochrobactrum	1	4232	0.019
CELLULOSE	ONTARIO_JACKPINE_ORGANIC_Bin.12	SPECIES	Terrenum	1	4935	0.022
CELLULOSE	ONTARIO_JACKPINE_ORGANIC_Bin.12	GENUS	Cystobacter	1	2953	0.013
CELLULOSE	ONTARIO_JACKPINE_ORGANIC_Bin.12	ORDER	Bacillales	6	33701	0.152
CELLULOSE	ONTARIO_JACKPINE_ORGANIC_Bin.12	SPECIES	Hofmanni	1	4145	0.019
CELLULOSE	ONTARIO_JACKPINE_ORGANIC_Bin.12	GENUS	Azospirillum	1	2531	0.011
CELLULOSE	ONTARIO_JACKPINE_ORGANIC_Bin.12	ORDER	Phycisphaerales	1	5113	0.023
CELLULOSE	ONTARIO_JACKPINE_ORGANIC_Bin.12	ORDER	Rhodospirillales	1	2531	0.011
CELLULOSE	ONTARIO_JACKPINE_ORGANIC_Bin.12	GENUS	Scytonema	1	4145	0.019
CELLULOSE	ONTARIO_JACKPINE_ORGANIC_Bin.12	ORDER	Chthonomonadales	2	6614	0.03
CELLULOSE	ONTARIO_JACKPINE_ORGANIC_Bin.12	FAMILY	Chloroflexaceae	2	11692	0.053
CELLULOSE	ONTARIO_JACKPINE_ORGANIC_Bin.12	GENUS	Phycisphaera	1	5113	0.023
CELLULOSE	ONTARIO_JACKPINE_ORGANIC_Bin.12	SPECIES	Thermoglucosidasius	1	6418	0.029
CELLULOSE	ONTARIO_JACKPINE_ORGANIC_Bin.12	ORDER	Chloroflexales	2	11692	0.053
CELLULOSE	ONTARIO_JACKPINE_ORGANIC_Bin.12	GENUS	Sorangium	1	3471	0.016
CELLULOSE	ONTARIO_JACKPINE_ORGANIC_Bin.12	GENUS	Verrucomicrobiae	1	7131	0.032
CELLULOSE	ONTARIO_JACKPINE_ORGANIC_Bin.12	ORDER	Rhizobiales	2	10030	0.045
CELLULOSE	ONTARIO_JACKPINE_ORGANIC_Bin.12	FAMILY	Comamonadaceae	1	2528	0.011
CELLULOSE	ONTARIO_JACKPINE_ORGANIC_Bin.12	FAMILY	Planctomycetaceae	2	10916	0.049
CELLULOSE	ONTARIO_JACKPINE_ORGANIC_Bin.12	GENUS	unclassified	1	2599	0.012
CELLULOSE	ONTARIO_JACKPINE_ORGANIC_Bin.12	SPECIES	Cellulosum	1	3471	0.016
CELLULOSE	ONTARIO_JACKPINE_ORGANIC_Bin.12	ORDER	Desulfuromonadales	1	2769	0.013
CELLULOSE	ONTARIO_JACKPINE_ORGANIC_Bin.12	GENUS	Paenisporosarcina	1	7874	0.036
CELLULOSE	ONTARIO_JACKPINE_ORGANIC_Bin.12	PHYLUM	unclassified Bacteria	5	18078	0.082
CELLULOSE	ONTARIO_JACKPINE_ORGANIC_Bin.12	FAMILY	Phyllobacteriaceae	1	5798	0.026
CELLULOSE	ONTARIO_JACKPINE_ORGANIC_Bin.12	PHYLUM	Euryarchaeota	1	4233	0.019
CELLULOSE	ONTARIO_JACKPINE_ORGANIC_Bin.12	SPECIES	Mikurensis	1	5113	0.023
CELLULOSE	ONTARIO_JACKPINE_ORGANIC_Bin.12	ORDER	Actinomycetales	1	3126	0.014
CELLULOSE	ONTARIO_JACKPINE_ORGANIC_Bin.12	ORDER	Clostridiales	1	6481	0.029
CELLULOSE	ONTARIO_JACKPINE_ORGANIC_Bin.12	SPECIES	Gracilis	1	3706	0.017
CELLULOSE	ONTARIO_JACKPINE_ORGANIC_Bin.12	PHYLUM	Fibrobacteres/Acidobacteria group	2	11915	0.054
CELLULOSE	ONTARIO_JACKPINE_ORGANIC_Bin.12	ORDER	Planctomycetales	2	10916	0.049
CELLULOSE	ONTARIO_JACKPINE_ORGANIC_Bin.12	GENUS	Nostoc	1	2555	0.012
CELLULOSE	ONTARIO_JACKPINE_ORGANIC_Bin.12	FAMILY	Chthonomonadaceae	2	6614	0.03
CELLULOSE	ONTARIO_JACKPINE_ORGANIC_Bin.12	GENUS	Xanthomonas	1	2553	0.012
CELLULOSE	ONTARIO_JACKPINE_ORGANIC_Bin.12	GENUS	Geitlerinema	1	6284	0.028
CELLULOSE	ONTARIO_JACKPINE_ORGANIC_Bin.12	GENUS	Opitutaceae	1	6971	0.031
CELLULOSE	ONTARIO_JACKPINE_ORGANIC_Bin.12	PHYLUM	Proteobacteria	10	33699	0.152
CELLULOSE	ONTARIO_JACKPINE_ORGANIC_Bin.12	FAMILY	Phycisphaeraceae	1	5113	0.023
CELLULOSE	ONTARIO_JACKPINE_ORGANIC_Bin.12	FAMILY	Bacillaceae	1	6418	0.029
CELLULOSE	ONTARIO_JACKPINE_ORGANIC_Bin.12	ORDER	Chroococcales	1	3677	0.017
CELLULOSE	ONTARIO_JACKPINE_ORGANIC_Bin.12	SPECIES	Parvula	1	3074	0.014
CELLULOSE	ONTARIO_JACKPINE_ORGANIC_Bin.12	GENUS	Dictyoglomus	1	6227	0.028
CELLULOSE	ONTARIO_JACKPINE_ORGANIC_Bin.12	GENUS	Terriglobus	1	3274	0.015
CELLULOSE	ONTARIO_JACKPINE_ORGANIC_Bin.12	FAMILY	Ktedonobacteraceae	1	4823	0.022
CELLULOSE	ONTARIO_JACKPINE_ORGANIC_Bin.12	ORDER	Myxococcales	2	6424	0.029
CELLULOSE	ONTARIO_JACKPINE_ORGANIC_Bin.12	FAMILY	Nitrospinaceae	1	3706	0.017
CELLULOSE	ONTARIO_JACKPINE_ORGANIC_Bin.12	GENUS	Geobacillus	1	6418	0.029
CELLULOSE	ONTARIO_JACKPINE_ORGANIC_Bin.12	GENUS	Thermobaculum	1	4935	0.022
CELLULOSE	ONTARIO_JACKPINE_ORGANIC_Bin.12	FAMILY	Verrucomicrobiaceae	1	2789	0.013
CELLULOSE	ONTARIO_JACKPINE_ORGANIC_Bin.12	SPECIES	Aggregans	2	11692	0.053
CELLULOSE	ONTARIO_JACKPINE_ORGANIC_Bin.12	FAMILY	Peptococcaceae	1	6481	0.029
CELLULOSE	ONTARIO_JACKPINE_ORGANIC_Bin.12	ORDER	Oscillatoriales	1	6284	0.028
CELLULOSE	ONTARIO_JACKPINE_ORGANIC_Bin.12	FAMILY	Methanococcaceae	1	4233	0.019
CELLULOSE	ONTARIO_JACKPINE_ORGANIC_Bin.12	GENUS	Ktedonobacter	1	4823	0.022
CELLULOSE	ONTARIO_JACKPINE_ORGANIC_Bin.12	SPECIES	Campestris	1	2553	0.012
CELLULOSE	ONTARIO_JACKPINE_ORGANIC_Bin.12	FAMILY	Scytonemataceae	1	4145	0.019
CELLULOSE	ONTARIO_JACKPINE_ORGANIC_Bin.12	FAMILY	Caulobacteraceae	1	3015	0.014
CELLULOSE	ONTARIO_JACKPINE_ORGANIC_Bin.12	SPECIES	Curdlanolyticus	1	4260	0.019
CELLULOSE	ONTARIO_JACKPINE_ORGANIC_Bin.12	GENUS	Cyanothece	1	3677	0.017
CELLULOSE	ONTARIO_JACKPINE_ORGANIC_Bin.12	FAMILY	Rivulariaceae	2	7043	0.032
CELLULOSE	ONTARIO_JACKPINE_ORGANIC_Bin.12	ORDER	Caulobacterales	1	3015	0.014
CELLULOSE	ONTARIO_JACKPINE_ORGANIC_Bin.12	SPECIES	Lindaniclasticum	1	3849	0.017
CELLULOSE	ONTARIO_JACKPINE_ORGANIC_Bin.12	ORDER	Thermoanaerobacterales	1	2909	0.013
CELLULOSE	ONTARIO_JACKPINE_ORGANIC_Bin.12	GENUS	Singulisphaera	2	10916	0.049
CELLULOSE	ONTARIO_JACKPINE_ORGANIC_Bin.12	SPECIES	Bacterium	6	37538	0.17
CELLULOSE	ONTARIO_JACKPINE_ORGANIC_Bin.12	PHYLUM	Actinobacteria	1	3126	0.014
CELLULOSE	ONTARIO_JACKPINE_ORGANIC_Bin.12	FAMILY	Polyangiaceae	1	3471	0.016
CELLULOSE	ONTARIO_JACKPINE_ORGANIC_Bin.12	FAMILY	Planococcaceae	1	7874	0.036
CELLULOSE	ONTARIO_JACKPINE_ORGANIC_Bin.12	SPECIES	Zucineum	1	3015	0.014
CELLULOSE	ONTARIO_JACKPINE_ORGANIC_Bin.12	GENUS	Calothrix	2	7043	0.032
CELLULOSE	ONTARIO_JACKPINE_ORGANIC_Bin.12	ORDER	Opitutales	1	6971	0.031
CELLULOSE	ONTARIO_JACKPINE_ORGANIC_Bin.12	GENUS	Verrucomicrobium	1	2789	0.013
CELLULOSE	ONTARIO_JACKPINE_ORGANIC_Bin.12	GENUS	Acidobacteriaceae	2	11915	0.054
CELLULOSE	ONTARIO_JACKPINE_ORGANIC_Bin.12	SPECIES	Racemifer	1	4823	0.022
CELLULOSE	ONTARIO_JACKPINE_ORGANIC_Bin.12	SPECIES	Daejeonensis	2	10548	0.048
CELLULOSE	ONTARIO_JACKPINE_ORGANIC_Bin.12	PHYLUM	Firmicutes	8	43091	0.195
CELLULOSE	ONTARIO_JACKPINE_ORGANIC_Bin.12	FAMILY	Brucellaceae	1	4232	0.019
CELLULOSE	ONTARIO_JACKPINE_ORGANIC_Bin.12	PHYLUM	Chloroflexi	3	16515	0.075
CELLULOSE	ONTARIO_JACKPINE_ORGANIC_Bin.12	PHYLUM	Planctomycetes	3	16029	0.072
CELLULOSE	ONTARIO_JACKPINE_ORGANIC_Bin.12	GENUS	Thermoanaerobacter	1	2909	0.013
CELLULOSE	ONTARIO_JACKPINE_ORGANIC_Bin.12	FAMILY	Xanthomonadaceae	1	2553	0.012
CELLULOSE	ONTARIO_JACKPINE_ORGANIC_Bin.12	GENUS	Acidovorax	1	2528	0.011
CELLULOSE	ONTARIO_JACKPINE_ORGANIC_Bin.12	ORDER	Methanococcales	1	4233	0.019
CELLULOSE	ONTARIO_JACKPINE_ORGANIC_Bin.12	SPECIES	Spinosum	1	2789	0.013
CELLULOSE	ONTARIO_JACKPINE_ORGANIC_Bin.12	SPECIES	Calescamantes	1	2599	0.012
CELLULOSE	ONTARIO_JACKPINE_ORGANIC_Bin.12	ORDER	Nitrospinales	1	3706	0.017
CELLULOSE	ONTARIO_JACKPINE_ORGANIC_Bin.12	SPECIES	Acetoxidans	1	6481	0.029
CELLULOSE	ONTARIO_JACKPINE_ORGANIC_Bin.12	GENUS	Actinoplanes	1	3126	0.014
CELLULOSE	ONTARIO_JACKPINE_ORGANIC_Bin.12	SPECIES	Maripaludis	1	4233	0.019
CELLULOSE	ONTARIO_JACKPINE_ORGANIC_Bin.12	DOMAIN	Bacteria	48	214441	0.969
CELLULOSE	ONTARIO_JACKPINE_ORGANIC_Bin.12	FAMILY	Classification Missing	11	50016	0.226
CELLULOSE	ONTARIO_JACKPINE_ORGANIC_Bin.12	FAMILY	Unclassified	4	24654	0.111
CELLULOSE	ONTARIO_JACKPINE_ORGANIC_Bin.12	ORDER	Unclassified	8	39623	0.179
CELLULOSE	ONTARIO_JACKPINE_ORGANIC_Bin.12	SPECIES	Unclassified	2	10163	0.046
CELLULOSE	ONTARIO_JACKPINE_ORGANIC_Bin.12	TOTALS	-	49	221316	1
CELLULOSE	ONTARIO_JACKPINE_MINERAL_Bin.17	CLASS		587	2893232	1.133
CELLULOSE	ONTARIO_JACKPINE_MINERAL_Bin.17	SPECIES	Fuscus	1	3540	0.001
CELLULOSE	ONTARIO_JACKPINE_MINERAL_Bin.17	GENUS	Capnocytophaga	1	2787	0.001
CELLULOSE	ONTARIO_JACKPINE_MINERAL_Bin.17	SPECIES	Mesophilicum	2	13011	0.005
CELLULOSE	ONTARIO_JACKPINE_MINERAL_Bin.17	FAMILY	Dehalococcoidaceae	1	4953	0.002
CELLULOSE	ONTARIO_JACKPINE_MINERAL_Bin.17	SPECIES	Punctiforme	1	5102	0.002
CELLULOSE	ONTARIO_JACKPINE_MINERAL_Bin.17	FAMILY	Geobacteraceae	2	6641	0.003
CELLULOSE	ONTARIO_JACKPINE_MINERAL_Bin.17	GENUS	Blastopirellula	2	10499	0.004
CELLULOSE	ONTARIO_JACKPINE_MINERAL_Bin.17	SPECIES	Sp.	43	192727	0.075
CELLULOSE	ONTARIO_JACKPINE_MINERAL_Bin.17	GENUS	Coraliomargarita	3	11828	0.005
CELLULOSE	ONTARIO_JACKPINE_MINERAL_Bin.17	ORDER	Cytophagales	9	38668	0.015
CELLULOSE	ONTARIO_JACKPINE_MINERAL_Bin.17	SPECIES	Hampsonii	1	6941	0.003
CELLULOSE	ONTARIO_JACKPINE_MINERAL_Bin.17	SPECIES	Oxytoca	1	2776	0.001
CELLULOSE	ONTARIO_JACKPINE_MINERAL_Bin.17	SPECIES	Pinensis	1	3508	0.001
CELLULOSE	ONTARIO_JACKPINE_MINERAL_Bin.17	GENUS	Geminocystis	1	6871	0.003
CELLULOSE	ONTARIO_JACKPINE_MINERAL_Bin.17	SPECIES	Beijingensis	2	10781	0.004
CELLULOSE	ONTARIO_JACKPINE_MINERAL_Bin.17	GENUS	Nodosilinea	1	2600	0.001
CELLULOSE	ONTARIO_JACKPINE_MINERAL_Bin.17	SPECIES	Niastensis	1	2879	0.001
CELLULOSE	ONTARIO_JACKPINE_MINERAL_Bin.17	FAMILY	Alteromonadaceae	1	2672	0.001
CELLULOSE	ONTARIO_JACKPINE_MINERAL_Bin.17	GENUS	Gloeobacter	2	10700	0.004
CELLULOSE	ONTARIO_JACKPINE_MINERAL_Bin.17	ORDER	Methylacidiphilales	76	391478	0.153
CELLULOSE	ONTARIO_JACKPINE_MINERAL_Bin.17	SPECIES	Chthonoplastes	3	27381	0.011
CELLULOSE	ONTARIO_JACKPINE_MINERAL_Bin.17	SPECIES	Putida	1	8844	0.003
CELLULOSE	ONTARIO_JACKPINE_MINERAL_Bin.17	SPECIES	Violaceus	1	3663	0.001
CELLULOSE	ONTARIO_JACKPINE_MINERAL_Bin.17	GENUS	Planctomyces	2	10005	0.004
CELLULOSE	ONTARIO_JACKPINE_MINERAL_Bin.17	GENUS	Akkermansia	12	51015	0.02
CELLULOSE	ONTARIO_JACKPINE_MINERAL_Bin.17	GENUS	Bordetella	1	19811	0.008
CELLULOSE	ONTARIO_JACKPINE_MINERAL_Bin.17	GENUS	Burkholderia	8	35998	0.014
CELLULOSE	ONTARIO_JACKPINE_MINERAL_Bin.17	GENUS	Flavobacterium	1	3327	0.001
CELLULOSE	ONTARIO_JACKPINE_MINERAL_Bin.17	GENUS	Klebsiella	1	2776	0.001
CELLULOSE	ONTARIO_JACKPINE_MINERAL_Bin.17	GENUS	Xanthobacteraceae	1	2978	0.001
CELLULOSE	ONTARIO_JACKPINE_MINERAL_Bin.17	GENUS	Mesorhizobium	2	7141	0.003
CELLULOSE	ONTARIO_JACKPINE_MINERAL_Bin.17	FAMILY	Bradyrhizobiaceae	3	9817	0.004
CELLULOSE	ONTARIO_JACKPINE_MINERAL_Bin.17	SPECIES	Marinum	1	4769	0.002
CELLULOSE	ONTARIO_JACKPINE_MINERAL_Bin.17	FAMILY	Anaerolineaceae	3	11404	0.004
CELLULOSE	ONTARIO_JACKPINE_MINERAL_Bin.17	GENUS	Microscilla	2	8166	0.003
CELLULOSE	ONTARIO_JACKPINE_MINERAL_Bin.17	SPECIES	Geofontis	1	2589	0.001
CELLULOSE	ONTARIO_JACKPINE_MINERAL_Bin.17	FAMILY	Chromobacteriaceae	1	7162	0.003
CELLULOSE	ONTARIO_JACKPINE_MINERAL_Bin.17	FAMILY	Cyclobacteriaceae	2	10547	0.004
CELLULOSE	ONTARIO_JACKPINE_MINERAL_Bin.17	GENUS	Cylindrospermum	1	2920	0.001
CELLULOSE	ONTARIO_JACKPINE_MINERAL_Bin.17	SPECIES	Baltica	2	8695	0.003
CELLULOSE	ONTARIO_JACKPINE_MINERAL_Bin.17	GENUS	Escherichia	1	4110	0.002
CELLULOSE	ONTARIO_JACKPINE_MINERAL_Bin.17	SPECIES	Hofmanni	1	3594	0.001
CELLULOSE	ONTARIO_JACKPINE_MINERAL_Bin.17	SPECIES	Andamanensis	1	2821	0.001
CELLULOSE	ONTARIO_JACKPINE_MINERAL_Bin.17	FAMILY	Porphyromonadaceae	6	24584	0.01
CELLULOSE	ONTARIO_JACKPINE_MINERAL_Bin.17	GENUS	Pseudogulbenkiania	1	7162	0.003
CELLULOSE	ONTARIO_JACKPINE_MINERAL_Bin.17	GENUS	Lyngbya	1	2551	0.001
CELLULOSE	ONTARIO_JACKPINE_MINERAL_Bin.17	SPECIES	Seropedicae	2	5214	0.002
CELLULOSE	ONTARIO_JACKPINE_MINERAL_Bin.17	SPECIES	Tunisiense	1	2632	0.001
CELLULOSE	ONTARIO_JACKPINE_MINERAL_Bin.17	SPECIES	Muciniphila	10	41123	0.016
CELLULOSE	ONTARIO_JACKPINE_MINERAL_Bin.17	FAMILY	Puniceicoccaceae	3	11828	0.005
CELLULOSE	ONTARIO_JACKPINE_MINERAL_Bin.17	SPECIES	Nigro-viridis	1	2506	0.001
CELLULOSE	ONTARIO_JACKPINE_MINERAL_Bin.17	ORDER	Actinomycetales	6	27828	0.011
CELLULOSE	ONTARIO_JACKPINE_MINERAL_Bin.17	SPECIES	Raciborskii	1	4295	0.002
CELLULOSE	ONTARIO_JACKPINE_MINERAL_Bin.17	GENUS	Aromatoleum	1	6838	0.003
CELLULOSE	ONTARIO_JACKPINE_MINERAL_Bin.17	FAMILY	Waddliaceae	1	7252	0.003
CELLULOSE	ONTARIO_JACKPINE_MINERAL_Bin.17	GENUS	Actinopolymorpha	1	4266	0.002
CELLULOSE	ONTARIO_JACKPINE_MINERAL_Bin.17	FAMILY	Neisseriaceae	1	6047	0.002
CELLULOSE	ONTARIO_JACKPINE_MINERAL_Bin.17	GENUS	Methylomicrobium	2	9832	0.004
CELLULOSE	ONTARIO_JACKPINE_MINERAL_Bin.17	GENUS	Ignavibacterium	1	4732	0.002
CELLULOSE	ONTARIO_JACKPINE_MINERAL_Bin.17	GENUS	SAR324	1	3123	0.001
CELLULOSE	ONTARIO_JACKPINE_MINERAL_Bin.17	GENUS	Solimonas	1	5458	0.002
CELLULOSE	ONTARIO_JACKPINE_MINERAL_Bin.17	SPECIES	Alaskensis	1	4063	0.002
CELLULOSE	ONTARIO_JACKPINE_MINERAL_Bin.17	GENUS	Bacteroides	9	36691	0.014
CELLULOSE	ONTARIO_JACKPINE_MINERAL_Bin.17	GENUS	Opitutaceae	50	265812	0.104
CELLULOSE	ONTARIO_JACKPINE_MINERAL_Bin.17	FAMILY	Hyphomicrobiaceae	4	17514	0.007
CELLULOSE	ONTARIO_JACKPINE_MINERAL_Bin.17	GENUS	Methylacidiphilum	76	391478	0.153
CELLULOSE	ONTARIO_JACKPINE_MINERAL_Bin.17	ORDER	Dehalococcoidales	1	4953	0.002
CELLULOSE	ONTARIO_JACKPINE_MINERAL_Bin.17	FAMILY	Syntrophobacteraceae	1	5257	0.002
CELLULOSE	ONTARIO_JACKPINE_MINERAL_Bin.17	GENUS	Bombus	1	3017	0.001
CELLULOSE	ONTARIO_JACKPINE_MINERAL_Bin.17	SPECIES	Vietnamiensis	1	3296	0.001
CELLULOSE	ONTARIO_JACKPINE_MINERAL_Bin.17	SPECIES	Parvula	24	124075	0.049
CELLULOSE	ONTARIO_JACKPINE_MINERAL_Bin.17	SPECIES	Methanolicus	1	2512	0.001
CELLULOSE	ONTARIO_JACKPINE_MINERAL_Bin.17	SPECIES	Johnsonii	1	8349	0.003
CELLULOSE	ONTARIO_JACKPINE_MINERAL_Bin.17	SPECIES	Akajimensis	3	11828	0.005
CELLULOSE	ONTARIO_JACKPINE_MINERAL_Bin.17	GENUS	Cylindrospermopsis	1	4295	0.002
CELLULOSE	ONTARIO_JACKPINE_MINERAL_Bin.17	GENUS	Legionella	1	2892	0.001
CELLULOSE	ONTARIO_JACKPINE_MINERAL_Bin.17	SPECIES	Obscuriglobus	3	13833	0.005
CELLULOSE	ONTARIO_JACKPINE_MINERAL_Bin.17	FAMILY	Verrucomicrobiaceae	41	198243	0.078
CELLULOSE	ONTARIO_JACKPINE_MINERAL_Bin.17	ORDER	Vibrionales	1	3897	0.002
CELLULOSE	ONTARIO_JACKPINE_MINERAL_Bin.17	FAMILY	Desulfobulbaceae	4	13857	0.005
CELLULOSE	ONTARIO_JACKPINE_MINERAL_Bin.17	GENUS	Rhizobium	1	2722	0.001
CELLULOSE	ONTARIO_JACKPINE_MINERAL_Bin.17	SPECIES	Bacterium	55	265508	0.104
CELLULOSE	ONTARIO_JACKPINE_MINERAL_Bin.17	GENUS	Mucilaginibacter	1	7554	0.003
CELLULOSE	ONTARIO_JACKPINE_MINERAL_Bin.17	PHYLUM	Actinobacteria	6	27828	0.011
CELLULOSE	ONTARIO_JACKPINE_MINERAL_Bin.17	SPECIES	Mccartyi	1	4953	0.002
CELLULOSE	ONTARIO_JACKPINE_MINERAL_Bin.17	GENUS	Myxococcus	2	7581	0.003
CELLULOSE	ONTARIO_JACKPINE_MINERAL_Bin.17	SPECIES	Lactis	1	12154	0.005
CELLULOSE	ONTARIO_JACKPINE_MINERAL_Bin.17	GENUS	Holophaga	1	7974	0.003
CELLULOSE	ONTARIO_JACKPINE_MINERAL_Bin.17	GENUS	Spirosoma	1	2635	0.001
CELLULOSE	ONTARIO_JACKPINE_MINERAL_Bin.17	PHYLUM	Thermodesulfobacteria <phylum>	1	2589	0.001
CELLULOSE	ONTARIO_JACKPINE_MINERAL_Bin.17	GENUS	Desulfobulbus	3	11073	0.004
CELLULOSE	ONTARIO_JACKPINE_MINERAL_Bin.17	GENUS	Kingella	1	6047	0.002
CELLULOSE	ONTARIO_JACKPINE_MINERAL_Bin.17	GENUS	Alteromonas	1	2672	0.001
CELLULOSE	ONTARIO_JACKPINE_MINERAL_Bin.17	GENUS	Duganella	1	4134	0.002
CELLULOSE	ONTARIO_JACKPINE_MINERAL_Bin.17	SPECIES	Erythraea	1	7870	0.003
CELLULOSE	ONTARIO_JACKPINE_MINERAL_Bin.17	SPECIES	Kilaueensis	1	7037	0.003
CELLULOSE	ONTARIO_JACKPINE_MINERAL_Bin.17	FAMILY	Acidobacteriaceae	20	91904	0.036
CELLULOSE	ONTARIO_JACKPINE_MINERAL_Bin.17	FAMILY	Paenibacillaceae	5	35301	0.014
CELLULOSE	ONTARIO_JACKPINE_MINERAL_Bin.17	FAMILY	Methylacidiphilaceae	76	391478	0.153
CELLULOSE	ONTARIO_JACKPINE_MINERAL_Bin.17	GENUS	Cesiribacter	1	2821	0.001
CELLULOSE	ONTARIO_JACKPINE_MINERAL_Bin.17	SPECIES	Limnophilus	1	4891	0.002
CELLULOSE	ONTARIO_JACKPINE_MINERAL_Bin.17	SPECIES	Ciceri	1	4411	0.002
CELLULOSE	ONTARIO_JACKPINE_MINERAL_Bin.17	ORDER	Spirochaetales	3	18963	0.007
CELLULOSE	ONTARIO_JACKPINE_MINERAL_Bin.17	GENUS	Methylocystis	2	7979	0.003
CELLULOSE	ONTARIO_JACKPINE_MINERAL_Bin.17	SPECIES	Lipoferum	1	5689	0.002
CELLULOSE	ONTARIO_JACKPINE_MINERAL_Bin.17	SPECIES	Foetida	1	7974	0.003
CELLULOSE	ONTARIO_JACKPINE_MINERAL_Bin.17	DOMAIN	Opisthokonta	2	11672	0.005
CELLULOSE	ONTARIO_JACKPINE_MINERAL_Bin.17	SPECIES	Frigoris	1	3327	0.001
CELLULOSE	ONTARIO_JACKPINE_MINERAL_Bin.17	GENUS	Anaeromyxobacter	1	8043	0.003
CELLULOSE	ONTARIO_JACKPINE_MINERAL_Bin.17	SPECIES	Spinosum	5	24879	0.01
CELLULOSE	ONTARIO_JACKPINE_MINERAL_Bin.17	SPECIES	Lutea	1	3718	0.001
CELLULOSE	ONTARIO_JACKPINE_MINERAL_Bin.17	GENUS	Algoriphagus	1	5778	0.002
CELLULOSE	ONTARIO_JACKPINE_MINERAL_Bin.17	GENUS	Chroococcidiopsis	2	9436	0.004
CELLULOSE	ONTARIO_JACKPINE_MINERAL_Bin.17	FAMILY	Classification Missing	133	665458	0.261
CELLULOSE	ONTARIO_JACKPINE_MINERAL_Bin.17	GENUS	Microcoleus	1	3292	0.001
CELLULOSE	ONTARIO_JACKPINE_MINERAL_Bin.17	SPECIES	Alcaliphilum	1	6379	0.002
CELLULOSE	ONTARIO_JACKPINE_MINERAL_Bin.17	SPECIES	Thermophila	3	11404	0.004
CELLULOSE	ONTARIO_JACKPINE_MINERAL_Bin.17	SPECIES	Acidiphila	1	3959	0.002
CELLULOSE	ONTARIO_JACKPINE_MINERAL_Bin.17	SPECIES	Cellulosilytica	1	2515	0.001
CELLULOSE	ONTARIO_JACKPINE_MINERAL_Bin.17	ORDER	Ignavibacteriales	1	4732	0.002
CELLULOSE	ONTARIO_JACKPINE_MINERAL_Bin.17	GENUS	Poribacteria	2	5828	0.002
CELLULOSE	ONTARIO_JACKPINE_MINERAL_Bin.17	GENUS	Geobacter	2	6641	0.003
CELLULOSE	ONTARIO_JACKPINE_MINERAL_Bin.17	FAMILY	Rhodospirillaceae	6	24086	0.009
CELLULOSE	ONTARIO_JACKPINE_MINERAL_Bin.17	SPECIES	Subtilis	1	3852	0.002
CELLULOSE	ONTARIO_JACKPINE_MINERAL_Bin.17	FAMILY	Anaeromyxobacteraceae	1	8043	0.003
CELLULOSE	ONTARIO_JACKPINE_MINERAL_Bin.17	ORDER	Sphingomonadales	2	7680	0.003
CELLULOSE	ONTARIO_JACKPINE_MINERAL_Bin.17	GENUS	Rubritalea	6	43228	0.017
CELLULOSE	ONTARIO_JACKPINE_MINERAL_Bin.17	FAMILY	Rhizobiaceae	1	2722	0.001
CELLULOSE	ONTARIO_JACKPINE_MINERAL_Bin.17	PHYLUM	Deferribacteres <phylum>	1	2534	0.001
CELLULOSE	ONTARIO_JACKPINE_MINERAL_Bin.17	SPECIES	Translucens	1	4472	0.002
CELLULOSE	ONTARIO_JACKPINE_MINERAL_Bin.17	SPECIES	Maxima	1	3616	0.001
CELLULOSE	ONTARIO_JACKPINE_MINERAL_Bin.17	SPECIES	Hermannii	1	4110	0.002
CELLULOSE	ONTARIO_JACKPINE_MINERAL_Bin.17	ORDER	Desulfobacterales	5	26562	0.01
CELLULOSE	ONTARIO_JACKPINE_MINERAL_Bin.17	ORDER	Lactobacillales	1	5071	0.002
CELLULOSE	ONTARIO_JACKPINE_MINERAL_Bin.17	FAMILY	Methylophilaceae	1	3229	0.001
CELLULOSE	ONTARIO_JACKPINE_MINERAL_Bin.17	GENUS	Tannerella	4	13272	0.005
CELLULOSE	ONTARIO_JACKPINE_MINERAL_Bin.17	FAMILY	Ignavibacteriaceae	1	4732	0.002
CELLULOSE	ONTARIO_JACKPINE_MINERAL_Bin.17	ORDER	Acidithiobacillales	1	3686	0.001
CELLULOSE	ONTARIO_JACKPINE_MINERAL_Bin.17	ORDER	Acidobacteriales	20	91904	0.036
CELLULOSE	ONTARIO_JACKPINE_MINERAL_Bin.17	SPECIES	Machipongonensis	1	5778	0.002
CELLULOSE	ONTARIO_JACKPINE_MINERAL_Bin.17	FAMILY	Carnobacteriaceae	1	5071	0.002
CELLULOSE	ONTARIO_JACKPINE_MINERAL_Bin.17	ORDER	Nostocales	6	27307	0.011
CELLULOSE	ONTARIO_JACKPINE_MINERAL_Bin.17	GENUS	Candidatus	6	27573	0.011
CELLULOSE	ONTARIO_JACKPINE_MINERAL_Bin.17	ORDER	Flavobacteriales	2	6114	0.002
CELLULOSE	ONTARIO_JACKPINE_MINERAL_Bin.17	GENUS	Cystobacter	1	3540	0.001
CELLULOSE	ONTARIO_JACKPINE_MINERAL_Bin.17	SPECIES	Barengoltzii	2	9534	0.004
CELLULOSE	ONTARIO_JACKPINE_MINERAL_Bin.17	FAMILY	Sphingomonadaceae	2	7680	0.003
CELLULOSE	ONTARIO_JACKPINE_MINERAL_Bin.17	GENUS	Calditerrivibrio	1	2534	0.001
CELLULOSE	ONTARIO_JACKPINE_MINERAL_Bin.17	GENUS	Herbaspirillum	2	5214	0.002
CELLULOSE	ONTARIO_JACKPINE_MINERAL_Bin.17	GENUS	Gemmata	3	13833	0.005
CELLULOSE	ONTARIO_JACKPINE_MINERAL_Bin.17	ORDER	Myxococcales	8	44525	0.017
CELLULOSE	ONTARIO_JACKPINE_MINERAL_Bin.17	SPECIES	Cyanobacterium	1	3589	0.001
CELLULOSE	ONTARIO_JACKPINE_MINERAL_Bin.17	SPECIES	Hongdengensis	1	6982	0.003
CELLULOSE	ONTARIO_JACKPINE_MINERAL_Bin.17	FAMILY	Burkholderiaceae	13	71919	0.028
CELLULOSE	ONTARIO_JACKPINE_MINERAL_Bin.17	ORDER	Sphingobacteriales	2	11062	0.004
CELLULOSE	ONTARIO_JACKPINE_MINERAL_Bin.17	SPECIES	Friuliensis	1	3837	0.002
CELLULOSE	ONTARIO_JACKPINE_MINERAL_Bin.17	SPECIES	Fluxus	1	2856	0.001
CELLULOSE	ONTARIO_JACKPINE_MINERAL_Bin.17	FAMILY	Clostridiaceae	1	2632	0.001
CELLULOSE	ONTARIO_JACKPINE_MINERAL_Bin.17	FAMILY	Myxococcaceae	2	7581	0.003
CELLULOSE	ONTARIO_JACKPINE_MINERAL_Bin.17	GENUS	planctomycete	1	4024	0.002
CELLULOSE	ONTARIO_JACKPINE_MINERAL_Bin.17	GENUS	Moorea	1	3876	0.002
CELLULOSE	ONTARIO_JACKPINE_MINERAL_Bin.17	ORDER	Chthonomonadales	2	10550	0.004
CELLULOSE	ONTARIO_JACKPINE_MINERAL_Bin.17	FAMILY	Chloroflexaceae	2	9644	0.004
CELLULOSE	ONTARIO_JACKPINE_MINERAL_Bin.17	FAMILY	Polyangiaceae	3	20514	0.008
CELLULOSE	ONTARIO_JACKPINE_MINERAL_Bin.17	GENUS	Methylophilus	1	3229	0.001
CELLULOSE	ONTARIO_JACKPINE_MINERAL_Bin.17	SPECIES	Impatiens	1	3017	0.001
CELLULOSE	ONTARIO_JACKPINE_MINERAL_Bin.17	SPECIES	Cryptum	1	4018	0.002
CELLULOSE	ONTARIO_JACKPINE_MINERAL_Bin.17	SPECIES	Epipsammum	1	4606	0.002
CELLULOSE	ONTARIO_JACKPINE_MINERAL_Bin.17	GENUS	marine	1	3593	0.001
CELLULOSE	ONTARIO_JACKPINE_MINERAL_Bin.17	GENUS	Sorangium	3	20514	0.008
CELLULOSE	ONTARIO_JACKPINE_MINERAL_Bin.17	ORDER	Alteromonadales	1	2672	0.001
CELLULOSE	ONTARIO_JACKPINE_MINERAL_Bin.17	FAMILY	Enterobacteriaceae	4	15505	0.006
CELLULOSE	ONTARIO_JACKPINE_MINERAL_Bin.17	FAMILY	Planctomycetaceae	11	54333	0.021
CELLULOSE	ONTARIO_JACKPINE_MINERAL_Bin.17	GENUS	Deinococcus	2	8853	0.003
CELLULOSE	ONTARIO_JACKPINE_MINERAL_Bin.17	FAMILY	Phyllobacteriaceae	3	16418	0.006
CELLULOSE	ONTARIO_JACKPINE_MINERAL_Bin.17	SPECIES	Elkanii	1	4055	0.002
CELLULOSE	ONTARIO_JACKPINE_MINERAL_Bin.17	SPECIES	Hyodysenteriae	1	6068	0.002
CELLULOSE	ONTARIO_JACKPINE_MINERAL_Bin.17	ORDER	Thermodesulfobacteriales	1	2589	0.001
CELLULOSE	ONTARIO_JACKPINE_MINERAL_Bin.17	FAMILY	Deferribacteraceae	1	2534	0.001
CELLULOSE	ONTARIO_JACKPINE_MINERAL_Bin.17	ORDER	Gloeobacterales	2	10700	0.004
CELLULOSE	ONTARIO_JACKPINE_MINERAL_Bin.17	GENUS	Chitinophaga	1	3508	0.001
CELLULOSE	ONTARIO_JACKPINE_MINERAL_Bin.17	SPECIES	Marcescens	1	5560	0.002
CELLULOSE	ONTARIO_JACKPINE_MINERAL_Bin.17	SPECIES	Variicoloris	1	5458	0.002
CELLULOSE	ONTARIO_JACKPINE_MINERAL_Bin.17	SPECIES	Phytofirmans	1	5986	0.002
CELLULOSE	ONTARIO_JACKPINE_MINERAL_Bin.17	SPECIES	Mobilis	1	2846	0.001
CELLULOSE	ONTARIO_JACKPINE_MINERAL_Bin.17	ORDER	Puniceicoccales	3	11828	0.005
CELLULOSE	ONTARIO_JACKPINE_MINERAL_Bin.17	FAMILY	Chthonomonadaceae	2	10550	0.004
CELLULOSE	ONTARIO_JACKPINE_MINERAL_Bin.17	SPECIES	Cenocepacia	2	9596	0.004
CELLULOSE	ONTARIO_JACKPINE_MINERAL_Bin.17	ORDER	Oceanospirillales	2	9876	0.004
CELLULOSE	ONTARIO_JACKPINE_MINERAL_Bin.17	GENUS	Geitlerinema	1	8167	0.003
CELLULOSE	ONTARIO_JACKPINE_MINERAL_Bin.17	SPECIES	Castenholzii	3	13994	0.005
CELLULOSE	ONTARIO_JACKPINE_MINERAL_Bin.17	PHYLUM	Proteobacteria	110	513232	0.201
CELLULOSE	ONTARIO_JACKPINE_MINERAL_Bin.17	SPECIES	Marinus	1	5835	0.002
CELLULOSE	ONTARIO_JACKPINE_MINERAL_Bin.17	FAMILY	Scytonemataceae	1	3594	0.001
CELLULOSE	ONTARIO_JACKPINE_MINERAL_Bin.17	FAMILY	Bacillaceae	3	14776	0.006
CELLULOSE	ONTARIO_JACKPINE_MINERAL_Bin.17	FAMILY	Acidithiobacillaceae	1	3686	0.001
CELLULOSE	ONTARIO_JACKPINE_MINERAL_Bin.17	SPECIES	Paludis	1	7554	0.003
CELLULOSE	ONTARIO_JACKPINE_MINERAL_Bin.17	GENUS	uncultured	2	6692	0.003
CELLULOSE	ONTARIO_JACKPINE_MINERAL_Bin.17	GENUS	Cyclobacterium	1	4769	0.002
CELLULOSE	ONTARIO_JACKPINE_MINERAL_Bin.17	GENUS	Terriglobus	2	7291	0.003
CELLULOSE	ONTARIO_JACKPINE_MINERAL_Bin.17	SPECIES	Pneumophila	1	2892	0.001
CELLULOSE	ONTARIO_JACKPINE_MINERAL_Bin.17	FAMILY	Bacteroidaceae	9	36691	0.014
CELLULOSE	ONTARIO_JACKPINE_MINERAL_Bin.17	SPECIES	Chondrophila	1	7252	0.003
CELLULOSE	ONTARIO_JACKPINE_MINERAL_Bin.17	SPECIES	Aggregans	2	9644	0.004
CELLULOSE	ONTARIO_JACKPINE_MINERAL_Bin.17	ORDER	Legionellales	1	2892	0.001
CELLULOSE	ONTARIO_JACKPINE_MINERAL_Bin.17	ORDER	Oscillatoriales	12	65840	0.026
CELLULOSE	ONTARIO_JACKPINE_MINERAL_Bin.17	PHYLUM	Metazoa	2	11672	0.005
CELLULOSE	ONTARIO_JACKPINE_MINERAL_Bin.17	ORDER	Enterobacteriales	4	15505	0.006
CELLULOSE	ONTARIO_JACKPINE_MINERAL_Bin.17	SPECIES	Fulvus	1	2536	0.001
CELLULOSE	ONTARIO_JACKPINE_MINERAL_Bin.17	SPECIES	Daltonii	1	3351	0.001
CELLULOSE	ONTARIO_JACKPINE_MINERAL_Bin.17	SPECIES	Aquibiodomus	1	9277	0.004
CELLULOSE	ONTARIO_JACKPINE_MINERAL_Bin.17	SPECIES	Kururiensis	1	3260	0.001
CELLULOSE	ONTARIO_JACKPINE_MINERAL_Bin.17	GENUS	Aeromonas	2	9838	0.004
CELLULOSE	ONTARIO_JACKPINE_MINERAL_Bin.17	SPECIES	Koribacter	5	21705	0.009
CELLULOSE	ONTARIO_JACKPINE_MINERAL_Bin.17	GENUS	Methylobacter	1	3846	0.002
CELLULOSE	ONTARIO_JACKPINE_MINERAL_Bin.17	GENUS	Microcystis	1	3927	0.002
CELLULOSE	ONTARIO_JACKPINE_MINERAL_Bin.17	SPECIES	Caviae	1	5671	0.002
CELLULOSE	ONTARIO_JACKPINE_MINERAL_Bin.17	GENUS	Rhodothermus	1	5835	0.002
CELLULOSE	ONTARIO_JACKPINE_MINERAL_Bin.17	GENUS	Roseiflexus	3	13994	0.005
CELLULOSE	ONTARIO_JACKPINE_MINERAL_Bin.17	ORDER	Chlamydiales	1	7252	0.003
CELLULOSE	ONTARIO_JACKPINE_MINERAL_Bin.17	GENUS	Clostridium	1	2632	0.001
CELLULOSE	ONTARIO_JACKPINE_MINERAL_Bin.17	ORDER	Bombus	1	3017	0.001
CELLULOSE	ONTARIO_JACKPINE_MINERAL_Bin.17	SPECIES	Producens	1	3876	0.002
CELLULOSE	ONTARIO_JACKPINE_MINERAL_Bin.17	ORDER	Holophagales	1	7974	0.003
CELLULOSE	ONTARIO_JACKPINE_MINERAL_Bin.17	GENUS	Acaryochloris	3	12119	0.005
CELLULOSE	ONTARIO_JACKPINE_MINERAL_Bin.17	SPECIES	Bemidjiensis	1	3290	0.001
CELLULOSE	ONTARIO_JACKPINE_MINERAL_Bin.17	SPECIES	Fluorescens	2	5839	0.002
CELLULOSE	ONTARIO_JACKPINE_MINERAL_Bin.17	GENUS	Janthinobacterium	2	7972	0.003
CELLULOSE	ONTARIO_JACKPINE_MINERAL_Bin.17	GENUS	Crinalium	1	4606	0.002
CELLULOSE	ONTARIO_JACKPINE_MINERAL_Bin.17	ORDER	Rhodospirillales	8	31534	0.012
CELLULOSE	ONTARIO_JACKPINE_MINERAL_Bin.17	SPECIES	Paradoxus	1	2983	0.001
CELLULOSE	ONTARIO_JACKPINE_MINERAL_Bin.17	ORDER	Neisseriales	2	13209	0.005
CELLULOSE	ONTARIO_JACKPINE_MINERAL_Bin.17	FAMILY	Apidae	1	3017	0.001
CELLULOSE	ONTARIO_JACKPINE_MINERAL_Bin.17	GENUS	Thioalkalivibrio	1	3435	0.001
CELLULOSE	ONTARIO_JACKPINE_MINERAL_Bin.17	FAMILY	Cytophagaceae	6	25300	0.01
CELLULOSE	ONTARIO_JACKPINE_MINERAL_Bin.17	SPECIES	Peraridilitoris	1	3513	0.001
CELLULOSE	ONTARIO_JACKPINE_MINERAL_Bin.17	ORDER	Selenomonadales	1	3228	0.001
CELLULOSE	ONTARIO_JACKPINE_MINERAL_Bin.17	GENUS	Leifsonia	1	3435	0.001
CELLULOSE	ONTARIO_JACKPINE_MINERAL_Bin.17	GENUS	Actinoplanes	1	3837	0.002
CELLULOSE	ONTARIO_JACKPINE_MINERAL_Bin.17	GENUS	Methylobacterium	5	22839	0.009
CELLULOSE	ONTARIO_JACKPINE_MINERAL_Bin.17	ORDER	Pseudomonadales	5	22804	0.009
CELLULOSE	ONTARIO_JACKPINE_MINERAL_Bin.17	SPECIES	Oleiciplenus	1	4373	0.002
CELLULOSE	ONTARIO_JACKPINE_MINERAL_Bin.17	SPECIES	Bingchenggensis	1	5362	0.002
CELLULOSE	ONTARIO_JACKPINE_MINERAL_Bin.17	PHYLUM	Chlamydiae/Verrucomicrobia group	268	1373582	0.538
CELLULOSE	ONTARIO_JACKPINE_MINERAL_Bin.17	SPECIES	Vannielii	1	3363	0.001
CELLULOSE	ONTARIO_JACKPINE_MINERAL_Bin.17	SPECIES	Terrae	28	147860	0.058
CELLULOSE	ONTARIO_JACKPINE_MINERAL_Bin.17	GENUS	Paenibacillus	4	24808	0.01
CELLULOSE	ONTARIO_JACKPINE_MINERAL_Bin.17	GENUS	Chloroflexus	2	9644	0.004
CELLULOSE	ONTARIO_JACKPINE_MINERAL_Bin.17	ORDER	Thiotrichales	2	10393	0.004
CELLULOSE	ONTARIO_JACKPINE_MINERAL_Bin.17	SPECIES	Salmonicida	1	4167	0.002
CELLULOSE	ONTARIO_JACKPINE_MINERAL_Bin.17	GENUS	Tistrella	1	2846	0.001
CELLULOSE	ONTARIO_JACKPINE_MINERAL_Bin.17	SPECIES	Nodulosa	1	2600	0.001
CELLULOSE	ONTARIO_JACKPINE_MINERAL_Bin.17	GENUS	Magnetospirillum	3	12605	0.005
CELLULOSE	ONTARIO_JACKPINE_MINERAL_Bin.17	SPECIES	Funiformis	1	3228	0.001
CELLULOSE	ONTARIO_JACKPINE_MINERAL_Bin.17	SPECIES	Nitroreducens	1	2534	0.001
CELLULOSE	ONTARIO_JACKPINE_MINERAL_Bin.17	SPECIES	Afghaniensis	1	3058	0.001
CELLULOSE	ONTARIO_JACKPINE_MINERAL_Bin.17	GENUS	Chthonomonas	2	10550	0.004
CELLULOSE	ONTARIO_JACKPINE_MINERAL_Bin.17	SPECIES	Plymuthica	1	3059	0.001
CELLULOSE	ONTARIO_JACKPINE_MINERAL_Bin.17	FAMILY	Sulfuricellaceae	1	3328	0.001
CELLULOSE	ONTARIO_JACKPINE_MINERAL_Bin.17	ORDER	Sulfuricellales	1	3328	0.001
CELLULOSE	ONTARIO_JACKPINE_MINERAL_Bin.17	PHYLUM	Armatimonadetes	2	10550	0.004
CELLULOSE	ONTARIO_JACKPINE_MINERAL_Bin.17	SPECIES	Watsonii	1	3813	0.001
CELLULOSE	ONTARIO_JACKPINE_MINERAL_Bin.17	GENUS	Pedosphaera	24	124075	0.049
CELLULOSE	ONTARIO_JACKPINE_MINERAL_Bin.17	SPECIES	Sallentina	1	7342	0.003
CELLULOSE	ONTARIO_JACKPINE_MINERAL_Bin.17	SPECIES	Dendritiformis	1	3120	0.001
CELLULOSE	ONTARIO_JACKPINE_MINERAL_Bin.17	SPECIES	Calidirosea	2	10550	0.004
CELLULOSE	ONTARIO_JACKPINE_MINERAL_Bin.17	SPECIES	Stagnale	1	2920	0.001
CELLULOSE	ONTARIO_JACKPINE_MINERAL_Bin.17	GENUS	Cohnella	1	10493	0.004
CELLULOSE	ONTARIO_JACKPINE_MINERAL_Bin.17	SPECIES	Cluster	1	3123	0.001
CELLULOSE	ONTARIO_JACKPINE_MINERAL_Bin.17	SPECIES	Brasiliensis	1	5114	0.002
CELLULOSE	ONTARIO_JACKPINE_MINERAL_Bin.17	SPECIES	Herdmanii	1	6871	0.003
CELLULOSE	ONTARIO_JACKPINE_MINERAL_Bin.17	GENUS	Pseudomonas	5	22804	0.009
CELLULOSE	ONTARIO_JACKPINE_MINERAL_Bin.17	ORDER	Bacillales	8	50077	0.02
CELLULOSE	ONTARIO_JACKPINE_MINERAL_Bin.17	ORDER	Aeromonadales	2	9838	0.004
CELLULOSE	ONTARIO_JACKPINE_MINERAL_Bin.17	GENUS	Anaerolinea	3	11404	0.004
CELLULOSE	ONTARIO_JACKPINE_MINERAL_Bin.17	PHYLUM	Spirochaetes	3	18963	0.007
CELLULOSE	ONTARIO_JACKPINE_MINERAL_Bin.17	FAMILY	Oxalobacteraceae	6	20199	0.008
CELLULOSE	ONTARIO_JACKPINE_MINERAL_Bin.17	GENUS	Azospirillum	1	5689	0.002
CELLULOSE	ONTARIO_JACKPINE_MINERAL_Bin.17	SPECIES	Vulnificus	1	3897	0.002
CELLULOSE	ONTARIO_JACKPINE_MINERAL_Bin.17	ORDER	Muscicapidae	1	8655	0.003
CELLULOSE	ONTARIO_JACKPINE_MINERAL_Bin.17	GENUS	Scytonema	1	3594	0.001
CELLULOSE	ONTARIO_JACKPINE_MINERAL_Bin.17	FAMILY	Methylococcaceae	4	21587	0.008
CELLULOSE	ONTARIO_JACKPINE_MINERAL_Bin.17	GENUS	Opitutus	28	147860	0.058
CELLULOSE	ONTARIO_JACKPINE_MINERAL_Bin.17	GENUS	Ectothiorhodospira	1	3917	0.002
CELLULOSE	ONTARIO_JACKPINE_MINERAL_Bin.17	ORDER	Chloroflexales	5	23638	0.009
CELLULOSE	ONTARIO_JACKPINE_MINERAL_Bin.17	GENUS	Verrucomicrobiae	9	47808	0.019
CELLULOSE	ONTARIO_JACKPINE_MINERAL_Bin.17	GENUS	Stigmatella	1	4847	0.002
CELLULOSE	ONTARIO_JACKPINE_MINERAL_Bin.17	FAMILY	Comamonadaceae	3	15863	0.006
CELLULOSE	ONTARIO_JACKPINE_MINERAL_Bin.17	FAMILY	Alcaligenaceae	1	19811	0.008
CELLULOSE	ONTARIO_JACKPINE_MINERAL_Bin.17	GENUS	Dysgonomonas	1	2963	0.001
CELLULOSE	ONTARIO_JACKPINE_MINERAL_Bin.17	FAMILY	Flavobacteriaceae	2	6114	0.002
CELLULOSE	ONTARIO_JACKPINE_MINERAL_Bin.17	GENUS	Serratia	2	8619	0.003
CELLULOSE	ONTARIO_JACKPINE_MINERAL_Bin.17	FAMILY	Vibrionaceae	1	3897	0.002
CELLULOSE	ONTARIO_JACKPINE_MINERAL_Bin.17	SPECIES	Japonicum	1	2657	0.001
CELLULOSE	ONTARIO_JACKPINE_MINERAL_Bin.17	GENUS	Crocosphaera	1	3813	0.001
CELLULOSE	ONTARIO_JACKPINE_MINERAL_Bin.17	ORDER	Bacteroidales	16	64519	0.025
CELLULOSE	ONTARIO_JACKPINE_MINERAL_Bin.17	GENUS	Vibrio	1	3897	0.002
CELLULOSE	ONTARIO_JACKPINE_MINERAL_Bin.17	FAMILY	Methylocystaceae	2	7979	0.003
CELLULOSE	ONTARIO_JACKPINE_MINERAL_Bin.17	SPECIES	Aromaticum	1	6838	0.003
CELLULOSE	ONTARIO_JACKPINE_MINERAL_Bin.17	SPECIES	Fructosivorans	1	4424	0.002
CELLULOSE	ONTARIO_JACKPINE_MINERAL_Bin.17	GENUS	Desulfococcus	1	12705	0.005
CELLULOSE	ONTARIO_JACKPINE_MINERAL_Bin.17	GENUS	Carnobacterium	1	5071	0.002
CELLULOSE	ONTARIO_JACKPINE_MINERAL_Bin.17	GENUS	zeta	1	2798	0.001
CELLULOSE	ONTARIO_JACKPINE_MINERAL_Bin.17	SPECIES	Alkaliphilus	1	2784	0.001
CELLULOSE	ONTARIO_JACKPINE_MINERAL_Bin.17	GENUS	Bacillus	3	14776	0.006
CELLULOSE	ONTARIO_JACKPINE_MINERAL_Bin.17	SPECIES	Kingae	1	6047	0.002
CELLULOSE	ONTARIO_JACKPINE_MINERAL_Bin.17	FAMILY	Thermodesulfobacteriaceae	1	2589	0.001
CELLULOSE	ONTARIO_JACKPINE_MINERAL_Bin.17	GENUS	Xanthomonas	2	11167	0.004
CELLULOSE	ONTARIO_JACKPINE_MINERAL_Bin.17	GENUS	Saccharopolyspora	1	7870	0.003
CELLULOSE	ONTARIO_JACKPINE_MINERAL_Bin.17	SPECIES	Magneticus	1	3295	0.001
CELLULOSE	ONTARIO_JACKPINE_MINERAL_Bin.17	FAMILY	Sinobacteraceae	2	8169	0.003
CELLULOSE	ONTARIO_JACKPINE_MINERAL_Bin.17	GENUS	Sphingopyxis	1	4063	0.002
CELLULOSE	ONTARIO_JACKPINE_MINERAL_Bin.17	ORDER	Chroococcales	9	42723	0.017
CELLULOSE	ONTARIO_JACKPINE_MINERAL_Bin.17	GENUS	Syntrophobacter	1	5257	0.002
CELLULOSE	ONTARIO_JACKPINE_MINERAL_Bin.17	GENUS	Gloeocapsa	2	11860	0.005
CELLULOSE	ONTARIO_JACKPINE_MINERAL_Bin.17	GENUS	Desulfurivibrio	1	2784	0.001
CELLULOSE	ONTARIO_JACKPINE_MINERAL_Bin.17	GENUS	Bradyrhizobium	3	9817	0.004
CELLULOSE	ONTARIO_JACKPINE_MINERAL_Bin.17	SPECIES	Dehalogenans	1	8043	0.003
CELLULOSE	ONTARIO_JACKPINE_MINERAL_Bin.17	SPECIES	Magneticum	3	12605	0.005
CELLULOSE	ONTARIO_JACKPINE_MINERAL_Bin.17	SPECIES	Bryophila	1	2983	0.001
CELLULOSE	ONTARIO_JACKPINE_MINERAL_Bin.17	GENUS	Nitratireductor	1	9277	0.004
CELLULOSE	ONTARIO_JACKPINE_MINERAL_Bin.17	FAMILY	Piscirickettsiaceae	2	10393	0.004
CELLULOSE	ONTARIO_JACKPINE_MINERAL_Bin.17	SPECIES	Dieselolei	1	2894	0.001
CELLULOSE	ONTARIO_JACKPINE_MINERAL_Bin.17	SPECIES	Extorquens	1	3201	0.001
CELLULOSE	ONTARIO_JACKPINE_MINERAL_Bin.17	GENUS	Acidocella	1	3430	0.001
CELLULOSE	ONTARIO_JACKPINE_MINERAL_Bin.17	GENUS	Ficedula	1	8655	0.003
CELLULOSE	ONTARIO_JACKPINE_MINERAL_Bin.17	GENUS	Cupriavidus	1	4013	0.002
CELLULOSE	ONTARIO_JACKPINE_MINERAL_Bin.17	GENUS	Anaerophaga	1	3244	0.001
CELLULOSE	ONTARIO_JACKPINE_MINERAL_Bin.17	FAMILY	Marinilabiliaceae	1	3244	0.001
CELLULOSE	ONTARIO_JACKPINE_MINERAL_Bin.17	SPECIES	Album	2	8185	0.003
CELLULOSE	ONTARIO_JACKPINE_MINERAL_Bin.17	ORDER	Pleurocapsales	2	9436	0.004
CELLULOSE	ONTARIO_JACKPINE_MINERAL_Bin.17	SPECIES	Parvus	2	7979	0.003
CELLULOSE	ONTARIO_JACKPINE_MINERAL_Bin.17	GENUS	filamentous	1	3589	0.001
CELLULOSE	ONTARIO_JACKPINE_MINERAL_Bin.17	SPECIES	Diazoefficiens	1	3105	0.001
CELLULOSE	ONTARIO_JACKPINE_MINERAL_Bin.17	FAMILY	Aeromonadaceae	2	9838	0.004
CELLULOSE	ONTARIO_JACKPINE_MINERAL_Bin.17	FAMILY	Methylobacteriaceae	5	22839	0.009
CELLULOSE	ONTARIO_JACKPINE_MINERAL_Bin.17	SPECIES	Pnomenusa	1	9270	0.004
CELLULOSE	ONTARIO_JACKPINE_MINERAL_Bin.17	SPECIES	Albicollis	1	8655	0.003
CELLULOSE	ONTARIO_JACKPINE_MINERAL_Bin.17	SPECIES	Crossotus	1	3681	0.001
CELLULOSE	ONTARIO_JACKPINE_MINERAL_Bin.17	SPECIES	Ferrooxidans	2	10848	0.004
CELLULOSE	ONTARIO_JACKPINE_MINERAL_Bin.17	SPECIES	Linguale	1	2635	0.001
CELLULOSE	ONTARIO_JACKPINE_MINERAL_Bin.17	SPECIES	KSU-1	1	4024	0.002
CELLULOSE	ONTARIO_JACKPINE_MINERAL_Bin.17	SPECIES	Vaginatus	1	3292	0.001
CELLULOSE	ONTARIO_JACKPINE_MINERAL_Bin.17	FAMILY	Desulfovibrionaceae	2	7719	0.003
CELLULOSE	ONTARIO_JACKPINE_MINERAL_Bin.17	SPECIES	Tundripaludum	1	3846	0.002
CELLULOSE	ONTARIO_JACKPINE_MINERAL_Bin.17	ORDER	Anaerolineales	3	11404	0.004
CELLULOSE	ONTARIO_JACKPINE_MINERAL_Bin.17	GENUS	Acidithiobacillus	1	3686	0.001
CELLULOSE	ONTARIO_JACKPINE_MINERAL_Bin.17	PHYLUM	Planctomycetes	12	58357	0.023
CELLULOSE	ONTARIO_JACKPINE_MINERAL_Bin.17	SPECIES	Cereus	1	8412	0.003
CELLULOSE	ONTARIO_JACKPINE_MINERAL_Bin.17	GENUS	Sphingobium	1	3617	0.001
CELLULOSE	ONTARIO_JACKPINE_MINERAL_Bin.17	FAMILY	Rhodothermaceae	1	5835	0.002
CELLULOSE	ONTARIO_JACKPINE_MINERAL_Bin.17	SPECIES	Gamma	1	3593	0.001
CELLULOSE	ONTARIO_JACKPINE_MINERAL_Bin.17	SPECIES	Chloracidobacterium	1	5868	0.002
CELLULOSE	ONTARIO_JACKPINE_MINERAL_Bin.17	FAMILY	Xanthomonadaceae	3	13682	0.005
CELLULOSE	ONTARIO_JACKPINE_MINERAL_Bin.17	GENUS	Acidovorax	2	12880	0.005
CELLULOSE	ONTARIO_JACKPINE_MINERAL_Bin.17	GENUS	Desulfovibrio	2	7719	0.003
CELLULOSE	ONTARIO_JACKPINE_MINERAL_Bin.17	PHYLUM	Bacteroidetes/Chlorobi group	31	130930	0.051
CELLULOSE	ONTARIO_JACKPINE_MINERAL_Bin.17	GENUS	Hydrocarboniphaga	1	2711	0.001
CELLULOSE	ONTARIO_JACKPINE_MINERAL_Bin.17	SPECIES	Gingivalis	1	2787	0.001
CELLULOSE	ONTARIO_JACKPINE_MINERAL_Bin.17	FAMILY	Deinococcaceae	2	8853	0.003
CELLULOSE	ONTARIO_JACKPINE_MINERAL_Bin.17	FAMILY	Holophagaceae	1	7974	0.003
CELLULOSE	ONTARIO_JACKPINE_MINERAL_Bin.17	FAMILY	Nostocaceae	5	23713	0.009
CELLULOSE	ONTARIO_JACKPINE_MINERAL_Bin.17	SPECIES	Nitratireducenticrescens	2	10393	0.004
CELLULOSE	ONTARIO_JACKPINE_MINERAL_Bin.17	SPECIES	Lividum	2	7972	0.003
CELLULOSE	ONTARIO_JACKPINE_MINERAL_Bin.17	FAMILY	Legionellaceae	1	2892	0.001
CELLULOSE	ONTARIO_JACKPINE_MINERAL_Bin.17	GENUS	Rudanella	1	3718	0.001
CELLULOSE	ONTARIO_JACKPINE_MINERAL_Bin.17	SPECIES	Denitrificans	2	7632	0.003
CELLULOSE	ONTARIO_JACKPINE_MINERAL_Bin.17	SPECIES	Deserti	1	5340	0.002
CELLULOSE	ONTARIO_JACKPINE_MINERAL_Bin.17	GENUS	Streptomyces	2	8420	0.003
CELLULOSE	ONTARIO_JACKPINE_MINERAL_Bin.17	ORDER	Clostridiales	2	6313	0.002
CELLULOSE	ONTARIO_JACKPINE_MINERAL_Bin.17	SPECIES	Fumariolicum	69	357135	0.14
CELLULOSE	ONTARIO_JACKPINE_MINERAL_Bin.17	SPECIES	Marina	13	74012	0.029
CELLULOSE	ONTARIO_JACKPINE_MINERAL_Bin.17	PHYLUM	Deinococcus-Thermus	2	8853	0.003
CELLULOSE	ONTARIO_JACKPINE_MINERAL_Bin.17	ORDER	Burkholderiales	24	130418	0.051
CELLULOSE	ONTARIO_JACKPINE_MINERAL_Bin.17	SPECIES	Roseus	2	7291	0.003
CELLULOSE	ONTARIO_JACKPINE_MINERAL_Bin.17	FAMILY	Cystobacteraceae	2	8387	0.003
CELLULOSE	ONTARIO_JACKPINE_MINERAL_Bin.17	GENUS	Dyadobacter	2	10781	0.004
CELLULOSE	ONTARIO_JACKPINE_MINERAL_Bin.17	GENUS	Megamonas	1	3228	0.001
CELLULOSE	ONTARIO_JACKPINE_MINERAL_Bin.17	ORDER	Rhodocyclales	1	6838	0.003
CELLULOSE	ONTARIO_JACKPINE_MINERAL_Bin.17	GENUS	Massilia	1	2879	0.001
CELLULOSE	ONTARIO_JACKPINE_MINERAL_Bin.17	PHYLUM	Cyanobacteria	32	159595	0.063
CELLULOSE	ONTARIO_JACKPINE_MINERAL_Bin.17	ORDER	Xanthomonadales	5	21851	0.009
CELLULOSE	ONTARIO_JACKPINE_MINERAL_Bin.17	GENUS	Brachyspira	2	13009	0.005
CELLULOSE	ONTARIO_JACKPINE_MINERAL_Bin.17	SPECIES	Miyakonense	1	7909	0.003
CELLULOSE	ONTARIO_JACKPINE_MINERAL_Bin.17	ORDER	Verrucomicrobiales	65	322318	0.126
CELLULOSE	ONTARIO_JACKPINE_MINERAL_Bin.17	SPECIES	Thermohalophila	1	3244	0.001
CELLULOSE	ONTARIO_JACKPINE_MINERAL_Bin.17	GENUS	Thermodesulfobacterium	1	2589	0.001
CELLULOSE	ONTARIO_JACKPINE_MINERAL_Bin.17	SPECIES	Zoogloeoides	1	4134	0.002
CELLULOSE	ONTARIO_JACKPINE_MINERAL_Bin.17	ORDER	Syntrophobacterales	1	5257	0.002
CELLULOSE	ONTARIO_JACKPINE_MINERAL_Bin.17	SPECIES	Proteobacterium	2	6956	0.003
CELLULOSE	ONTARIO_JACKPINE_MINERAL_Bin.17	FAMILY	Brachyspiraceae	2	13009	0.005
CELLULOSE	ONTARIO_JACKPINE_MINERAL_Bin.17	SPECIES	Fumaroxidans	1	5257	0.002
CELLULOSE	ONTARIO_JACKPINE_MINERAL_Bin.17	SPECIES	Amazonense	1	2946	0.001
CELLULOSE	ONTARIO_JACKPINE_MINERAL_Bin.17	GENUS	Oscillatoria	1	2506	0.001
CELLULOSE	ONTARIO_JACKPINE_MINERAL_Bin.17	GENUS	Dehalococcoides	1	4953	0.002
CELLULOSE	ONTARIO_JACKPINE_MINERAL_Bin.17	ORDER	Methylophilales	1	3229	0.001
CELLULOSE	ONTARIO_JACKPINE_MINERAL_Bin.17	GENUS	Variovorax	1	2983	0.001
CELLULOSE	ONTARIO_JACKPINE_MINERAL_Bin.17	SPECIES	Rhizoxinica	1	3758	0.001
CELLULOSE	ONTARIO_JACKPINE_MINERAL_Bin.17	FAMILY	Ectothiorhodospiraceae	2	7352	0.003
CELLULOSE	ONTARIO_JACKPINE_MINERAL_Bin.17	ORDER	Deferribacterales	1	2534	0.001
CELLULOSE	ONTARIO_JACKPINE_MINERAL_Bin.17	GENUS	Chthoniobacter	52	271066	0.106
CELLULOSE	ONTARIO_JACKPINE_MINERAL_Bin.17	SPECIES	Laeviribosi	1	10493	0.004
CELLULOSE	ONTARIO_JACKPINE_MINERAL_Bin.17	SPECIES	Aeruginosa	3	12048	0.005
CELLULOSE	ONTARIO_JACKPINE_MINERAL_Bin.17	GENUS	Rhodopirellula	3	16037	0.006
CELLULOSE	ONTARIO_JACKPINE_MINERAL_Bin.17	SPECIES	Amorphae	1	2730	0.001
CELLULOSE	ONTARIO_JACKPINE_MINERAL_Bin.17	SPECIES	Basilensis	1	4013	0.002
CELLULOSE	ONTARIO_JACKPINE_MINERAL_Bin.17	GENUS	Butyrivibrio	1	3681	0.001
CELLULOSE	ONTARIO_JACKPINE_MINERAL_Bin.17	ORDER	Rhizobiales	19	80267	0.031
CELLULOSE	ONTARIO_JACKPINE_MINERAL_Bin.17	GENUS	Parabacteroides	1	8349	0.003
CELLULOSE	ONTARIO_JACKPINE_MINERAL_Bin.17	GENUS	Arthrospira	1	3616	0.001
CELLULOSE	ONTARIO_JACKPINE_MINERAL_Bin.17	GENUS	Acidiphilium	1	4018	0.002
CELLULOSE	ONTARIO_JACKPINE_MINERAL_Bin.17	SPECIES	Vasicola	1	6695	0.003
CELLULOSE	ONTARIO_JACKPINE_MINERAL_Bin.17	FAMILY	Muscicapidae	1	8655	0.003
CELLULOSE	ONTARIO_JACKPINE_MINERAL_Bin.17	GENUS	unclassified	1	4347	0.002
CELLULOSE	ONTARIO_JACKPINE_MINERAL_Bin.17	SPECIES	Cellulosum	3	20514	0.008
CELLULOSE	ONTARIO_JACKPINE_MINERAL_Bin.17	GENUS	Trichodesmium	1	7245	0.003
CELLULOSE	ONTARIO_JACKPINE_MINERAL_Bin.17	ORDER	Desulfuromonadales	2	6641	0.003
CELLULOSE	ONTARIO_JACKPINE_MINERAL_Bin.17	FAMILY	Roseiflexaceae	3	13994	0.005
CELLULOSE	ONTARIO_JACKPINE_MINERAL_Bin.17	PHYLUM	unclassified Bacteria	2	5828	0.002
CELLULOSE	ONTARIO_JACKPINE_MINERAL_Bin.17	FAMILY	Desulfobacteraceae	1	12705	0.005
CELLULOSE	ONTARIO_JACKPINE_MINERAL_Bin.17	GENUS	Verrucomicrobia	12	56020	0.022
CELLULOSE	ONTARIO_JACKPINE_MINERAL_Bin.17	GENUS	Ralstonia	3	22638	0.009
CELLULOSE	ONTARIO_JACKPINE_MINERAL_Bin.17	GENUS	Alcanivorax	2	9876	0.004
CELLULOSE	ONTARIO_JACKPINE_MINERAL_Bin.17	SPECIES	Interrogans	1	5954	0.002
CELLULOSE	ONTARIO_JACKPINE_MINERAL_Bin.17	ORDER	Chromatiales	2	7352	0.003
CELLULOSE	ONTARIO_JACKPINE_MINERAL_Bin.17	PHYLUM	Fibrobacteres/Acidobacteria group	22	105746	0.041
CELLULOSE	ONTARIO_JACKPINE_MINERAL_Bin.17	FAMILY	Veillonellaceae	1	3228	0.001
CELLULOSE	ONTARIO_JACKPINE_MINERAL_Bin.17	ORDER	Planctomycetales	12	58357	0.023
CELLULOSE	ONTARIO_JACKPINE_MINERAL_Bin.17	GENUS	Nostoc	3	16498	0.006
CELLULOSE	ONTARIO_JACKPINE_MINERAL_Bin.17	SPECIES	Infernorum	7	34343	0.013
CELLULOSE	ONTARIO_JACKPINE_MINERAL_Bin.17	SPECIES	Flavus	52	271066	0.106
CELLULOSE	ONTARIO_JACKPINE_MINERAL_Bin.17	GENUS	Cyanothece	1	4133	0.002
CELLULOSE	ONTARIO_JACKPINE_MINERAL_Bin.17	FAMILY	Acetobacteraceae	2	7448	0.003
CELLULOSE	ONTARIO_JACKPINE_MINERAL_Bin.17	FAMILY	Flammeovirgaceae	1	2821	0.001
CELLULOSE	ONTARIO_JACKPINE_MINERAL_Bin.17	FAMILY	Rhodocyclaceae	1	6838	0.003
CELLULOSE	ONTARIO_JACKPINE_MINERAL_Bin.17	FAMILY	Lachnospiraceae	1	3681	0.001
CELLULOSE	ONTARIO_JACKPINE_MINERAL_Bin.17	DOMAIN	Unclassified	22	69559	0.027
CELLULOSE	ONTARIO_JACKPINE_MINERAL_Bin.17	GENUS	Hyphomicrobium	3	14151	0.006
CELLULOSE	ONTARIO_JACKPINE_MINERAL_Bin.17	FAMILY	Alcanivoracaceae	2	9876	0.004
CELLULOSE	ONTARIO_JACKPINE_MINERAL_Bin.17	GENUS	delta	1	4158	0.002
CELLULOSE	ONTARIO_JACKPINE_MINERAL_Bin.17	FAMILY	Chitinophagaceae	1	3508	0.001
CELLULOSE	ONTARIO_JACKPINE_MINERAL_Bin.17	FAMILY	Sphingobacteriaceae	1	7554	0.003
CELLULOSE	ONTARIO_JACKPINE_MINERAL_Bin.17	GENUS	Pandoraea	1	9270	0.004
CELLULOSE	ONTARIO_JACKPINE_MINERAL_Bin.17	ORDER	Methylococcales	4	21587	0.008
CELLULOSE	ONTARIO_JACKPINE_MINERAL_Bin.17	SPECIES	Multivorans	2	19824	0.008
CELLULOSE	ONTARIO_JACKPINE_MINERAL_Bin.17	SPECIES	Solanacearum	3	22638	0.009
CELLULOSE	ONTARIO_JACKPINE_MINERAL_Bin.17	GENUS	Singulisphaera	1	3959	0.002
CELLULOSE	ONTARIO_JACKPINE_MINERAL_Bin.17	GENUS	Methylovulum	1	7909	0.003
CELLULOSE	ONTARIO_JACKPINE_MINERAL_Bin.17	SPECIES	Nodulans	1	3782	0.001
CELLULOSE	ONTARIO_JACKPINE_MINERAL_Bin.17	SPECIES	Macleodii	1	2672	0.001
CELLULOSE	ONTARIO_JACKPINE_MINERAL_Bin.17	SPECIES	Thermalis	2	9436	0.004
CELLULOSE	ONTARIO_JACKPINE_MINERAL_Bin.17	FAMILY	Pseudomonadaceae	5	22804	0.009
CELLULOSE	ONTARIO_JACKPINE_MINERAL_Bin.17	SPECIES	Cellulosilyticus	5	22788	0.009
CELLULOSE	ONTARIO_JACKPINE_MINERAL_Bin.17	SPECIES	Aurantiaca	1	4847	0.002
CELLULOSE	ONTARIO_JACKPINE_MINERAL_Bin.17	ORDER	Opitutales	50	265812	0.104
CELLULOSE	ONTARIO_JACKPINE_MINERAL_Bin.17	GENUS	Verrucomicrobium	23	104000	0.041
CELLULOSE	ONTARIO_JACKPINE_MINERAL_Bin.17	GENUS	Rhodomicrobium	1	3363	0.001
CELLULOSE	ONTARIO_JACKPINE_MINERAL_Bin.17	SPECIES	Leguminosarum	1	2722	0.001
CELLULOSE	ONTARIO_JACKPINE_MINERAL_Bin.17	FAMILY	Leptospiraceae	1	5954	0.002
CELLULOSE	ONTARIO_JACKPINE_MINERAL_Bin.17	SPECIES	Erythraeum	1	7245	0.003
CELLULOSE	ONTARIO_JACKPINE_MINERAL_Bin.17	GENUS	Waddlia	1	7252	0.003
CELLULOSE	ONTARIO_JACKPINE_MINERAL_Bin.17	GENUS	Granulicella	4	26449	0.01
CELLULOSE	ONTARIO_JACKPINE_MINERAL_Bin.17	ORDER	Deinococcales	2	8853	0.003
CELLULOSE	ONTARIO_JACKPINE_MINERAL_Bin.17	SPECIES	Gadei	1	2963	0.001
CELLULOSE	ONTARIO_JACKPINE_MINERAL_Bin.17	PHYLUM	Chloroflexi	9	39995	0.016
CELLULOSE	ONTARIO_JACKPINE_MINERAL_Bin.17	GENUS	Nitrospirillum	1	2946	0.001
CELLULOSE	ONTARIO_JACKPINE_MINERAL_Bin.17	PHYLUM	Firmicutes	12	64689	0.025
CELLULOSE	ONTARIO_JACKPINE_MINERAL_Bin.17	SPECIES	Mallensis	4	26449	0.01
CELLULOSE	ONTARIO_JACKPINE_MINERAL_Bin.17	SPECIES	Effusa	1	2711	0.001
CELLULOSE	ONTARIO_JACKPINE_MINERAL_Bin.17	GENUS	Methylophaga	2	10393	0.004
CELLULOSE	ONTARIO_JACKPINE_MINERAL_Bin.17	GENUS	Leptospira	1	5954	0.002
CELLULOSE	ONTARIO_JACKPINE_MINERAL_Bin.17	GENUS	Rudaea	1	2515	0.001
CELLULOSE	ONTARIO_JACKPINE_MINERAL_Bin.17	SPECIES	Alba	1	4266	0.002
CELLULOSE	ONTARIO_JACKPINE_MINERAL_Bin.17	GENUS	Coleofasciculus	3	27381	0.011
CELLULOSE	ONTARIO_JACKPINE_MINERAL_Bin.17	GENUS	Sulfuricella	1	3328	0.001
CELLULOSE	ONTARIO_JACKPINE_MINERAL_Bin.17	SPECIES	Polaribacter	1	3530	0.001
CELLULOSE	ONTARIO_JACKPINE_MINERAL_Bin.17	SPECIES	Propionicus	3	11073	0.004
CELLULOSE	ONTARIO_JACKPINE_MINERAL_Bin.17	SPECIES	Xanthus	1	5045	0.002
CELLULOSE	ONTARIO_JACKPINE_MINERAL_Bin.17	SPECIES	Intestinalis	1	2816	0.001
CELLULOSE	ONTARIO_JACKPINE_MINERAL_Bin.17	ORDER	Desulfovibrionales	2	7719	0.003
CELLULOSE	ONTARIO_JACKPINE_MINERAL_Bin.17	DOMAIN	Bacteria	515	2529963	0.991
CELLULOSE	ONTARIO_JACKPINE_MINERAL_Bin.17	SPECIES	Bronchiseptica	1	19811	0.008
CELLULOSE	ONTARIO_JACKPINE_MINERAL_Bin.17	FAMILY	Unclassified	60	313012	0.123
CELLULOSE	ONTARIO_JACKPINE_MINERAL_Bin.17	PHYLUM	Unclassified	4	18577	0.007
CELLULOSE	ONTARIO_JACKPINE_MINERAL_Bin.17	SPECIES	Unclassified	5	22439	0.009
CELLULOSE	ONTARIO_JACKPINE_MINERAL_Bin.17	ORDER	Unclassified	86	428263	0.168
CELLULOSE	ONTARIO_JACKPINE_MINERAL_Bin.17	TOTALS	-	519	2553520	1
CELLULOSE	ONTARIO_BLACK_SPRUCE_ORGANIC_Bin.11	CLASS		478	4611653	1.001
CELLULOSE	ONTARIO_BLACK_SPRUCE_ORGANIC_Bin.11	GENUS	Amycolatopsis	5	26644	0.006
CELLULOSE	ONTARIO_BLACK_SPRUCE_ORGANIC_Bin.11	SPECIES	Alni	4	33931	0.007
CELLULOSE	ONTARIO_BLACK_SPRUCE_ORGANIC_Bin.11	GENUS	Alkalilimnicola	2	8262	0.002
CELLULOSE	ONTARIO_BLACK_SPRUCE_ORGANIC_Bin.11	GENUS	Xylanimonas	1	5482	0.001
CELLULOSE	ONTARIO_BLACK_SPRUCE_ORGANIC_Bin.11	SPECIES	Acidiphila	1	2661	0.001
CELLULOSE	ONTARIO_BLACK_SPRUCE_ORGANIC_Bin.11	SPECIES	Cellulosilytica	1	5482	0.001
CELLULOSE	ONTARIO_BLACK_SPRUCE_ORGANIC_Bin.11	SPECIES	Globisporus	3	48482	0.011
CELLULOSE	ONTARIO_BLACK_SPRUCE_ORGANIC_Bin.11	SPECIES	Crystallopoietes	4	14822	0.003
CELLULOSE	ONTARIO_BLACK_SPRUCE_ORGANIC_Bin.11	SPECIES	Bingchenggensis	1	4062	0.001
CELLULOSE	ONTARIO_BLACK_SPRUCE_ORGANIC_Bin.11	ORDER	Cytophagales	2	10780	0.002
CELLULOSE	ONTARIO_BLACK_SPRUCE_ORGANIC_Bin.11	GENUS	Arcanobacterium	1	3635	0.001
CELLULOSE	ONTARIO_BLACK_SPRUCE_ORGANIC_Bin.11	SPECIES	Flaccumfaciens	20	130664	0.028
CELLULOSE	ONTARIO_BLACK_SPRUCE_ORGANIC_Bin.11	FAMILY	Rhodospirillaceae	1	2798	0.001
CELLULOSE	ONTARIO_BLACK_SPRUCE_ORGANIC_Bin.11	SPECIES	Casei	3	31145	0.007
CELLULOSE	ONTARIO_BLACK_SPRUCE_ORGANIC_Bin.11	GENUS	Streptomyces	24	166273	0.036
CELLULOSE	ONTARIO_BLACK_SPRUCE_ORGANIC_Bin.11	GENUS	Chelativorans	1	3035	0.001
CELLULOSE	ONTARIO_BLACK_SPRUCE_ORGANIC_Bin.11	GENUS	Kocuria	1	17291	0.004
CELLULOSE	ONTARIO_BLACK_SPRUCE_ORGANIC_Bin.11	SPECIES	Flavigena	1	15744	0.003
CELLULOSE	ONTARIO_BLACK_SPRUCE_ORGANIC_Bin.11	GENUS	Paenibacillus	1	7503	0.002
CELLULOSE	ONTARIO_BLACK_SPRUCE_ORGANIC_Bin.11	SPECIES	Rimosus	1	3973	0.001
CELLULOSE	ONTARIO_BLACK_SPRUCE_ORGANIC_Bin.11	ORDER	Clostridiales	1	4347	0.001
CELLULOSE	ONTARIO_BLACK_SPRUCE_ORGANIC_Bin.11	SPECIES	Linguale	1	6861	0.001
CELLULOSE	ONTARIO_BLACK_SPRUCE_ORGANIC_Bin.11	GENUS	Kitasatospora	1	5386	0.001
CELLULOSE	ONTARIO_BLACK_SPRUCE_ORGANIC_Bin.11	SPECIES	Sp.	66	583059	0.127
CELLULOSE	ONTARIO_BLACK_SPRUCE_ORGANIC_Bin.11	GENUS	Catenulispora	1	2661	0.001
CELLULOSE	ONTARIO_BLACK_SPRUCE_ORGANIC_Bin.11	GENUS	Glaciibacter	6	52618	0.011
CELLULOSE	ONTARIO_BLACK_SPRUCE_ORGANIC_Bin.11	GENUS	Beutenbergia	2	66053	0.014
CELLULOSE	ONTARIO_BLACK_SPRUCE_ORGANIC_Bin.11	GENUS	Rhodanobacter	1	5158	0.001
CELLULOSE	ONTARIO_BLACK_SPRUCE_ORGANIC_Bin.11	SPECIES	Keddieii	1	2995	0.001
CELLULOSE	ONTARIO_BLACK_SPRUCE_ORGANIC_Bin.11	GENUS	Ochrobactrum	1	4429	0.001
CELLULOSE	ONTARIO_BLACK_SPRUCE_ORGANIC_Bin.11	GENUS	Methylococcus	1	2593	0.001
CELLULOSE	ONTARIO_BLACK_SPRUCE_ORGANIC_Bin.11	ORDER	Burkholderiales	8	44510	0.01
CELLULOSE	ONTARIO_BLACK_SPRUCE_ORGANIC_Bin.11	SPECIES	Beijingensis	1	3919	0.001
CELLULOSE	ONTARIO_BLACK_SPRUCE_ORGANIC_Bin.11	SPECIES	Liquefaciens	1	12046	0.003
CELLULOSE	ONTARIO_BLACK_SPRUCE_ORGANIC_Bin.11	GENUS	Azospira	1	6489	0.001
CELLULOSE	ONTARIO_BLACK_SPRUCE_ORGANIC_Bin.11	PHYLUM	Firmicutes	3	17105	0.004
CELLULOSE	ONTARIO_BLACK_SPRUCE_ORGANIC_Bin.11	SPECIES	Oryzae	1	6489	0.001
CELLULOSE	ONTARIO_BLACK_SPRUCE_ORGANIC_Bin.11	FAMILY	Alteromonadaceae	1	9494	0.002
CELLULOSE	ONTARIO_BLACK_SPRUCE_ORGANIC_Bin.11	GENUS	Thermobispora	1	5470	0.001
CELLULOSE	ONTARIO_BLACK_SPRUCE_ORGANIC_Bin.11	ORDER	Acidobacteriales	1	6608	0.001
CELLULOSE	ONTARIO_BLACK_SPRUCE_ORGANIC_Bin.11	GENUS	Clavibacter	59	484363	0.105
CELLULOSE	ONTARIO_BLACK_SPRUCE_ORGANIC_Bin.11	SPECIES	Setae	1	5386	0.001
CELLULOSE	ONTARIO_BLACK_SPRUCE_ORGANIC_Bin.11	SPECIES	Effusa	1	3493	0.001
CELLULOSE	ONTARIO_BLACK_SPRUCE_ORGANIC_Bin.11	SPECIES	Globiformis	3	19915	0.004
CELLULOSE	ONTARIO_BLACK_SPRUCE_ORGANIC_Bin.11	SPECIES	Biprosthecium	1	7456	0.002
CELLULOSE	ONTARIO_BLACK_SPRUCE_ORGANIC_Bin.11	GENUS	Dyadobacter	1	3919	0.001
CELLULOSE	ONTARIO_BLACK_SPRUCE_ORGANIC_Bin.11	SPECIES	Obscurus	2	11210	0.002
CELLULOSE	ONTARIO_BLACK_SPRUCE_ORGANIC_Bin.11	PHYLUM	Oomycetes	1	6223	0.001
CELLULOSE	ONTARIO_BLACK_SPRUCE_ORGANIC_Bin.11	GENUS	Alistipes	1	3726	0.001
CELLULOSE	ONTARIO_BLACK_SPRUCE_ORGANIC_Bin.11	SPECIES	Palustris	1	17291	0.004
CELLULOSE	ONTARIO_BLACK_SPRUCE_ORGANIC_Bin.11	GENUS	Marinobacter	1	9494	0.002
CELLULOSE	ONTARIO_BLACK_SPRUCE_ORGANIC_Bin.11	ORDER	Rhodocyclales	2	10351	0.002
CELLULOSE	ONTARIO_BLACK_SPRUCE_ORGANIC_Bin.11	GENUS	Mycobacterium	5	98738	0.021
CELLULOSE	ONTARIO_BLACK_SPRUCE_ORGANIC_Bin.11	SPECIES	Jostii	1	37690	0.008
CELLULOSE	ONTARIO_BLACK_SPRUCE_ORGANIC_Bin.11	ORDER	Stigonematales	1	9442	0.002
CELLULOSE	ONTARIO_BLACK_SPRUCE_ORGANIC_Bin.11	FAMILY	Acidobacteriaceae	1	6608	0.001
CELLULOSE	ONTARIO_BLACK_SPRUCE_ORGANIC_Bin.11	SPECIES	Saanensis	1	6608	0.001
CELLULOSE	ONTARIO_BLACK_SPRUCE_ORGANIC_Bin.11	SPECIES	Maritypicum	3	12943	0.003
CELLULOSE	ONTARIO_BLACK_SPRUCE_ORGANIC_Bin.11	PHYLUM	Cyanobacteria	3	15666	0.003
CELLULOSE	ONTARIO_BLACK_SPRUCE_ORGANIC_Bin.11	GENUS	Micromonospora	3	57514	0.012
CELLULOSE	ONTARIO_BLACK_SPRUCE_ORGANIC_Bin.11	SPECIES	Chromiiresistens	1	5983	0.001
CELLULOSE	ONTARIO_BLACK_SPRUCE_ORGANIC_Bin.11	ORDER	Xanthomonadales	3	15474	0.003
CELLULOSE	ONTARIO_BLACK_SPRUCE_ORGANIC_Bin.11	GENUS	Agromyces	16	184274	0.04
CELLULOSE	ONTARIO_BLACK_SPRUCE_ORGANIC_Bin.11	GENUS	Modestobacter	1	4991	0.001
CELLULOSE	ONTARIO_BLACK_SPRUCE_ORGANIC_Bin.11	GENUS	Verminephrobacter	1	15550	0.003
CELLULOSE	ONTARIO_BLACK_SPRUCE_ORGANIC_Bin.11	FAMILY	Sphingomonadaceae	2	8278	0.002
CELLULOSE	ONTARIO_BLACK_SPRUCE_ORGANIC_Bin.11	SPECIES	Marinus	1	4991	0.001
CELLULOSE	ONTARIO_BLACK_SPRUCE_ORGANIC_Bin.11	SPECIES	Ginsengisoli	3	33149	0.007
CELLULOSE	ONTARIO_BLACK_SPRUCE_ORGANIC_Bin.11	GENUS	Novosphingobium	1	4425	0.001
CELLULOSE	ONTARIO_BLACK_SPRUCE_ORGANIC_Bin.11	SPECIES	Michiganensis	59	484363	0.105
CELLULOSE	ONTARIO_BLACK_SPRUCE_ORGANIC_Bin.11	SPECIES	Proteobacterium	1	3317	0.001
CELLULOSE	ONTARIO_BLACK_SPRUCE_ORGANIC_Bin.11	FAMILY	Bradyrhizobiaceae	1	11223	0.002
CELLULOSE	ONTARIO_BLACK_SPRUCE_ORGANIC_Bin.11	SPECIES	Hongdengensis	1	3672	0.001
CELLULOSE	ONTARIO_BLACK_SPRUCE_ORGANIC_Bin.11	SPECIES	Bryophila	2	6268	0.001
CELLULOSE	ONTARIO_BLACK_SPRUCE_ORGANIC_Bin.11	SPECIES	Graevenitzii	1	2818	0.001
CELLULOSE	ONTARIO_BLACK_SPRUCE_ORGANIC_Bin.11	SPECIES	Sacchari	1	7280	0.002
CELLULOSE	ONTARIO_BLACK_SPRUCE_ORGANIC_Bin.11	SPECIES	Salsicius	1	4268	0.001
CELLULOSE	ONTARIO_BLACK_SPRUCE_ORGANIC_Bin.11	SPECIES	Amazonense	1	2798	0.001
CELLULOSE	ONTARIO_BLACK_SPRUCE_ORGANIC_Bin.11	FAMILY	Burkholderiaceae	6	20616	0.004
CELLULOSE	ONTARIO_BLACK_SPRUCE_ORGANIC_Bin.11	GENUS	Caulobacter	2	8551	0.002
CELLULOSE	ONTARIO_BLACK_SPRUCE_ORGANIC_Bin.11	SPECIES	Aquatica	54	598991	0.13
CELLULOSE	ONTARIO_BLACK_SPRUCE_ORGANIC_Bin.11	SPECIES	Missouriensis	1	2811	0.001
CELLULOSE	ONTARIO_BLACK_SPRUCE_ORGANIC_Bin.11	SPECIES	Bottropensis	3	23239	0.005
CELLULOSE	ONTARIO_BLACK_SPRUCE_ORGANIC_Bin.11	SPECIES	Acidoterrestris	1	5255	0.001
CELLULOSE	ONTARIO_BLACK_SPRUCE_ORGANIC_Bin.11	ORDER	Peronosporales	1	6223	0.001
CELLULOSE	ONTARIO_BLACK_SPRUCE_ORGANIC_Bin.11	SPECIES	Friuliensis	5	47435	0.01
CELLULOSE	ONTARIO_BLACK_SPRUCE_ORGANIC_Bin.11	SPECIES	Vancoresmycina	1	3022	0.001
CELLULOSE	ONTARIO_BLACK_SPRUCE_ORGANIC_Bin.11	SPECIES	Phenoliruptrix	1	2621	0.001
CELLULOSE	ONTARIO_BLACK_SPRUCE_ORGANIC_Bin.11	GENUS	Sphingomonas	1	3853	0.001
CELLULOSE	ONTARIO_BLACK_SPRUCE_ORGANIC_Bin.11	SPECIES	Flavida	1	7875	0.002
CELLULOSE	ONTARIO_BLACK_SPRUCE_ORGANIC_Bin.11	GENUS	Microcoleus	1	3472	0.001
CELLULOSE	ONTARIO_BLACK_SPRUCE_ORGANIC_Bin.11	ORDER	Bacillales	2	12758	0.003
CELLULOSE	ONTARIO_BLACK_SPRUCE_ORGANIC_Bin.11	GENUS	Sciscionella	1	4913	0.001
CELLULOSE	ONTARIO_BLACK_SPRUCE_ORGANIC_Bin.11	FAMILY	Ectothiorhodospiraceae	2	8262	0.002
CELLULOSE	ONTARIO_BLACK_SPRUCE_ORGANIC_Bin.11	SPECIES	Rubra	16	104693	0.023
CELLULOSE	ONTARIO_BLACK_SPRUCE_ORGANIC_Bin.11	GENUS	Nocardia	1	4339	0.001
CELLULOSE	ONTARIO_BLACK_SPRUCE_ORGANIC_Bin.11	SPECIES	Coelicolor	1	2542	0.001
CELLULOSE	ONTARIO_BLACK_SPRUCE_ORGANIC_Bin.11	SPECIES	Aminoaromatica	1	3862	0.001
CELLULOSE	ONTARIO_BLACK_SPRUCE_ORGANIC_Bin.11	FAMILY	Methylococcaceae	1	2593	0.001
CELLULOSE	ONTARIO_BLACK_SPRUCE_ORGANIC_Bin.11	SPECIES	Xyli	74	1093562	0.237
CELLULOSE	ONTARIO_BLACK_SPRUCE_ORGANIC_Bin.11	GENUS	Asticcacaulis	1	7456	0.002
CELLULOSE	ONTARIO_BLACK_SPRUCE_ORGANIC_Bin.11	GENUS	Alicyclobacillus	1	5255	0.001
CELLULOSE	ONTARIO_BLACK_SPRUCE_ORGANIC_Bin.11	SPECIES	Ehrlichii	2	8262	0.002
CELLULOSE	ONTARIO_BLACK_SPRUCE_ORGANIC_Bin.11	FAMILY	Paenibacillaceae	1	7503	0.002
CELLULOSE	ONTARIO_BLACK_SPRUCE_ORGANIC_Bin.11	SPECIES	Gilvus	1	3797	0.001
CELLULOSE	ONTARIO_BLACK_SPRUCE_ORGANIC_Bin.11	GENUS	Microbispora	1	21653	0.005
CELLULOSE	ONTARIO_BLACK_SPRUCE_ORGANIC_Bin.11	GENUS	Corynebacterium	1	9593	0.002
CELLULOSE	ONTARIO_BLACK_SPRUCE_ORGANIC_Bin.11	GENUS	Mastigocladopsis	1	9442	0.002
CELLULOSE	ONTARIO_BLACK_SPRUCE_ORGANIC_Bin.11	ORDER	Alteromonadales	1	9494	0.002
CELLULOSE	ONTARIO_BLACK_SPRUCE_ORGANIC_Bin.11	ORDER	Rhizobiales	4	21581	0.005
CELLULOSE	ONTARIO_BLACK_SPRUCE_ORGANIC_Bin.11	ORDER	Sphingomonadales	2	8278	0.002
CELLULOSE	ONTARIO_BLACK_SPRUCE_ORGANIC_Bin.11	FAMILY	Comamonadaceae	2	23894	0.005
CELLULOSE	ONTARIO_BLACK_SPRUCE_ORGANIC_Bin.11	FAMILY	Enterobacteriaceae	1	12046	0.003
CELLULOSE	ONTARIO_BLACK_SPRUCE_ORGANIC_Bin.11	SPECIES	Marina	1	4913	0.001
CELLULOSE	ONTARIO_BLACK_SPRUCE_ORGANIC_Bin.11	GENUS	Serratia	1	12046	0.003
CELLULOSE	ONTARIO_BLACK_SPRUCE_ORGANIC_Bin.11	GENUS	Salinispora	1	9995	0.002
CELLULOSE	ONTARIO_BLACK_SPRUCE_ORGANIC_Bin.11	SPECIES	Eiseniae	1	15550	0.003
CELLULOSE	ONTARIO_BLACK_SPRUCE_ORGANIC_Bin.11	SPECIES	Sulphureus	2	14770	0.003
CELLULOSE	ONTARIO_BLACK_SPRUCE_ORGANIC_Bin.11	SPECIES	Equi	1	5841	0.001
CELLULOSE	ONTARIO_BLACK_SPRUCE_ORGANIC_Bin.11	SPECIES	Canus	1	7033	0.002
CELLULOSE	ONTARIO_BLACK_SPRUCE_ORGANIC_Bin.11	SPECIES	Italicus	10	148419	0.032
CELLULOSE	ONTARIO_BLACK_SPRUCE_ORGANIC_Bin.11	SPECIES	Intracellulare	1	14467	0.003
CELLULOSE	ONTARIO_BLACK_SPRUCE_ORGANIC_Bin.11	SPECIES	Polyisoprenivorans	1	2624	0.001
CELLULOSE	ONTARIO_BLACK_SPRUCE_ORGANIC_Bin.11	SPECIES	Testaceum	1	3349	0.001
CELLULOSE	ONTARIO_BLACK_SPRUCE_ORGANIC_Bin.11	SPECIES	Himastatinicus	1	3941	0.001
CELLULOSE	ONTARIO_BLACK_SPRUCE_ORGANIC_Bin.11	FAMILY	Phyllobacteriaceae	1	3035	0.001
CELLULOSE	ONTARIO_BLACK_SPRUCE_ORGANIC_Bin.11	GENUS	gamma	1	3317	0.001
CELLULOSE	ONTARIO_BLACK_SPRUCE_ORGANIC_Bin.11	ORDER	Bacteroidales	1	3726	0.001
CELLULOSE	ONTARIO_BLACK_SPRUCE_ORGANIC_Bin.11	SPECIES	Aurescens	2	21632	0.005
CELLULOSE	ONTARIO_BLACK_SPRUCE_ORGANIC_Bin.11	SPECIES	Avenae	1	8344	0.002
CELLULOSE	ONTARIO_BLACK_SPRUCE_ORGANIC_Bin.11	SPECIES	Terragena	2	9339	0.002
CELLULOSE	ONTARIO_BLACK_SPRUCE_ORGANIC_Bin.11	GENUS	Alcanivorax	1	3672	0.001
CELLULOSE	ONTARIO_BLACK_SPRUCE_ORGANIC_Bin.11	GENUS	Agrococcus	1	2675	0.001
CELLULOSE	ONTARIO_BLACK_SPRUCE_ORGANIC_Bin.11	GENUS	Dehalobacter	1	4347	0.001
CELLULOSE	ONTARIO_BLACK_SPRUCE_ORGANIC_Bin.11	SPECIES	Repens	1	9442	0.002
CELLULOSE	ONTARIO_BLACK_SPRUCE_ORGANIC_Bin.11	SPECIES	Oryziterrae	1	3036	0.001
CELLULOSE	ONTARIO_BLACK_SPRUCE_ORGANIC_Bin.11	ORDER	Actinomycetales	432	4366521	0.948
CELLULOSE	ONTARIO_BLACK_SPRUCE_ORGANIC_Bin.11	ORDER	Chromatiales	2	8262	0.002
CELLULOSE	ONTARIO_BLACK_SPRUCE_ORGANIC_Bin.11	SPECIES	Multivorum	1	2756	0.001
CELLULOSE	ONTARIO_BLACK_SPRUCE_ORGANIC_Bin.11	PHYLUM	Fibrobacteres/Acidobacteria group	1	6608	0.001
CELLULOSE	ONTARIO_BLACK_SPRUCE_ORGANIC_Bin.11	GENUS	Actinopolymorpha	1	2889	0.001
CELLULOSE	ONTARIO_BLACK_SPRUCE_ORGANIC_Bin.11	GENUS	Gordonia	4	29376	0.006
CELLULOSE	ONTARIO_BLACK_SPRUCE_ORGANIC_Bin.11	SPECIES	Purpureus	1	13660	0.003
CELLULOSE	ONTARIO_BLACK_SPRUCE_ORGANIC_Bin.11	SPECIES	Cavernae	2	66053	0.014
CELLULOSE	ONTARIO_BLACK_SPRUCE_ORGANIC_Bin.11	SPECIES	Erythropolis	4	14178	0.003
CELLULOSE	ONTARIO_BLACK_SPRUCE_ORGANIC_Bin.11	GENUS	Brachybacterium	1	3168	0.001
CELLULOSE	ONTARIO_BLACK_SPRUCE_ORGANIC_Bin.11	SPECIES	Chlorophenolicus	1	10349	0.002
CELLULOSE	ONTARIO_BLACK_SPRUCE_ORGANIC_Bin.11	SPECIES	Nicotinovorans	1	25883	0.006
CELLULOSE	ONTARIO_BLACK_SPRUCE_ORGANIC_Bin.11	SPECIES	Parasitica	1	6223	0.001
CELLULOSE	ONTARIO_BLACK_SPRUCE_ORGANIC_Bin.11	GENUS	Sanguibacter	1	2995	0.001
CELLULOSE	ONTARIO_BLACK_SPRUCE_ORGANIC_Bin.11	SPECIES	Smegmatis	2	67437	0.015
CELLULOSE	ONTARIO_BLACK_SPRUCE_ORGANIC_Bin.11	SPECIES	Phytofirmans	1	3742	0.001
CELLULOSE	ONTARIO_BLACK_SPRUCE_ORGANIC_Bin.11	GENUS	Xanthomonas	1	7280	0.002
CELLULOSE	ONTARIO_BLACK_SPRUCE_ORGANIC_Bin.11	ORDER	Oceanospirillales	1	3672	0.001
CELLULOSE	ONTARIO_BLACK_SPRUCE_ORGANIC_Bin.11	SPECIES	Fimi	1	19318	0.004
CELLULOSE	ONTARIO_BLACK_SPRUCE_ORGANIC_Bin.11	GENUS	Arenimonas	1	3036	0.001
CELLULOSE	ONTARIO_BLACK_SPRUCE_ORGANIC_Bin.11	PHYLUM	Proteobacteria	34	181707	0.039
CELLULOSE	ONTARIO_BLACK_SPRUCE_ORGANIC_Bin.11	SPECIES	Espanaensis	1	4034	0.001
CELLULOSE	ONTARIO_BLACK_SPRUCE_ORGANIC_Bin.11	FAMILY	Acidithiobacillaceae	1	7667	0.002
CELLULOSE	ONTARIO_BLACK_SPRUCE_ORGANIC_Bin.11	GENUS	Curtobacterium	28	183854	0.04
CELLULOSE	ONTARIO_BLACK_SPRUCE_ORGANIC_Bin.11	SPECIES	Bispora	1	5470	0.001
CELLULOSE	ONTARIO_BLACK_SPRUCE_ORGANIC_Bin.11	GENUS	Blastococcus	2	9448	0.002
CELLULOSE	ONTARIO_BLACK_SPRUCE_ORGANIC_Bin.11	GENUS	Corynebacterium-like	8	45737	0.01
CELLULOSE	ONTARIO_BLACK_SPRUCE_ORGANIC_Bin.11	FAMILY	Xanthomonadaceae	3	15474	0.003
CELLULOSE	ONTARIO_BLACK_SPRUCE_ORGANIC_Bin.11	GENUS	Arthrobacter	16	126948	0.028
CELLULOSE	ONTARIO_BLACK_SPRUCE_ORGANIC_Bin.11	FAMILY	Rhodocyclaceae	2	10351	0.002
CELLULOSE	ONTARIO_BLACK_SPRUCE_ORGANIC_Bin.11	ORDER	Chroococcales	1	2752	0.001
CELLULOSE	ONTARIO_BLACK_SPRUCE_ORGANIC_Bin.11	SPECIES	Scabrisporus	1	6209	0.001
CELLULOSE	ONTARIO_BLACK_SPRUCE_ORGANIC_Bin.11	GENUS	Cryocola	12	130070	0.028
CELLULOSE	ONTARIO_BLACK_SPRUCE_ORGANIC_Bin.11	GENUS	Terriglobus	1	6608	0.001
CELLULOSE	ONTARIO_BLACK_SPRUCE_ORGANIC_Bin.11	FAMILY	Alcanivoracaceae	1	3672	0.001
CELLULOSE	ONTARIO_BLACK_SPRUCE_ORGANIC_Bin.11	GENUS	[Cellvibrio]	1	3797	0.001
CELLULOSE	ONTARIO_BLACK_SPRUCE_ORGANIC_Bin.11	SPECIES	Capsulatus	1	2593	0.001
CELLULOSE	ONTARIO_BLACK_SPRUCE_ORGANIC_Bin.11	GENUS	Bradyrhizobium	1	11223	0.002
CELLULOSE	ONTARIO_BLACK_SPRUCE_ORGANIC_Bin.11	GENUS	Synechococcus	1	2752	0.001
CELLULOSE	ONTARIO_BLACK_SPRUCE_ORGANIC_Bin.11	GENUS	Pseudomonas	1	4211	0.001
CELLULOSE	ONTARIO_BLACK_SPRUCE_ORGANIC_Bin.11	GENUS	Gryllotalpicola	3	33149	0.007
CELLULOSE	ONTARIO_BLACK_SPRUCE_ORGANIC_Bin.11	DOMAIN	Stramenopiles	1	6223	0.001
CELLULOSE	ONTARIO_BLACK_SPRUCE_ORGANIC_Bin.11	SPECIES	Barkeri	1	5387	0.001
CELLULOSE	ONTARIO_BLACK_SPRUCE_ORGANIC_Bin.11	GENUS	Acidiphilium	1	2756	0.001
CELLULOSE	ONTARIO_BLACK_SPRUCE_ORGANIC_Bin.11	SPECIES	Arenicola	1	9995	0.002
CELLULOSE	ONTARIO_BLACK_SPRUCE_ORGANIC_Bin.11	GENUS	Burkholderia	6	20616	0.004
CELLULOSE	ONTARIO_BLACK_SPRUCE_ORGANIC_Bin.11	FAMILY	Peptococcaceae	1	4347	0.001
CELLULOSE	ONTARIO_BLACK_SPRUCE_ORGANIC_Bin.11	SPECIES	Extorquens	1	2894	0.001
CELLULOSE	ONTARIO_BLACK_SPRUCE_ORGANIC_Bin.11	ORDER	Oscillatoriales	1	3472	0.001
CELLULOSE	ONTARIO_BLACK_SPRUCE_ORGANIC_Bin.11	SPECIES	Acidiscabies	2	6717	0.001
CELLULOSE	ONTARIO_BLACK_SPRUCE_ORGANIC_Bin.11	ORDER	Enterobacteriales	1	12046	0.003
CELLULOSE	ONTARIO_BLACK_SPRUCE_ORGANIC_Bin.11	GENUS	Saccharothrix	1	4034	0.001
CELLULOSE	ONTARIO_BLACK_SPRUCE_ORGANIC_Bin.11	SPECIES	Fulvus	1	5158	0.001
CELLULOSE	ONTARIO_BLACK_SPRUCE_ORGANIC_Bin.11	ORDER	Methylococcales	1	2593	0.001
CELLULOSE	ONTARIO_BLACK_SPRUCE_ORGANIC_Bin.11	FAMILY	Caulobacteraceae	3	16007	0.003
CELLULOSE	ONTARIO_BLACK_SPRUCE_ORGANIC_Bin.11	SPECIES	Faecium	1	3168	0.001
CELLULOSE	ONTARIO_BLACK_SPRUCE_ORGANIC_Bin.11	GENUS	Phytophthora	1	6223	0.001
CELLULOSE	ONTARIO_BLACK_SPRUCE_ORGANIC_Bin.11	GENUS	Nitrosospira	1	8690	0.002
CELLULOSE	ONTARIO_BLACK_SPRUCE_ORGANIC_Bin.11	ORDER	Caulobacterales	3	16007	0.003
CELLULOSE	ONTARIO_BLACK_SPRUCE_ORGANIC_Bin.11	SPECIES	Saxobsidens	2	9448	0.002
CELLULOSE	ONTARIO_BLACK_SPRUCE_ORGANIC_Bin.11	GENUS	Rhodococcus	12	115187	0.025
CELLULOSE	ONTARIO_BLACK_SPRUCE_ORGANIC_Bin.11	SPECIES	Bacterium	8	45737	0.01
CELLULOSE	ONTARIO_BLACK_SPRUCE_ORGANIC_Bin.11	GENUS	Thauera	1	3862	0.001
CELLULOSE	ONTARIO_BLACK_SPRUCE_ORGANIC_Bin.11	SPECIES	Multiformis	1	8690	0.002
CELLULOSE	ONTARIO_BLACK_SPRUCE_ORGANIC_Bin.11	PHYLUM	Actinobacteria	432	4366521	0.948
CELLULOSE	ONTARIO_BLACK_SPRUCE_ORGANIC_Bin.11	SPECIES	Paraoxydans	3	28343	0.006
CELLULOSE	ONTARIO_BLACK_SPRUCE_ORGANIC_Bin.11	SPECIES	Segnis	2	8551	0.002
CELLULOSE	ONTARIO_BLACK_SPRUCE_ORGANIC_Bin.11	SPECIES	Opacus	4	50365	0.011
CELLULOSE	ONTARIO_BLACK_SPRUCE_ORGANIC_Bin.11	FAMILY	Pseudomonadaceae	1	4211	0.001
CELLULOSE	ONTARIO_BLACK_SPRUCE_ORGANIC_Bin.11	ORDER	Nitrosomonadales	1	8690	0.002
CELLULOSE	ONTARIO_BLACK_SPRUCE_ORGANIC_Bin.11	SPECIES	Albus	7	76910	0.017
CELLULOSE	ONTARIO_BLACK_SPRUCE_ORGANIC_Bin.11	FAMILY	Methylobacteriaceae	1	2894	0.001
CELLULOSE	ONTARIO_BLACK_SPRUCE_ORGANIC_Bin.11	GENUS	Spirosoma	1	6861	0.001
CELLULOSE	ONTARIO_BLACK_SPRUCE_ORGANIC_Bin.11	SPECIES	Wittichii	1	3853	0.001
CELLULOSE	ONTARIO_BLACK_SPRUCE_ORGANIC_Bin.11	SPECIES	Aurantiaca	1	34619	0.008
CELLULOSE	ONTARIO_BLACK_SPRUCE_ORGANIC_Bin.11	SPECIES	Ferrooxidans	1	7667	0.002
CELLULOSE	ONTARIO_BLACK_SPRUCE_ORGANIC_Bin.11	SPECIES	Pavilionensis	1	2675	0.001
CELLULOSE	ONTARIO_BLACK_SPRUCE_ORGANIC_Bin.11	GENUS	Cellulomonas	2	35062	0.008
CELLULOSE	ONTARIO_BLACK_SPRUCE_ORGANIC_Bin.11	FAMILY	Acetobacteraceae	1	2756	0.001
CELLULOSE	ONTARIO_BLACK_SPRUCE_ORGANIC_Bin.11	SPECIES	Collinus	1	10881	0.002
CELLULOSE	ONTARIO_BLACK_SPRUCE_ORGANIC_Bin.11	GENUS	Microbacterium	14	78814	0.017
CELLULOSE	ONTARIO_BLACK_SPRUCE_ORGANIC_Bin.11	FAMILY	Rikenellaceae	1	3726	0.001
CELLULOSE	ONTARIO_BLACK_SPRUCE_ORGANIC_Bin.11	SPECIES	Daejeonensis	1	7503	0.002
CELLULOSE	ONTARIO_BLACK_SPRUCE_ORGANIC_Bin.11	ORDER	Acidithiobacillales	1	7667	0.002
CELLULOSE	ONTARIO_BLACK_SPRUCE_ORGANIC_Bin.11	SPECIES	Haemolyticum	1	3635	0.001
CELLULOSE	ONTARIO_BLACK_SPRUCE_ORGANIC_Bin.11	FAMILY	Alicyclobacillaceae	1	5255	0.001
CELLULOSE	ONTARIO_BLACK_SPRUCE_ORGANIC_Bin.11	SPECIES	Fluorescens	1	4211	0.001
CELLULOSE	ONTARIO_BLACK_SPRUCE_ORGANIC_Bin.11	FAMILY	Brucellaceae	1	4429	0.001
CELLULOSE	ONTARIO_BLACK_SPRUCE_ORGANIC_Bin.11	SPECIES	Adhaerens	1	9494	0.002
CELLULOSE	ONTARIO_BLACK_SPRUCE_ORGANIC_Bin.11	GENUS	Brevibacterium	3	31145	0.007
CELLULOSE	ONTARIO_BLACK_SPRUCE_ORGANIC_Bin.11	SPECIES	Prunicolor	1	3267	0.001
CELLULOSE	ONTARIO_BLACK_SPRUCE_ORGANIC_Bin.11	SPECIES	Lupini	1	19471	0.004
CELLULOSE	ONTARIO_BLACK_SPRUCE_ORGANIC_Bin.11	GENUS	Demetria	2	9339	0.002
CELLULOSE	ONTARIO_BLACK_SPRUCE_ORGANIC_Bin.11	SPECIES	Superstes	6	52618	0.011
CELLULOSE	ONTARIO_BLACK_SPRUCE_ORGANIC_Bin.11	GENUS	Acidithiobacillus	1	7667	0.002
CELLULOSE	ONTARIO_BLACK_SPRUCE_ORGANIC_Bin.11	SPECIES	Oklahomensis	1	4644	0.001
CELLULOSE	ONTARIO_BLACK_SPRUCE_ORGANIC_Bin.11	ORDER	Rhodospirillales	2	5554	0.001
CELLULOSE	ONTARIO_BLACK_SPRUCE_ORGANIC_Bin.11	GENUS	Nitrospirillum	1	2798	0.001
CELLULOSE	ONTARIO_BLACK_SPRUCE_ORGANIC_Bin.11	SPECIES	Catacumbae	1	20646	0.004
CELLULOSE	ONTARIO_BLACK_SPRUCE_ORGANIC_Bin.11	SPECIES	Subbeticus	6	35855	0.008
CELLULOSE	ONTARIO_BLACK_SPRUCE_ORGANIC_Bin.11	SPECIES	Sputi	1	18561	0.004
CELLULOSE	ONTARIO_BLACK_SPRUCE_ORGANIC_Bin.11	SPECIES	Cattleya	2	31649	0.007
CELLULOSE	ONTARIO_BLACK_SPRUCE_ORGANIC_Bin.11	GENUS	Leucobacter	2	10251	0.002
CELLULOSE	ONTARIO_BLACK_SPRUCE_ORGANIC_Bin.11	SPECIES	Cenocepacia	1	3341	0.001
CELLULOSE	ONTARIO_BLACK_SPRUCE_ORGANIC_Bin.11	SPECIES	Griseoaurantiacus	3	17769	0.004
CELLULOSE	ONTARIO_BLACK_SPRUCE_ORGANIC_Bin.11	GENUS	Frankia	14	119846	0.026
CELLULOSE	ONTARIO_BLACK_SPRUCE_ORGANIC_Bin.11	GENUS	Humibacter	7	76910	0.017
CELLULOSE	ONTARIO_BLACK_SPRUCE_ORGANIC_Bin.11	GENUS	Kribbella	2	28521	0.006
CELLULOSE	ONTARIO_BLACK_SPRUCE_ORGANIC_Bin.11	GENUS	Acidovorax	1	8344	0.002
CELLULOSE	ONTARIO_BLACK_SPRUCE_ORGANIC_Bin.11	FAMILY	Nitrosomonadaceae	1	8690	0.002
CELLULOSE	ONTARIO_BLACK_SPRUCE_ORGANIC_Bin.11	SPECIES	Alba	3	14963	0.003
CELLULOSE	ONTARIO_BLACK_SPRUCE_ORGANIC_Bin.11	FAMILY	Cytophagaceae	2	10780	0.002
CELLULOSE	ONTARIO_BLACK_SPRUCE_ORGANIC_Bin.11	GENUS	Geodermatophilus	2	11210	0.002
CELLULOSE	ONTARIO_BLACK_SPRUCE_ORGANIC_Bin.11	PHYLUM	Bacteroidetes/Chlorobi group	3	14506	0.003
CELLULOSE	ONTARIO_BLACK_SPRUCE_ORGANIC_Bin.11	SPECIES	Pyridinivorans	1	2704	0.001
CELLULOSE	ONTARIO_BLACK_SPRUCE_ORGANIC_Bin.11	SPECIES	Balhimycina	2	11548	0.003
CELLULOSE	ONTARIO_BLACK_SPRUCE_ORGANIC_Bin.11	GENUS	Methylobacterium	1	2894	0.001
CELLULOSE	ONTARIO_BLACK_SPRUCE_ORGANIC_Bin.11	GENUS	Actinomyces	1	2818	0.001
CELLULOSE	ONTARIO_BLACK_SPRUCE_ORGANIC_Bin.11	GENUS	Leifsonia	151	1938664	0.421
CELLULOSE	ONTARIO_BLACK_SPRUCE_ORGANIC_Bin.11	GENUS	Actinoplanes	9	98728	0.021
CELLULOSE	ONTARIO_BLACK_SPRUCE_ORGANIC_Bin.11	DOMAIN	Bacteria	476	4602113	0.999
CELLULOSE	ONTARIO_BLACK_SPRUCE_ORGANIC_Bin.11	FAMILY	Classification Missing	6	34799	0.008
CELLULOSE	ONTARIO_BLACK_SPRUCE_ORGANIC_Bin.11	ORDER	Pseudomonadales	1	4211	0.001
CELLULOSE	ONTARIO_BLACK_SPRUCE_ORGANIC_Bin.11	FAMILY	Unclassified	431	4356928	0.945
CELLULOSE	ONTARIO_BLACK_SPRUCE_ORGANIC_Bin.11	SPECIES	Unclassified	1	9593	0.002
CELLULOSE	ONTARIO_BLACK_SPRUCE_ORGANIC_Bin.11	ORDER	Unclassified	1	3317	0.001
CELLULOSE	ONTARIO_BLACK_SPRUCE_ORGANIC_Bin.11	TOTALS	-	477	4608336	1
CELLULOSE	TEXAS_LOBLOLLY_MINERAL_Bin.33	CLASS		5747	33643884	1
CELLULOSE	TEXAS_LOBLOLLY_MINERAL_Bin.33	SPECIES	Niveus	2	11309	0
CELLULOSE	TEXAS_LOBLOLLY_MINERAL_Bin.33	SPECIES	Mosselii	1	6821	0
CELLULOSE	TEXAS_LOBLOLLY_MINERAL_Bin.33	GENUS	Polaromonas	4	15248	0
CELLULOSE	TEXAS_LOBLOLLY_MINERAL_Bin.33	SPECIES	Fuscus	2	10139	0
CELLULOSE	TEXAS_LOBLOLLY_MINERAL_Bin.33	SPECIES	Brasilense	51	297138	0.009
CELLULOSE	TEXAS_LOBLOLLY_MINERAL_Bin.33	SPECIES	Piezophila	1	2526	0
CELLULOSE	TEXAS_LOBLOLLY_MINERAL_Bin.33	GENUS	Pusillimonas	1	4636	0
CELLULOSE	TEXAS_LOBLOLLY_MINERAL_Bin.33	GENUS	Teredinibacter	1	3379	0
CELLULOSE	TEXAS_LOBLOLLY_MINERAL_Bin.33	SPECIES	Pacifica	1	2556	0
CELLULOSE	TEXAS_LOBLOLLY_MINERAL_Bin.33	SPECIES	Perideroedes	1	2811	0
CELLULOSE	TEXAS_LOBLOLLY_MINERAL_Bin.33	GENUS	Phaeobacter	1	4044	0
CELLULOSE	TEXAS_LOBLOLLY_MINERAL_Bin.33	SPECIES	Mesophilicum	8	27075	0.001
CELLULOSE	TEXAS_LOBLOLLY_MINERAL_Bin.33	GENUS	Caulobacter	2192	11892539	0.354
CELLULOSE	TEXAS_LOBLOLLY_MINERAL_Bin.33	SPECIES	Arboricola	1	2932	0
CELLULOSE	TEXAS_LOBLOLLY_MINERAL_Bin.33	SPECIES	Lactosutens	4	18071	0.001
CELLULOSE	TEXAS_LOBLOLLY_MINERAL_Bin.33	GENUS	Alicycliphilus	1	26760	0.001
CELLULOSE	TEXAS_LOBLOLLY_MINERAL_Bin.33	SPECIES	Tumefaciens	5	22405	0.001
CELLULOSE	TEXAS_LOBLOLLY_MINERAL_Bin.33	SPECIES	Sp.	1434	8076401	0.24
CELLULOSE	TEXAS_LOBLOLLY_MINERAL_Bin.33	GENUS	Xanthobacter	1	5520	0
CELLULOSE	TEXAS_LOBLOLLY_MINERAL_Bin.33	ORDER	Cytophagales	12	74726	0.002
CELLULOSE	TEXAS_LOBLOLLY_MINERAL_Bin.33	FAMILY	Clostridiaceae	1	2688	0
CELLULOSE	TEXAS_LOBLOLLY_MINERAL_Bin.33	SPECIES	Crescentus	28	132201	0.004
CELLULOSE	TEXAS_LOBLOLLY_MINERAL_Bin.33	SPECIES	Gryphiswaldense	2	8940	0
CELLULOSE	TEXAS_LOBLOLLY_MINERAL_Bin.33	SPECIES	Liquefaciens	1	2560	0
CELLULOSE	TEXAS_LOBLOLLY_MINERAL_Bin.33	ORDER	Acidimicrobiales	1	5461	0
CELLULOSE	TEXAS_LOBLOLLY_MINERAL_Bin.33	SPECIES	Niastensis	30	245259	0.007
CELLULOSE	TEXAS_LOBLOLLY_MINERAL_Bin.33	GENUS	Afipia	7	76482	0.002
CELLULOSE	TEXAS_LOBLOLLY_MINERAL_Bin.33	FAMILY	Alteromonadaceae	4	19282	0.001
CELLULOSE	TEXAS_LOBLOLLY_MINERAL_Bin.33	GENUS	Gloeobacter	1	3979	0
CELLULOSE	TEXAS_LOBLOLLY_MINERAL_Bin.33	SPECIES	Elgii	1	2558	0
CELLULOSE	TEXAS_LOBLOLLY_MINERAL_Bin.33	SPECIES	Putida	4	20145	0.001
CELLULOSE	TEXAS_LOBLOLLY_MINERAL_Bin.33	SPECIES	Indica	5	37311	0.001
CELLULOSE	TEXAS_LOBLOLLY_MINERAL_Bin.33	SPECIES	Gladioli	1	3544	0
CELLULOSE	TEXAS_LOBLOLLY_MINERAL_Bin.33	GENUS	Pseudoxanthomonas	1	3542	0
CELLULOSE	TEXAS_LOBLOLLY_MINERAL_Bin.33	SPECIES	Kawachii	1	3661	0
CELLULOSE	TEXAS_LOBLOLLY_MINERAL_Bin.33	GENUS	Nitrococcus	1	6859	0
CELLULOSE	TEXAS_LOBLOLLY_MINERAL_Bin.33	GENUS	Bordetella	5	38100	0.001
CELLULOSE	TEXAS_LOBLOLLY_MINERAL_Bin.33	SPECIES	Lavamentivorans	6	24272	0.001
CELLULOSE	TEXAS_LOBLOLLY_MINERAL_Bin.33	GENUS	Xanthobacteraceae	10	56161	0.002
CELLULOSE	TEXAS_LOBLOLLY_MINERAL_Bin.33	GENUS	Mesorhizobium	42	226329	0.007
CELLULOSE	TEXAS_LOBLOLLY_MINERAL_Bin.33	GENUS	Henriciella	3	15552	0
CELLULOSE	TEXAS_LOBLOLLY_MINERAL_Bin.33	GENUS	Chlorobium	2	11146	0
CELLULOSE	TEXAS_LOBLOLLY_MINERAL_Bin.33	FAMILY	Bradyrhizobiaceae	91	610218	0.018
CELLULOSE	TEXAS_LOBLOLLY_MINERAL_Bin.33	SPECIES	Sacchari	2	20034	0.001
CELLULOSE	TEXAS_LOBLOLLY_MINERAL_Bin.33	GENUS	Granulibacter	1	2583	0
CELLULOSE	TEXAS_LOBLOLLY_MINERAL_Bin.33	SPECIES	Zavarzinii	1	5017	0
CELLULOSE	TEXAS_LOBLOLLY_MINERAL_Bin.33	SPECIES	Phenoliruptrix	1	9344	0
CELLULOSE	TEXAS_LOBLOLLY_MINERAL_Bin.33	FAMILY	Cyclobacteriaceae	2	16916	0.001
CELLULOSE	TEXAS_LOBLOLLY_MINERAL_Bin.33	SPECIES	Baltica	4	12888	0
CELLULOSE	TEXAS_LOBLOLLY_MINERAL_Bin.33	GENUS	Escherichia	1	8634	0
CELLULOSE	TEXAS_LOBLOLLY_MINERAL_Bin.33	SPECIES	Hofmanni	1	3006	0
CELLULOSE	TEXAS_LOBLOLLY_MINERAL_Bin.33	FAMILY	Bovidae	10	326069	0.01
CELLULOSE	TEXAS_LOBLOLLY_MINERAL_Bin.33	SPECIES	Bifidum	1	3104	0
CELLULOSE	TEXAS_LOBLOLLY_MINERAL_Bin.33	SPECIES	Limnophila	4	14810	0
CELLULOSE	TEXAS_LOBLOLLY_MINERAL_Bin.33	GENUS	Gallionella	1	3075	0
CELLULOSE	TEXAS_LOBLOLLY_MINERAL_Bin.33	GENUS	Actinoplanes	1	2565	0
CELLULOSE	TEXAS_LOBLOLLY_MINERAL_Bin.33	GENUS	Rhodopirellula	1	2773	0
CELLULOSE	TEXAS_LOBLOLLY_MINERAL_Bin.33	SPECIES	Capsiferriformans	1	3075	0
CELLULOSE	TEXAS_LOBLOLLY_MINERAL_Bin.33	SPECIES	Hodgsonii	10	326069	0.01
CELLULOSE	TEXAS_LOBLOLLY_MINERAL_Bin.33	SPECIES	Cervicalis	2	7602	0
CELLULOSE	TEXAS_LOBLOLLY_MINERAL_Bin.33	GENUS	Salinispora	1	2556	0
CELLULOSE	TEXAS_LOBLOLLY_MINERAL_Bin.33	SPECIES	Seropedicae	4	96193	0.003
CELLULOSE	TEXAS_LOBLOLLY_MINERAL_Bin.33	SPECIES	Taiwanensis	2	10036	0
CELLULOSE	TEXAS_LOBLOLLY_MINERAL_Bin.33	GENUS	Nocardioides	2	8896	0
CELLULOSE	TEXAS_LOBLOLLY_MINERAL_Bin.33	FAMILY	Aurantimonadaceae	3	14254	0
CELLULOSE	TEXAS_LOBLOLLY_MINERAL_Bin.33	SPECIES	Aurescens	1	2709	0
CELLULOSE	TEXAS_LOBLOLLY_MINERAL_Bin.33	SPECIES	Cloacae	2	7942	0
CELLULOSE	TEXAS_LOBLOLLY_MINERAL_Bin.33	GENUS	Rahnella	2	7442	0
CELLULOSE	TEXAS_LOBLOLLY_MINERAL_Bin.33	SPECIES	Communis	1	4278	0
CELLULOSE	TEXAS_LOBLOLLY_MINERAL_Bin.33	SPECIES	Nigro-viridis	1	11883	0
CELLULOSE	TEXAS_LOBLOLLY_MINERAL_Bin.33	SPECIES	Linaloolentis	1	2814	0
CELLULOSE	TEXAS_LOBLOLLY_MINERAL_Bin.33	ORDER	Actinomycetales	40	166520	0.005
CELLULOSE	TEXAS_LOBLOLLY_MINERAL_Bin.33	GENUS	Acetobacter	3	9985	0
CELLULOSE	TEXAS_LOBLOLLY_MINERAL_Bin.33	SPECIES	Zoogloeoides	8	89647	0.003
CELLULOSE	TEXAS_LOBLOLLY_MINERAL_Bin.33	GENUS	Gordonia	1	3048	0
CELLULOSE	TEXAS_LOBLOLLY_MINERAL_Bin.33	GENUS	Amorphus	1	8225	0
CELLULOSE	TEXAS_LOBLOLLY_MINERAL_Bin.33	GENUS	Sphingomonas	93	531598	0.016
CELLULOSE	TEXAS_LOBLOLLY_MINERAL_Bin.33	PHYLUM	Streptophyta	1	4278	0
CELLULOSE	TEXAS_LOBLOLLY_MINERAL_Bin.33	GENUS	Ilumatobacter	1	5461	0
CELLULOSE	TEXAS_LOBLOLLY_MINERAL_Bin.33	SPECIES	Alaskensis	4	11260	0
CELLULOSE	TEXAS_LOBLOLLY_MINERAL_Bin.33	SPECIES	Biprosthecum	2	10836	0
CELLULOSE	TEXAS_LOBLOLLY_MINERAL_Bin.33	SPECIES	Petroleiphilum	2	100882	0.003
CELLULOSE	TEXAS_LOBLOLLY_MINERAL_Bin.33	SPECIES	Benzoatilyticus	8	510593	0.015
CELLULOSE	TEXAS_LOBLOLLY_MINERAL_Bin.33	SPECIES	Oneidensis	1	12928	0
CELLULOSE	TEXAS_LOBLOLLY_MINERAL_Bin.33	SPECIES	Chlorophenolicum	11	68036	0.002
CELLULOSE	TEXAS_LOBLOLLY_MINERAL_Bin.33	GENUS	Azorhizobium	6	35332	0.001
CELLULOSE	TEXAS_LOBLOLLY_MINERAL_Bin.33	GENUS	Bacteroides	2	5704	0
CELLULOSE	TEXAS_LOBLOLLY_MINERAL_Bin.33	FAMILY	Opitutaceae	3	12508	0
CELLULOSE	TEXAS_LOBLOLLY_MINERAL_Bin.33	FAMILY	Hyphomicrobiaceae	7	33768	0.001
CELLULOSE	TEXAS_LOBLOLLY_MINERAL_Bin.33	GENUS	Aspergillus	1	3661	0
CELLULOSE	TEXAS_LOBLOLLY_MINERAL_Bin.33	SPECIES	Neptunium	1	2637	0
CELLULOSE	TEXAS_LOBLOLLY_MINERAL_Bin.33	SPECIES	Alhagi	2	8016	0
CELLULOSE	TEXAS_LOBLOLLY_MINERAL_Bin.33	SPECIES	Testosteroni	2	19479	0.001
CELLULOSE	TEXAS_LOBLOLLY_MINERAL_Bin.33	SPECIES	Oxydans	1	2840	0
CELLULOSE	TEXAS_LOBLOLLY_MINERAL_Bin.33	SPECIES	Arctica	1	3525	0
CELLULOSE	TEXAS_LOBLOLLY_MINERAL_Bin.33	SPECIES	Vietnamiensis	2	22445	0.001
CELLULOSE	TEXAS_LOBLOLLY_MINERAL_Bin.33	SPECIES	Bathyomarinum	1	2866	0
CELLULOSE	TEXAS_LOBLOLLY_MINERAL_Bin.33	SPECIES	Aestuarina	1	3644	0
CELLULOSE	TEXAS_LOBLOLLY_MINERAL_Bin.33	SPECIES	Setae	1	4742	0
CELLULOSE	TEXAS_LOBLOLLY_MINERAL_Bin.33	ORDER	Vibrionales	2	12189	0
CELLULOSE	TEXAS_LOBLOLLY_MINERAL_Bin.33	GENUS	Aliiglaciecola	1	9853	0
CELLULOSE	TEXAS_LOBLOLLY_MINERAL_Bin.33	FAMILY	Caulobacteraceae	4161	23295484	0.693
CELLULOSE	TEXAS_LOBLOLLY_MINERAL_Bin.33	GENUS	Rhizobium	59	300399	0.009
CELLULOSE	TEXAS_LOBLOLLY_MINERAL_Bin.33	SPECIES	Freirei	5	27359	0.001
CELLULOSE	TEXAS_LOBLOLLY_MINERAL_Bin.33	GENUS	Rhodococcus	2	8779	0
CELLULOSE	TEXAS_LOBLOLLY_MINERAL_Bin.33	SPECIES	Bacterium	12	56539	0.002
CELLULOSE	TEXAS_LOBLOLLY_MINERAL_Bin.33	SPECIES	Multiformis	1	3503	0
CELLULOSE	TEXAS_LOBLOLLY_MINERAL_Bin.33	PHYLUM	Actinobacteria	42	175085	0.005
CELLULOSE	TEXAS_LOBLOLLY_MINERAL_Bin.33	GENUS	Myxococcus	6	38209	0.001
CELLULOSE	TEXAS_LOBLOLLY_MINERAL_Bin.33	GENUS	Spirosoma	8	50844	0.002
CELLULOSE	TEXAS_LOBLOLLY_MINERAL_Bin.33	SPECIES	Pentaromativorans	6	22480	0.001
CELLULOSE	TEXAS_LOBLOLLY_MINERAL_Bin.33	DOMAIN	Opisthokonta	10	326069	0.01
CELLULOSE	TEXAS_LOBLOLLY_MINERAL_Bin.33	SPECIES	Sartagoforme	1	2688	0
CELLULOSE	TEXAS_LOBLOLLY_MINERAL_Bin.33	GENUS	Duganella	7	83167	0.002
CELLULOSE	TEXAS_LOBLOLLY_MINERAL_Bin.33	GENUS	Hyphomonas	1	2637	0
CELLULOSE	TEXAS_LOBLOLLY_MINERAL_Bin.33	SPECIES	Gallaeciensis	1	4044	0
CELLULOSE	TEXAS_LOBLOLLY_MINERAL_Bin.33	SPECIES	Glumae	4	15847	0
CELLULOSE	TEXAS_LOBLOLLY_MINERAL_Bin.33	SPECIES	Kilaueensis	1	3979	0
CELLULOSE	TEXAS_LOBLOLLY_MINERAL_Bin.33	GENUS	Acidobacteriaceae	16	86085	0.003
CELLULOSE	TEXAS_LOBLOLLY_MINERAL_Bin.33	PHYLUM	Firmicutes	7	28797	0.001
CELLULOSE	TEXAS_LOBLOLLY_MINERAL_Bin.33	SPECIES	Baderi	6	28779	0.001
CELLULOSE	TEXAS_LOBLOLLY_MINERAL_Bin.33	SPECIES	Aquatilis	1	4740	0
CELLULOSE	TEXAS_LOBLOLLY_MINERAL_Bin.33	FAMILY	Colwelliaceae	1	2526	0
CELLULOSE	TEXAS_LOBLOLLY_MINERAL_Bin.33	SPECIES	Ciceri	2	7016	0
CELLULOSE	TEXAS_LOBLOLLY_MINERAL_Bin.33	GENUS	Stenotrophomonas	4	20571	0.001
CELLULOSE	TEXAS_LOBLOLLY_MINERAL_Bin.33	GENUS	Yokenella	1	3571	0
CELLULOSE	TEXAS_LOBLOLLY_MINERAL_Bin.33	GENUS	Acidobacterium	1	3210	0
CELLULOSE	TEXAS_LOBLOLLY_MINERAL_Bin.33	SPECIES	Algicola	1	2945	0
CELLULOSE	TEXAS_LOBLOLLY_MINERAL_Bin.33	GENUS	Novispirillum	1	2718	0
CELLULOSE	TEXAS_LOBLOLLY_MINERAL_Bin.33	SPECIES	Lipoferum	333	1937822	0.058
CELLULOSE	TEXAS_LOBLOLLY_MINERAL_Bin.33	GENUS	Delftia	2	6054	0
CELLULOSE	TEXAS_LOBLOLLY_MINERAL_Bin.33	SPECIES	Guttiformis	1	2862	0
CELLULOSE	TEXAS_LOBLOLLY_MINERAL_Bin.33	FAMILY	Gallionellaceae	1	3075	0
CELLULOSE	TEXAS_LOBLOLLY_MINERAL_Bin.33	SPECIES	Radiotolerans	1	2590	0
CELLULOSE	TEXAS_LOBLOLLY_MINERAL_Bin.33	FAMILY	Phyllobacteriaceae	44	233614	0.007
CELLULOSE	TEXAS_LOBLOLLY_MINERAL_Bin.33	SPECIES	Gwangyangensis	3	11192	0
CELLULOSE	TEXAS_LOBLOLLY_MINERAL_Bin.33	GENUS	Algoriphagus	2	16916	0.001
CELLULOSE	TEXAS_LOBLOLLY_MINERAL_Bin.33	SPECIES	Universalis	1	3483	0
CELLULOSE	TEXAS_LOBLOLLY_MINERAL_Bin.33	SPECIES	Maritima	3	11560	0
CELLULOSE	TEXAS_LOBLOLLY_MINERAL_Bin.33	FAMILY	Classification Missing	34	785666	0.023
CELLULOSE	TEXAS_LOBLOLLY_MINERAL_Bin.33	SPECIES	Fragi	2	8944	0
CELLULOSE	TEXAS_LOBLOLLY_MINERAL_Bin.33	GENUS	Amycolatopsis	1	14105	0
CELLULOSE	TEXAS_LOBLOLLY_MINERAL_Bin.33	GENUS	Erythrobacter	1	3143	0
CELLULOSE	TEXAS_LOBLOLLY_MINERAL_Bin.33	SPECIES	Cellulosilytica	1	3059	0
CELLULOSE	TEXAS_LOBLOLLY_MINERAL_Bin.33	GENUS	Gaeumannomyces	1	3048	0
CELLULOSE	TEXAS_LOBLOLLY_MINERAL_Bin.33	SPECIES	Piechaudii	3	27617	0.001
CELLULOSE	TEXAS_LOBLOLLY_MINERAL_Bin.33	SPECIES	Calidirosea	1	6037	0
CELLULOSE	TEXAS_LOBLOLLY_MINERAL_Bin.33	SPECIES	Ummariense	4	18766	0.001
CELLULOSE	TEXAS_LOBLOLLY_MINERAL_Bin.33	FAMILY	Rhodospirillaceae	410	2357645	0.07
CELLULOSE	TEXAS_LOBLOLLY_MINERAL_Bin.33	ORDER	Sphingomonadales	324	1841898	0.055
CELLULOSE	TEXAS_LOBLOLLY_MINERAL_Bin.33	FAMILY	Rhizobiaceae	83	429736	0.013
CELLULOSE	TEXAS_LOBLOLLY_MINERAL_Bin.33	SPECIES	Violascens	1	5851	0
CELLULOSE	TEXAS_LOBLOLLY_MINERAL_Bin.33	SPECIES	Linguale	3	30552	0.001
CELLULOSE	TEXAS_LOBLOLLY_MINERAL_Bin.33	SPECIES	Opportunistum	2	8246	0
CELLULOSE	TEXAS_LOBLOLLY_MINERAL_Bin.33	SPECIES	Plymuthica	1	11352	0
CELLULOSE	TEXAS_LOBLOLLY_MINERAL_Bin.33	SPECIES	Translucens	3	12242	0
CELLULOSE	TEXAS_LOBLOLLY_MINERAL_Bin.33	FAMILY	Methylophilaceae	1	12817	0
CELLULOSE	TEXAS_LOBLOLLY_MINERAL_Bin.33	SPECIES	Oryzae	1	4425	0
CELLULOSE	TEXAS_LOBLOLLY_MINERAL_Bin.33	ORDER	Acidobacteriales	16	86085	0.003
CELLULOSE	TEXAS_LOBLOLLY_MINERAL_Bin.33	SPECIES	Machipongonensis	2	16916	0.001
CELLULOSE	TEXAS_LOBLOLLY_MINERAL_Bin.33	SPECIES	Oligotrophicum	14	79674	0.002
CELLULOSE	TEXAS_LOBLOLLY_MINERAL_Bin.33	ORDER	Antilopinae	10	326069	0.01
CELLULOSE	TEXAS_LOBLOLLY_MINERAL_Bin.33	ORDER	Nostocales	2	6453	0
CELLULOSE	TEXAS_LOBLOLLY_MINERAL_Bin.33	ORDER	Chromatiales	5	24466	0.001
CELLULOSE	TEXAS_LOBLOLLY_MINERAL_Bin.33	GENUS	Candidatus	8	36838	0.001
CELLULOSE	TEXAS_LOBLOLLY_MINERAL_Bin.33	GENUS	Cystobacter	2	10139	0
CELLULOSE	TEXAS_LOBLOLLY_MINERAL_Bin.33	SPECIES	Coccineus	1	5461	0
CELLULOSE	TEXAS_LOBLOLLY_MINERAL_Bin.33	SPECIES	Chinhatense	5	39668	0.001
CELLULOSE	TEXAS_LOBLOLLY_MINERAL_Bin.33	GENUS	Acinetobacter	1	9331	0
CELLULOSE	TEXAS_LOBLOLLY_MINERAL_Bin.33	FAMILY	Sphingomonadaceae	322	1836198	0.055
CELLULOSE	TEXAS_LOBLOLLY_MINERAL_Bin.33	GENUS	Herbaspirillum	18	181385	0.005
CELLULOSE	TEXAS_LOBLOLLY_MINERAL_Bin.33	ORDER	Myxococcales	10	74278	0.002
CELLULOSE	TEXAS_LOBLOLLY_MINERAL_Bin.33	GENUS	Alcaligenes	2	14587	0
CELLULOSE	TEXAS_LOBLOLLY_MINERAL_Bin.33	SPECIES	Turnerae	1	3379	0
CELLULOSE	TEXAS_LOBLOLLY_MINERAL_Bin.33	SPECIES	Vitis	1	8583	0
CELLULOSE	TEXAS_LOBLOLLY_MINERAL_Bin.33	GENUS	Thauera	1	2814	0
CELLULOSE	TEXAS_LOBLOLLY_MINERAL_Bin.33	FAMILY	Alcanivoracaceae	2	5889	0
CELLULOSE	TEXAS_LOBLOLLY_MINERAL_Bin.33	GENUS	Phenylobacterium	30	106750	0.003
CELLULOSE	TEXAS_LOBLOLLY_MINERAL_Bin.33	FAMILY	Burkholderiaceae	93	502753	0.015
CELLULOSE	TEXAS_LOBLOLLY_MINERAL_Bin.33	GENUS	Pseudovibrio	1	7390	0
CELLULOSE	TEXAS_LOBLOLLY_MINERAL_Bin.33	GENUS	Niabella	1	8329	0
CELLULOSE	TEXAS_LOBLOLLY_MINERAL_Bin.33	GENUS	Serratia	2	13912	0
CELLULOSE	TEXAS_LOBLOLLY_MINERAL_Bin.33	SPECIES	Aromaticivorans	4	12864	0
CELLULOSE	TEXAS_LOBLOLLY_MINERAL_Bin.33	GENUS	Glaciecola	1	3525	0
CELLULOSE	TEXAS_LOBLOLLY_MINERAL_Bin.33	SPECIES	Grahamii	3	12169	0
CELLULOSE	TEXAS_LOBLOLLY_MINERAL_Bin.33	FAMILY	Myxococcaceae	6	38209	0.001
CELLULOSE	TEXAS_LOBLOLLY_MINERAL_Bin.33	SPECIES	Etli	5	27656	0.001
CELLULOSE	TEXAS_LOBLOLLY_MINERAL_Bin.33	GENUS	Marinobacter	2	5904	0
CELLULOSE	TEXAS_LOBLOLLY_MINERAL_Bin.33	GENUS	Frankia	8	24898	0.001
CELLULOSE	TEXAS_LOBLOLLY_MINERAL_Bin.33	ORDER	Chthonomonadales	1	6037	0
CELLULOSE	TEXAS_LOBLOLLY_MINERAL_Bin.33	FAMILY	Polyangiaceae	1	5408	0
CELLULOSE	TEXAS_LOBLOLLY_MINERAL_Bin.33	SPECIES	Jostii	1	2863	0
CELLULOSE	TEXAS_LOBLOLLY_MINERAL_Bin.33	GENUS	Agrobacterium	8	36792	0.001
CELLULOSE	TEXAS_LOBLOLLY_MINERAL_Bin.33	SPECIES	Cryptum	1	2987	0
CELLULOSE	TEXAS_LOBLOLLY_MINERAL_Bin.33	GENUS	marine	3	11456	0
CELLULOSE	TEXAS_LOBLOLLY_MINERAL_Bin.33	SPECIES	Gallicum	4	14089	0
CELLULOSE	TEXAS_LOBLOLLY_MINERAL_Bin.33	SPECIES	Photometricum	1	2941	0
CELLULOSE	TEXAS_LOBLOLLY_MINERAL_Bin.33	ORDER	Alteromonadales	7	38115	0.001
CELLULOSE	TEXAS_LOBLOLLY_MINERAL_Bin.33	SPECIES	Massiliense	2	8043	0
CELLULOSE	TEXAS_LOBLOLLY_MINERAL_Bin.33	GENUS	Parvibaculum	6	24272	0.001
CELLULOSE	TEXAS_LOBLOLLY_MINERAL_Bin.33	GENUS	Beijerinckia	5	37311	0.001
CELLULOSE	TEXAS_LOBLOLLY_MINERAL_Bin.33	FAMILY	Enterobacteriaceae	11	59319	0.002
CELLULOSE	TEXAS_LOBLOLLY_MINERAL_Bin.33	SPECIES	Breoganii	1	8565	0
CELLULOSE	TEXAS_LOBLOLLY_MINERAL_Bin.33	SPECIES	Avium	4	23310	0.001
CELLULOSE	TEXAS_LOBLOLLY_MINERAL_Bin.33	FAMILY	Planctomycetaceae	2	5349	0
CELLULOSE	TEXAS_LOBLOLLY_MINERAL_Bin.33	GENUS	Deinococcus	3	18196	0.001
CELLULOSE	TEXAS_LOBLOLLY_MINERAL_Bin.33	SPECIES	Manganoxidans	2	11865	0
CELLULOSE	TEXAS_LOBLOLLY_MINERAL_Bin.33	GENUS	Labrenzia	1	3243	0
CELLULOSE	TEXAS_LOBLOLLY_MINERAL_Bin.33	ORDER	Kordiimonadales	3	11192	0
CELLULOSE	TEXAS_LOBLOLLY_MINERAL_Bin.33	SPECIES	Necator	2	10076	0
CELLULOSE	TEXAS_LOBLOLLY_MINERAL_Bin.33	SPECIES	Elkanii	9	41944	0.001
CELLULOSE	TEXAS_LOBLOLLY_MINERAL_Bin.33	SPECIES	Phaseoli	1	4692	0
CELLULOSE	TEXAS_LOBLOLLY_MINERAL_Bin.33	ORDER	Gloeobacterales	1	3979	0
CELLULOSE	TEXAS_LOBLOLLY_MINERAL_Bin.33	FAMILY	Erythrobacteraceae	1	3143	0
CELLULOSE	TEXAS_LOBLOLLY_MINERAL_Bin.33	SPECIES	Pickettii	7	30462	0.001
CELLULOSE	TEXAS_LOBLOLLY_MINERAL_Bin.33	GENUS	Pantholops	10	326069	0.01
CELLULOSE	TEXAS_LOBLOLLY_MINERAL_Bin.33	SPECIES	Mobilis	4	22695	0.001
CELLULOSE	TEXAS_LOBLOLLY_MINERAL_Bin.33	SPECIES	Tundricola	1	3456	0
CELLULOSE	TEXAS_LOBLOLLY_MINERAL_Bin.33	SPECIES	Phytofirmans	6	37996	0.001
CELLULOSE	TEXAS_LOBLOLLY_MINERAL_Bin.33	GENUS	Leptothrix	1	6246	0
CELLULOSE	TEXAS_LOBLOLLY_MINERAL_Bin.33	FAMILY	Chthonomonadaceae	1	6037	0
CELLULOSE	TEXAS_LOBLOLLY_MINERAL_Bin.33	SPECIES	Gamma	3	11456	0
CELLULOSE	TEXAS_LOBLOLLY_MINERAL_Bin.33	ORDER	Oceanospirillales	2	5889	0
CELLULOSE	TEXAS_LOBLOLLY_MINERAL_Bin.33	SPECIES	Thailandensis	3	9109	0
CELLULOSE	TEXAS_LOBLOLLY_MINERAL_Bin.33	PHYLUM	Proteobacteria	5621	32767541	0.974
CELLULOSE	TEXAS_LOBLOLLY_MINERAL_Bin.33	FAMILY	Ruminococcaceae	1	3242	0
CELLULOSE	TEXAS_LOBLOLLY_MINERAL_Bin.33	SPECIES	Broomeae	5	50119	0.001
CELLULOSE	TEXAS_LOBLOLLY_MINERAL_Bin.33	GENUS	Thiorhodovibrio	2	7597	0
CELLULOSE	TEXAS_LOBLOLLY_MINERAL_Bin.33	SPECIES	Davawensis	1	8212	0
CELLULOSE	TEXAS_LOBLOLLY_MINERAL_Bin.33	GENUS	Maritimibacter	2	7685	0
CELLULOSE	TEXAS_LOBLOLLY_MINERAL_Bin.33	GENUS	Colwellia	1	2526	0
CELLULOSE	TEXAS_LOBLOLLY_MINERAL_Bin.33	SPECIES	Graminis	5	18732	0.001
CELLULOSE	TEXAS_LOBLOLLY_MINERAL_Bin.33	SPECIES	Mesoamericanum	2	5252	0
CELLULOSE	TEXAS_LOBLOLLY_MINERAL_Bin.33	FAMILY	Bacteroidaceae	2	5704	0
CELLULOSE	TEXAS_LOBLOLLY_MINERAL_Bin.33	SPECIES	Abietaniphila	1	5289	0
CELLULOSE	TEXAS_LOBLOLLY_MINERAL_Bin.33	SPECIES	Fulvum	5	28101	0.001
CELLULOSE	TEXAS_LOBLOLLY_MINERAL_Bin.33	SPECIES	Solibacter	3	11906	0
CELLULOSE	TEXAS_LOBLOLLY_MINERAL_Bin.33	ORDER	Oscillatoriales	2	18341	0.001
CELLULOSE	TEXAS_LOBLOLLY_MINERAL_Bin.33	PHYLUM	Metazoa	10	326069	0.01
CELLULOSE	TEXAS_LOBLOLLY_MINERAL_Bin.33	ORDER	Enterobacteriales	11	59319	0.002
CELLULOSE	TEXAS_LOBLOLLY_MINERAL_Bin.33	SPECIES	Fulvus	4	19992	0.001
CELLULOSE	TEXAS_LOBLOLLY_MINERAL_Bin.33	SPECIES	Apachensis	1	8687	0
CELLULOSE	TEXAS_LOBLOLLY_MINERAL_Bin.33	SPECIES	Acidaminophila	1	9743	0
CELLULOSE	TEXAS_LOBLOLLY_MINERAL_Bin.33	GENUS	Azoarcus	3	11356	0
CELLULOSE	TEXAS_LOBLOLLY_MINERAL_Bin.33	ORDER	Caulobacterales	4161	23295484	0.693
CELLULOSE	TEXAS_LOBLOLLY_MINERAL_Bin.33	SPECIES	Kururiensis	2	8334	0
CELLULOSE	TEXAS_LOBLOLLY_MINERAL_Bin.33	SPECIES	Lindaniclasticum	10	64135	0.002
CELLULOSE	TEXAS_LOBLOLLY_MINERAL_Bin.33	SPECIES	Koribacter	3	19603	0.001
CELLULOSE	TEXAS_LOBLOLLY_MINERAL_Bin.33	GENUS	Aurantimonas	2	10906	0
CELLULOSE	TEXAS_LOBLOLLY_MINERAL_Bin.33	GENUS	Lysobacter	1	3595	0
CELLULOSE	TEXAS_LOBLOLLY_MINERAL_Bin.33	SPECIES	Subvibrioides	96	522296	0.016
CELLULOSE	TEXAS_LOBLOLLY_MINERAL_Bin.33	SPECIES	Lata	4	23598	0.001
CELLULOSE	TEXAS_LOBLOLLY_MINERAL_Bin.33	SPECIES	Ambifaria	7	34936	0.001
CELLULOSE	TEXAS_LOBLOLLY_MINERAL_Bin.33	GENUS	Ideonella	1	8788	0
CELLULOSE	TEXAS_LOBLOLLY_MINERAL_Bin.33	GENUS	Shewanella	1	12928	0
CELLULOSE	TEXAS_LOBLOLLY_MINERAL_Bin.33	SPECIES	Itersonii	1	2718	0
CELLULOSE	TEXAS_LOBLOLLY_MINERAL_Bin.33	ORDER	Magnaporthales	1	3048	0
CELLULOSE	TEXAS_LOBLOLLY_MINERAL_Bin.33	GENUS	Roseomonas	3	24021	0.001
CELLULOSE	TEXAS_LOBLOLLY_MINERAL_Bin.33	GENUS	Rhodobacter	2	5892	0
CELLULOSE	TEXAS_LOBLOLLY_MINERAL_Bin.33	SPECIES	Fluorescens	11	46945	0.001
CELLULOSE	TEXAS_LOBLOLLY_MINERAL_Bin.33	GENUS	Cytophaga	1	3322	0
CELLULOSE	TEXAS_LOBLOLLY_MINERAL_Bin.33	GENUS	Janthinobacterium	44	385074	0.011
CELLULOSE	TEXAS_LOBLOLLY_MINERAL_Bin.33	SPECIES	Diazotrophicus	4	18049	0.001
CELLULOSE	TEXAS_LOBLOLLY_MINERAL_Bin.33	GENUS	Enterobacter	3	12525	0
CELLULOSE	TEXAS_LOBLOLLY_MINERAL_Bin.33	GENUS	Cellvibrio	2	13192	0
CELLULOSE	TEXAS_LOBLOLLY_MINERAL_Bin.33	ORDER	Rhodospirillales	429	2440128	0.073
CELLULOSE	TEXAS_LOBLOLLY_MINERAL_Bin.33	SPECIES	Paradoxus	8	39324	0.001
CELLULOSE	TEXAS_LOBLOLLY_MINERAL_Bin.33	SPECIES	Limicola	1	3886	0
CELLULOSE	TEXAS_LOBLOLLY_MINERAL_Bin.33	SPECIES	Oryziterrae	2	18533	0.001
CELLULOSE	TEXAS_LOBLOLLY_MINERAL_Bin.33	GENUS	alpha	3	16077	0
CELLULOSE	TEXAS_LOBLOLLY_MINERAL_Bin.33	GENUS	Thioalkalivibrio	1	4159	0
CELLULOSE	TEXAS_LOBLOLLY_MINERAL_Bin.33	FAMILY	Beijerinckiaceae	12	70908	0.002
CELLULOSE	TEXAS_LOBLOLLY_MINERAL_Bin.33	FAMILY	Solibacteraceae	3	11906	0
CELLULOSE	TEXAS_LOBLOLLY_MINERAL_Bin.33	SPECIES	Echinoides	16	94153	0.003
CELLULOSE	TEXAS_LOBLOLLY_MINERAL_Bin.33	FAMILY	Cytophagaceae	10	57810	0.002
CELLULOSE	TEXAS_LOBLOLLY_MINERAL_Bin.33	GENUS	Terriglobus	2	8696	0
CELLULOSE	TEXAS_LOBLOLLY_MINERAL_Bin.33	SPECIES	Dioxanivorans	1	3115	0
CELLULOSE	TEXAS_LOBLOLLY_MINERAL_Bin.33	ORDER	Selenomonadales	1	9743	0
CELLULOSE	TEXAS_LOBLOLLY_MINERAL_Bin.33	SPECIES	Quisquiliarum	3	15552	0
CELLULOSE	TEXAS_LOBLOLLY_MINERAL_Bin.33	GENUS	Advenella	1	4861	0
CELLULOSE	TEXAS_LOBLOLLY_MINERAL_Bin.33	GENUS	Methylobacterium	34	159660	0.005
CELLULOSE	TEXAS_LOBLOLLY_MINERAL_Bin.33	GENUS	Granulicella	5	28522	0.001
CELLULOSE	TEXAS_LOBLOLLY_MINERAL_Bin.33	SPECIES	Australicum	10	51404	0.002
CELLULOSE	TEXAS_LOBLOLLY_MINERAL_Bin.33	GENUS	Methylosinus	4	23789	0.001
CELLULOSE	TEXAS_LOBLOLLY_MINERAL_Bin.33	SPECIES	Acidovorans	2	6054	0
CELLULOSE	TEXAS_LOBLOLLY_MINERAL_Bin.33	PHYLUM	Chlamydiae/Verrucomicrobia group	3	12508	0
CELLULOSE	TEXAS_LOBLOLLY_MINERAL_Bin.33	SPECIES	Fungivorans	1	5346	0
CELLULOSE	TEXAS_LOBLOLLY_MINERAL_Bin.33	SPECIES	Citrulli	1	191836	0.006
CELLULOSE	TEXAS_LOBLOLLY_MINERAL_Bin.33	SPECIES	Terrae	2	9353	0
CELLULOSE	TEXAS_LOBLOLLY_MINERAL_Bin.33	SPECIES	Formosa	1	2576	0
CELLULOSE	TEXAS_LOBLOLLY_MINERAL_Bin.33	SPECIES	Manganoxydans	2	10906	0
CELLULOSE	TEXAS_LOBLOLLY_MINERAL_Bin.33	GENUS	Paenibacillus	4	13124	0
CELLULOSE	TEXAS_LOBLOLLY_MINERAL_Bin.33	GENUS	Methylocella	5	25104	0.001
CELLULOSE	TEXAS_LOBLOLLY_MINERAL_Bin.33	SPECIES	Asburiae	1	4583	0
CELLULOSE	TEXAS_LOBLOLLY_MINERAL_Bin.33	GENUS	Cryocola	1	5016	0
CELLULOSE	TEXAS_LOBLOLLY_MINERAL_Bin.33	SPECIES	Pinatubonensis	3	27530	0.001
CELLULOSE	TEXAS_LOBLOLLY_MINERAL_Bin.33	GENUS	Nocardiopsis	1	2927	0
CELLULOSE	TEXAS_LOBLOLLY_MINERAL_Bin.33	GENUS	Tistrella	1	2594	0
CELLULOSE	TEXAS_LOBLOLLY_MINERAL_Bin.33	GENUS	Magnetospirillum	6	28463	0.001
CELLULOSE	TEXAS_LOBLOLLY_MINERAL_Bin.33	GENUS	Pseudomonas	35	163409	0.005
CELLULOSE	TEXAS_LOBLOLLY_MINERAL_Bin.33	SPECIES	Trichosporium	2	17298	0.001
CELLULOSE	TEXAS_LOBLOLLY_MINERAL_Bin.33	GENUS	Chelatococcus	2	8493	0
CELLULOSE	TEXAS_LOBLOLLY_MINERAL_Bin.33	GENUS	Nitrosomonas	1	2649	0
CELLULOSE	TEXAS_LOBLOLLY_MINERAL_Bin.33	GENUS	Chthonomonas	1	6037	0
CELLULOSE	TEXAS_LOBLOLLY_MINERAL_Bin.33	GENUS	Rubrivivax	9	513134	0.015
CELLULOSE	TEXAS_LOBLOLLY_MINERAL_Bin.33	SPECIES	Felis	1	15774	0
CELLULOSE	TEXAS_LOBLOLLY_MINERAL_Bin.33	GENUS	Mycobacterium	7	27390	0.001
CELLULOSE	TEXAS_LOBLOLLY_MINERAL_Bin.33	SPECIES	Cholodnii	1	6246	0
CELLULOSE	TEXAS_LOBLOLLY_MINERAL_Bin.33	PHYLUM	Ascomycota	2	6709	0
CELLULOSE	TEXAS_LOBLOLLY_MINERAL_Bin.33	SPECIES	Coralli	1	8225	0
CELLULOSE	TEXAS_LOBLOLLY_MINERAL_Bin.33	PHYLUM	Armatimonadetes	1	6037	0
CELLULOSE	TEXAS_LOBLOLLY_MINERAL_Bin.33	GENUS	Ancylobacter	1	5983	0
CELLULOSE	TEXAS_LOBLOLLY_MINERAL_Bin.33	GENUS	endosymbiont	1	2864	0
CELLULOSE	TEXAS_LOBLOLLY_MINERAL_Bin.33	SPECIES	Caulinodans	6	35332	0.001
CELLULOSE	TEXAS_LOBLOLLY_MINERAL_Bin.33	GENUS	Kordiimonas	3	11192	0
CELLULOSE	TEXAS_LOBLOLLY_MINERAL_Bin.33	SPECIES	Maltophilia	4	20571	0.001
CELLULOSE	TEXAS_LOBLOLLY_MINERAL_Bin.33	FAMILY	Oxalobacteraceae	109	1175719	0.035
CELLULOSE	TEXAS_LOBLOLLY_MINERAL_Bin.33	GENUS	Novosphingobium	56	275712	0.008
CELLULOSE	TEXAS_LOBLOLLY_MINERAL_Bin.33	GENUS	Zavarzinella	1	2576	0
CELLULOSE	TEXAS_LOBLOLLY_MINERAL_Bin.33	SPECIES	Missouriensis	1	2565	0
CELLULOSE	TEXAS_LOBLOLLY_MINERAL_Bin.33	GENUS	Bifidobacterium	1	3104	0
CELLULOSE	TEXAS_LOBLOLLY_MINERAL_Bin.33	SPECIES	Imtechensis	1	5916	0
CELLULOSE	TEXAS_LOBLOLLY_MINERAL_Bin.33	SPECIES	Denitrificans	11	82015	0.002
CELLULOSE	TEXAS_LOBLOLLY_MINERAL_Bin.33	ORDER	Eurotiales	1	3661	0
CELLULOSE	TEXAS_LOBLOLLY_MINERAL_Bin.33	SPECIES	Meliloti	7	27877	0.001
CELLULOSE	TEXAS_LOBLOLLY_MINERAL_Bin.33	ORDER	Bacillales	4	13124	0
CELLULOSE	TEXAS_LOBLOLLY_MINERAL_Bin.33	SPECIES	Aggregata	1	3243	0
CELLULOSE	TEXAS_LOBLOLLY_MINERAL_Bin.33	SPECIES	Yanoikuyae	51	300390	0.009
CELLULOSE	TEXAS_LOBLOLLY_MINERAL_Bin.33	GENUS	Azospirillum	384	2234960	0.066
CELLULOSE	TEXAS_LOBLOLLY_MINERAL_Bin.33	SPECIES	Winogradskyi	1	2646	0
CELLULOSE	TEXAS_LOBLOLLY_MINERAL_Bin.33	GENUS	Scytonema	1	3006	0
CELLULOSE	TEXAS_LOBLOLLY_MINERAL_Bin.33	GENUS	Opitutus	2	9353	0
CELLULOSE	TEXAS_LOBLOLLY_MINERAL_Bin.33	SPECIES	Gilvus	1	3487	0
CELLULOSE	TEXAS_LOBLOLLY_MINERAL_Bin.33	FAMILY	Methylococcaceae	1	4661	0
CELLULOSE	TEXAS_LOBLOLLY_MINERAL_Bin.33	GENUS	Stigmatella	1	20522	0.001
CELLULOSE	TEXAS_LOBLOLLY_MINERAL_Bin.33	GENUS	Shinella	1	6480	0
CELLULOSE	TEXAS_LOBLOLLY_MINERAL_Bin.33	FAMILY	Comamonadaceae	29	350536	0.01
CELLULOSE	TEXAS_LOBLOLLY_MINERAL_Bin.33	GENUS	Streptosporangium	1	2907	0
CELLULOSE	TEXAS_LOBLOLLY_MINERAL_Bin.33	FAMILY	Alcaligenaceae	13	95132	0.003
CELLULOSE	TEXAS_LOBLOLLY_MINERAL_Bin.33	SPECIES	Metallidurans	2	9554	0
CELLULOSE	TEXAS_LOBLOLLY_MINERAL_Bin.33	SPECIES	Phymatum	2	19269	0.001
CELLULOSE	TEXAS_LOBLOLLY_MINERAL_Bin.33	ORDER	Rhodobacterales	20	84118	0.003
CELLULOSE	TEXAS_LOBLOLLY_MINERAL_Bin.33	SPECIES	Hygroscopicus	1	3907	0
CELLULOSE	TEXAS_LOBLOLLY_MINERAL_Bin.33	GENUS	Methyloversatilis	1	3483	0
CELLULOSE	TEXAS_LOBLOLLY_MINERAL_Bin.33	FAMILY	Vibrionaceae	2	12189	0
CELLULOSE	TEXAS_LOBLOLLY_MINERAL_Bin.33	GENUS	Methylibium	2	100882	0.003
CELLULOSE	TEXAS_LOBLOLLY_MINERAL_Bin.33	SPECIES	Japonicum	26	179501	0.005
CELLULOSE	TEXAS_LOBLOLLY_MINERAL_Bin.33	ORDER	Bacteroidales	2	5704	0
CELLULOSE	TEXAS_LOBLOLLY_MINERAL_Bin.33	GENUS	Vibrio	1	8565	0
CELLULOSE	TEXAS_LOBLOLLY_MINERAL_Bin.33	FAMILY	Methylocystaceae	5	27506	0.001
CELLULOSE	TEXAS_LOBLOLLY_MINERAL_Bin.33	SPECIES	Nitrogenifigens	7	25953	0.001
CELLULOSE	TEXAS_LOBLOLLY_MINERAL_Bin.33	SPECIES	Nanhaiticus	1	2959	0
CELLULOSE	TEXAS_LOBLOLLY_MINERAL_Bin.33	SPECIES	Melonis	12	62272	0.002
CELLULOSE	TEXAS_LOBLOLLY_MINERAL_Bin.33	GENUS	Thalassospira	3	16137	0
CELLULOSE	TEXAS_LOBLOLLY_MINERAL_Bin.33	SPECIES	Chlororaphis	3	10641	0
CELLULOSE	TEXAS_LOBLOLLY_MINERAL_Bin.33	ORDER	Chlorobiales	2	11146	0
CELLULOSE	TEXAS_LOBLOLLY_MINERAL_Bin.33	SPECIES	Alkaliphilus	2	7685	0
CELLULOSE	TEXAS_LOBLOLLY_MINERAL_Bin.33	GENUS	Ricinus	1	4278	0
CELLULOSE	TEXAS_LOBLOLLY_MINERAL_Bin.33	SPECIES	Lusitanum	3	21696	0.001
CELLULOSE	TEXAS_LOBLOLLY_MINERAL_Bin.33	GENUS	Hirschia	5	17819	0.001
CELLULOSE	TEXAS_LOBLOLLY_MINERAL_Bin.33	GENUS	Curvibacter	1	7019	0
CELLULOSE	TEXAS_LOBLOLLY_MINERAL_Bin.33	SPECIES	Smegmatis	1	3283	0
CELLULOSE	TEXAS_LOBLOLLY_MINERAL_Bin.33	ORDER	Solibacterales	3	11906	0
CELLULOSE	TEXAS_LOBLOLLY_MINERAL_Bin.33	SPECIES	Excentricus	52	337867	0.01
CELLULOSE	TEXAS_LOBLOLLY_MINERAL_Bin.33	GENUS	Xanthomonas	9	49073	0.001
CELLULOSE	TEXAS_LOBLOLLY_MINERAL_Bin.33	GENUS	Kitasatospora	1	4742	0
CELLULOSE	TEXAS_LOBLOLLY_MINERAL_Bin.33	GENUS	Arenimonas	2	18533	0.001
CELLULOSE	TEXAS_LOBLOLLY_MINERAL_Bin.33	SPECIES	Abyssalis	99	479607	0.014
CELLULOSE	TEXAS_LOBLOLLY_MINERAL_Bin.33	GENUS	Sphingopyxis	4	11260	0
CELLULOSE	TEXAS_LOBLOLLY_MINERAL_Bin.33	SPECIES	Diminuta	323	1557708	0.046
CELLULOSE	TEXAS_LOBLOLLY_MINERAL_Bin.33	SPECIES	Phaeobacteroides	1	7260	0
CELLULOSE	TEXAS_LOBLOLLY_MINERAL_Bin.33	GENUS	Arthrobacter	1	2709	0
CELLULOSE	TEXAS_LOBLOLLY_MINERAL_Bin.33	GENUS	Nitrospirillum	7	33977	0.001
CELLULOSE	TEXAS_LOBLOLLY_MINERAL_Bin.33	GENUS	Fibrella	1	3644	0
CELLULOSE	TEXAS_LOBLOLLY_MINERAL_Bin.33	SPECIES	Hassiacum	1	4715	0
CELLULOSE	TEXAS_LOBLOLLY_MINERAL_Bin.33	GENUS	[Cellvibrio]	1	3487	0
CELLULOSE	TEXAS_LOBLOLLY_MINERAL_Bin.33	GENUS	Bradyrhizobium	68	443126	0.013
CELLULOSE	TEXAS_LOBLOLLY_MINERAL_Bin.33	SPECIES	Magneticum	2	10918	0
CELLULOSE	TEXAS_LOBLOLLY_MINERAL_Bin.33	GENUS	Rhodanobacter	13	67262	0.002
CELLULOSE	TEXAS_LOBLOLLY_MINERAL_Bin.33	SPECIES	Bryophila	4	15990	0
CELLULOSE	TEXAS_LOBLOLLY_MINERAL_Bin.33	GENUS	Methylococcus	1	4661	0
CELLULOSE	TEXAS_LOBLOLLY_MINERAL_Bin.33	GENUS	Nitratireductor	1	3675	0
CELLULOSE	TEXAS_LOBLOLLY_MINERAL_Bin.33	GENUS	Burkholderia	69	383494	0.011
CELLULOSE	TEXAS_LOBLOLLY_MINERAL_Bin.33	SPECIES	Dieselolei	1	2597	0
CELLULOSE	TEXAS_LOBLOLLY_MINERAL_Bin.33	GENUS	Nitrobacter	1	2646	0
CELLULOSE	TEXAS_LOBLOLLY_MINERAL_Bin.33	GENUS	Anabaena	1	3447	0
CELLULOSE	TEXAS_LOBLOLLY_MINERAL_Bin.33	SPECIES	Extorquens	11	65256	0.002
CELLULOSE	TEXAS_LOBLOLLY_MINERAL_Bin.33	GENUS	Acidocella	1	2688	0
CELLULOSE	TEXAS_LOBLOLLY_MINERAL_Bin.33	SPECIES	Coli	1	8634	0
CELLULOSE	TEXAS_LOBLOLLY_MINERAL_Bin.33	SPECIES	Parvus	1	3717	0
CELLULOSE	TEXAS_LOBLOLLY_MINERAL_Bin.33	GENUS	Brevundimonas	631	3181168	0.095
CELLULOSE	TEXAS_LOBLOLLY_MINERAL_Bin.33	SPECIES	Diazoefficiens	10	42664	0.001
CELLULOSE	TEXAS_LOBLOLLY_MINERAL_Bin.33	SPECIES	Roseus	2	8696	0
CELLULOSE	TEXAS_LOBLOLLY_MINERAL_Bin.33	SPECIES	Cepacia	1	8136	0
CELLULOSE	TEXAS_LOBLOLLY_MINERAL_Bin.33	FAMILY	Methylobacteriaceae	35	162471	0.005
CELLULOSE	TEXAS_LOBLOLLY_MINERAL_Bin.33	SPECIES	Pnomenusa	1	5153	0
CELLULOSE	TEXAS_LOBLOLLY_MINERAL_Bin.33	GENUS	Rhodopseudomonas	15	87964	0.003
CELLULOSE	TEXAS_LOBLOLLY_MINERAL_Bin.33	GENUS	Methylocystis	1	3717	0
CELLULOSE	TEXAS_LOBLOLLY_MINERAL_Bin.33	SPECIES	Wittichii	10	45454	0.001
CELLULOSE	TEXAS_LOBLOLLY_MINERAL_Bin.33	ORDER	Bifidobacteriales	1	3104	0
CELLULOSE	TEXAS_LOBLOLLY_MINERAL_Bin.33	SPECIES	Elodea	5	30808	0.001
CELLULOSE	TEXAS_LOBLOLLY_MINERAL_Bin.33	GENUS	Rhodospirillum	2	7821	0
CELLULOSE	TEXAS_LOBLOLLY_MINERAL_Bin.33	GENUS	Aliivibrio	1	3624	0
CELLULOSE	TEXAS_LOBLOLLY_MINERAL_Bin.33	FAMILY	Brucellaceae	1	4274	0
CELLULOSE	TEXAS_LOBLOLLY_MINERAL_Bin.33	SPECIES	Lupini	1	6396	0
CELLULOSE	TEXAS_LOBLOLLY_MINERAL_Bin.33	SPECIES	Oklahomensis	1	2570	0
CELLULOSE	TEXAS_LOBLOLLY_MINERAL_Bin.33	PHYLUM	Planctomycetes	2	5349	0
CELLULOSE	TEXAS_LOBLOLLY_MINERAL_Bin.33	DOMAIN	Fungi	2	6709	0
CELLULOSE	TEXAS_LOBLOLLY_MINERAL_Bin.33	GENUS	Sphingobium	154	948928	0.028
CELLULOSE	TEXAS_LOBLOLLY_MINERAL_Bin.33	SPECIES	Glucosotrophus	1	12817	0
CELLULOSE	TEXAS_LOBLOLLY_MINERAL_Bin.33	SPECIES	Bethesdensis	1	2583	0
CELLULOSE	TEXAS_LOBLOLLY_MINERAL_Bin.33	SPECIES	Aceti	3	9985	0
CELLULOSE	TEXAS_LOBLOLLY_MINERAL_Bin.33	SPECIES	Cenocepacia	4	12167	0
CELLULOSE	TEXAS_LOBLOLLY_MINERAL_Bin.33	SPECIES	Chloracidobacterium	1	2763	0
CELLULOSE	TEXAS_LOBLOLLY_MINERAL_Bin.33	FAMILY	Xanthomonadaceae	32	168343	0.005
CELLULOSE	TEXAS_LOBLOLLY_MINERAL_Bin.33	SPECIES	Lipolytica	1	9853	0
CELLULOSE	TEXAS_LOBLOLLY_MINERAL_Bin.33	GENUS	Acidovorax	8	220839	0.007
CELLULOSE	TEXAS_LOBLOLLY_MINERAL_Bin.33	FAMILY	Nitrosomonadaceae	3	13225	0
CELLULOSE	TEXAS_LOBLOLLY_MINERAL_Bin.33	SPECIES	Viridochromogenes	1	3306	0
CELLULOSE	TEXAS_LOBLOLLY_MINERAL_Bin.33	SPECIES	Japonica	1	2708	0
CELLULOSE	TEXAS_LOBLOLLY_MINERAL_Bin.33	PHYLUM	Bacteroidetes/Chlorobi group	18	102870	0.003
CELLULOSE	TEXAS_LOBLOLLY_MINERAL_Bin.33	SPECIES	Scabiei	1	2856	0
CELLULOSE	TEXAS_LOBLOLLY_MINERAL_Bin.33	GENUS	Niastella	1	2965	0
CELLULOSE	TEXAS_LOBLOLLY_MINERAL_Bin.33	FAMILY	Deinococcaceae	3	18196	0.001
CELLULOSE	TEXAS_LOBLOLLY_MINERAL_Bin.33	GENUS	Clostridium	1	2688	0
CELLULOSE	TEXAS_LOBLOLLY_MINERAL_Bin.33	SPECIES	Faecalis	2	14587	0
CELLULOSE	TEXAS_LOBLOLLY_MINERAL_Bin.33	FAMILY	Nostocaceae	1	3447	0
CELLULOSE	TEXAS_LOBLOLLY_MINERAL_Bin.33	SPECIES	Benevestitus	809	4857450	0.144
CELLULOSE	TEXAS_LOBLOLLY_MINERAL_Bin.33	SPECIES	Lividum	21	167774	0.005
CELLULOSE	TEXAS_LOBLOLLY_MINERAL_Bin.33	SPECIES	Stutzeri	2	6132	0
CELLULOSE	TEXAS_LOBLOLLY_MINERAL_Bin.33	SPECIES	Mucilaginosus	1	5266	0
CELLULOSE	TEXAS_LOBLOLLY_MINERAL_Bin.33	SPECIES	Loti	7	27046	0.001
CELLULOSE	TEXAS_LOBLOLLY_MINERAL_Bin.33	SPECIES	Enterica	2	13235	0
CELLULOSE	TEXAS_LOBLOLLY_MINERAL_Bin.33	SPECIES	Holmesii	1	3964	0
CELLULOSE	TEXAS_LOBLOLLY_MINERAL_Bin.33	GENUS	Cupriavidus	10	57089	0.002
CELLULOSE	TEXAS_LOBLOLLY_MINERAL_Bin.33	SPECIES	Deserti	2	9509	0
CELLULOSE	TEXAS_LOBLOLLY_MINERAL_Bin.33	GENUS	Streptomyces	10	49380	0.001
CELLULOSE	TEXAS_LOBLOLLY_MINERAL_Bin.33	GENUS	Chelativorans	1	3610	0
CELLULOSE	TEXAS_LOBLOLLY_MINERAL_Bin.33	SPECIES	Indicus	1	3615	0
CELLULOSE	TEXAS_LOBLOLLY_MINERAL_Bin.33	ORDER	Clostridiales	2	5930	0
CELLULOSE	TEXAS_LOBLOLLY_MINERAL_Bin.33	GENUS	Phaeospirillum	5	28101	0.001
CELLULOSE	TEXAS_LOBLOLLY_MINERAL_Bin.33	GENUS	Komagataeibacter	4	15536	0
CELLULOSE	TEXAS_LOBLOLLY_MINERAL_Bin.33	ORDER	Gallionellales	1	3075	0
CELLULOSE	TEXAS_LOBLOLLY_MINERAL_Bin.33	SPECIES	Indicum	10	49997	0.001
CELLULOSE	TEXAS_LOBLOLLY_MINERAL_Bin.33	SPECIES	Marina	3	15552	0
CELLULOSE	TEXAS_LOBLOLLY_MINERAL_Bin.33	PHYLUM	Deinococcus-Thermus	3	18196	0.001
CELLULOSE	TEXAS_LOBLOLLY_MINERAL_Bin.33	GENUS	Zymomonas	2	13242	0
CELLULOSE	TEXAS_LOBLOLLY_MINERAL_Bin.33	GENUS	Ochrobactrum	1	4274	0
CELLULOSE	TEXAS_LOBLOLLY_MINERAL_Bin.33	SPECIES	Xenophagum	7	24492	0.001
CELLULOSE	TEXAS_LOBLOLLY_MINERAL_Bin.33	ORDER	Burkholderiales	244	2124140	0.063
CELLULOSE	TEXAS_LOBLOLLY_MINERAL_Bin.33	FAMILY	Chromatiaceae	3	13448	0
CELLULOSE	TEXAS_LOBLOLLY_MINERAL_Bin.33	SPECIES	Of	1	2864	0
CELLULOSE	TEXAS_LOBLOLLY_MINERAL_Bin.33	GENUS	Micavibrio	2	8774	0
CELLULOSE	TEXAS_LOBLOLLY_MINERAL_Bin.33	GENUS	Blastomonas	8	37782	0.001
CELLULOSE	TEXAS_LOBLOLLY_MINERAL_Bin.33	SPECIES	Lanceolatus	1	7019	0
CELLULOSE	TEXAS_LOBLOLLY_MINERAL_Bin.33	FAMILY	Shewanellaceae	1	12928	0
CELLULOSE	TEXAS_LOBLOLLY_MINERAL_Bin.33	FAMILY	Cystobacteraceae	3	30661	0.001
CELLULOSE	TEXAS_LOBLOLLY_MINERAL_Bin.33	SPECIES	Biprosthecium	200	1191953	0.035
CELLULOSE	TEXAS_LOBLOLLY_MINERAL_Bin.33	SPECIES	Roseum	1	2907	0
CELLULOSE	TEXAS_LOBLOLLY_MINERAL_Bin.33	SPECIES	Gilva	1	2927	0
CELLULOSE	TEXAS_LOBLOLLY_MINERAL_Bin.33	GENUS	Azospira	1	4425	0
CELLULOSE	TEXAS_LOBLOLLY_MINERAL_Bin.33	GENUS	Gluconacetobacter	5	21843	0.001
CELLULOSE	TEXAS_LOBLOLLY_MINERAL_Bin.33	SPECIES	Ebreus	1	3357	0
CELLULOSE	TEXAS_LOBLOLLY_MINERAL_Bin.33	ORDER	Rhodocyclales	6	22078	0.001
CELLULOSE	TEXAS_LOBLOLLY_MINERAL_Bin.33	GENUS	Sphingomonas-like	1	2557	0
CELLULOSE	TEXAS_LOBLOLLY_MINERAL_Bin.33	PHYLUM	Cyanobacteria	6	45191	0.001
CELLULOSE	TEXAS_LOBLOLLY_MINERAL_Bin.33	ORDER	Xanthomonadales	32	168343	0.005
CELLULOSE	TEXAS_LOBLOLLY_MINERAL_Bin.33	SPECIES	Pyrrocinia	2	8836	0
CELLULOSE	TEXAS_LOBLOLLY_MINERAL_Bin.33	GENUS	Caldimonas	2	11865	0
CELLULOSE	TEXAS_LOBLOLLY_MINERAL_Bin.33	FAMILY	Hyphomonadaceae	9	36008	0.001
CELLULOSE	TEXAS_LOBLOLLY_MINERAL_Bin.33	FAMILY	Rhodobacteraceae	11	48110	0.001
CELLULOSE	TEXAS_LOBLOLLY_MINERAL_Bin.33	SPECIES	Fredii	8	58188	0.002
CELLULOSE	TEXAS_LOBLOLLY_MINERAL_Bin.33	GENUS	Anaeromusa	1	9743	0
CELLULOSE	TEXAS_LOBLOLLY_MINERAL_Bin.33	GENUS	Comamonas	2	19479	0.001
CELLULOSE	TEXAS_LOBLOLLY_MINERAL_Bin.33	SPECIES	Proteobacterium	3	16077	0
CELLULOSE	TEXAS_LOBLOLLY_MINERAL_Bin.33	GENUS	Roseibium	1	7300	0
CELLULOSE	TEXAS_LOBLOLLY_MINERAL_Bin.33	GENUS	Dyella	1	2708	0
CELLULOSE	TEXAS_LOBLOLLY_MINERAL_Bin.33	SPECIES	Amazonense	7	33977	0.001
CELLULOSE	TEXAS_LOBLOLLY_MINERAL_Bin.33	GENUS	Oscillatoria	2	18341	0.001
CELLULOSE	TEXAS_LOBLOLLY_MINERAL_Bin.33	GENUS	Collimonas	1	5346	0
CELLULOSE	TEXAS_LOBLOLLY_MINERAL_Bin.33	GENUS	Methylovorus	1	12817	0
CELLULOSE	TEXAS_LOBLOLLY_MINERAL_Bin.33	DOMAIN	Viridiplantae	1	4278	0
CELLULOSE	TEXAS_LOBLOLLY_MINERAL_Bin.33	ORDER	Methylophilales	1	12817	0
CELLULOSE	TEXAS_LOBLOLLY_MINERAL_Bin.33	SPECIES	Stipitatus	3	9467	0
CELLULOSE	TEXAS_LOBLOLLY_MINERAL_Bin.33	GENUS	Variovorax	9	43272	0.001
CELLULOSE	TEXAS_LOBLOLLY_MINERAL_Bin.33	GENUS	Thiocystis	1	5851	0
CELLULOSE	TEXAS_LOBLOLLY_MINERAL_Bin.33	FAMILY	Rhodobiaceae	7	32497	0.001
CELLULOSE	TEXAS_LOBLOLLY_MINERAL_Bin.33	GENUS	Salmonella	2	13235	0
CELLULOSE	TEXAS_LOBLOLLY_MINERAL_Bin.33	FAMILY	Ectothiorhodospiraceae	2	11018	0
CELLULOSE	TEXAS_LOBLOLLY_MINERAL_Bin.33	SPECIES	Kashmirensis	1	4861	0
CELLULOSE	TEXAS_LOBLOLLY_MINERAL_Bin.33	SPECIES	Baumannii	1	9331	0
CELLULOSE	TEXAS_LOBLOLLY_MINERAL_Bin.33	GENUS	Martelella	1	3348	0
CELLULOSE	TEXAS_LOBLOLLY_MINERAL_Bin.33	SPECIES	Aeruginosa	6	32754	0.001
CELLULOSE	TEXAS_LOBLOLLY_MINERAL_Bin.33	FAMILY	Moraxellaceae	1	9331	0
CELLULOSE	TEXAS_LOBLOLLY_MINERAL_Bin.33	SPECIES	Europaeus	4	15536	0
CELLULOSE	TEXAS_LOBLOLLY_MINERAL_Bin.33	SPECIES	Amorphae	6	29502	0.001
CELLULOSE	TEXAS_LOBLOLLY_MINERAL_Bin.33	SPECIES	Basilensis	2	6665	0
CELLULOSE	TEXAS_LOBLOLLY_MINERAL_Bin.33	GENUS	Asticcacaulis	1307	8111171	0.241
CELLULOSE	TEXAS_LOBLOLLY_MINERAL_Bin.33	GENUS	Sinorhizobium	15	86065	0.003
CELLULOSE	TEXAS_LOBLOLLY_MINERAL_Bin.33	FAMILY	Paenibacillaceae	4	13124	0
CELLULOSE	TEXAS_LOBLOLLY_MINERAL_Bin.33	ORDER	Rhizobiales	298	1675407	0.05
CELLULOSE	TEXAS_LOBLOLLY_MINERAL_Bin.33	SPECIES	Profundimaris	1	4743	0
CELLULOSE	TEXAS_LOBLOLLY_MINERAL_Bin.33	GENUS	Acidiphilium	1	2987	0
CELLULOSE	TEXAS_LOBLOLLY_MINERAL_Bin.33	SPECIES	Vasicola	1	4633	0
CELLULOSE	TEXAS_LOBLOLLY_MINERAL_Bin.33	FAMILY	Kordiimonadaceae	3	11192	0
CELLULOSE	TEXAS_LOBLOLLY_MINERAL_Bin.33	SPECIES	Cellulosum	1	5408	0
CELLULOSE	TEXAS_LOBLOLLY_MINERAL_Bin.33	SPECIES	Colombiense	1	2940	0
CELLULOSE	TEXAS_LOBLOLLY_MINERAL_Bin.33	GENUS	Ralstonia	12	50886	0.002
CELLULOSE	TEXAS_LOBLOLLY_MINERAL_Bin.33	GENUS	Alcanivorax	2	5889	0
CELLULOSE	TEXAS_LOBLOLLY_MINERAL_Bin.33	GENUS	Meganema	1	2811	0
CELLULOSE	TEXAS_LOBLOLLY_MINERAL_Bin.33	SPECIES	Regensburgei	1	3571	0
CELLULOSE	TEXAS_LOBLOLLY_MINERAL_Bin.33	SPECIES	Palustris	15	87964	0.003
CELLULOSE	TEXAS_LOBLOLLY_MINERAL_Bin.33	PHYLUM	Fibrobacteres/Acidobacteria group	20	100754	0.003
CELLULOSE	TEXAS_LOBLOLLY_MINERAL_Bin.33	FAMILY	Veillonellaceae	1	9743	0
CELLULOSE	TEXAS_LOBLOLLY_MINERAL_Bin.33	ORDER	Planctomycetales	2	5349	0
CELLULOSE	TEXAS_LOBLOLLY_MINERAL_Bin.33	SPECIES	Anthropi	1	4274	0
CELLULOSE	TEXAS_LOBLOLLY_MINERAL_Bin.33	GENUS	Sorangium	1	5408	0
CELLULOSE	TEXAS_LOBLOLLY_MINERAL_Bin.33	SPECIES	Aeruginosavorus	2	8774	0
CELLULOSE	TEXAS_LOBLOLLY_MINERAL_Bin.33	SPECIES	Gelatinosus	1	2541	0
CELLULOSE	TEXAS_LOBLOLLY_MINERAL_Bin.33	SPECIES	Capsulatum	1	3210	0
CELLULOSE	TEXAS_LOBLOLLY_MINERAL_Bin.33	SPECIES	Pseudomallei	2	15267	0
CELLULOSE	TEXAS_LOBLOLLY_MINERAL_Bin.33	SPECIES	Timonae	5	255410	0.008
CELLULOSE	TEXAS_LOBLOLLY_MINERAL_Bin.33	FAMILY	Scytonemataceae	1	3006	0
CELLULOSE	TEXAS_LOBLOLLY_MINERAL_Bin.33	SPECIES	Capsulatus	1	4661	0
CELLULOSE	TEXAS_LOBLOLLY_MINERAL_Bin.33	SPECIES	Variabilis	1	3447	0
CELLULOSE	TEXAS_LOBLOLLY_MINERAL_Bin.33	GENUS	Cyanothece	1	16418	0
CELLULOSE	TEXAS_LOBLOLLY_MINERAL_Bin.33	SPECIES	Fischeri	1	3624	0
CELLULOSE	TEXAS_LOBLOLLY_MINERAL_Bin.33	FAMILY	Acetobacteraceae	19	82483	0.002
CELLULOSE	TEXAS_LOBLOLLY_MINERAL_Bin.33	FAMILY	Rhodocyclaceae	6	22078	0.001
CELLULOSE	TEXAS_LOBLOLLY_MINERAL_Bin.33	DOMAIN	Unclassified	42	196735	0.006
CELLULOSE	TEXAS_LOBLOLLY_MINERAL_Bin.33	GENUS	Hyphomicrobium	7	33768	0.001
CELLULOSE	TEXAS_LOBLOLLY_MINERAL_Bin.33	ORDER	Malpighiales	1	4278	0
CELLULOSE	TEXAS_LOBLOLLY_MINERAL_Bin.33	SPECIES	Frisingense	6	23684	0.001
CELLULOSE	TEXAS_LOBLOLLY_MINERAL_Bin.33	SPECIES	Mediterranea	1	3348	0
CELLULOSE	TEXAS_LOBLOLLY_MINERAL_Bin.33	FAMILY	Chitinophagaceae	2	11294	0
CELLULOSE	TEXAS_LOBLOLLY_MINERAL_Bin.33	GENUS	Woodsholea	1	3856	0
CELLULOSE	TEXAS_LOBLOLLY_MINERAL_Bin.33	SPECIES	Peoriae	1	2560	0
CELLULOSE	TEXAS_LOBLOLLY_MINERAL_Bin.33	SPECIES	Uniformis	1	3033	0
CELLULOSE	TEXAS_LOBLOLLY_MINERAL_Bin.33	GENUS	Pandoraea	2	11284	0
CELLULOSE	TEXAS_LOBLOLLY_MINERAL_Bin.33	SPECIES	Rubrum	1	4880	0
CELLULOSE	TEXAS_LOBLOLLY_MINERAL_Bin.33	SPECIES	Campestris	2	9232	0
CELLULOSE	TEXAS_LOBLOLLY_MINERAL_Bin.33	ORDER	Methylococcales	1	4661	0
CELLULOSE	TEXAS_LOBLOLLY_MINERAL_Bin.33	SPECIES	Xylosoxidans	1	5331	0
CELLULOSE	TEXAS_LOBLOLLY_MINERAL_Bin.33	SPECIES	Delafieldii	2	7364	0
CELLULOSE	TEXAS_LOBLOLLY_MINERAL_Bin.33	GENUS	Nitrosospira	2	10576	0
CELLULOSE	TEXAS_LOBLOLLY_MINERAL_Bin.33	SPECIES	Multivorans	2	12122	0
CELLULOSE	TEXAS_LOBLOLLY_MINERAL_Bin.33	SPECIES	Accumulibacter	1	2566	0
CELLULOSE	TEXAS_LOBLOLLY_MINERAL_Bin.33	SPECIES	Solanacearum	4	17234	0.001
CELLULOSE	TEXAS_LOBLOLLY_MINERAL_Bin.33	SPECIES	Vibrioides	998	5625422	0.167
CELLULOSE	TEXAS_LOBLOLLY_MINERAL_Bin.33	SPECIES	Nodulans	11	53835	0.002
CELLULOSE	TEXAS_LOBLOLLY_MINERAL_Bin.33	SPECIES	Koreensis	1	2965	0
CELLULOSE	TEXAS_LOBLOLLY_MINERAL_Bin.33	SPECIES	Segnis	383	2190398	0.065
CELLULOSE	TEXAS_LOBLOLLY_MINERAL_Bin.33	GENUS	Paracoccus	1	4999	0
CELLULOSE	TEXAS_LOBLOLLY_MINERAL_Bin.33	SPECIES	Panaciterrae	5	20292	0.001
CELLULOSE	TEXAS_LOBLOLLY_MINERAL_Bin.33	FAMILY	Pseudomonadaceae	37	176601	0.005
CELLULOSE	TEXAS_LOBLOLLY_MINERAL_Bin.33	GENUS	Oceanibaculum	1	2874	0
CELLULOSE	TEXAS_LOBLOLLY_MINERAL_Bin.33	GENUS	Achromobacter	4	32948	0.001
CELLULOSE	TEXAS_LOBLOLLY_MINERAL_Bin.33	GENUS	Pseudonocardia	1	3115	0
CELLULOSE	TEXAS_LOBLOLLY_MINERAL_Bin.33	SPECIES	Zucineum	30	106750	0.003
CELLULOSE	TEXAS_LOBLOLLY_MINERAL_Bin.33	SPECIES	Aurantiaca	2	28851	0.001
CELLULOSE	TEXAS_LOBLOLLY_MINERAL_Bin.33	GENUS	Sandarakinorhabdus	4	14810	0
CELLULOSE	TEXAS_LOBLOLLY_MINERAL_Bin.33	SPECIES	Lucentensis	2	11394	0
CELLULOSE	TEXAS_LOBLOLLY_MINERAL_Bin.33	ORDER	Sphingobacteriales	2	11294	0
CELLULOSE	TEXAS_LOBLOLLY_MINERAL_Bin.33	ORDER	Opitutales	3	12508	0
CELLULOSE	TEXAS_LOBLOLLY_MINERAL_Bin.33	GENUS	Subdoligranulum	1	3242	0
CELLULOSE	TEXAS_LOBLOLLY_MINERAL_Bin.33	SPECIES	Leguminosarum	27	144667	0.004
CELLULOSE	TEXAS_LOBLOLLY_MINERAL_Bin.33	GENUS	Massilia	35	500669	0.015
CELLULOSE	TEXAS_LOBLOLLY_MINERAL_Bin.33	GENUS	Sulfitobacter	1	2862	0
CELLULOSE	TEXAS_LOBLOLLY_MINERAL_Bin.33	GENUS	Gluconobacter	1	2840	0
CELLULOSE	TEXAS_LOBLOLLY_MINERAL_Bin.33	ORDER	Deinococcales	3	18196	0.001
CELLULOSE	TEXAS_LOBLOLLY_MINERAL_Bin.33	ORDER	Chroococcales	1	16418	0
CELLULOSE	TEXAS_LOBLOLLY_MINERAL_Bin.33	SPECIES	Pacificus	1	3675	0
CELLULOSE	TEXAS_LOBLOLLY_MINERAL_Bin.33	SPECIES	Autotrophicus	1	5520	0
CELLULOSE	TEXAS_LOBLOLLY_MINERAL_Bin.33	ORDER	Nitrosomonadales	3	13225	0
CELLULOSE	TEXAS_LOBLOLLY_MINERAL_Bin.33	SPECIES	Mallensis	4	25066	0.001
CELLULOSE	TEXAS_LOBLOLLY_MINERAL_Bin.33	FAMILY	Chlorobiaceae	2	11146	0
CELLULOSE	TEXAS_LOBLOLLY_MINERAL_Bin.33	SPECIES	Hutchinsonii	1	3322	0
CELLULOSE	TEXAS_LOBLOLLY_MINERAL_Bin.33	SPECIES	Griseoaurantiacus	1	2811	0
CELLULOSE	TEXAS_LOBLOLLY_MINERAL_Bin.33	GENUS	Rudaea	1	3059	0
CELLULOSE	TEXAS_LOBLOLLY_MINERAL_Bin.33	SPECIES	Salanitronis	1	2671	0
CELLULOSE	TEXAS_LOBLOLLY_MINERAL_Bin.33	SPECIES	Giardinii	1	3295	0
CELLULOSE	TEXAS_LOBLOLLY_MINERAL_Bin.33	SPECIES	Silvestris	5	25104	0.001
CELLULOSE	TEXAS_LOBLOLLY_MINERAL_Bin.33	GENUS	Citromicrobium	1	2866	0
CELLULOSE	TEXAS_LOBLOLLY_MINERAL_Bin.33	SPECIES	Balhimycina	1	14105	0
CELLULOSE	TEXAS_LOBLOLLY_MINERAL_Bin.33	SPECIES	Xanthus	1	16991	0.001
CELLULOSE	TEXAS_LOBLOLLY_MINERAL_Bin.33	ORDER	Pseudomonadales	38	185932	0.006
CELLULOSE	TEXAS_LOBLOLLY_MINERAL_Bin.33	DOMAIN	Bacteria	5723	33262328	0.989
CELLULOSE	TEXAS_LOBLOLLY_MINERAL_Bin.33	SPECIES	Bronchiseptica	2	18050	0.001
CELLULOSE	TEXAS_LOBLOLLY_MINERAL_Bin.33	FAMILY	Unclassified	73	291607	0.009
CELLULOSE	TEXAS_LOBLOLLY_MINERAL_Bin.33	PHYLUM	Unclassified	6	30731	0.001
CELLULOSE	TEXAS_LOBLOLLY_MINERAL_Bin.33	SPECIES	Unclassified	11	100730	0.003
CELLULOSE	TEXAS_LOBLOLLY_MINERAL_Bin.33	ORDER	Unclassified	30	704281	0.021
CELLULOSE	TEXAS_LOBLOLLY_MINERAL_Bin.33	TOTALS	-	5742	33630115	1
CELLULOSE	TEXAS_LOBLOLLY_ORGANIC_Bin.2	CLASS		246	1096790	0.997
CELLULOSE	TEXAS_LOBLOLLY_ORGANIC_Bin.2	SPECIES	Australicum	1	2543	0.002
CELLULOSE	TEXAS_LOBLOLLY_ORGANIC_Bin.2	ORDER	Parvularculales	1	2678	0.002
CELLULOSE	TEXAS_LOBLOLLY_ORGANIC_Bin.2	GENUS	Vibrio	2	10469	0.01
CELLULOSE	TEXAS_LOBLOLLY_ORGANIC_Bin.2	SPECIES	Acidiphila	2	8564	0.008
CELLULOSE	TEXAS_LOBLOLLY_ORGANIC_Bin.2	SPECIES	Loti	2	10349	0.009
CELLULOSE	TEXAS_LOBLOLLY_ORGANIC_Bin.2	SPECIES	Macacae	1	3162	0.003
CELLULOSE	TEXAS_LOBLOLLY_ORGANIC_Bin.2	GENUS	Caulobacter	5	14944	0.014
CELLULOSE	TEXAS_LOBLOLLY_ORGANIC_Bin.2	SPECIES	Parahaemolyticus	1	3421	0.003
CELLULOSE	TEXAS_LOBLOLLY_ORGANIC_Bin.2	ORDER	Sphingomonadales	4	19674	0.018
CELLULOSE	TEXAS_LOBLOLLY_ORGANIC_Bin.2	FAMILY	Rhizobiaceae	5	35914	0.033
CELLULOSE	TEXAS_LOBLOLLY_ORGANIC_Bin.2	GENUS	Neisseria	1	3162	0.003
CELLULOSE	TEXAS_LOBLOLLY_ORGANIC_Bin.2	SPECIES	Sp.	39	189981	0.173
CELLULOSE	TEXAS_LOBLOLLY_ORGANIC_Bin.2	GENUS	Xanthobacter	1	17555	0.016
CELLULOSE	TEXAS_LOBLOLLY_ORGANIC_Bin.2	GENUS	Acidobacteriaceae	2	7119	0.006
CELLULOSE	TEXAS_LOBLOLLY_ORGANIC_Bin.2	ORDER	Burkholderiales	5	21579	0.02
CELLULOSE	TEXAS_LOBLOLLY_ORGANIC_Bin.2	PHYLUM	Firmicutes	1	2790	0.003
CELLULOSE	TEXAS_LOBLOLLY_ORGANIC_Bin.2	FAMILY	Alteromonadaceae	1	3300	0.003
CELLULOSE	TEXAS_LOBLOLLY_ORGANIC_Bin.2	ORDER	Acidobacteriales	2	7119	0.006
CELLULOSE	TEXAS_LOBLOLLY_ORGANIC_Bin.2	SPECIES	Oligotrophicum	1	5374	0.005
CELLULOSE	TEXAS_LOBLOLLY_ORGANIC_Bin.2	SPECIES	Biprosthecium	29	113590	0.103
CELLULOSE	TEXAS_LOBLOLLY_ORGANIC_Bin.2	GENUS	Gluconacetobacter	1	2620	0.002
CELLULOSE	TEXAS_LOBLOLLY_ORGANIC_Bin.2	SPECIES	Putida	1	3236	0.003
CELLULOSE	TEXAS_LOBLOLLY_ORGANIC_Bin.2	GENUS	Candidatus	1	6848	0.006
CELLULOSE	TEXAS_LOBLOLLY_ORGANIC_Bin.2	SPECIES	Tolaasii	1	2931	0.003
CELLULOSE	TEXAS_LOBLOLLY_ORGANIC_Bin.2	ORDER	Xanthomonadales	1	4944	0.004
CELLULOSE	TEXAS_LOBLOLLY_ORGANIC_Bin.2	FAMILY	Xanthobacteraceae	1	17555	0.016
CELLULOSE	TEXAS_LOBLOLLY_ORGANIC_Bin.2	FAMILY	Sphingomonadaceae	4	19674	0.018
CELLULOSE	TEXAS_LOBLOLLY_ORGANIC_Bin.2	FAMILY	Oxalobacteraceae	2	8797	0.008
CELLULOSE	TEXAS_LOBLOLLY_ORGANIC_Bin.2	GENUS	Mesorhizobium	3	12892	0.012
CELLULOSE	TEXAS_LOBLOLLY_ORGANIC_Bin.2	GENUS	Novosphingobium	2	12820	0.012
CELLULOSE	TEXAS_LOBLOLLY_ORGANIC_Bin.2	FAMILY	Bradyrhizobiaceae	3	11615	0.011
CELLULOSE	TEXAS_LOBLOLLY_ORGANIC_Bin.2	SPECIES	phage	1	5394	0.005
CELLULOSE	TEXAS_LOBLOLLY_ORGANIC_Bin.2	FAMILY	Burkholderiaceae	1	3807	0.003
CELLULOSE	TEXAS_LOBLOLLY_ORGANIC_Bin.2	ORDER	Neisseriales	1	3162	0.003
CELLULOSE	TEXAS_LOBLOLLY_ORGANIC_Bin.2	GENUS	Variovorax	1	6117	0.006
CELLULOSE	TEXAS_LOBLOLLY_ORGANIC_Bin.2	DOMAIN	Virus	1	5394	0.005
CELLULOSE	TEXAS_LOBLOLLY_ORGANIC_Bin.2	SPECIES	Autotrophicus	1	17555	0.016
CELLULOSE	TEXAS_LOBLOLLY_ORGANIC_Bin.2	SPECIES	Fergusonii	1	5728	0.005
CELLULOSE	TEXAS_LOBLOLLY_ORGANIC_Bin.2	ORDER	Bacillales	1	2790	0.003
CELLULOSE	TEXAS_LOBLOLLY_ORGANIC_Bin.2	GENUS	Escherichia	1	5728	0.005
CELLULOSE	TEXAS_LOBLOLLY_ORGANIC_Bin.2	SPECIES	Populi	1	3608	0.003
CELLULOSE	TEXAS_LOBLOLLY_ORGANIC_Bin.2	SPECIES	Bermudensis	1	2678	0.002
CELLULOSE	TEXAS_LOBLOLLY_ORGANIC_Bin.2	GENUS	Asticcacaulis	198	873965	0.794
CELLULOSE	TEXAS_LOBLOLLY_ORGANIC_Bin.2	SPECIES	Elongata	1	3672	0.003
CELLULOSE	TEXAS_LOBLOLLY_ORGANIC_Bin.2	ORDER	Alteromonadales	1	3300	0.003
CELLULOSE	TEXAS_LOBLOLLY_ORGANIC_Bin.2	ORDER	Rhizobiales	15	88419	0.08
CELLULOSE	TEXAS_LOBLOLLY_ORGANIC_Bin.2	FAMILY	Comamonadaceae	1	6117	0.006
CELLULOSE	TEXAS_LOBLOLLY_ORGANIC_Bin.2	FAMILY	Enterobacteriaceae	1	5728	0.005
CELLULOSE	TEXAS_LOBLOLLY_ORGANIC_Bin.2	FAMILY	Alcaligenaceae	1	2858	0.003
CELLULOSE	TEXAS_LOBLOLLY_ORGANIC_Bin.2	FAMILY	Planctomycetaceae	1	5553	0.005
CELLULOSE	TEXAS_LOBLOLLY_ORGANIC_Bin.2	SPECIES	Phyllosphaerae	1	2739	0.002
CELLULOSE	TEXAS_LOBLOLLY_ORGANIC_Bin.2	FAMILY	Vibrionaceae	2	10469	0.01
CELLULOSE	TEXAS_LOBLOLLY_ORGANIC_Bin.2	FAMILY	Phyllobacteriaceae	3	12892	0.012
CELLULOSE	TEXAS_LOBLOLLY_ORGANIC_Bin.2	SPECIES	Benevestitus	132	579457	0.527
CELLULOSE	TEXAS_LOBLOLLY_ORGANIC_Bin.2	SPECIES	Rosea	1	3766	0.003
CELLULOSE	TEXAS_LOBLOLLY_ORGANIC_Bin.2	SPECIES	Elkanii	1	3181	0.003
CELLULOSE	TEXAS_LOBLOLLY_ORGANIC_Bin.2	FAMILY	Methylocystaceae	1	3766	0.003
CELLULOSE	TEXAS_LOBLOLLY_ORGANIC_Bin.2	ORDER	Actinomycetales	1	3011	0.003
CELLULOSE	TEXAS_LOBLOLLY_ORGANIC_Bin.2	SPECIES	Palustris	1	3060	0.003
CELLULOSE	TEXAS_LOBLOLLY_ORGANIC_Bin.2	PHYLUM	Fibrobacteres/Acidobacteria group	2	7119	0.006
CELLULOSE	TEXAS_LOBLOLLY_ORGANIC_Bin.2	FAMILY	Neisseriaceae	1	3162	0.003
CELLULOSE	TEXAS_LOBLOLLY_ORGANIC_Bin.2	SPECIES	Zoogloeoides	1	4372	0.004
CELLULOSE	TEXAS_LOBLOLLY_ORGANIC_Bin.2	ORDER	Planctomycetales	1	5553	0.005
CELLULOSE	TEXAS_LOBLOLLY_ORGANIC_Bin.2	GENUS	Sphingomonas	2	6854	0.006
CELLULOSE	TEXAS_LOBLOLLY_ORGANIC_Bin.2	GENUS	Bacillus	1	2790	0.003
CELLULOSE	TEXAS_LOBLOLLY_ORGANIC_Bin.2	SPECIES	Excentricus	6	23305	0.021
CELLULOSE	TEXAS_LOBLOLLY_ORGANIC_Bin.2	GENUS	Xanthomonas	1	4944	0.004
CELLULOSE	TEXAS_LOBLOLLY_ORGANIC_Bin.2	ORDER	Oceanospirillales	1	3672	0.003
CELLULOSE	TEXAS_LOBLOLLY_ORGANIC_Bin.2	SPECIES	Thailandensis	1	3807	0.003
CELLULOSE	TEXAS_LOBLOLLY_ORGANIC_Bin.2	PHYLUM	Proteobacteria	240	1071469	0.974
CELLULOSE	TEXAS_LOBLOLLY_ORGANIC_Bin.2	FAMILY	Bacillaceae	1	2790	0.003
CELLULOSE	TEXAS_LOBLOLLY_ORGANIC_Bin.2	FAMILY	Acetobacteraceae	1	2620	0.002
CELLULOSE	TEXAS_LOBLOLLY_ORGANIC_Bin.2	GENUS	Catenulispora	1	3011	0.003
CELLULOSE	TEXAS_LOBLOLLY_ORGANIC_Bin.2	PHYLUM	Unclassified	4	21576	0.02
CELLULOSE	TEXAS_LOBLOLLY_ORGANIC_Bin.2	GENUS	Bradyrhizobium	2	8555	0.008
CELLULOSE	TEXAS_LOBLOLLY_ORGANIC_Bin.2	GENUS	Synechococcus	1	5394	0.005
CELLULOSE	TEXAS_LOBLOLLY_ORGANIC_Bin.2	GENUS	Pseudomonas	3	9467	0.009
CELLULOSE	TEXAS_LOBLOLLY_ORGANIC_Bin.2	GENUS	Halomonas	1	3672	0.003
CELLULOSE	TEXAS_LOBLOLLY_ORGANIC_Bin.2	GENUS	Parvularcula	1	2678	0.002
CELLULOSE	TEXAS_LOBLOLLY_ORGANIC_Bin.2	GENUS	Burkholderia	1	3807	0.003
CELLULOSE	TEXAS_LOBLOLLY_ORGANIC_Bin.2	ORDER	Vibrionales	2	10469	0.01
CELLULOSE	TEXAS_LOBLOLLY_ORGANIC_Bin.2	SPECIES	Extorquens	1	3069	0.003
CELLULOSE	TEXAS_LOBLOLLY_ORGANIC_Bin.2	SPECIES	Nealsonii	1	2790	0.003
CELLULOSE	TEXAS_LOBLOLLY_ORGANIC_Bin.2	ORDER	Enterobacteriales	1	5728	0.005
CELLULOSE	TEXAS_LOBLOLLY_ORGANIC_Bin.2	FAMILY	Caulobacteraceae	203	888909	0.808
CELLULOSE	TEXAS_LOBLOLLY_ORGANIC_Bin.2	ORDER	Caulobacterales	203	888909	0.808
CELLULOSE	TEXAS_LOBLOLLY_ORGANIC_Bin.2	GENUS	Rhizobium	5	35914	0.033
CELLULOSE	TEXAS_LOBLOLLY_ORGANIC_Bin.2	SPECIES	Lindaniclasticum	1	8137	0.007
CELLULOSE	TEXAS_LOBLOLLY_ORGANIC_Bin.2	SPECIES	Freirei	1	2656	0.002
CELLULOSE	TEXAS_LOBLOLLY_ORGANIC_Bin.2	SPECIES	Accumulibacter	1	6848	0.006
CELLULOSE	TEXAS_LOBLOLLY_ORGANIC_Bin.2	GENUS	Singulisphaera	1	5553	0.005
CELLULOSE	TEXAS_LOBLOLLY_ORGANIC_Bin.2	SPECIES	Vibrioides	1	2540	0.002
CELLULOSE	TEXAS_LOBLOLLY_ORGANIC_Bin.2	SPECIES	Bacterium	1	2923	0.003
CELLULOSE	TEXAS_LOBLOLLY_ORGANIC_Bin.2	PHYLUM	Actinobacteria	1	3011	0.003
CELLULOSE	TEXAS_LOBLOLLY_ORGANIC_Bin.2	SPECIES	Segnis	1	3142	0.003
CELLULOSE	TEXAS_LOBLOLLY_ORGANIC_Bin.2	FAMILY	Pseudomonadaceae	3	9467	0.009
CELLULOSE	TEXAS_LOBLOLLY_ORGANIC_Bin.2	SPECIES	Fuscans	1	4944	0.004
CELLULOSE	TEXAS_LOBLOLLY_ORGANIC_Bin.2	GENUS	Achromobacter	1	2858	0.003
CELLULOSE	TEXAS_LOBLOLLY_ORGANIC_Bin.2	FAMILY	Methylobacteriaceae	2	6677	0.006
CELLULOSE	TEXAS_LOBLOLLY_ORGANIC_Bin.2	GENUS	Rhodopseudomonas	1	3060	0.003
CELLULOSE	TEXAS_LOBLOLLY_ORGANIC_Bin.2	GENUS	Methylocystis	1	3766	0.003
CELLULOSE	TEXAS_LOBLOLLY_ORGANIC_Bin.2	GENUS	Alteromonas	1	3300	0.003
CELLULOSE	TEXAS_LOBLOLLY_ORGANIC_Bin.2	GENUS	Duganella	1	4372	0.004
CELLULOSE	TEXAS_LOBLOLLY_ORGANIC_Bin.2	FAMILY	Halomonadaceae	1	3672	0.003
CELLULOSE	TEXAS_LOBLOLLY_ORGANIC_Bin.2	SPECIES	Leguminosarum	3	30423	0.028
CELLULOSE	TEXAS_LOBLOLLY_ORGANIC_Bin.2	SPECIES	Fluorescens	1	3300	0.003
CELLULOSE	TEXAS_LOBLOLLY_ORGANIC_Bin.2	GENUS	Janthinobacterium	1	4425	0.004
CELLULOSE	TEXAS_LOBLOLLY_ORGANIC_Bin.2	ORDER	Rhodospirillales	1	2620	0.002
CELLULOSE	TEXAS_LOBLOLLY_ORGANIC_Bin.2	PHYLUM	Planctomycetes	1	5553	0.005
CELLULOSE	TEXAS_LOBLOLLY_ORGANIC_Bin.2	SPECIES	Paradoxus	1	6117	0.006
CELLULOSE	TEXAS_LOBLOLLY_ORGANIC_Bin.2	FAMILY	Parvularculaceae	1	2678	0.002
CELLULOSE	TEXAS_LOBLOLLY_ORGANIC_Bin.2	SPECIES	Mallensis	1	4196	0.004
CELLULOSE	TEXAS_LOBLOLLY_ORGANIC_Bin.2	FAMILY	Xanthomonadaceae	1	4944	0.004
CELLULOSE	TEXAS_LOBLOLLY_ORGANIC_Bin.2	SPECIES	Xylosoxidans	1	2858	0.003
CELLULOSE	TEXAS_LOBLOLLY_ORGANIC_Bin.2	SPECIES	Macleodii	1	3300	0.003
CELLULOSE	TEXAS_LOBLOLLY_ORGANIC_Bin.2	GENUS	Methylobacterium	2	6677	0.006
CELLULOSE	TEXAS_LOBLOLLY_ORGANIC_Bin.2	SPECIES	Diazotrophicus	1	2620	0.002
CELLULOSE	TEXAS_LOBLOLLY_ORGANIC_Bin.2	GENUS	Granulicella	1	4196	0.004
CELLULOSE	TEXAS_LOBLOLLY_ORGANIC_Bin.2	DOMAIN	Bacteria	245	1089942	0.99
CELLULOSE	TEXAS_LOBLOLLY_ORGANIC_Bin.2	FAMILY	Classification Missing	1	6848	0.006
CELLULOSE	TEXAS_LOBLOLLY_ORGANIC_Bin.2	ORDER	Pseudomonadales	3	9467	0.009
CELLULOSE	TEXAS_LOBLOLLY_ORGANIC_Bin.2	FAMILY	Unclassified	4	20728	0.019
CELLULOSE	TEXAS_LOBLOLLY_ORGANIC_Bin.2	ORDER	Unclassified	2	17446	0.016
CELLULOSE	TEXAS_LOBLOLLY_ORGANIC_Bin.2	TOTALS	-	246	1100540	1
CELLULOSE	CALIFORNIA_PONDEROSA_MINERAL_Bin.22	CLASS		205	1206821	1.008
CELLULOSE	CALIFORNIA_PONDEROSA_MINERAL_Bin.22	GENUS	Amycolatopsis	2	12113	0.01
CELLULOSE	CALIFORNIA_PONDEROSA_MINERAL_Bin.22	GENUS	Microcoleus	1	9084	0.008
CELLULOSE	CALIFORNIA_PONDEROSA_MINERAL_Bin.22	SPECIES	Alcaliphilum	1	4196	0.004
CELLULOSE	CALIFORNIA_PONDEROSA_MINERAL_Bin.22	SPECIES	Brasilense	1	3662	0.003
CELLULOSE	CALIFORNIA_PONDEROSA_MINERAL_Bin.22	GENUS	Methanosarcina	1	5769	0.005
CELLULOSE	CALIFORNIA_PONDEROSA_MINERAL_Bin.22	GENUS	Rhodobacter	1	4386	0.004
CELLULOSE	CALIFORNIA_PONDEROSA_MINERAL_Bin.22	SPECIES	Mucilaginosus	1	4606	0.004
CELLULOSE	CALIFORNIA_PONDEROSA_MINERAL_Bin.22	SPECIES	Bingchenggensis	1	3059	0.003
CELLULOSE	CALIFORNIA_PONDEROSA_MINERAL_Bin.22	GENUS	Ruminococcus	2	7378	0.006
CELLULOSE	CALIFORNIA_PONDEROSA_MINERAL_Bin.22	SPECIES	Calidirosea	44	239626	0.2
CELLULOSE	CALIFORNIA_PONDEROSA_MINERAL_Bin.22	PHYLUM	Chlamydiae/Verrucomicrobia group	14	83903	0.07
CELLULOSE	CALIFORNIA_PONDEROSA_MINERAL_Bin.22	SPECIES	Daltonii	1	4376	0.004
CELLULOSE	CALIFORNIA_PONDEROSA_MINERAL_Bin.22	GENUS	Geobacter	2	8425	0.007
CELLULOSE	CALIFORNIA_PONDEROSA_MINERAL_Bin.22	GENUS	Eubacterium	1	10262	0.009
CELLULOSE	CALIFORNIA_PONDEROSA_MINERAL_Bin.22	SPECIES	Coralloides	1	4962	0.004
CELLULOSE	CALIFORNIA_PONDEROSA_MINERAL_Bin.22	SPECIES	Terrae	1	4167	0.003
CELLULOSE	CALIFORNIA_PONDEROSA_MINERAL_Bin.22	GENUS	Phaeobacter	1	5774	0.005
CELLULOSE	CALIFORNIA_PONDEROSA_MINERAL_Bin.22	FAMILY	Rhodospirillaceae	1	3662	0.003
CELLULOSE	CALIFORNIA_PONDEROSA_MINERAL_Bin.22	SPECIES	Azurea	1	8894	0.007
CELLULOSE	CALIFORNIA_PONDEROSA_MINERAL_Bin.22	GENUS	Streptomyces	2	5938	0.005
CELLULOSE	CALIFORNIA_PONDEROSA_MINERAL_Bin.22	GENUS	Desulfotomaculum	9	64867	0.054
CELLULOSE	CALIFORNIA_PONDEROSA_MINERAL_Bin.22	ORDER	Sphingomonadales	4	19001	0.016
CELLULOSE	CALIFORNIA_PONDEROSA_MINERAL_Bin.22	GENUS	Paenibacillus	12	73213	0.061
CELLULOSE	CALIFORNIA_PONDEROSA_MINERAL_Bin.22	FAMILY	Rhizobiaceae	3	13786	0.012
CELLULOSE	CALIFORNIA_PONDEROSA_MINERAL_Bin.22	ORDER	Clostridiales	26	158648	0.133
CELLULOSE	CALIFORNIA_PONDEROSA_MINERAL_Bin.22	GENUS	Chloroflexus	2	11565	0.01
CELLULOSE	CALIFORNIA_PONDEROSA_MINERAL_Bin.22	ORDER	Thiotrichales	1	4371	0.004
CELLULOSE	CALIFORNIA_PONDEROSA_MINERAL_Bin.22	FAMILY	Geobacteraceae	2	8425	0.007
CELLULOSE	CALIFORNIA_PONDEROSA_MINERAL_Bin.22	GENUS	Blastopirellula	1	4181	0.003
CELLULOSE	CALIFORNIA_PONDEROSA_MINERAL_Bin.22	SPECIES	Linguale	3	27359	0.023
CELLULOSE	CALIFORNIA_PONDEROSA_MINERAL_Bin.22	SPECIES	Castenholzii	4	35085	0.029
CELLULOSE	CALIFORNIA_PONDEROSA_MINERAL_Bin.22	GENUS	Corallococcus	1	4962	0.004
CELLULOSE	CALIFORNIA_PONDEROSA_MINERAL_Bin.22	SPECIES	Sp.	14	72840	0.061
CELLULOSE	CALIFORNIA_PONDEROSA_MINERAL_Bin.22	SPECIES	Fermentans	2	17724	0.015
CELLULOSE	CALIFORNIA_PONDEROSA_MINERAL_Bin.22	GENUS	Desulfobacca	1	3237	0.003
CELLULOSE	CALIFORNIA_PONDEROSA_MINERAL_Bin.22	SPECIES	Ultunense	1	4544	0.004
CELLULOSE	CALIFORNIA_PONDEROSA_MINERAL_Bin.22	SPECIES	Oxytoca	1	3420	0.003
CELLULOSE	CALIFORNIA_PONDEROSA_MINERAL_Bin.22	GENUS	Alistipes	1	8154	0.007
CELLULOSE	CALIFORNIA_PONDEROSA_MINERAL_Bin.22	ORDER	Methanosarcinales	1	5769	0.005
CELLULOSE	CALIFORNIA_PONDEROSA_MINERAL_Bin.22	FAMILY	Myxococcaceae	4	33429	0.028
CELLULOSE	CALIFORNIA_PONDEROSA_MINERAL_Bin.22	ORDER	Burkholderiales	4	27065	0.023
CELLULOSE	CALIFORNIA_PONDEROSA_MINERAL_Bin.22	GENUS	Halomicrobium	1	6502	0.005
CELLULOSE	CALIFORNIA_PONDEROSA_MINERAL_Bin.22	GENUS	Acetohalobium	1	4295	0.004
CELLULOSE	CALIFORNIA_PONDEROSA_MINERAL_Bin.22	SPECIES	Thermophila	1	4872	0.004
CELLULOSE	CALIFORNIA_PONDEROSA_MINERAL_Bin.22	SPECIES	Hollandica	1	5267	0.004
CELLULOSE	CALIFORNIA_PONDEROSA_MINERAL_Bin.22	FAMILY	Halobacteroidaceae	1	4295	0.004
CELLULOSE	CALIFORNIA_PONDEROSA_MINERAL_Bin.22	FAMILY	Paenibacillaceae	13	76609	0.064
CELLULOSE	CALIFORNIA_PONDEROSA_MINERAL_Bin.22	GENUS	Afipia	1	2939	0.002
CELLULOSE	CALIFORNIA_PONDEROSA_MINERAL_Bin.22	SPECIES	Leguminosarum	2	9486	0.008
CELLULOSE	CALIFORNIA_PONDEROSA_MINERAL_Bin.22	ORDER	Acidobacteriales	6	30922	0.026
CELLULOSE	CALIFORNIA_PONDEROSA_MINERAL_Bin.22	SPECIES	Infelix	1	11131	0.009
CELLULOSE	CALIFORNIA_PONDEROSA_MINERAL_Bin.22	SPECIES	Brevis	1	3396	0.003
CELLULOSE	CALIFORNIA_PONDEROSA_MINERAL_Bin.22	SPECIES	Oligotrophicum	1	6101	0.005
CELLULOSE	CALIFORNIA_PONDEROSA_MINERAL_Bin.22	FAMILY	Nostocaceae	3	11600	0.01
CELLULOSE	CALIFORNIA_PONDEROSA_MINERAL_Bin.22	GENUS	Paraprevotella	1	14853	0.012
CELLULOSE	CALIFORNIA_PONDEROSA_MINERAL_Bin.22	GENUS	Dyadobacter	1	7288	0.006
CELLULOSE	CALIFORNIA_PONDEROSA_MINERAL_Bin.22	GENUS	Chthonomonas	44	239626	0.2
CELLULOSE	CALIFORNIA_PONDEROSA_MINERAL_Bin.22	ORDER	Nostocales	3	11600	0.01
CELLULOSE	CALIFORNIA_PONDEROSA_MINERAL_Bin.22	SPECIES	Gracilis	1	6113	0.005
CELLULOSE	CALIFORNIA_PONDEROSA_MINERAL_Bin.22	SPECIES	Australiensis	1	11326	0.009
CELLULOSE	CALIFORNIA_PONDEROSA_MINERAL_Bin.22	GENUS	Parachlamydia	2	22245	0.019
CELLULOSE	CALIFORNIA_PONDEROSA_MINERAL_Bin.22	GENUS	Candidatus	4	19961	0.017
CELLULOSE	CALIFORNIA_PONDEROSA_MINERAL_Bin.22	ORDER	Rhodocyclales	1	3136	0.003
CELLULOSE	CALIFORNIA_PONDEROSA_MINERAL_Bin.22	SPECIES	Mediterranei	1	3219	0.003
CELLULOSE	CALIFORNIA_PONDEROSA_MINERAL_Bin.22	SPECIES	Carboxydivorans	1	4923	0.004
CELLULOSE	CALIFORNIA_PONDEROSA_MINERAL_Bin.22	GENUS	Acetobacter	1	9266	0.008
CELLULOSE	CALIFORNIA_PONDEROSA_MINERAL_Bin.22	GENUS	Mycobacterium	1	3086	0.003
CELLULOSE	CALIFORNIA_PONDEROSA_MINERAL_Bin.22	GENUS	Planctomyces	1	2644	0.002
CELLULOSE	CALIFORNIA_PONDEROSA_MINERAL_Bin.22	PHYLUM	Armatimonadetes	50	269908	0.226
CELLULOSE	CALIFORNIA_PONDEROSA_MINERAL_Bin.22	PHYLUM	Cyanobacteria	9	48576	0.041
CELLULOSE	CALIFORNIA_PONDEROSA_MINERAL_Bin.22	FAMILY	Eubacteriaceae	1	10262	0.009
CELLULOSE	CALIFORNIA_PONDEROSA_MINERAL_Bin.22	FAMILY	Thermoanaerobacteraceae	2	12411	0.01
CELLULOSE	CALIFORNIA_PONDEROSA_MINERAL_Bin.22	ORDER	Xanthomonadales	1	3243	0.003
CELLULOSE	CALIFORNIA_PONDEROSA_MINERAL_Bin.22	FAMILY	Porphyromonadaceae	1	2619	0.002
CELLULOSE	CALIFORNIA_PONDEROSA_MINERAL_Bin.22	SPECIES	Barengoltzii	4	21606	0.018
CELLULOSE	CALIFORNIA_PONDEROSA_MINERAL_Bin.22	FAMILY	Desulfovibrionaceae	1	4134	0.003
CELLULOSE	CALIFORNIA_PONDEROSA_MINERAL_Bin.22	SPECIES	Kuznetsovii	2	31113	0.026
CELLULOSE	CALIFORNIA_PONDEROSA_MINERAL_Bin.22	ORDER	Stigonematales	2	10683	0.009
CELLULOSE	CALIFORNIA_PONDEROSA_MINERAL_Bin.22	ORDER	Methanocellales	1	8378	0.007
CELLULOSE	CALIFORNIA_PONDEROSA_MINERAL_Bin.22	GENUS	Klebsiella	1	3420	0.003
CELLULOSE	CALIFORNIA_PONDEROSA_MINERAL_Bin.22	GENUS	Thermosediminibacter	1	4840	0.004
CELLULOSE	CALIFORNIA_PONDEROSA_MINERAL_Bin.22	GENUS	Nitrospina	1	6113	0.005
CELLULOSE	CALIFORNIA_PONDEROSA_MINERAL_Bin.22	ORDER	Verrucomicrobiales	3	22904	0.019
CELLULOSE	CALIFORNIA_PONDEROSA_MINERAL_Bin.22	FAMILY	Sphingomonadaceae	4	19001	0.016
CELLULOSE	CALIFORNIA_PONDEROSA_MINERAL_Bin.22	FAMILY	Rhodobacteraceae	2	10160	0.008
CELLULOSE	CALIFORNIA_PONDEROSA_MINERAL_Bin.22	ORDER	Syntrophobacterales	1	3237	0.003
CELLULOSE	CALIFORNIA_PONDEROSA_MINERAL_Bin.22	GENUS	Novosphingobium	1	5879	0.005
CELLULOSE	CALIFORNIA_PONDEROSA_MINERAL_Bin.22	GENUS	Anabaena	2	7919	0.007
CELLULOSE	CALIFORNIA_PONDEROSA_MINERAL_Bin.22	GENUS	Chlorobium	1	8901	0.007
CELLULOSE	CALIFORNIA_PONDEROSA_MINERAL_Bin.22	FAMILY	Bradyrhizobiaceae	3	12830	0.011
CELLULOSE	CALIFORNIA_PONDEROSA_MINERAL_Bin.22	SPECIES	Arabaticum	1	4295	0.004
CELLULOSE	CALIFORNIA_PONDEROSA_MINERAL_Bin.22	SPECIES	Marinum	1	2952	0.002
CELLULOSE	CALIFORNIA_PONDEROSA_MINERAL_Bin.22	GENUS	Beggiatoa	1	4371	0.004
CELLULOSE	CALIFORNIA_PONDEROSA_MINERAL_Bin.22	SPECIES	Colicanis	1	3876	0.003
CELLULOSE	CALIFORNIA_PONDEROSA_MINERAL_Bin.22	FAMILY	Burkholderiaceae	3	19218	0.016
CELLULOSE	CALIFORNIA_PONDEROSA_MINERAL_Bin.22	SPECIES	Bescii	2	16079	0.013
CELLULOSE	CALIFORNIA_PONDEROSA_MINERAL_Bin.22	ORDER	Planctomycetales	2	6825	0.006
CELLULOSE	CALIFORNIA_PONDEROSA_MINERAL_Bin.22	SPECIES	Indistinctus	1	8154	0.007
CELLULOSE	CALIFORNIA_PONDEROSA_MINERAL_Bin.22	SPECIES	Aponinum	1	5213	0.004
CELLULOSE	CALIFORNIA_PONDEROSA_MINERAL_Bin.22	GENUS	Corynebacterium-like	1	4921	0.004
CELLULOSE	CALIFORNIA_PONDEROSA_MINERAL_Bin.22	FAMILY	Cyclobacteriaceae	1	2952	0.002
CELLULOSE	CALIFORNIA_PONDEROSA_MINERAL_Bin.22	GENUS	Pedosphaera	3	22904	0.019
CELLULOSE	CALIFORNIA_PONDEROSA_MINERAL_Bin.22	FAMILY	Clostridiaceae	6	26389	0.022
CELLULOSE	CALIFORNIA_PONDEROSA_MINERAL_Bin.22	GENUS	Selenomonas	1	11131	0.009
CELLULOSE	CALIFORNIA_PONDEROSA_MINERAL_Bin.22	GENUS	Nodularia	1	3681	0.003
CELLULOSE	CALIFORNIA_PONDEROSA_MINERAL_Bin.22	ORDER	Anaerolineales	1	4872	0.004
CELLULOSE	CALIFORNIA_PONDEROSA_MINERAL_Bin.22	ORDER	Bacillales	17	122430	0.102
CELLULOSE	CALIFORNIA_PONDEROSA_MINERAL_Bin.22	ORDER	Chlorobiales	1	8901	0.007
CELLULOSE	CALIFORNIA_PONDEROSA_MINERAL_Bin.22	GENUS	Anaerolinea	1	4872	0.004
CELLULOSE	CALIFORNIA_PONDEROSA_MINERAL_Bin.22	GENUS	Chthoniobacter	1	3745	0.003
CELLULOSE	CALIFORNIA_PONDEROSA_MINERAL_Bin.22	GENUS	Cyclobacterium	1	2952	0.002
CELLULOSE	CALIFORNIA_PONDEROSA_MINERAL_Bin.22	GENUS	Azospirillum	1	3662	0.003
CELLULOSE	CALIFORNIA_PONDEROSA_MINERAL_Bin.22	SPECIES	Ramosa	1	3243	0.003
CELLULOSE	CALIFORNIA_PONDEROSA_MINERAL_Bin.22	ORDER	Rhodospirillales	2	12928	0.011
CELLULOSE	CALIFORNIA_PONDEROSA_MINERAL_Bin.22	GENUS	Caldilinea	3	16740	0.014
CELLULOSE	CALIFORNIA_PONDEROSA_MINERAL_Bin.22	FAMILY	Halobacteriaceae	1	6502	0.005
CELLULOSE	CALIFORNIA_PONDEROSA_MINERAL_Bin.22	FAMILY	Chloroflexaceae	2	11565	0.01
CELLULOSE	CALIFORNIA_PONDEROSA_MINERAL_Bin.22	ORDER	Chthonomonadales	44	239626	0.2
CELLULOSE	CALIFORNIA_PONDEROSA_MINERAL_Bin.22	GENUS	Opitutus	1	4167	0.003
CELLULOSE	CALIFORNIA_PONDEROSA_MINERAL_Bin.22	GENUS	Thermincola	2	19037	0.016
CELLULOSE	CALIFORNIA_PONDEROSA_MINERAL_Bin.22	SPECIES	Pseudethanolicus	1	2529	0.002
CELLULOSE	CALIFORNIA_PONDEROSA_MINERAL_Bin.22	GENUS	Methylomicrobium	1	4196	0.004
CELLULOSE	CALIFORNIA_PONDEROSA_MINERAL_Bin.22	ORDER	Chloroflexales	6	46650	0.039
CELLULOSE	CALIFORNIA_PONDEROSA_MINERAL_Bin.22	FAMILY	Prevotellaceae	2	19306	0.016
CELLULOSE	CALIFORNIA_PONDEROSA_MINERAL_Bin.22	SPECIES	Hydrothermale	1	4572	0.004
CELLULOSE	CALIFORNIA_PONDEROSA_MINERAL_Bin.22	ORDER	Rhizobiales	6	26616	0.022
CELLULOSE	CALIFORNIA_PONDEROSA_MINERAL_Bin.22	GENUS	Parabacteroides	1	2619	0.002
CELLULOSE	CALIFORNIA_PONDEROSA_MINERAL_Bin.22	SPECIES	Spumigena	1	3681	0.003
CELLULOSE	CALIFORNIA_PONDEROSA_MINERAL_Bin.22	FAMILY	Comamonadaceae	1	7847	0.007
CELLULOSE	CALIFORNIA_PONDEROSA_MINERAL_Bin.22	FAMILY	Enterobacteriaceae	1	3420	0.003
CELLULOSE	CALIFORNIA_PONDEROSA_MINERAL_Bin.22	FAMILY	Methanosarcinaceae	1	5769	0.005
CELLULOSE	CALIFORNIA_PONDEROSA_MINERAL_Bin.22	SPECIES	Clara	1	14853	0.012
CELLULOSE	CALIFORNIA_PONDEROSA_MINERAL_Bin.22	SPECIES	Diazoefficiens	1	3790	0.003
CELLULOSE	CALIFORNIA_PONDEROSA_MINERAL_Bin.22	SPECIES	Beijerinckii	1	6694	0.006
CELLULOSE	CALIFORNIA_PONDEROSA_MINERAL_Bin.22	FAMILY	Planctomycetaceae	2	6825	0.006
CELLULOSE	CALIFORNIA_PONDEROSA_MINERAL_Bin.22	ORDER	Desulfuromonadales	2	8425	0.007
CELLULOSE	CALIFORNIA_PONDEROSA_MINERAL_Bin.22	SPECIES	Italicus	1	9882	0.008
CELLULOSE	CALIFORNIA_PONDEROSA_MINERAL_Bin.22	GENUS	Desulfitobacterium	3	14996	0.013
CELLULOSE	CALIFORNIA_PONDEROSA_MINERAL_Bin.22	FAMILY	Roseiflexaceae	4	35085	0.029
CELLULOSE	CALIFORNIA_PONDEROSA_MINERAL_Bin.22	GENUS	Kaistia	1	4300	0.004
CELLULOSE	CALIFORNIA_PONDEROSA_MINERAL_Bin.22	PHYLUM	unclassified Bacteria	1	3238	0.003
CELLULOSE	CALIFORNIA_PONDEROSA_MINERAL_Bin.22	PHYLUM	Euryarchaeota	3	20649	0.017
CELLULOSE	CALIFORNIA_PONDEROSA_MINERAL_Bin.22	ORDER	Bacteroidales	6	40857	0.034
CELLULOSE	CALIFORNIA_PONDEROSA_MINERAL_Bin.22	GENUS	Chlorogloeopsis	1	5138	0.004
CELLULOSE	CALIFORNIA_PONDEROSA_MINERAL_Bin.22	GENUS	Ralstonia	2	16536	0.014
CELLULOSE	CALIFORNIA_PONDEROSA_MINERAL_Bin.22	GENUS	Nitrolancea	1	5267	0.004
CELLULOSE	CALIFORNIA_PONDEROSA_MINERAL_Bin.22	ORDER	Halanaerobiales	1	4295	0.004
CELLULOSE	CALIFORNIA_PONDEROSA_MINERAL_Bin.22	SPECIES	Muscicola	1	5545	0.005
CELLULOSE	CALIFORNIA_PONDEROSA_MINERAL_Bin.22	FAMILY	Thiotrichaceae	1	4371	0.004
CELLULOSE	CALIFORNIA_PONDEROSA_MINERAL_Bin.22	GENUS	Nevskia	1	3243	0.003
CELLULOSE	CALIFORNIA_PONDEROSA_MINERAL_Bin.22	ORDER	Actinomycetales	8	37319	0.031
CELLULOSE	CALIFORNIA_PONDEROSA_MINERAL_Bin.22	SPECIES	Alvei	1	7544	0.006
CELLULOSE	CALIFORNIA_PONDEROSA_MINERAL_Bin.22	PHYLUM	Fibrobacteres/Acidobacteria group	8	40176	0.034
CELLULOSE	CALIFORNIA_PONDEROSA_MINERAL_Bin.22	GENUS	Actinopolymorpha	2	11261	0.009
CELLULOSE	CALIFORNIA_PONDEROSA_MINERAL_Bin.22	SPECIES	Fructosivorans	1	4134	0.003
CELLULOSE	CALIFORNIA_PONDEROSA_MINERAL_Bin.22	FAMILY	Veillonellaceae	3	28855	0.024
CELLULOSE	CALIFORNIA_PONDEROSA_MINERAL_Bin.22	SPECIES	Acidocaldarius	1	23036	0.019
CELLULOSE	CALIFORNIA_PONDEROSA_MINERAL_Bin.22	DOMAIN	Archaea	3	20649	0.017
CELLULOSE	CALIFORNIA_PONDEROSA_MINERAL_Bin.22	GENUS	Caldicellulosiruptor	2	16079	0.013
CELLULOSE	CALIFORNIA_PONDEROSA_MINERAL_Bin.22	GENUS	Sphingomonas	2	10063	0.008
CELLULOSE	CALIFORNIA_PONDEROSA_MINERAL_Bin.22	SPECIES	Larvae	1	4586	0.004
CELLULOSE	CALIFORNIA_PONDEROSA_MINERAL_Bin.22	SPECIES	Tardaugens	1	5879	0.005
CELLULOSE	CALIFORNIA_PONDEROSA_MINERAL_Bin.22	GENUS	Fischerella	1	5545	0.005
CELLULOSE	CALIFORNIA_PONDEROSA_MINERAL_Bin.22	SPECIES	Bataviensis	1	7967	0.007
CELLULOSE	CALIFORNIA_PONDEROSA_MINERAL_Bin.22	GENUS	Pelosinus	2	17724	0.015
CELLULOSE	CALIFORNIA_PONDEROSA_MINERAL_Bin.22	GENUS	Arthrospira	1	4906	0.004
CELLULOSE	CALIFORNIA_PONDEROSA_MINERAL_Bin.22	GENUS	Bacillus	2	13608	0.011
CELLULOSE	CALIFORNIA_PONDEROSA_MINERAL_Bin.22	FAMILY	Methylococcaceae	1	4196	0.004
CELLULOSE	CALIFORNIA_PONDEROSA_MINERAL_Bin.22	ORDER	Solibacterales	2	9254	0.008
CELLULOSE	CALIFORNIA_PONDEROSA_MINERAL_Bin.22	FAMILY	Chthonomonadaceae	44	239626	0.2
CELLULOSE	CALIFORNIA_PONDEROSA_MINERAL_Bin.22	SPECIES	Flavus	1	3745	0.003
CELLULOSE	CALIFORNIA_PONDEROSA_MINERAL_Bin.22	GENUS	Alicyclobacillus	1	23036	0.019
CELLULOSE	CALIFORNIA_PONDEROSA_MINERAL_Bin.22	SPECIES	Acetobutylicum	1	3171	0.003
CELLULOSE	CALIFORNIA_PONDEROSA_MINERAL_Bin.22	SPECIES	Capsulatus	1	4386	0.004
CELLULOSE	CALIFORNIA_PONDEROSA_MINERAL_Bin.22	GENUS	Bacteroides	2	10778	0.009
CELLULOSE	CALIFORNIA_PONDEROSA_MINERAL_Bin.22	GENUS	Opitutaceae	8	35009	0.029
CELLULOSE	CALIFORNIA_PONDEROSA_MINERAL_Bin.22	SPECIES	Variabilis	2	7919	0.007
CELLULOSE	CALIFORNIA_PONDEROSA_MINERAL_Bin.22	SPECIES	Meridiei	1	3116	0.003
CELLULOSE	CALIFORNIA_PONDEROSA_MINERAL_Bin.22	ORDER	Caldilineales	3	16740	0.014
CELLULOSE	CALIFORNIA_PONDEROSA_MINERAL_Bin.22	FAMILY	Bacillaceae	3	22785	0.019
CELLULOSE	CALIFORNIA_PONDEROSA_MINERAL_Bin.22	ORDER	Rhodobacterales	2	10160	0.008
CELLULOSE	CALIFORNIA_PONDEROSA_MINERAL_Bin.22	FAMILY	Ruminococcaceae	4	19981	0.017
CELLULOSE	CALIFORNIA_PONDEROSA_MINERAL_Bin.22	GENUS	Desulfosporosinus	1	3116	0.003
CELLULOSE	CALIFORNIA_PONDEROSA_MINERAL_Bin.22	SPECIES	Broomeae	1	2939	0.002
CELLULOSE	CALIFORNIA_PONDEROSA_MINERAL_Bin.22	SPECIES	Marina	1	4181	0.003
CELLULOSE	CALIFORNIA_PONDEROSA_MINERAL_Bin.22	FAMILY	Acetobacteraceae	1	9266	0.008
CELLULOSE	CALIFORNIA_PONDEROSA_MINERAL_Bin.22	SPECIES	Saanensis	1	8104	0.007
CELLULOSE	CALIFORNIA_PONDEROSA_MINERAL_Bin.22	FAMILY	Rhodocyclaceae	1	3136	0.003
CELLULOSE	CALIFORNIA_PONDEROSA_MINERAL_Bin.22	ORDER	Chroococcales	1	5213	0.004
CELLULOSE	CALIFORNIA_PONDEROSA_MINERAL_Bin.22	GENUS	Cyanobacterium	1	5213	0.004
CELLULOSE	CALIFORNIA_PONDEROSA_MINERAL_Bin.22	DOMAIN	Unclassified	21	83713	0.07
CELLULOSE	CALIFORNIA_PONDEROSA_MINERAL_Bin.22	ORDER	Cytophagales	5	37599	0.031
CELLULOSE	CALIFORNIA_PONDEROSA_MINERAL_Bin.22	GENUS	Terriglobus	1	8104	0.007
CELLULOSE	CALIFORNIA_PONDEROSA_MINERAL_Bin.22	ORDER	Myxococcales	4	33429	0.028
CELLULOSE	CALIFORNIA_PONDEROSA_MINERAL_Bin.22	FAMILY	Nitrospinaceae	1	6113	0.005
CELLULOSE	CALIFORNIA_PONDEROSA_MINERAL_Bin.22	GENUS	Bradyrhizobium	2	9891	0.008
CELLULOSE	CALIFORNIA_PONDEROSA_MINERAL_Bin.22	SPECIES	Methanolicus	1	5641	0.005
CELLULOSE	CALIFORNIA_PONDEROSA_MINERAL_Bin.22	ORDER	Nitrospinales	1	6113	0.005
CELLULOSE	CALIFORNIA_PONDEROSA_MINERAL_Bin.22	ORDER	Sphaerobacterales	1	5267	0.004
CELLULOSE	CALIFORNIA_PONDEROSA_MINERAL_Bin.22	FAMILY	Methanocellaceae	1	8378	0.007
CELLULOSE	CALIFORNIA_PONDEROSA_MINERAL_Bin.22	GENUS	Prevotella	1	4453	0.004
CELLULOSE	CALIFORNIA_PONDEROSA_MINERAL_Bin.22	GENUS	Geobacillus	1	9177	0.008
CELLULOSE	CALIFORNIA_PONDEROSA_MINERAL_Bin.22	GENUS	Acidovorax	1	7847	0.007
CELLULOSE	CALIFORNIA_PONDEROSA_MINERAL_Bin.22	SPECIES	Aggregans	2	11565	0.01
CELLULOSE	CALIFORNIA_PONDEROSA_MINERAL_Bin.22	PHYLUM	Proteobacteria	31	163361	0.137
CELLULOSE	CALIFORNIA_PONDEROSA_MINERAL_Bin.22	GENUS	Burkholderia	1	2682	0.002
CELLULOSE	CALIFORNIA_PONDEROSA_MINERAL_Bin.22	FAMILY	Peptococcaceae	15	102016	0.085
CELLULOSE	CALIFORNIA_PONDEROSA_MINERAL_Bin.22	SPECIES	Solibacter	2	9254	0.008
CELLULOSE	CALIFORNIA_PONDEROSA_MINERAL_Bin.22	ORDER	Oscillatoriales	2	13990	0.012
CELLULOSE	CALIFORNIA_PONDEROSA_MINERAL_Bin.22	ORDER	Enterobacteriales	1	3420	0.003
CELLULOSE	CALIFORNIA_PONDEROSA_MINERAL_Bin.22	SPECIES	Fulvus	3	28467	0.024
CELLULOSE	CALIFORNIA_PONDEROSA_MINERAL_Bin.22	ORDER	Methylococcales	1	4196	0.004
CELLULOSE	CALIFORNIA_PONDEROSA_MINERAL_Bin.22	GENUS	Azoarcus	1	3136	0.003
CELLULOSE	CALIFORNIA_PONDEROSA_MINERAL_Bin.22	SPECIES	Curdlanolyticus	1	16853	0.014
CELLULOSE	CALIFORNIA_PONDEROSA_MINERAL_Bin.22	SPECIES	Mazei	1	5769	0.005
CELLULOSE	CALIFORNIA_PONDEROSA_MINERAL_Bin.22	GENUS	Rhizobium	2	9486	0.008
CELLULOSE	CALIFORNIA_PONDEROSA_MINERAL_Bin.22	SPECIES	Avenae	1	7847	0.007
CELLULOSE	CALIFORNIA_PONDEROSA_MINERAL_Bin.22	ORDER	Thermoanaerobacterales	6	44656	0.037
CELLULOSE	CALIFORNIA_PONDEROSA_MINERAL_Bin.22	SPECIES	Solanacearum	2	16536	0.014
CELLULOSE	CALIFORNIA_PONDEROSA_MINERAL_Bin.22	SPECIES	Koribacter	2	10707	0.009
CELLULOSE	CALIFORNIA_PONDEROSA_MINERAL_Bin.22	ORDER	Pleurocapsales	1	7090	0.006
CELLULOSE	CALIFORNIA_PONDEROSA_MINERAL_Bin.22	SPECIES	Polymyxa	1	5046	0.004
CELLULOSE	CALIFORNIA_PONDEROSA_MINERAL_Bin.22	SPECIES	Bacterium	14	62687	0.052
CELLULOSE	CALIFORNIA_PONDEROSA_MINERAL_Bin.22	FAMILY	Alicyclobacillaceae	1	23036	0.019
CELLULOSE	CALIFORNIA_PONDEROSA_MINERAL_Bin.22	FAMILY	Caldilineaceae	3	16740	0.014
CELLULOSE	CALIFORNIA_PONDEROSA_MINERAL_Bin.22	SPECIES	Katesii	1	6502	0.005
CELLULOSE	CALIFORNIA_PONDEROSA_MINERAL_Bin.22	PHYLUM	Actinobacteria	8	37319	0.031
CELLULOSE	CALIFORNIA_PONDEROSA_MINERAL_Bin.22	FAMILY	Chlorobiaceae	1	8901	0.007
CELLULOSE	CALIFORNIA_PONDEROSA_MINERAL_Bin.22	SPECIES	Platensis	1	4906	0.004
CELLULOSE	CALIFORNIA_PONDEROSA_MINERAL_Bin.22	SPECIES	Thermalis	1	7090	0.006
CELLULOSE	CALIFORNIA_PONDEROSA_MINERAL_Bin.22	GENUS	Myxococcus	3	28467	0.024
CELLULOSE	CALIFORNIA_PONDEROSA_MINERAL_Bin.22	GENUS	Brevibacillus	1	3396	0.003
CELLULOSE	CALIFORNIA_PONDEROSA_MINERAL_Bin.22	FAMILY	Rikenellaceae	1	8154	0.007
CELLULOSE	CALIFORNIA_PONDEROSA_MINERAL_Bin.22	SPECIES	Fritschii	1	5138	0.004
CELLULOSE	CALIFORNIA_PONDEROSA_MINERAL_Bin.22	GENUS	Roseiflexus	4	35085	0.029
CELLULOSE	CALIFORNIA_PONDEROSA_MINERAL_Bin.22	GENUS	Spirosoma	3	27359	0.023
CELLULOSE	CALIFORNIA_PONDEROSA_MINERAL_Bin.22	SPECIES	Fragilis	1	4517	0.004
CELLULOSE	CALIFORNIA_PONDEROSA_MINERAL_Bin.22	FAMILY	Sinobacteraceae	1	3243	0.003
CELLULOSE	CALIFORNIA_PONDEROSA_MINERAL_Bin.22	ORDER	Chlamydiales	2	22245	0.019
[truncated: 130,297 more rows]
