# Supplementary material for: Bacterial contributions to delignification and lignocellulose degradation in forest soils with metagenomic and quantitative stable isotope probing
Source: ISME J. 2018 Sep 26;13(2):413–29. doi: 10.1038/s41396-018-0279-6 (PMC6331573; doi:10.1038/s41396-018-0279-6)
Supplement: Supplementary file 11 — Supplementary Data [file 41396_2018_279_MOESM11_ESM.zip › Wilhelm, et al. - Supplementary Data/drafts.total.table.csv]

SAMPLE	DOMAIN	TAXA	SUBSTRATE	Ecozone	Horizon	TOTAL_BASES	PERCENT_BASES	marker.lineage	Genome.size	Completeness	Contamination	Longest.contig	Mean.scaffold.length	N50..scaffolds.
BC_LODGEPOLE_MINERAL_Bin.1	Bacteria	Caulobacter	CELLULOSE	BC	Min	281267	0.464	root	606305	0	0	27546	5182.094017	5917
BC_LODGEPOLE_MINERAL_Bin.10	Bacteria	Sorangium	CELLULOSE	BC	Min	4071922	0.414	k__Bacteria	9837578	62.63157895	5.263157895	82367	8502.660328	12050
BC_LODGEPOLE_MINERAL_Bin.11	Bacteria	Anaerolinea	CELLULOSE	BC	Min	672624	0.388	k__Bacteria	1731682	24.92163009	0	19851	4533.198953	4828
BC_LODGEPOLE_MINERAL_Bin.12	Bacteria	Cytophagaceae	CELLULOSE	BC	Min	72316	0.246	root	293681	0	0	50735	9473.580645	12980
BC_LODGEPOLE_MINERAL_Bin.13	Bacteria	Sorangium	CELLULOSE	BC	Min	866511	0.419	root	2066787	4.166666667	0	13181	3771.509124	3729
BC_LODGEPOLE_MINERAL_Bin.15	Bacteria	Leifsonia	CELLULOSE	BC	Min	78606	0.332	k__Bacteria	236854	1.754385965	0	8654	3432.666667	3316
BC_LODGEPOLE_MINERAL_Bin.16	Bacteria	Nocardioides	CELLULOSE	BC	Min	1224715	0.564	k__Bacteria	2169766	26.88087774	1.724137931	18535	4288.075099	4128
BC_LODGEPOLE_MINERAL_Bin.17	Bacteria	Conexibacter	CELLULOSE	BC	Min	683924	0.461	k__Bacteria	1483229	49.13793103	0	15712	4481.054381	4722
BC_LODGEPOLE_MINERAL_Bin.18	Bacteria	Caulobacter	CELLULOSE	BC	Min	1383171	0.575	k__Bacteria	2403874	6.034482759	0	20010	3877.216129	3708
BC_LODGEPOLE_MINERAL_Bin.19	Bacteria	Janthinobacterium	CELLULOSE	BC	Min	229941	0.594	k__Bacteria	386848	5.172413793	0	6092	3363.895652	3314
BC_LODGEPOLE_MINERAL_Bin.2	Bacteria	Caulobacter	CELLULOSE	BC	Min	130368	0.355	root	367013	0	0	18054	5919.564516	6724
BC_LODGEPOLE_MINERAL_Bin.20	Bacteria	Unclassified	CELLULOSE	BC	Min	86514	0.381	root	227124	0	0	11616	5407.714286	5677
BC_LODGEPOLE_MINERAL_Bin.21	Bacteria	Asticcacaulis	CELLULOSE	BC	Min	1057082	0.869	k__Bacteria	1216749	15.51724138	0	21440	4591.50566	4745
BC_LODGEPOLE_MINERAL_Bin.4	Bacteria	Comamonadaceae	CELLULOSE	BC	Min	539202	0.226	k__Bacteria	2383193	2.664576803	0	43417	4574.266795	4611
BC_LODGEPOLE_MINERAL_Bin.7	Bacteria	Rubrivivax	CELLULOSE	BC	Min	165050	0.202	root	817202	4.166666667	0	10451	3748.633028	3766
BC_LODGEPOLE_MINERAL_Bin.9	Bacteria	Caulobacter	CELLULOSE	BC	Min	1488366	0.783	k__Bacteria	1900039	8.333333333	0	68818	4871.894872	4635
BC_LODGEPOLE_ORGANIC_Bin.10	Bacteria	Unclassified	CELLULOSE	BC	Org	220425	0.618	root	356581	0	0	21247	6857.326923	8075
BC_LODGEPOLE_ORGANIC_Bin.11	Bacteria	Pelagibacterium	CELLULOSE	BC	Org	182803	0.209	k__Bacteria	873763	3.16091954	0	14629	3386.678295	3303
BC_LODGEPOLE_ORGANIC_Bin.12	Bacteria	Opitutaceae	CELLULOSE	BC	Org	1908983	0.734	k__Bacteria	2599769	62.93060762	2.625570776	37495	6841.497368	8706
BC_LODGEPOLE_ORGANIC_Bin.13	Bacteria	Chthoniobacter	CELLULOSE	BC	Org	1812193	0.646	k__Bacteria	2805816	41.30094044	11.67711599	13914	3796.774019	3735
BC_LODGEPOLE_ORGANIC_Bin.14	Bacteria	Sorangium	CELLULOSE	BC	Org	5903077	0.755	c__Deltaproteobacteria	7820704	67.50691244	2.580645161	89152	12593.72625	17590
BC_LODGEPOLE_ORGANIC_Bin.15	Bacteria	Caulobacter	CELLULOSE	BC	Org	618101	0.738	k__Bacteria	838022	10.68965517	0	12061	3659.484716	3476
BC_LODGEPOLE_ORGANIC_Bin.16	Bacteria	Variovorax	CELLULOSE	BC	Org	415491	0.774	root	536853	0	0	8325	3728.145833	3630
BC_LODGEPOLE_ORGANIC_Bin.17	Bacteria	Unclassified	CELLULOSE	BC	Org	472587	0.981	k__Bacteria	481973	16.14035088	0	14271	4303.330357	4101
BC_LODGEPOLE_ORGANIC_Bin.18	Bacteria	Pelagibacterium	CELLULOSE	BC	Org	171675	0.397	root	432343	0	0	11668	4367.10101	4920
BC_LODGEPOLE_ORGANIC_Bin.3	Bacteria	Conexibacter	CELLULOSE	BC	Org	283725	0.271	root	1048607	4.166666667	0	19742	4017.651341	4027
BC_LODGEPOLE_ORGANIC_Bin.4	Bacteria	Caulobacter	CELLULOSE	BC	Org	96622	0.401	root	240684	0	0	11867	4222.526316	3940
BC_LODGEPOLE_ORGANIC_Bin.5	Bacteria	Unclassified	CELLULOSE	BC	Org	3521301	0.967	k__Bacteria	3641910	45.43859649	19.12280702	30547	5037.219917	5524
BC_LODGEPOLE_ORGANIC_Bin.6	Bacteria	Asticcacaulis	CELLULOSE	BC	Org	1246489	0.834	root	1494695	20.83333333	0	11198	3764.974811	3677
BC_LODGEPOLE_ORGANIC_Bin.7	Bacteria	Leifsonia	CELLULOSE	BC	Org	144334	0.235	root	614382	0	0	8119	3551.34104	3382
BC_LODGEPOLE_ORGANIC_Bin.8	Bacteria	Sorangium	CELLULOSE	BC	Org	1796644	0.445	c__Deltaproteobacteria	4036412	33.19252432	1.313364055	18714	3800.764595	3744
BC_LODGEPOLE_ORGANIC_Bin.9	Bacteria	Cellvibrio	CELLULOSE	BC	Org	427104	0.61	k__Bacteria	700013	14.65517241	0	25354	7000.13	8460
CALIFORNIA_MINERAL_Bin.11	Bacteria	Caulobacter	LIGNIN	CALIFORNIA	Min	1449703	0.422	c__Alphaproteobacteria	3437859	63.07359307	2.923623995	26371	2785.947326	3360
CALIFORNIA_MINERAL_Bin.20	Bacteria	Caulobacter	LIGNIN	CALIFORNIA	Min	980778	0.345	k__Bacteria	2839054	38.47962382	5.172413793	16712	1811.776643	1850
CALIFORNIA_MINERAL_Bin.21	Bacteria	Caulobacter	LIGNIN	CALIFORNIA	Min	382190	0.44	k__Bacteria	867712	16.93834901	1.724137931	10559	2332.55914	2764
CALIFORNIA_MINERAL_Bin.22	Bacteria	Unclassified	LIGNIN	CALIFORNIA	Min	148004	0.318	k__Bacteria	464751	17.94670846	0	7731	2047.361233	2248
CALIFORNIA_MINERAL_Bin.26	Bacteria	Conexibacter	LIGNIN	CALIFORNIA	Min	369374	0.287	p__Actinobacteria	1286562	45.17094017	6.916971917	14249	2802.96732	3688
CALIFORNIA_MINERAL_Bin.33	Bacteria	Caulobacter	LIGNIN	CALIFORNIA	Min	879937	0.489	c__Alphaproteobacteria	1798183	39.47524878	2.75974026	10700	2587.313669	2949
CALIFORNIA_MINERAL_Bin.36	Bacteria	Caulobacter	LIGNIN	CALIFORNIA	Min	809944	0.412	root	1968201	8.333333333	0	20684	2729.821082	3185
CALIFORNIA_MINERAL_Bin.38	Bacteria	Caulobacter	LIGNIN	CALIFORNIA	Min	146846	0.45	root	326154	4.166666667	0	12996	2415.955556	2838
CALIFORNIA_MINERAL_Bin.9	Bacteria	Caulobacter	LIGNIN	CALIFORNIA	Min	1056714	0.435	k__Bacteria	2431024	18.18181818	1.724137931	11774	2086.71588	2470
CALIFORNIA_ORGANIC_Bin.1	Bacteria	Acidovorax	LIGNIN	CALIFORNIA	Org	77293	0.235	root	329111	4.166666667	0	7839	3697.876404	3707
CALIFORNIA_ORGANIC_Bin.3	Bacteria	Caulobacter	LIGNIN	CALIFORNIA	Org	3356284	0.47	k__Bacteria	7137354	68.60501567	35.68965517	26775	4777.345382	5165
CALIFORNIA_ORGANIC_Bin.4	Bacteria	Caulobacter	LIGNIN	CALIFORNIA	Org	370631	0.543	root	682108	4.166666667	0	10318	3875.613636	3814
CALIFORNIA_ORGANIC_Bin.5	Bacteria	Bradyrhizobium	LIGNIN	CALIFORNIA	Org	102351	0.329	root	311237	0	0	6811	3175.887755	3050
CALIFORNIA_ORGANIC_Bin.6	Bacteria	Caulobacter	LIGNIN	CALIFORNIA	Org	1936735	0.469	c__Alphaproteobacteria	4127827	65.52763254	31.9109462	20274	4680.075964	4943
CALIFORNIA_ORGANIC_Bin.7	Bacteria	Acidovorax	LIGNIN	CALIFORNIA	Org	548289	0.243	o__Burkholderiales	2260635	45.48566217	1.028037383	47089	6934.46319	9408
CALIFORNIA_ORGANIC_Bin.8	Bacteria	Unclassified	LIGNIN	CALIFORNIA	Org	407016	0.965	k__Bacteria	421850	15.51724138	0	6589	3295.703125	3062
CALIFORNIA_PONDEROSA_MINERAL_Bin.1	Fungi	Chaetomium	CELLULOSE	CALIFORNIA	Min	139169	0.573	k__Archaea	242763	1.437814522	0	5604	3194.25	3033
CALIFORNIA_PONDEROSA_MINERAL_Bin.10	Bacteria	Sphingomonas	CELLULOSE	CALIFORNIA	Min	3045549	0.644	k__Bacteria	4727617	56.50470219	13.10344828	38006	5067.113612	5211
CALIFORNIA_PONDEROSA_MINERAL_Bin.11	Bacteria	Sorangium	CELLULOSE	CALIFORNIA	Min	95059	0.239	root	398477	0	0	8467	3945.316832	3979
CALIFORNIA_PONDEROSA_MINERAL_Bin.12	Bacteria	Asticcacaulis	CELLULOSE	CALIFORNIA	Min	2717775	0.874	c__Alphaproteobacteria	3108550	72.30371901	1.391465677	29996	5955.076628	6812
CALIFORNIA_PONDEROSA_MINERAL_Bin.13	Bacteria	Opitutaceae	CELLULOSE	CALIFORNIA	Min	101695	0.303	root	335996	0	0	39064	9333.222222	12722
CALIFORNIA_PONDEROSA_MINERAL_Bin.14	Bacteria	Unclassified	CELLULOSE	CALIFORNIA	Min	52618	0.203	root	259777	4.166666667	0	10979	5527.170213	5848
CALIFORNIA_PONDEROSA_MINERAL_Bin.16	Bacteria	Sorangium	CELLULOSE	CALIFORNIA	Min	1385843	0.422	k__Bacteria	3280727	34.68899522	0	19549	4085.587796	4150
CALIFORNIA_PONDEROSA_MINERAL_Bin.17	Fungi	Chaetomium	CELLULOSE	CALIFORNIA	Min	374598	0.211	root	1773478	0	0	31969	4422.638404	4435
CALIFORNIA_PONDEROSA_MINERAL_Bin.18	Bacteria	Oxalobacteraceae	CELLULOSE	CALIFORNIA	Min	897592	0.643	k__Bacteria	1395123	13.79310345	0	47284	3864.606648	3703
CALIFORNIA_PONDEROSA_MINERAL_Bin.19	Bacteria	Oxalobacteraceae	CELLULOSE	CALIFORNIA	Min	477533	0.458	root	1042180	0	0	16226	3735.412186	3591
CALIFORNIA_PONDEROSA_MINERAL_Bin.2	Bacteria	Unclassified	CELLULOSE	CALIFORNIA	Min	2110488	0.546	k__Bacteria	3866585	32.75862069	4.310344828	42332	3913.547571	3746
CALIFORNIA_PONDEROSA_MINERAL_Bin.21	Bacteria	Leifsonia	CELLULOSE	CALIFORNIA	Min	4453424	0.513	k__Bacteria	8674814	73.31206805	77.25146199	23312	4532.295716	4570
CALIFORNIA_PONDEROSA_MINERAL_Bin.23	Bacteria	Polaromonas	CELLULOSE	CALIFORNIA	Min	378748	0.782	k__Bacteria	484045	8.620689655	0	9212	3612.276119	3462
CALIFORNIA_PONDEROSA_MINERAL_Bin.24	Fungi	Pseudogymnoascus	CELLULOSE	CALIFORNIA	Min	560924	0.908	k__Bacteria	617511	0.313479624	0	12296	5881.057143	6079
CALIFORNIA_PONDEROSA_MINERAL_Bin.26	Bacteria	Chthoniobacter	CELLULOSE	CALIFORNIA	Min	747971	0.666	root	1123616	0	0	9144	3522.30721	3455
CALIFORNIA_PONDEROSA_MINERAL_Bin.28	Bacteria	Caulobacter	CELLULOSE	CALIFORNIA	Min	130982	0.409	k__Bacteria	320239	4.310344828	0	14496	3480.858696	3294
CALIFORNIA_PONDEROSA_MINERAL_Bin.29	Bacteria	Caulobacter	CELLULOSE	CALIFORNIA	Min	2688660	0.655	c__Alphaproteobacteria	4107619	70.61639118	5.703463203	33703	5720.917827	6857
CALIFORNIA_PONDEROSA_MINERAL_Bin.3	Bacteria	Methylacidiphilum	CELLULOSE	CALIFORNIA	Min	538411	0.257	k__Bacteria	2098193	68.85665077	2.364864865	42455	5717.147139	6361
CALIFORNIA_PONDEROSA_MINERAL_Bin.30	Bacteria	Burkholderiaceae	CELLULOSE	CALIFORNIA	Min	200508	0.22	k__Bacteria	912421	1.253918495	0	30787	5274.109827	5342
CALIFORNIA_PONDEROSA_MINERAL_Bin.4	Bacteria	Arthrobacter	CELLULOSE	CALIFORNIA	Min	2825192	0.804	k__Bacteria	3515980	28.05642633	8.620689655	49270	4373.109453	4131
CALIFORNIA_PONDEROSA_MINERAL_Bin.5	Bacteria	Asticcacaulis	CELLULOSE	CALIFORNIA	Min	3553513	0.873	c__Alphaproteobacteria	4072750	87.32388823	1.638837353	43434	8853.804348	10897
CALIFORNIA_PONDEROSA_MINERAL_Bin.6	Bacteria	Caulobacter	CELLULOSE	CALIFORNIA	Min	3042778	0.364	k__Bacteria	8360781	40	31.89655172	27876	4042.930851	3993
CALIFORNIA_PONDEROSA_MINERAL_Bin.8	Fungi	Chaetomium	CELLULOSE	CALIFORNIA	Min	306764	0.251	root	1220864	0	0	19477	4314.007067	4698
CALIFORNIA_PONDEROSA_MINERAL_Bin.9	Fungi	Chaetomium	CELLULOSE	CALIFORNIA	Min	91777	0.357	k__Archaea	256751	0.31152648	0	13736	3890.166667	3561
CALIFORNIA_PONDEROSA_ORGANIC_Bin.1	Bacteria	Asticcacaulis	CELLULOSE	CALIFORNIA	Org	4377101	0.936	c__Alphaproteobacteria	4674822	94.44446787	22.41341991	108687	12668.89431	28914
CALIFORNIA_PONDEROSA_ORGANIC_Bin.10	Bacteria	Comamonadaceae	CELLULOSE	CALIFORNIA	Org	137177	0.202	root	679642	0	0	35716	4854.585714	5369
CALIFORNIA_PONDEROSA_ORGANIC_Bin.12	Bacteria	Janthinobacterium	CELLULOSE	CALIFORNIA	Org	536856	0.608	root	883417	0	0	6266	3308.677903	3236
CALIFORNIA_PONDEROSA_ORGANIC_Bin.13	Bacteria	Methylacidiphilum	CELLULOSE	CALIFORNIA	Org	54301	0.21	k__Bacteria	258600	15.51724138	0	10324	3358.441558	3140
CALIFORNIA_PONDEROSA_ORGANIC_Bin.16	Bacteria	Rhizobium	CELLULOSE	CALIFORNIA	Org	47457	0.229	root	207045	0	0	20074	5049.878049	6367
CALIFORNIA_PONDEROSA_ORGANIC_Bin.17	Bacteria	Asticcacaulis	CELLULOSE	CALIFORNIA	Org	2681307	0.859	k__Bacteria	3121647	50.94043887	0	81897	6544.333333	7993
CALIFORNIA_PONDEROSA_ORGANIC_Bin.18	Bacteria	Unclassified	CELLULOSE	CALIFORNIA	Org	174334	0.433	k__Bacteria	402386	0.877192982	0	14090	4521.191011	4725
CALIFORNIA_PONDEROSA_ORGANIC_Bin.19	Bacteria	Asticcacaulis	CELLULOSE	CALIFORNIA	Org	308713	0.738	root	418299	4.166666667	0	7155	3168.931818	3002
CALIFORNIA_PONDEROSA_ORGANIC_Bin.2	Bacteria	Comamonadaceae	CELLULOSE	CALIFORNIA	Org	1321438	0.223	k__Bacteria	5914930	20.33492823	1.754385965	25486	3680.728065	3531
CALIFORNIA_PONDEROSA_ORGANIC_Bin.21	Bacteria	Sorangium	CELLULOSE	CALIFORNIA	Org	10443129	0.4	k__Bacteria	26114920	74.51355662	128.1818182	53690	5271.481631	5767
CALIFORNIA_PONDEROSA_ORGANIC_Bin.22	Bacteria	Asticcacaulis	CELLULOSE	CALIFORNIA	Org	184774	0.787	root	234834	4.166666667	0	5943	3216.90411	3125
CALIFORNIA_PONDEROSA_ORGANIC_Bin.23	Bacteria	Sphingomonas	CELLULOSE	CALIFORNIA	Org	342303	0.426	root	804289	8.333333333	0	11903	3512.179039	3312
CALIFORNIA_PONDEROSA_ORGANIC_Bin.24	Bacteria	Pseudomonas	CELLULOSE	CALIFORNIA	Org	81820	0.24	root	340673	0	0	30220	5774.118644	6202
CALIFORNIA_PONDEROSA_ORGANIC_Bin.25	Bacteria	Streptomyces	CELLULOSE	CALIFORNIA	Org	468240	0.546	root	857513	4.166666667	0	11025	3777.590308	3707
CALIFORNIA_PONDEROSA_ORGANIC_Bin.27	Bacteria	Leifsonia	CELLULOSE	CALIFORNIA	Org	1475154	0.257	o__Actinomycetales	5742233	75.59285131	53.39105339	22043	4188.353756	4105
CALIFORNIA_PONDEROSA_ORGANIC_Bin.28	Bacteria	Caulobacter	CELLULOSE	CALIFORNIA	Org	1566850	0.743	k__Bacteria	2108918	13.50574713	0	29643	4594.592593	4593
CALIFORNIA_PONDEROSA_ORGANIC_Bin.3	Bacteria	Streptomyces	CELLULOSE	CALIFORNIA	Org	2614193	0.566	k__Bacteria	4619665	8.620689655	0	71744	4837.34555	5043
CALIFORNIA_PONDEROSA_ORGANIC_Bin.4	Bacteria	Mesorhizobium	CELLULOSE	CALIFORNIA	Org	79877	0.352	root	226985	0	0	30968	4282.735849	3963
CALIFORNIA_PONDEROSA_ORGANIC_Bin.5	Bacteria	Burkholderiales	CELLULOSE	CALIFORNIA	Org	919103	0.487	k__Bacteria	1886273	12.4137931	0	30937	4306.559361	4069
CALIFORNIA_PONDEROSA_ORGANIC_Bin.6	Bacteria	Unclassified	CELLULOSE	CALIFORNIA	Org	302903	0.904	k__Bacteria	335129	10.52631579	0	14765	3989.630952	3805
CALIFORNIA_PONDEROSA_ORGANIC_Bin.7	Bacteria	Streptomyces	CELLULOSE	CALIFORNIA	Org	164349	0.714	root	230282	0	0	83904	5904.666667	9174
CALIFORNIA_PONDEROSA_ORGANIC_Bin.8	Bacteria	Sphingomonas	CELLULOSE	CALIFORNIA	Org	233309	0.485	k__Bacteria	481026	0.862068966	0	10162	3536.955882	3399
CALIFORNIA_PONDEROSA_ORGANIC_Bin.9	Bacteria	Leifsonia	CELLULOSE	CALIFORNIA	Org	467780	0.341	k__Bacteria	1372198	32.45614035	1.754385965	22524	5044.845588	5392
ONTARIO_BLACK_SPRUCE_MINERAL_Bin.1	Bacteria	Burkholderiaceae	CELLULOSE	ONTARIO	Min	606437	0.239	root	2532401	4.166666667	0	64047	8672.606164	12388
ONTARIO_BLACK_SPRUCE_MINERAL_Bin.11	Bacteria	Caulobacter	CELLULOSE	ONTARIO	Min	5856606	0.498	k__Bacteria	11769262	91.61442006	96.64576803	141414	9274.43814	17885
ONTARIO_BLACK_SPRUCE_MINERAL_Bin.12	Bacteria	Unclassified	CELLULOSE	ONTARIO	Min	8143430	0.964	k__Bacteria	8444392	95.76802508	120.3918495	153008	7607.56036	9918
ONTARIO_BLACK_SPRUCE_MINERAL_Bin.13	Bacteria	Caulobacter	CELLULOSE	ONTARIO	Min	187884	0.465	k__Bacteria	403696	4.022988506	0	11179	3510.4	3300
ONTARIO_BLACK_SPRUCE_MINERAL_Bin.14	Bacteria	Burkholderiaceae	CELLULOSE	ONTARIO	Min	1148884	0.273	root	4207462	0	0	59571	7024.143573	8884
ONTARIO_BLACK_SPRUCE_MINERAL_Bin.15	Bacteria	Conexibacter	CELLULOSE	ONTARIO	Min	1453024	0.547	p__Actinobacteria	2657657	93.37606838	1.13960114	174111	19686.34815	36766
ONTARIO_BLACK_SPRUCE_MINERAL_Bin.16	Bacteria	Herbaspirillum	CELLULOSE	ONTARIO	Min	138147	0.396	k__Bacteria	349265	6.896551724	0	9928	3838.076923	3748
ONTARIO_BLACK_SPRUCE_MINERAL_Bin.17	Bacteria	Novosphingobium	CELLULOSE	ONTARIO	Min	321738	0.557	root	577787	8.333333333	0	7344	3227.860335	3123
ONTARIO_BLACK_SPRUCE_MINERAL_Bin.18	Bacteria	Sorangium	CELLULOSE	ONTARIO	Min	1118091	0.329	k__Bacteria	3402612	24.72089314	0	33857	5418.171975	6029
ONTARIO_BLACK_SPRUCE_MINERAL_Bin.19	Bacteria	Burkholderiaceae	CELLULOSE	ONTARIO	Min	170449	0.313	root	544095	0	0	27690	5850.483871	6764
ONTARIO_BLACK_SPRUCE_MINERAL_Bin.2	Bacteria	Sinobacteraceae	CELLULOSE	ONTARIO	Min	908287	0.271	k__Bacteria	3352443	25.34482759	6.896551724	17702	4088.345122	3986
ONTARIO_BLACK_SPRUCE_MINERAL_Bin.21	Bacteria	Myxococcus	CELLULOSE	ONTARIO	Min	1075342	0.242	k__Bacteria	4435566	50.70175439	4.385964912	35172	5236.79575	5656
ONTARIO_BLACK_SPRUCE_MINERAL_Bin.22	Bacteria	Conexibacter	CELLULOSE	ONTARIO	Min	147346	0.521	k__Bacteria	282603	11.20689655	0	6916	3404.855422	3235
ONTARIO_BLACK_SPRUCE_MINERAL_Bin.24	Bacteria	Caulobacter	CELLULOSE	ONTARIO	Min	114688	0.559	k__Bacteria	205120	12.93103448	0	24296	7325.714286	8814
ONTARIO_BLACK_SPRUCE_MINERAL_Bin.25	Bacteria	Ectothiorhodospiraceae	CELLULOSE	ONTARIO	Min	150986	0.206	k__Bacteria	732625	20.68965517	0	32353	9392.628205	12667
ONTARIO_BLACK_SPRUCE_MINERAL_Bin.4	Bacteria	Sinobacteraceae	CELLULOSE	ONTARIO	Min	256085	0.265	root	967119	0	0	34973	6121.006329	7464
ONTARIO_BLACK_SPRUCE_MINERAL_Bin.6	Bacteria	Hydrocarboniphaga	CELLULOSE	ONTARIO	Min	51380	0.226	root	227744	0	0	20828	8759.384615	10394
ONTARIO_BLACK_SPRUCE_MINERAL_Bin.7	Bacteria	Unclassified	CELLULOSE	ONTARIO	Min	221354	0.989	root	223901	4.166666667	0	106630	27987.625	44956
ONTARIO_BLACK_SPRUCE_MINERAL_Bin.8	Bacteria	Unclassified	CELLULOSE	ONTARIO	Min	2864205	0.985	o__Actinomycetales	2906378	92.55050505	2.356902357	357374	32655.93258	118958
ONTARIO_BLACK_SPRUCE_MINERAL_Bin.9	Bacteria	Caulobacter	CELLULOSE	ONTARIO	Min	399801	0.227	c__Alphaproteobacteria	1764958	18.76503907	0.432900433	145000	20056.34091	46643
ONTARIO_BLACK_SPRUCE_ORGANIC_Bin.10	Bacteria	Caulobacter	CELLULOSE	ONTARIO	Org	2103178	0.477	k__Bacteria	4411843	56.95402299	25	25192	5460.201733	6231
ONTARIO_BLACK_SPRUCE_ORGANIC_Bin.11	Bacteria	Leifsonia	CELLULOSE	ONTARIO	Org	1938664	0.421	o__Actinomycetales	4608336	94.27609428	41.77430874	93916	9661.081761	15331
ONTARIO_BLACK_SPRUCE_ORGANIC_Bin.12	Bacteria	Unclassified	CELLULOSE	ONTARIO	Org	1933116	0.776	k__Bacteria	2491005	65.71699905	38.6039886	13882	4137.88206	4163
ONTARIO_BLACK_SPRUCE_ORGANIC_Bin.13	Bacteria	Acidobacteriaceae	CELLULOSE	ONTARIO	Org	1499899	0.975	k__Bacteria	1538074	29.65517241	6.896551724	66732	9210.023952	13350
ONTARIO_BLACK_SPRUCE_ORGANIC_Bin.14	Bacteria	Unclassified	CELLULOSE	ONTARIO	Org	7778888	0.879	k__Bacteria	8848110	30.96133751	15.51724138	96496	5918.468227	6511
ONTARIO_BLACK_SPRUCE_ORGANIC_Bin.15	Bacteria	Burkholderia	CELLULOSE	ONTARIO	Org	7518372	0.631	f__Xanthomonadaceae	11907648	92.96865204	69.71865323	64329	5811.443631	6511
ONTARIO_BLACK_SPRUCE_ORGANIC_Bin.17	Bacteria	Streptomyces	CELLULOSE	ONTARIO	Org	6000182	0.325	o__Actinomycetales	18485115	90.54636591	96.96115288	58604	5875.751748	6813
ONTARIO_BLACK_SPRUCE_ORGANIC_Bin.18	Bacteria	Granulicella	CELLULOSE	ONTARIO	Org	249470	0.809	root	308532	4.166666667	0	11241	4674.727273	4836
ONTARIO_BLACK_SPRUCE_ORGANIC_Bin.19	Bacteria	Caulobacter	CELLULOSE	ONTARIO	Org	539119	0.377	root	1430433	4.166666667	0	35569	3887.046196	3671
ONTARIO_BLACK_SPRUCE_ORGANIC_Bin.2	Bacteria	Unclassified	CELLULOSE	ONTARIO	Org	799319	0.247	k__Bacteria	3231322	77.14159812	4.093799682	76780	8349.669251	10681
ONTARIO_BLACK_SPRUCE_ORGANIC_Bin.20	Bacteria	Microbacterium	CELLULOSE	ONTARIO	Org	59252	0.235	root	252492	0	0	10533	5738.454545	6932
ONTARIO_BLACK_SPRUCE_ORGANIC_Bin.21	Bacteria	Herbaspirillum	CELLULOSE	ONTARIO	Org	79647	0.318	root	250220	0	0	8468	4101.967213	4077
ONTARIO_BLACK_SPRUCE_ORGANIC_Bin.22	Bacteria	Streptomyces	CELLULOSE	ONTARIO	Org	245404	0.337	k__Bacteria	728263	8.620689655	0	14357	3569.916667	3407
ONTARIO_BLACK_SPRUCE_ORGANIC_Bin.23	Bacteria	Herbaspirillum	CELLULOSE	ONTARIO	Org	1628495	0.412	o__Burkholderiales	3951190	80.88433811	1.739880306	108756	6618.40871	7686
ONTARIO_BLACK_SPRUCE_ORGANIC_Bin.24	Bacteria	Unclassified	CELLULOSE	ONTARIO	Org	254312	0.844	root	301238	0	0	19909	4858.677419	5145
ONTARIO_BLACK_SPRUCE_ORGANIC_Bin.25	Bacteria	Granulicella	CELLULOSE	ONTARIO	Org	318554	0.708	root	449689	0	0	13585	4783.925532	5098
ONTARIO_BLACK_SPRUCE_ORGANIC_Bin.26	Bacteria	Granulicella	CELLULOSE	ONTARIO	Org	409158	0.761	k__Bacteria	537589	16.37931034	1.724137931	18415	5973.211111	6714
ONTARIO_BLACK_SPRUCE_ORGANIC_Bin.27	Bacteria	Caulobacter	CELLULOSE	ONTARIO	Org	2561852	0.367	c__Alphaproteobacteria	6981426	74.23898072	42.97155226	45995	5029.845821	5252
ONTARIO_BLACK_SPRUCE_ORGANIC_Bin.29	Bacteria	Unclassified	CELLULOSE	ONTARIO	Org	4128359	0.907	p__Actinobacteria	4553462	67.41995074	13.53448276	80460	6071.282667	7741
ONTARIO_BLACK_SPRUCE_ORGANIC_Bin.3	Bacteria	Rhodanobacter	CELLULOSE	ONTARIO	Org	453367	0.291	root	1560576	0	0	63178	9753.6	14669
ONTARIO_BLACK_SPRUCE_ORGANIC_Bin.30	Bacteria	Unclassified	CELLULOSE	ONTARIO	Org	661165	0.971	k__Bacteria	680769	14.65517241	1.724137931	19075	5534.707317	6079
ONTARIO_BLACK_SPRUCE_ORGANIC_Bin.31	Bacteria	Burkholderia	CELLULOSE	ONTARIO	Org	101402	0.235	root	430658	0	0	17500	4785.088889	4847
ONTARIO_BLACK_SPRUCE_ORGANIC_Bin.32	Bacteria	Burkholderia	CELLULOSE	ONTARIO	Org	1108068	0.827	k__Bacteria	1339752	5.172413793	0	9279	3630.764228	3517
ONTARIO_BLACK_SPRUCE_ORGANIC_Bin.34	Bacteria	Unclassified	CELLULOSE	ONTARIO	Org	3612466	0.911	k__Bacteria	3965540	29.13793103	0.862068966	29527	4227.654584	4166
ONTARIO_BLACK_SPRUCE_ORGANIC_Bin.35	Bacteria	Streptomyces	CELLULOSE	ONTARIO	Org	2335320	0.332	o__Actinomycetales	7033454	34.6307614	9.676597912	38630	4159.345949	4035
ONTARIO_BLACK_SPRUCE_ORGANIC_Bin.36	Bacteria	Acidobacteriaceae	CELLULOSE	ONTARIO	Org	1907271	0.962	k__Bacteria	1983096	25.86206897	6.896551724	18596	4237.384615	4318
ONTARIO_BLACK_SPRUCE_ORGANIC_Bin.37	Bacteria	Streptomyces	CELLULOSE	ONTARIO	Org	176766	0.234	root	755410	0	0	14208	3387.488789	3191
ONTARIO_BLACK_SPRUCE_ORGANIC_Bin.38	Bacteria	Granulicella	CELLULOSE	ONTARIO	Org	394844	0.915	k__Bacteria	431666	11.20689655	0	67174	4641.569892	4337
ONTARIO_BLACK_SPRUCE_ORGANIC_Bin.39	Bacteria	Caulobacter	CELLULOSE	ONTARIO	Org	2238937	0.501	c__Alphaproteobacteria	4471685	92.03196154	3.67965368	145204	22931.71795	42097
ONTARIO_BLACK_SPRUCE_ORGANIC_Bin.40	Bacteria	Acetobacteraceae	CELLULOSE	ONTARIO	Org	1819818	0.432	o__Rhodospirillales	4210037	62.80819145	1.757342321	45719	6146.039416	7154
ONTARIO_BLACK_SPRUCE_ORGANIC_Bin.42	Bacteria	Streptomyces	CELLULOSE	ONTARIO	Org	247491	0.519	root	476743	4.166666667	0	20582	5543.523256	6316
ONTARIO_BLACK_SPRUCE_ORGANIC_Bin.43	Bacteria	Burkholderia	CELLULOSE	ONTARIO	Org	324619	0.982	root	330567	6.25	0	26448	5799.421053	7397
ONTARIO_BLACK_SPRUCE_ORGANIC_Bin.44	Bacteria	Conexibacter	CELLULOSE	ONTARIO	Org	375572	0.306	k__Bacteria	1227768	7.053291536	0	11667	3497.91453	3416
ONTARIO_BLACK_SPRUCE_ORGANIC_Bin.45	Bacteria	Caulobacter	CELLULOSE	ONTARIO	Org	151436	0.538	root	281488	12.5	0	6868	3856	3845
ONTARIO_BLACK_SPRUCE_ORGANIC_Bin.46	Bacteria	Granulicella	CELLULOSE	ONTARIO	Org	6145740	0.348	k__Bacteria	17641000	95.03657262	231.3270637	135197	5511.090284	5858
ONTARIO_BLACK_SPRUCE_ORGANIC_Bin.47	Bacteria	Xanthomonadaceae	CELLULOSE	ONTARIO	Org	2018562	0.875	k__Bacteria	2306918	24.13793103	8.620689655	11513	3576.617054	3457
ONTARIO_BLACK_SPRUCE_ORGANIC_Bin.48	Bacteria	Mycobacterium	CELLULOSE	ONTARIO	Org	656865	0.928	k__Bacteria	707767	18.96551724	0	15166	3784.850267	3682
ONTARIO_BLACK_SPRUCE_ORGANIC_Bin.49	Bacteria	Unclassified	CELLULOSE	ONTARIO	Org	197021	0.939	k__Bacteria	209884	5.172413793	0	8415	4115.372549	4261
ONTARIO_BLACK_SPRUCE_ORGANIC_Bin.5	Bacteria	Granulicella	CELLULOSE	ONTARIO	Org	415680	0.77	k__Bacteria	539907	12.93103448	1.724137931	18071	4319.256	4418
ONTARIO_BLACK_SPRUCE_ORGANIC_Bin.50	Bacteria	Unclassified	CELLULOSE	ONTARIO	Org	154464	0.617	k__Bacteria	250273	0.313479624	0	26608	15642.0625	20010
ONTARIO_BLACK_SPRUCE_ORGANIC_Bin.52	Bacteria	Granulicella	CELLULOSE	ONTARIO	Org	345284	0.726	k__Bacteria	475639	11.67711599	0	32512	6515.60274	7800
ONTARIO_BLACK_SPRUCE_ORGANIC_Bin.53	Bacteria	Methylacidiphilum	CELLULOSE	ONTARIO	Org	134813	0.204	k__Bacteria	661405	15.43887147	0	26857	6818.608247	9231
ONTARIO_BLACK_SPRUCE_ORGANIC_Bin.54	Bacteria	Mycobacterium	CELLULOSE	ONTARIO	Org	557003	0.58	k__Bacteria	960116	7.75862069	0	18333	4305.452915	4547
ONTARIO_BLACK_SPRUCE_ORGANIC_Bin.55	Bacteria	Streptomyces	CELLULOSE	ONTARIO	Org	167826	0.598	root	280487	0	0	23938	4835.982759	5111
ONTARIO_BLACK_SPRUCE_ORGANIC_Bin.6	Bacteria	Peptococcaceae	CELLULOSE	ONTARIO	Org	285684	0.227	root	1259215	0	0	220963	10237.52033	24011
ONTARIO_BLACK_SPRUCE_ORGANIC_Bin.7	Bacteria	Chthoniobacter	CELLULOSE	ONTARIO	Org	108478	0.257	root	421760	0	0	26225	5143.414634	5240
ONTARIO_BLACK_SPRUCE_ORGANIC_Bin.9	Bacteria	Granulicella	CELLULOSE	ONTARIO	Org	667151	0.685	root	974105	4.166666667	0	37107	5763.934911	6159
ONTARIO_JACKPINE_MINERAL_Bin.1	Bacteria	Burkholderiales	CELLULOSE	ONTARIO	Min	101808	0.498	root	204570	0	0	25618	8894.347826	16598
ONTARIO_JACKPINE_MINERAL_Bin.10	Bacteria	Comamonadaceae	CELLULOSE	ONTARIO	Min	185355	0.34	root	544938	0	0	57886	9560.315789	14159
ONTARIO_JACKPINE_MINERAL_Bin.12	Bacteria	Oxalobacteraceae	CELLULOSE	ONTARIO	Min	7154531	0.756	o__Burkholderiales	9469793	98.28685259	79.16457049	198704	13804.36297	24704
ONTARIO_JACKPINE_MINERAL_Bin.14	Bacteria	Comamonadaceae	CELLULOSE	ONTARIO	Min	199025	0.247	root	804336	0	0	23990	4189.25	4001
ONTARIO_JACKPINE_MINERAL_Bin.15	Bacteria	Leifsonia	CELLULOSE	ONTARIO	Min	1873315	0.523	o__Actinomycetales	3583731	79.74199061	21.49853513	34819	6276.236427	7015
ONTARIO_JACKPINE_MINERAL_Bin.16	Bacteria	Conexibacter	CELLULOSE	ONTARIO	Min	1487318	0.439	p__Actinobacteria	3387096	89.48717949	20.7977208	56185	7560.482143	10622
ONTARIO_JACKPINE_MINERAL_Bin.18	Bacteria	Asticcacaulis	CELLULOSE	ONTARIO	Min	1243672	0.574	k__Bacteria	2167982	18.96551724	0	13031	3892.247756	3823
ONTARIO_JACKPINE_MINERAL_Bin.19	Bacteria	Unclassified	CELLULOSE	ONTARIO	Min	1213967	0.979	o__Actinomycetales	1240004	41.84633128	0.353535354	20807	4787.660232	5155
ONTARIO_JACKPINE_MINERAL_Bin.2	Bacteria	Comamonadaceae	CELLULOSE	ONTARIO	Min	80348	0.298	root	269207	0	0	24732	3901.550725	3691
ONTARIO_JACKPINE_MINERAL_Bin.20	Bacteria	Caulobacter	CELLULOSE	ONTARIO	Min	167893	0.627	k__Bacteria	267728	6.896551724	0	12631	3346.6	3089
ONTARIO_JACKPINE_MINERAL_Bin.21	Bacteria	Collimonas	CELLULOSE	ONTARIO	Min	187753	0.676	root	277657	0	0	7873	3386.060976	3304
ONTARIO_JACKPINE_MINERAL_Bin.22	Bacteria	Arthrobacter	CELLULOSE	ONTARIO	Min	2335713	0.792	f__Micrococcaceae	2948221	65.66578483	1.583820663	27637	4724.713141	5073
ONTARIO_JACKPINE_MINERAL_Bin.23	Bacteria	Unclassified	CELLULOSE	ONTARIO	Min	1029447	0.761	k__Bacteria	1352561	32.75862069	5.172413793	18241	4538.795302	4667
ONTARIO_JACKPINE_MINERAL_Bin.24	Bacteria	Unclassified	CELLULOSE	ONTARIO	Min	243898	0.706	k__Bacteria	345471	29.65517241	0	17626	4162.301205	4067
ONTARIO_JACKPINE_MINERAL_Bin.25	Bacteria	Unclassified	CELLULOSE	ONTARIO	Min	161566	0.767	k__Bacteria	210776	6.034482759	0	7792	3697.824561	3528
ONTARIO_JACKPINE_MINERAL_Bin.28	Bacteria	Caulobacter	CELLULOSE	ONTARIO	Min	220404	0.599	root	367729	0	0	22230	5329.405797	7429
ONTARIO_JACKPINE_MINERAL_Bin.29	Bacteria	Mycobacterium	CELLULOSE	ONTARIO	Min	187695	0.928	k__Bacteria	202225	5.172413793	0	8957	3370.416667	3204
ONTARIO_JACKPINE_MINERAL_Bin.30	Bacteria	Janthinobacterium	CELLULOSE	ONTARIO	Min	3195679	0.631	k__Bacteria	5062380	40.15673981	0	171717	30133.21429	43244
ONTARIO_JACKPINE_MINERAL_Bin.32	Bacteria	Unclassified	CELLULOSE	ONTARIO	Min	758943	0.759	k__Bacteria	999913	29.38871473	1.724137931	21383	6172.302469	7322
ONTARIO_JACKPINE_MINERAL_Bin.33	Bacteria	Mycobacterium	CELLULOSE	ONTARIO	Min	199993	0.903	k__Bacteria	221483	12.06896552	0	6961	3257.102941	3206
ONTARIO_JACKPINE_MINERAL_Bin.7	Bacteria	Janthinobacterium	CELLULOSE	ONTARIO	Min	386751	0.241	root	1604101	0	0	366362	114578.6429	222403
ONTARIO_JACKPINE_MINERAL_Bin.9	Bacteria	Caulobacter	CELLULOSE	ONTARIO	Min	5473994	0.478	c__Alphaproteobacteria	11443530	95.49340811	136.3614578	37157	6179.011879	7294
ONTARIO_JACKPINE_ORGANIC_Bin.1	Bacteria	Streptomyces	CELLULOSE	ONTARIO	Org	1205396	0.556	root	2169540	4.166666667	0	28025	6418.757396	7698
ONTARIO_JACKPINE_ORGANIC_Bin.10	Bacteria	Acidobacteriaceae	CELLULOSE	ONTARIO	Org	359636	0.969	root	370974	0	0	14355	5152.416667	5212
ONTARIO_JACKPINE_ORGANIC_Bin.11	Bacteria	Asticcacaulis	CELLULOSE	ONTARIO	Org	1436934	0.677	k__Bacteria	2122252	19.7753396	6.896551724	78956	5720.355795	6395
ONTARIO_JACKPINE_ORGANIC_Bin.13	Bacteria	Herbaspirillum	CELLULOSE	ONTARIO	Org	216934	0.427	k__Bacteria	508351	20.68965517	0	39248	12398.80488	15213
ONTARIO_JACKPINE_ORGANIC_Bin.14	Bacteria	Conexibacter	CELLULOSE	ONTARIO	Org	61295	0.282	root	217101	0	0	6487	3446.047619	3273
ONTARIO_JACKPINE_ORGANIC_Bin.15	Bacteria	Unclassified	CELLULOSE	ONTARIO	Org	410044	0.584	k__Bacteria	702453	9.482758621	0	30525	7024.53	9037
ONTARIO_JACKPINE_ORGANIC_Bin.16	Bacteria	Leifsonia	CELLULOSE	ONTARIO	Org	211815	0.26	k__Bacteria	814712	11.40350877	0	17191	4265.507853	4199
ONTARIO_JACKPINE_ORGANIC_Bin.17	Bacteria	Conexibacter	CELLULOSE	ONTARIO	Org	91839	0.393	root	233820	4.166666667	0	11454	5196	5591
ONTARIO_JACKPINE_ORGANIC_Bin.18	Fungi	Unclassified	CELLULOSE	ONTARIO	Org	987202	0.989	k__Bacteria	997896	0.971983991	0.343053173	25020	5637.830508	6282
ONTARIO_JACKPINE_ORGANIC_Bin.2	Bacteria	Caulobacter	CELLULOSE	ONTARIO	Org	728734	0.569	k__Bacteria	1279782	25	3.448275862	72839	7803.54878	11432
ONTARIO_JACKPINE_ORGANIC_Bin.20	Bacteria	Xanthomonadaceae	CELLULOSE	ONTARIO	Org	721303	0.907	root	795025	4.166666667	0	33064	6516.598361	8413
ONTARIO_JACKPINE_ORGANIC_Bin.21	Bacteria	Cytophaga	CELLULOSE	ONTARIO	Org	158518	0.324	k__Bacteria	489796	10	0	30191	6444.684211	7266
ONTARIO_JACKPINE_ORGANIC_Bin.22	Bacteria	Cytophaga	CELLULOSE	ONTARIO	Org	260572	0.543	o__Cytophagales	480020	11.30952381	0	71075	8571.785714	9875
ONTARIO_JACKPINE_ORGANIC_Bin.23	Bacteria	Herbaspirillum	CELLULOSE	ONTARIO	Org	181185	0.299	root	605821	0	0	51840	11430.58491	15770
ONTARIO_JACKPINE_ORGANIC_Bin.24	Bacteria	Sphingobacteriaceae	CELLULOSE	ONTARIO	Org	206678	0.625	root	330522	4.166666667	0	9994	4721.742857	5007
ONTARIO_JACKPINE_ORGANIC_Bin.25	Fungi	Unclassified	CELLULOSE	ONTARIO	Org	1810774	0.953	root	1900006	0	0	30512	6909.112727	8194
ONTARIO_JACKPINE_ORGANIC_Bin.26	Bacteria	Conexibacter	CELLULOSE	ONTARIO	Org	184594	0.455	root	405447	4.166666667	0	14546	4660.310345	4748
ONTARIO_JACKPINE_ORGANIC_Bin.27	Bacteria	Streptomyces	CELLULOSE	ONTARIO	Org	1477271	0.548	k__Bacteria	2697259	10.34482759	0	46886	6316.765808	7340
ONTARIO_JACKPINE_ORGANIC_Bin.28	Bacteria	Caulobacter	CELLULOSE	ONTARIO	Org	199379	0.727	k__Bacteria	274147	6.896551724	0	34821	5832.914894	6176
ONTARIO_JACKPINE_ORGANIC_Bin.3	Bacteria	Oxalobacteraceae	CELLULOSE	ONTARIO	Org	785288	0.807	k__Bacteria	973243	10.17241379	0	34965	9931.05102	11566
ONTARIO_JACKPINE_ORGANIC_Bin.31	Bacteria	Caulobacter	CELLULOSE	ONTARIO	Org	797976	0.395	k__Bacteria	2020162	40.67398119	8.620689655	55558	5994.545994	6823
ONTARIO_JACKPINE_ORGANIC_Bin.32	Bacteria	Pedosphaera	CELLULOSE	ONTARIO	Org	235351	0.43	root	546871	0	0	48457	9594.22807	16039
ONTARIO_JACKPINE_ORGANIC_Bin.33	Bacteria	Xanthomonadaceae	CELLULOSE	ONTARIO	Org	277881	0.788	root	352777	0	0	37198	9534.513514	15522
ONTARIO_JACKPINE_ORGANIC_Bin.34	Bacteria	Streptomyces	CELLULOSE	ONTARIO	Org	68916	0.231	k__Bacteria	298840	18.96551724	0	31603	4331.014493	3875
ONTARIO_JACKPINE_ORGANIC_Bin.35	Bacteria	Conexibacter	CELLULOSE	ONTARIO	Org	131545	0.612	k__Bacteria	214829	12.13166144	0	14966	6713.40625	7982
ONTARIO_JACKPINE_ORGANIC_Bin.36	Fungi	Neurospora	CELLULOSE	ONTARIO	Org	232232	0.222	k__Bacteria	1045727	3.605015674	0	28279	5652.578378	6387
ONTARIO_JACKPINE_ORGANIC_Bin.37	Bacteria	Asticcacaulis	CELLULOSE	ONTARIO	Org	394205	0.538	k__Bacteria	732638	12.06896552	1.724137931	43016	5426.948148	5671
ONTARIO_JACKPINE_ORGANIC_Bin.38	Bacteria	Streptomyces	CELLULOSE	ONTARIO	Org	114774	0.211	root	545038	8.333333333	0	31434	5561.612245	6420
ONTARIO_JACKPINE_ORGANIC_Bin.39	Bacteria	Burkholderia	CELLULOSE	ONTARIO	Org	7353972	0.591	o__Burkholderiales	12434481	77.16717949	61.33495838	86000	5586.020216	5971
ONTARIO_JACKPINE_ORGANIC_Bin.4	Bacteria	Caulobacteraceae	CELLULOSE	ONTARIO	Org	168464	0.552	root	305393	4.166666667	0	86677	10530.7931	21606
ONTARIO_JACKPINE_ORGANIC_Bin.40	Bacteria	Oxalobacteraceae	CELLULOSE	ONTARIO	Org	185123	0.698	root	265360	4.166666667	0	25466	12636.19048	15796
ONTARIO_JACKPINE_ORGANIC_Bin.5	Bacteria	Burkholderia	CELLULOSE	ONTARIO	Org	572630	0.807	root	709860	0	0	13785	5337.293233	6146
ONTARIO_JACKPINE_ORGANIC_Bin.6	Bacteria	Rubrivivax	CELLULOSE	ONTARIO	Org	61981	0.267	root	232411	0	0	10512	3939.169492	3707
ONTARIO_JACKPINE_ORGANIC_Bin.7	Bacteria	Streptomyces	CELLULOSE	ONTARIO	Org	234949	0.754	root	311586	0	0	26984	6109.529412	6204
ONTARIO_JACKPINE_ORGANIC_Bin.8	Bacteria	Herbaspirillum	CELLULOSE	ONTARIO	Org	331161	0.468	k__Bacteria	707239	11.37931034	0	73563	16447.4186	25492
ONTARIO_JACKPINE_ORGANIC_Bin.9	Bacteria	Unclassified	CELLULOSE	ONTARIO	Org	615703	0.791	root	777938	4.166666667	0	31700	8188.821053	10644
ONTARIO_MINERAL_Bin.11	Bacteria	Sorangium	LIGNIN	ONTARIO	Min	1361206	0.299	k__Bacteria	4556193	37.06896552	6.896551724	13906	1721.266717	1736
ONTARIO_MINERAL_Bin.12	Bacteria	Caulobacter	LIGNIN	ONTARIO	Min	3090734	0.331	k__Bacteria	9330010	93.88714734	61.06583072	49259	3687.750988	5656
ONTARIO_MINERAL_Bin.13	Bacteria	Caulobacter	LIGNIN	ONTARIO	Min	859158	0.401	k__Bacteria	2139874	34.1954023	2.586206897	10080	2247.766807	2566
ONTARIO_MINERAL_Bin.14	Bacteria	Caulobacter	LIGNIN	ONTARIO	Min	669564	0.256	k__Bacteria	2612289	34.48275862	4.310344828	7763	1855.318892	1944
ONTARIO_MINERAL_Bin.16	Bacteria	Unclassified	LIGNIN	ONTARIO	Min	673011	0.485	k__Bacteria	1387030	29.93730408	3.448275862	12468	2219.248	2247
ONTARIO_MINERAL_Bin.18	Bacteria	Collimonas	LIGNIN	ONTARIO	Min	2736641	0.464	k__Bacteria	5899343	97.49216301	34.98432602	79380	4871.464079	14651
ONTARIO_MINERAL_Bin.19	Bacteria	Caulobacter	LIGNIN	ONTARIO	Min	639173	0.355	c__Alphaproteobacteria	1801537	43.78963569	6.536445157	9374	1599.94405	1588
ONTARIO_MINERAL_Bin.2	Bacteria	Caulobacter	LIGNIN	ONTARIO	Min	2494762	0.44	c__Alphaproteobacteria	5665137	84.08128127	34.16912633	34480	4138.157049	6541
ONTARIO_MINERAL_Bin.24	Bacteria	Caulobacter	LIGNIN	ONTARIO	Min	1288620	0.387	c__Alphaproteobacteria	3331791	51.04001518	21.92563389	36748	1720.966426	1522
ONTARIO_MINERAL_Bin.25	Bacteria	Caulobacter	LIGNIN	ONTARIO	Min	443186	0.475	c__Alphaproteobacteria	933333	26.95311182	1.834415584	25618	3121.51505	4673
ONTARIO_MINERAL_Bin.26	Bacteria	Unclassified	LIGNIN	ONTARIO	Min	2050701	0.643	p__Actinobacteria	3191341	40.32635468	6.968390805	25020	2713.72534	3151
ONTARIO_MINERAL_Bin.27	Bacteria	Acidobacteriaceae	LIGNIN	ONTARIO	Min	297455	0.296	k__Bacteria	1004310	11.49425287	0	11662	2555.496183	3190
ONTARIO_MINERAL_Bin.28	Bacteria	Comamonadaceae	LIGNIN	ONTARIO	Min	804548	0.667	k__Bacteria	1205733	12.06896552	0	10161	2450.676829	2832
ONTARIO_MINERAL_Bin.29	Bacteria	Caulobacteraceae	LIGNIN	ONTARIO	Min	917602	0.262	c__Alphaproteobacteria	3506510	63.41914038	26.22371676	27828	1719.720451	1669
ONTARIO_MINERAL_Bin.3	Bacteria	Parcubacteria	LIGNIN	ONTARIO	Min	376632	0.417	k__Bacteria	902621	69.48717949	4.273504274	75476	7987.79646	23120
ONTARIO_MINERAL_Bin.30	Bacteria	Acidobacteriaceae	LIGNIN	ONTARIO	Min	215135	0.204	k__Bacteria	1056006	18.52664577	0	7969	1789.840678	1817
ONTARIO_MINERAL_Bin.32	Bacteria	Caulobacter	LIGNIN	ONTARIO	Min	599079	0.365	k__Bacteria	1640481	21.55172414	1.724137931	13389	1898.704861	1885
ONTARIO_MINERAL_Bin.33	Bacteria	Caulobacter	LIGNIN	ONTARIO	Min	400797	0.44	k__Bacteria	910051	20.86206897	1.724137931	10223	2141.296471	2313
ONTARIO_MINERAL_Bin.34	Bacteria	Unclassified	LIGNIN	ONTARIO	Min	1884789	0.455	p__Actinobacteria	4139145	68.6039886	39.4973545	16957	1565.486006	1549
ONTARIO_MINERAL_Bin.35	Bacteria	Cupriavidus	LIGNIN	ONTARIO	Min	982553	0.501	k__Bacteria	1962260	12.46081505	1.018808777	53015	3144.647436	6507
ONTARIO_MINERAL_Bin.4	Bacteria	Caulobacter	LIGNIN	ONTARIO	Min	6657643	0.489	k__Bacteria	13606968	98.04075235	155.5903866	125843	6358.396262	11634
ONTARIO_MINERAL_Bin.5	Bacteria	Caulobacter	LIGNIN	ONTARIO	Min	1192821	0.438	k__Bacteria	2721655	42.1107628	5.172413793	17679	3585.843215	4102
ONTARIO_MINERAL_Bin.6	Bacteria	Caulobacteraceae	LIGNIN	ONTARIO	Min	761045	0.244	c__Alphaproteobacteria	3118130	38.55821668	10.33746556	18903	1911.790313	1921
ONTARIO_MINERAL_Bin.9	Bacteria	Caulobacter	LIGNIN	ONTARIO	Min	950448	0.354	c__Alphaproteobacteria	2686082	59.5540985	12.46999213	11533	1812.470985	1853
ONTARIO_ORGANIC_Bin.1	Bacteria	Caulobacter	LIGNIN	ONTARIO	Org	4582966	0.484	c__Alphaproteobacteria	9459351	94.18444651	107.225572	50923	5760.871498	6363
ONTARIO_ORGANIC_Bin.10	Bacteria	Chitinophagaceae	LIGNIN	ONTARIO	Org	835809	0.569	k__Bacteria	1469072	18.96551724	0	17142	4754.278317	4974
ONTARIO_ORGANIC_Bin.11	Bacteria	Unclassified	LIGNIN	ONTARIO	Org	555739	0.874	k__Bacteria	635527	8.150470219	0	15076	4413.381944	4581
ONTARIO_ORGANIC_Bin.12	Bacteria	Comamonadaceae	LIGNIN	ONTARIO	Org	3720244	0.749	o__Burkholderiales	4968963	87.14567855	18.14641745	64418	9555.698077	12632
ONTARIO_ORGANIC_Bin.13	Bacteria	Conexibacter	LIGNIN	ONTARIO	Org	89180	0.343	root	260199	0	0	6671	3379.207792	3270
ONTARIO_ORGANIC_Bin.15	Bacteria	Mucilaginibacter	LIGNIN	ONTARIO	Org	169927	0.416	root	408960	8.333333333	0	9209	3619.115044	3611
ONTARIO_ORGANIC_Bin.16	Bacteria	Unclassified	LIGNIN	ONTARIO	Org	615175	0.694	k__Bacteria	886566	15.40242165	0.284900285	27983	6114.248276	6776
ONTARIO_ORGANIC_Bin.3	Bacteria	Chitinophaga	LIGNIN	ONTARIO	Org	86327	0.287	root	300717	0	0	6504	3233.516129	3172
ONTARIO_ORGANIC_Bin.4	Bacteria	Caulobacter	LIGNIN	ONTARIO	Org	245378	0.563	root	436226	0	0	10571	4154.533333	4551
ONTARIO_ORGANIC_Bin.6	Bacteria	Acidovorax	LIGNIN	ONTARIO	Org	69121	0.292	root	236869	4.166666667	0	15525	4555.173077	4494
ONTARIO_ORGANIC_Bin.7	Bacteria	Caulobacter	LIGNIN	ONTARIO	Org	2378792	0.579	k__Bacteria	4110346	91.06583072	42.35109718	57930	10301.61905	16843
ONTARIO_ORGANIC_Bin.8	Bacteria	Caulobacter	LIGNIN	ONTARIO	Org	2780125	0.486	k__Bacteria	5722353	60.34482759	50.86206897	27914	4467.098361	4427
ONTARIO_ORGANIC_Bin.9	Bacteria	Acidobacteriaceae	LIGNIN	ONTARIO	Org	135316	0.232	k__Bacteria	584147	16.30698006	0	13687	3973.789116	3951
TEXAS_LOBLOLLY_MINERAL_Bin.1	Bacteria	Burkholderiales	CELLULOSE	TEXAS	Min	8195429	0.49	o__Burkholderiales	16716499	97.88254488	91.06308411	190380	6186.713175	6880
TEXAS_LOBLOLLY_MINERAL_Bin.10	Bacteria	Cytophaga	CELLULOSE	TEXAS	Min	138732	0.261	o__Cytophagales	531765	15.45454545	0	49137	10852.34694	18955
TEXAS_LOBLOLLY_MINERAL_Bin.11	Bacteria	Chthoniobacter	CELLULOSE	TEXAS	Min	205523	0.461	root	445872	0	0	38407	11733.47368	17870
TEXAS_LOBLOLLY_MINERAL_Bin.12	Bacteria	Cytophaga	CELLULOSE	TEXAS	Min	1356904	0.378	o__Cytophagales	3588959	77.62896825	0	51160	12375.72069	17279
TEXAS_LOBLOLLY_MINERAL_Bin.13	Bacteria	Rubrivivax	CELLULOSE	TEXAS	Min	653654	0.475	k__Bacteria	1376993	15.51724138	0	179909	52961.26923	74670
TEXAS_LOBLOLLY_MINERAL_Bin.14	Bacteria	Chthoniobacter	CELLULOSE	TEXAS	Min	392694	0.498	k__Bacteria	788228	10.34482759	0	47302	12316.0625	16069
TEXAS_LOBLOLLY_MINERAL_Bin.15	Bacteria	Asticcacaulis	CELLULOSE	TEXAS	Min	318048	0.554	root	574080	0	0	63892	9112.380952	10202
TEXAS_LOBLOLLY_MINERAL_Bin.16	Bacteria	Chthoniobacter	CELLULOSE	TEXAS	Min	1032079	0.594	k__Bacteria	1738368	31.6091954	4.106583072	93484	18895.30435	28162
TEXAS_LOBLOLLY_MINERAL_Bin.17	Bacteria	Asticcacaulis	CELLULOSE	TEXAS	Min	375885	0.756	k__Bacteria	497460	9.482758621	0	40586	5527.333333	6045
TEXAS_LOBLOLLY_MINERAL_Bin.18	Bacteria	Burkholderia	CELLULOSE	TEXAS	Min	151928	0.516	root	294659	0	0	68514	13393.59091	27335
TEXAS_LOBLOLLY_MINERAL_Bin.19	Bacteria	Leifsonia	CELLULOSE	TEXAS	Min	166549	0.284	o__Actinomycetales	587219	6.294091711	0.631313131	74459	4255.210145	3847
TEXAS_LOBLOLLY_MINERAL_Bin.2	Fungi	Chaetomium	CELLULOSE	TEXAS	Min	468458	0.908	root	516158	0	0	20656	5321.216495	5465
TEXAS_LOBLOLLY_MINERAL_Bin.20	Bacteria	Conexibacter	CELLULOSE	TEXAS	Min	1589358	0.559	p__Actinobacteria	2842249	90.22792023	1.994301994	83892	22205.07031	34564
TEXAS_LOBLOLLY_MINERAL_Bin.22	Bacteria	Chthoniobacter	CELLULOSE	TEXAS	Min	4719648	0.509	k__Bacteria	9278325	81.44011659	32.34234234	98517	12886.5625	19240
TEXAS_LOBLOLLY_MINERAL_Bin.23	Bacteria	Pedosphaera	CELLULOSE	TEXAS	Min	65178	0.205	root	318679	0	0	60324	17704.38889	23075
TEXAS_LOBLOLLY_MINERAL_Bin.24	Bacteria	Sphingomonas	CELLULOSE	TEXAS	Min	17472074	0.289	root	60486662	100	674.7159091	981349	7349.533657	9456
TEXAS_LOBLOLLY_MINERAL_Bin.25	Bacteria	Chthonomonas	CELLULOSE	TEXAS	Min	1051443	0.233	k__Bacteria	4517857	76.90329218	0.925925926	94276	16732.8037	21771
TEXAS_LOBLOLLY_MINERAL_Bin.27	Bacteria	Unclassified	CELLULOSE	TEXAS	Min	677840	0.909	k__Bacteria	746026	52.93209877	0.925925926	60398	16217.95652	20258
TEXAS_LOBLOLLY_MINERAL_Bin.28	Bacteria	Candidatus	CELLULOSE	TEXAS	Min	323478	0.526	k__Bacteria	615070	60	0	124403	16623.51351	20992
TEXAS_LOBLOLLY_MINERAL_Bin.29	Bacteria	Nocardioides	CELLULOSE	TEXAS	Min	3852009	0.431	o__Actinomycetales	8935702	86.54192395	96.90959633	17762	4175.561682	4182
TEXAS_LOBLOLLY_MINERAL_Bin.3	Fungi	Chaetomium	CELLULOSE	TEXAS	Min	157763	0.581	root	271403	0	0	31529	11308.45833	11709
TEXAS_LOBLOLLY_MINERAL_Bin.32	Bacteria	Sorangium	CELLULOSE	TEXAS	Min	4225456	0.201	k__Bacteria	20997623	96.2800418	290.6269592	45900	5017.353166	5282
TEXAS_LOBLOLLY_MINERAL_Bin.33	Bacteria	Caulobacteraceae	CELLULOSE	TEXAS	Min	23295484	0.693	k__Bacteria	33630115	98.48484848	308.5632184	229074	5855.844506	6210
TEXAS_LOBLOLLY_MINERAL_Bin.34	Bacteria	Acidobacteriaceae	CELLULOSE	TEXAS	Min	317589	0.747	root	424928	0	0	16877	4999.152941	5178
TEXAS_LOBLOLLY_MINERAL_Bin.35	Bacteria	Chthoniobacter	CELLULOSE	TEXAS	Min	252064	0.215	k__Bacteria	1170487	14.57680251	0	50042	11147.49524	14134
TEXAS_LOBLOLLY_MINERAL_Bin.37	Bacteria	Cupriavidus	CELLULOSE	TEXAS	Min	1162860	0.538	k__Bacteria	2162607	22.26475279	0	134310	7330.871186	8609
TEXAS_LOBLOLLY_MINERAL_Bin.38	Bacteria	Cupriavidus	CELLULOSE	TEXAS	Min	995584	0.559	k__Bacteria	1782551	6.896551724	0	33077	5078.492877	5521
TEXAS_LOBLOLLY_MINERAL_Bin.39	Bacteria	Azospirillum	CELLULOSE	TEXAS	Min	752315	0.437	root	1719889	0	0	15952	3953.767816	3904
TEXAS_LOBLOLLY_MINERAL_Bin.4	Fungi	Chaetomium	CELLULOSE	TEXAS	Min	18644012	0.482	k__Archaea	38643205	59.27989456	39.37814522	125332	10651.37955	14595
TEXAS_LOBLOLLY_MINERAL_Bin.40	Bacteria	Chthoniobacter	CELLULOSE	TEXAS	Min	5710696	0.594	k__Bacteria	9607611	87.56618589	61.14045618	96360	9617.228228	15340
TEXAS_LOBLOLLY_MINERAL_Bin.41	Bacteria	Sphingomonas	CELLULOSE	TEXAS	Min	321114	0.724	root	443391	4.166666667	0	11095	3491.267717	3258
TEXAS_LOBLOLLY_MINERAL_Bin.43	Bacteria	Chthoniobacter	CELLULOSE	TEXAS	Min	253453	0.7	root	361873	0	0	35680	7385.163265	10333
TEXAS_LOBLOLLY_MINERAL_Bin.44	Bacteria	Bacteroides	CELLULOSE	TEXAS	Min	56555	0.215	root	263221	0	0	32379	11964.59091	20375
TEXAS_LOBLOLLY_MINERAL_Bin.47	Bacteria	Acidobacteriaceae	CELLULOSE	TEXAS	Min	629590	0.982	root	641326	4.166666667	0	43158	5010.359375	5079
TEXAS_LOBLOLLY_MINERAL_Bin.48	Bacteria	Myxococcus	CELLULOSE	TEXAS	Min	401493	0.219	k__Bacteria	1831638	13.94984326	1.724137931	26899	4025.578022	3895
TEXAS_LOBLOLLY_MINERAL_Bin.49	Bacteria	Janthinobacterium	CELLULOSE	TEXAS	Min	309733	0.623	k__Bacteria	497042	3.94984326	0	9753	4008.403226	3969
TEXAS_LOBLOLLY_MINERAL_Bin.5	Bacteria	Caulobacteraceae	CELLULOSE	TEXAS	Min	442561	0.667	root	663378	0	0	7852	3455.09375	3420
TEXAS_LOBLOLLY_MINERAL_Bin.50	Bacteria	Acidovorax	CELLULOSE	TEXAS	Min	1693767	0.232	k__Bacteria	7315679	58.62068966	27.5862069	265492	9121.794264	14327
TEXAS_LOBLOLLY_MINERAL_Bin.52	Bacteria	Methylobacterium	CELLULOSE	TEXAS	Min	62901	0.224	root	280610	0	0	13406	3692.236842	3494
TEXAS_LOBLOLLY_MINERAL_Bin.53	Bacteria	Pelagibacterium	CELLULOSE	TEXAS	Min	93166	0.316	k__Bacteria	295254	10.34482759	0	10901	3834.467532	3759
TEXAS_LOBLOLLY_MINERAL_Bin.54	Bacteria	Unclassified	CELLULOSE	TEXAS	Min	406191	0.913	p__Actinobacteria	445136	26.00574713	0.143678161	52369	15897.71429	22040
TEXAS_LOBLOLLY_MINERAL_Bin.55	Bacteria	Sorangium	CELLULOSE	TEXAS	Min	399230	0.786	c__Deltaproteobacteria	508249	16.09882232	0	20020	6776.653333	8584
TEXAS_LOBLOLLY_MINERAL_Bin.6	Bacteria	Arthrobacter	CELLULOSE	TEXAS	Min	3815737	0.78	f__Micrococcaceae	4889572	93.10776942	2.923976608	69907	9038.025878	12647
TEXAS_LOBLOLLY_MINERAL_Bin.7	Fungi	Unclassified	CELLULOSE	TEXAS	Min	3295776	0.997	k__Bacteria	3304620	12.86833856	0.689655172	60348	7579.40367	8607
TEXAS_LOBLOLLY_MINERAL_Bin.8	Bacteria	Chthoniobacter	CELLULOSE	TEXAS	Min	8512683	0.296	k__Bacteria	28764492	100	289.1327064	174235	10032.95849	16111
TEXAS_LOBLOLLY_MINERAL_Bin.9	Bacteria	Verrucomicrobiaceae	CELLULOSE	TEXAS	Min	3996566	0.483	k__Bacteria	8276621	99.86394558	1.820728291	755362	206915.525	435096
TEXAS_LOBLOLLY_ORGANIC_Bin.1	Bacteria	Magnetospirillum	CELLULOSE	TEXAS	Org	541309	0.283	k__Bacteria	1914760	87.64274941	1.098901099	61660	16365.47009	23436
TEXAS_LOBLOLLY_ORGANIC_Bin.10	Bacteria	Sphingomonas	CELLULOSE	TEXAS	Org	1194167	0.606	k__Bacteria	1970322	38.27586207	0	46626	5581.648725	6097
TEXAS_LOBLOLLY_ORGANIC_Bin.11	Bacteria	Burkholderiaceae	CELLULOSE	TEXAS	Org	104644	0.201	root	521439	0	0	16585	4697.648649	4643
TEXAS_LOBLOLLY_ORGANIC_Bin.12	Bacteria	Sorangium	CELLULOSE	TEXAS	Org	6123549	0.667	k__Bacteria	9178313	88.99521531	29.39393939	27228	5229.807977	5717
TEXAS_LOBLOLLY_ORGANIC_Bin.15	Bacteria	Asticcacaulis	CELLULOSE	TEXAS	Org	98225	0.381	root	257734	0	0	42191	9545.703704	11635
TEXAS_LOBLOLLY_ORGANIC_Bin.16	Bacteria	Burkholderiaceae	CELLULOSE	TEXAS	Org	658129	0.241	root	2726682	4.166666667	0	99990	5789.133758	6381
TEXAS_LOBLOLLY_ORGANIC_Bin.17	Bacteria	Asticcacaulis	CELLULOSE	TEXAS	Org	10161082	0.544	k__Bacteria	18691962	97.85788924	177.8787879	136874	6542.513826	8362
TEXAS_LOBLOLLY_ORGANIC_Bin.18	Bacteria	Rhodospirillaceae	CELLULOSE	TEXAS	Org	55651	0.25	root	222750	0	0	5412	3275.735294	3164
TEXAS_LOBLOLLY_ORGANIC_Bin.19	Bacteria	Sorangium	CELLULOSE	TEXAS	Org	4083670	0.384	k__Bacteria	10629726	59.64912281	26.66666667	60155	4999.871119	5283
TEXAS_LOBLOLLY_ORGANIC_Bin.2	Bacteria	Asticcacaulis	CELLULOSE	TEXAS	Org	873965	0.794	k__Bacteria	1100540	21.55172414	0	22881	4437.66129	4331
TEXAS_LOBLOLLY_ORGANIC_Bin.20	Bacteria	Leifsonia	CELLULOSE	TEXAS	Org	372545	0.231	root	1611255	8.333333333	4.166666667	11420	3612.679372	3536
TEXAS_LOBLOLLY_ORGANIC_Bin.21	Bacteria	Burkholderia	CELLULOSE	TEXAS	Org	51271	0.227	root	226265	0	0	24803	5801.666667	6237
TEXAS_LOBLOLLY_ORGANIC_Bin.22	Fungi	Chaetomium	CELLULOSE	TEXAS	Org	27824068	0.439	k__Bacteria	63352253	46.78683386	36.22779519	72221	5701.24667	6430
TEXAS_LOBLOLLY_ORGANIC_Bin.23	Bacteria	Azospirillum	CELLULOSE	TEXAS	Org	95800	0.424	k__Bacteria	225834	21.94357367	0	11128	3962	3698
TEXAS_LOBLOLLY_ORGANIC_Bin.24	Bacteria	Comamonadaceae	CELLULOSE	TEXAS	Org	194836	0.234	root	833606	0	0	97556	8015.442308	10791
TEXAS_LOBLOLLY_ORGANIC_Bin.26	Bacteria	Sorangium	CELLULOSE	TEXAS	Org	2015645	0.38	c__Deltaproteobacteria	5302556	56.66666667	3.387096774	39070	7234.046385	9089
TEXAS_LOBLOLLY_ORGANIC_Bin.28	Bacteria	Unclassified	CELLULOSE	TEXAS	Org	98835	0.216	k__Bacteria	457537	11.95456326	0	7666	3440.12782	3346
TEXAS_LOBLOLLY_ORGANIC_Bin.29	Bacteria	Asticcacaulis	CELLULOSE	TEXAS	Org	5240420	0.798	k__Bacteria	6566327	76.86520376	40.22988506	39353	4500.566827	4561
TEXAS_LOBLOLLY_ORGANIC_Bin.30	Bacteria	Asticcacaulis	CELLULOSE	TEXAS	Org	1051155	0.578	root	1817683	0	0	96768	8042.845133	10022
TEXAS_LOBLOLLY_ORGANIC_Bin.31	Bacteria	Leifsonia	CELLULOSE	TEXAS	Org	312471	0.319	k__Bacteria	978575	19.29824561	0	13283	3706.723485	3537
TEXAS_LOBLOLLY_ORGANIC_Bin.33	Fungi	Neurospora	CELLULOSE	TEXAS	Org	386867	0.211	k__Archaea	1834331	7.045291157	0	15031	3582.677734	3511
TEXAS_LOBLOLLY_ORGANIC_Bin.34	Bacteria	Oxalobacteraceae	CELLULOSE	TEXAS	Org	242898	0.325	k__Bacteria	746268	10.34482759	0	16952	4942.172185	5136
TEXAS_LOBLOLLY_ORGANIC_Bin.35	Bacteria	Myxococcus	CELLULOSE	TEXAS	Org	986231	0.295	c__Deltaproteobacteria	3345753	32.28110599	4.516129032	20178	4646.879167	4803
TEXAS_LOBLOLLY_ORGANIC_Bin.37	Bacteria	Cytophaga	CELLULOSE	TEXAS	Org	2699073	0.946	o__Cytophagales	2853872	75.40922619	0	73990	17508.41718	26524
TEXAS_LOBLOLLY_ORGANIC_Bin.38	Bacteria	Azospirillum	CELLULOSE	TEXAS	Org	147594	0.42	k__Bacteria	351589	15.51724138	0	36046	7175.285714	9831
TEXAS_LOBLOLLY_ORGANIC_Bin.39	Bacteria	Conexibacter	CELLULOSE	TEXAS	Org	209917	0.331	root	634175	0	0	28568	6605.989583	7950
TEXAS_LOBLOLLY_ORGANIC_Bin.4	Bacteria	Sphingomonadaceae	CELLULOSE	TEXAS	Org	227756	0.64	k__Bacteria	355693	2.586206897	0	26462	4502.443038	4238
TEXAS_LOBLOLLY_ORGANIC_Bin.5	Fungi	Unclassified	CELLULOSE	TEXAS	Org	369688	0.959	root	385382	0	0	18422	7271.358491	7853
TEXAS_LOBLOLLY_ORGANIC_Bin.6	Fungi	Chaetomium	CELLULOSE	TEXAS	Org	1291492	0.479	k__Bacteria	2698017	4.106583072	0	13785	4542.116162	4697
TEXAS_LOBLOLLY_ORGANIC_Bin.7	Fungi	Unclassified	CELLULOSE	TEXAS	Org	1593022	0.992	root	1605204	4.166666667	4.166666667	22141	4806	4955
TEXAS_LOBLOLLY_ORGANIC_Bin.8	Fungi	Chaetomium	CELLULOSE	TEXAS	Org	243773	0.45	k__Bacteria	541214	0.862068966	0	22320	5306.019608	5476
TEXAS_LOBLOLLY_ORGANIC_Bin.9	Bacteria	Opitutus	CELLULOSE	TEXAS	Org	2653983	0.646	k__Bacteria	4109188	95.33948779	1.369863014	61301	12801.20872	18362
TEXAS_MINERAL_Bin.2	Bacteria	Caulobacter	LIGNIN	TEXAS	Min	177010	0.53	root	333750	0	0	8424	3513.157895	3335
