# Supplementary material for: Bacterial contributions to delignification and lignocellulose degradation in forest soils with metagenomic and quantitative stable isotope probing
Source: ISME J. 2018 Sep 26;13(2):413–29. doi: 10.1038/s41396-018-0279-6 (PMC6331573; doi:10.1038/s41396-018-0279-6)
Supplement: Supplementary file 11 — Supplementary Data [file 41396_2018_279_MOESM11_ESM.zip › Wilhelm, et al. - Supplementary Data/Figure 1 - Characteristics of 13C-Labelling.R]

## Import Libraries
require(phyloseq)
require(plyr)
require(ggplot2)
require(reshape2)

## Define Custom Functions

# Calculate Std. Error
std <- function(x) { 
  NA_Count<-is.na(x)
  NA_Count<-length(NA_Count["TRUE"])
  sd(x, na.rm=T)/sqrt(length(x)-NA_Count)
}

limits <- aes(ymax = average + error, ymin=average - error)

###############################################
# Figure 1a: Quantitation of 13C Content of DNA
x <- read.csv(file = "quantitation.UPLC.extracts.csv", header = T, stringsAsFactors = F) 
x <- x[,colSums(is.na(x))<nrow(x)]

error <- ddply(x, ~ Enrichment + Substrate + Ecozone + Horizon, summarise, error = std(Ratio))
plot <- ddply(x, ~ Enrichment + Substrate + Ecozone + Horizon, summarise, average = mean(Ratio))
plot <- cbind(plot, error = error$error)

plot$Enrichment <- factor(plot$Enrichment, levels = c("12C", "13C"))
plot$Ecozone <- factor(plot$Ecozone, levels = c("BC", "Ontario_BS","Ontario_JP","California","Texas"))
plot$Substrate <- factor(plot$Substrate, levels = c("Cellulose","Lignin"))
plot$Horizon <- factor(plot$Horizon, levels = c("Org","Min"))

plot <- ggplot(plot, aes(x=Ecozone, y=average, fill = Enrichment)) + geom_bar(position="dodge", stat="identity") + facet_grid(.~Substrate+Horizon)
plot <- plot + geom_errorbar(limits, position=position_dodge(0.9), width=0.25)
print(plot)

ggsave(plot, filename=paste('UPLC.barplot.pdf',sep=""), height=8.5, width=11)

######################################
# Figure 1b: Quantitation of Total DNA
#######################################################################
# Compare Amount of DNA in Heavy Fractions Between Cellulose and Lignin

# Import
x <- read.csv(file="DNA.mass.fractions.csv", header=T,stringsAsFactors=F)
x$X13C.Ratio <-NULL

# Add fractions 8 and 9 for lignin
foo1 <- subset(x, Substrate == "Cellulose")
foo2 <- subset(x, Substrate == "Lignin")
foo2 <- reshape(foo2, direction="wide", idvar=c("SampleID","Substrate","Enrichment","Horizon"),timevar="Fraction")

for (n in 1:nrow(foo2)){
  if (is.na(foo2$DNA.Mass.8_9[n])){
    foo2$DNA.Mass.8_9[n] <- foo2$DNA.Mass.8[n] + foo2$DNA.Mass.9[n]
  }
}

foo2$DNA.Mass.8 <- NULL
foo2$DNA.Mass.9 <- NULL
colnames(foo2) <- gsub("DNA.Mass.","",colnames(foo2))
foo2 <- melt(foo2)
colnames(foo2) <- colnames(foo1)
x <- rbind(foo1, foo2)

# Remove Fractions 11 and 12
x.fractions <- subset(x, Fraction != "11" & Fraction != "12")

error <- ddply(x.fractions, ~ Enrichment + Substrate + Enrichment + Fraction, summarise, error = std(DNA.Mass))
plot <- ddply(x.fractions, ~ Enrichment + Substrate + Enrichment + Fraction, summarise, average = mean(DNA.Mass, na.rm=T))
plot <- cbind(plot, error = error$error)

plot$Enrichment <- factor(plot$Enrichment, levels = c("C12", "C13"))
plot$Substrate <- factor(plot$Substrate, levels = c("Cellulose","Lignin"))
plot$Fraction <- factor(plot$Fraction, levels = c("7","8","8_9","9","10"))

# Plot 
plot <- ggplot(plot, aes(x=Fraction, y=average, fill = Enrichment)) + geom_bar(position="dodge", stat="identity") + facet_grid(.~Substrate)
plot <- plot + geom_errorbar(limits, position=position_dodge(0.9), width=0.25)
print(plot)

ggsave(plot, filename='fractions.DNA.mass.barplot.pdf', height=8.5, width=11)


###########################################################
# Figure 1c: Quantify % of Reads in Assembly (Read Mapping)
x.meta <- read.csv(file="metadata.all.metagenomes.csv", header = TRUE, stringsAsFactors=FALSE)
x.meta <- x.meta[,colSums(is.na(x.meta)) < nrow(x.meta)]
x.meta$Percent.Mapped.Pairs<- round(x.meta$Percent.Mapped.Pairs*100,1)

error <- ddply(x.meta, ~ Enrichment + Substrate + Ecozone + Horizon, summarise, error = std(Percent.Mapped.Pairs))
plot <- ddply(x.meta, ~ Enrichment + Substrate + Ecozone + Horizon, summarise, average = mean(Percent.Mapped.Pairs))
plot <- cbind(plot, error = error$error)

plot$Enrichment <- factor(plot$Enrichment, levels = c("C12", "C13"))
plot$Ecozone <- factor(plot$Ecozone, levels = c("BC", "Ontario_BS","Ontario_JP","California","Texas"))
plot$Substrate <- factor(plot$Substrate, levels = c("Cellulose","Lignin"))
plot$Horizon <- factor(plot$Horizon, levels = c("Org","Min"))
plot <- plot[-which(is.na(plot$average)),]
plot <- ggplot(plot, aes(x=Ecozone, y=average, fill = Enrichment)) + geom_bar(position="dodge", stat="identity") + facet_grid(.~Substrate+Horizon)
plot <- plot + geom_errorbar(limits, position=position_dodge(0.9), width=0.25)
print(plot)

ggsave(plot, filename=paste('Readmapping.barplot.pdf',sep=""), height=8.5, width=11)
