# Supplementary material for: Bacterial contributions to delignification and lignocellulose degradation in forest soils with metagenomic and quantitative stable isotope probing
Source: ISME J. 2018 Sep 26;13(2):413–29. doi: 10.1038/s41396-018-0279-6 (PMC6331573; doi:10.1038/s41396-018-0279-6)
Supplement: Supplementary file 11 — Supplementary Data [file 41396_2018_279_MOESM11_ESM.zip › Wilhelm, et al. - Supplementary Data/Figure 2 and Table S4.R]

## Import Libraries
require(phyloseq)
require(plyr)
require(ggplot2)
require(reshape2)
library(DESeq2)
library(indicspecies)
library(Hmisc)

## Define Custom Functions

# Calculate Std. Error
std <- function(x) { 
  NA_Count<-is.na(x)
  NA_Count<-length(NA_Count["TRUE"])
  sd(x, na.rm=T)/sqrt(length(x)-NA_Count)
}

clean.taxonomic.data <-function(data,rank){
  taxa<-as.vector(tax_table(data)[,grep(rank, colnames(tax_table(data)))])
  taxa<-gsub("k__|p__|c__|o__|f__|g__|s__", "", taxa)
  taxa<-gsub("([(][0-9][0-9][0-9][)])", "", taxa)
  taxa<-gsub("([(][0-9][0-9][)])", "", taxa)
  
}

###
###    Differential Abundance Analyses
###     13C- versus 12C- 16S rRNA gene
###         Amplicon Libraries
###
###            (V1 - V3)

############################
#   DESeq

# Use filtered, but not normalized data
p_enr <- readRDS(file='p_Bacteria_0.01.filtered.rds')
p_enr <- prune_samples(sample_names(p_enr)[sample_data(p_enr)$Library == "SIP"], p_enr) 


############
## OTU-based

run_through <- vector()
substrate_list <- c("Cellulose","Lignin","Hemicellulose","All")

for (substrate in substrate_list){
  if (substrate == "All"){
    p_data <- p_enr      
  } else {
    p_data <- prune_samples(sample_names(p_enr)[sample_data(p_enr)$Substrate == substrate], p_enr)      
  }
  
  if (substrate == "Cellulose"){
    ecozone_list <- c("BC","California","Ontario_BS","Ontario_JP","Texas","All")
  } else if (substrate == "Lignin"){
    ecozone_list <- c("California","Ontario_BS","Texas","All")
  } else if (substrate == "Hemicellulose") {
    ecozone_list <- c("California","BC","All")
  } else {
    ecozone_list <- c("California")
  }
  
  for (ecozone in ecozone_list){
    #Subset Data to EcoZone
    if (ecozone == "All"){
      data <- p_data
    } else {
      data <- prune_samples(sample_names(p_data)[sample_data(p_data)$Ecozone == ecozone], p_data)
    }
    
    counts <- as.data.frame(otu_table(data))
    
    #Prepare the condition matrix 
    conds <- as.data.frame(lapply(sample_data(data), as.character))
    rownames(conds) <- colnames(counts)
    
    #DESeq calculates the geometric mean, which means all the zeros in my columns are problematic
    counts<-counts+1
    
    #Run DESeq
    DE <- DESeqDataSetFromMatrix(counts, conds, formula(~ Enrichment))
    dds <- DESeq(DE)
    DE_results<-results(dds)
    DE_results<-DE_results[order(DE_results$log2FoldChange),]
    DE_results$log2FoldChange<-DE_results$log2FoldChange*(-1)
    DE_results<-DE_results[order(DE_results$log2FoldChange),]
    enr.otu<-setdiff(union(which(DE_results$log2FoldChange < -1.25), which(DE_results$padj < 0.05)), which(DE_results$log2FoldChange > 0))
    
    if (length(enr.otu) > 0){
      Data_Holder <- data.frame(OTUs = rownames(DE_results[intersect(which(DE_results$log2FoldChange < 0), enr.otu),]), p_adj = DE_results[intersect(which(DE_results$log2FoldChange < 0), enr.otu),"padj"], log2FoldChange = (DE_results[intersect(which(DE_results$log2FoldChange < 0), enr.otu),"log2FoldChange"]*-1))
      
      # Get Classification
      Holder <- data.frame(Domain = NA, Phylum = NA, Class = NA, Order = NA, Family = NA, Genus = NA, Species = NA)
      
      for (OTU in Data_Holder$OTUs){
        Holder <- rbind(Holder, tax_table(data)[grep(OTU, taxa_names(data)),])  
      }
      
      Holder <- Holder[-1,]
      Data_Holder <- cbind(Data_Holder, Holder)
      Data_Holder$Substrate <- substrate
      Data_Holder$Ecozone <- ecozone
      assign(paste(substrate,ecozone,sep="_"), Data_Holder)
      run_through <- append(run_through, paste(substrate,ecozone,sep="_")) 
    }
  }
}

#Append all results
summary.table <- do.call(rbind, lapply(run_through, as.symbol))

#Fix Random results which have p=1 or p=NA
summary.table <- summary.table[-which(summary.table$p_adj > 0.05),]
summary.table <- summary.table[-which(is.na(summary.table$p_adj)),]

# Write Table
write.csv(summary.table, file="DESeq.otu.summary.csv")


#######################
## Classification-based

rank_list <- c("Phylum","Class","Order","Family","Genus")
run_through <- vector()
substrate_list <- c("Cellulose","Lignin","Hemicellulose","All")

for (substrate in substrate_list){
  if (substrate == "All"){
    p_data <- p_enr      
  } else {
    p_data <- prune_samples(sample_names(p_enr)[sample_data(p_enr)$Substrate == substrate], p_enr)      
  }
  
  if (substrate == "Cellulose"){
    ecozone_list <- c("BC","California","Ontario_BS","Ontario_JP","Texas","All")
  } else if (substrate == "Lignin"){
    ecozone_list <- c("California","Ontario_BS","Texas","All")
  } else if (substrate == "Hemicellulose") {
    ecozone_list <- c("California","BC","All")
  } else {
    ecozone_list <- c("California")
  }
  
  for (rank in rank_list){
    for (ecozone in ecozone_list){
      
      if (ecozone == "All"){
        p_dat <- p_data 
      } else {
        p_dat <- prune_samples(sample_names(p_data)[sample_data(p_data)$Ecozone == ecozone], p_data) 
      }
      
      Taxonomy <- data.frame(Taxonomy = clean.taxonomic.data(p_dat,rank))
      data <- data.frame(otu_table(p_dat))
      data <- cbind(data, Taxonomy) 
      data <- melt(data)
      colnames(data)[1] <- "Taxonomy"
      data<-ddply(data, ~ variable + Taxonomy, summarise, count = sum(value))
      data<-reshape(data, direction="wide", idvar="Taxonomy", timevar="variable")
      colnames(data)[2:ncol(data)] <- colnames(otu_table(p_dat))
      rownames(data)<- data[,1]
      data$Taxonomy <- NULL
      counts <- data.frame(data)
      
      #Prepare the condition matrix 
      conds <- as.data.frame(lapply(sample_data(p_dat), as.character))
      rownames(conds) <- colnames(counts)
      
      #DESeq calculates the geometric mean, which means all the zeros in my columns are problematic
      counts<-counts+1
      
      #Run DESeq
      DE <- DESeqDataSetFromMatrix(counts, conds, formula(~ Enrichment))
      dds <- DESeq(DE)
      DE_results<-results(dds)
      DE_results<-DE_results[order(DE_results$log2FoldChange),]
      DE_results$log2FoldChange<-DE_results$log2FoldChange*(-1)
      DE_results<-DE_results[order(DE_results$log2FoldChange),]
      enr.otu<-setdiff(union(which(DE_results$log2FoldChange < -1.25), which(DE_results$padj < 0.05)), which(DE_results$log2FoldChange > 0))
      
      if (length(enr.otu) > 0){
        Data_Holder <- data.frame(OTUs = rownames(DE_results[intersect(which(DE_results$log2FoldChange < 0), enr.otu),]), p_adj = DE_results[intersect(which(DE_results$log2FoldChange < 0), enr.otu),"padj"], log2FoldChange = (DE_results[intersect(which(DE_results$log2FoldChange < 0), enr.otu),"log2FoldChange"]*-1))
        Data_Holder$Substrate <- substrate
        Data_Holder$Ecozone <- ecozone
        Data_Holder$Rank <- rank
        
        assign(paste(substrate,ecozone,rank,sep="_"), Data_Holder)
        run_through <- append(run_through, paste(substrate,ecozone,rank,sep="_"))
        
      }
    }
  }
}

summary.table.taxa <- do.call(rbind, lapply(run_through, as.symbol))

# Get Classifications
Holder <- data.frame(Domain = NA, Phylum = NA, Class = NA, Order = NA, Family = NA, Genus = NA, Species = NA)

for (i in 1:nrow(summary.table.taxa)){
  rank <- summary.table.taxa$Rank[i]
  taxa <- summary.table.taxa$OTUs[i]
  
  Tax_Table<-clean.taxonomic.data(p_enr, rank)
  
  Holder <- rbind(Holder, tax_table(p_enr)[grep(taxa, Tax_Table)[1]]) 
}

Holder <- Holder[-1,]
summary.table.taxa <- cbind(Holder, summary.table.taxa)

#Fix Random results which have p=1 or p=NA
summary.table.taxa <- summary.table.taxa[-which(summary.table.taxa$p_adj > 0.05),]
summary.table.taxa <- summary.table.taxa[-which(is.na(summary.table.taxa$p_adj)),]


#Fix missing variables
summary.table.taxa <- lapply(summary.table.taxa, as.character)
summary.table.taxa$p_adj <- as.numeric(summary.table.taxa$p_adj)
summary.table.taxa$log2FoldChange <- as.numeric(summary.table.taxa$log2FoldChange)
summary.table.taxa <- data.frame(summary.table.taxa, stringsAsFactors = F)

for (i in which(summary.table.taxa$OTUs == "")){
  foo <- gsub("g__","",summary.table.taxa[i,"Genus"])
  foo<-gsub("([(][0-9][0-9][0-9][)])", "", foo)
  foo<-gsub("([(][0-9][0-9][)])", "", foo)
  summary.table.taxa$OTUs[i] <- foo
}

# Write Table
write.csv(summary.table.taxa, file="DESeq.taxa.summary.csv", row.names = F)


##################################
#       Indicator Species


############
## OTU-based 
p_indic <- readRDS(file='p_Bacteria_0.01.filtered.normalized.per1000.rds')
p_indic <- prune_samples(sample_names(p_indic)[sample_data(p_indic)$Library == "SIP"], p_indic) 

#Make 12C_Min, 12C_Org, 13C_Min and 13C_Org as variables then look for either 13C_Min | 13C_Org alone or combined
sample_data(p_indic)$Soil.Enrich <- paste(as.character(sample_data(p_indic)$Horizon),as.character(sample_data(p_indic)$Enrichment),sep="_")

# Apply stricter filter against low abundance taxa (Indicator species won't work with low abundance data anyways)
filter.abundance = round(mean(colSums(otu_table(p_indic)))*0.005)  # Note these are normalized counts per mille 
REMOVE <- rownames(otu_table(p_indic))[-which(rowSums(otu_table(p_indic)) < filter.abundance)]  #Removing all OTUs with less than 1 in 1000 across all libraries

if (length(REMOVE) > 0){
  p_indic <- prune_taxa(REMOVE, p_indic)
}

# Run Indicator Analysis According to Each Ecozone
significance <- 0.05 #Cutoff value
relevant_indicators = c(2,4,5,9,10)  #2: Min_C13, 4: Org_C13, 5: Both Min, 9: Min_C13&Org_C13 10: Both Org
run_through <- vector()

substrate_list <- c("Cellulose","Lignin","Hemicellulose","All")

for (substrate in substrate_list){
  if (substrate == "All"){
    p_data <- p_indic      
  } else {
    p_data <- prune_samples(sample_names(p_indic)[sample_data(p_indic)$Substrate == substrate], p_indic)      
  }
  
  if (substrate == "Cellulose"){
    ecozone_list <- c("BC","California","Ontario_BS","Ontario_JP","Texas","All")
  } else if (substrate == "Lignin"){
    ecozone_list <- c("California","Ontario_BS","Texas","All")
  } else if (substrate == "Hemicellulose") {
    ecozone_list <- c("California","BC","All")
  } else {
    ecozone_list <- c("California")
  }
  
  for (ecozone in ecozone_list){
    #Subset Data to EcoZone
    if (ecozone == "All"){
      data <- p_data
    } else {
      data <- prune_samples(sample_names(p_data)[sample_data(p_data)$Ecozone == ecozone], p_data)
    }
    
    #Make Groups List Based on Treatment
    groups<-as.vector(as.matrix(sample_data(data)[,"Soil.Enrich"]))
    
    #Make Counts Matrix
    counts <- data.frame(t(as.matrix(otu_table(data))))
    
    # Make place holder for missing organic layer sample for texas
    if (ecozone == "Texas" & substrate =="Lignin"){
      foo <- counts[1,]
      foo[1,1:ncol(foo)] <- 0
      rownames(foo) <- "TXAO1_12C"
      counts <- rbind(counts, foo)
      groups <- append(groups,"Org_C12")
    }
    
    indval = multipatt(counts, groups,control = how(nperm=999))
    
    #Store Results in Table
    summary.table <- indval$sign
    summary.table$Ecozone <- ecozone  
    
    #Filter for signficance
    summary.table <- summary.table[which(summary.table$p.value < significance),]
    
    # Filter out only combinations of interest
    summary.table <- summary.table[which(summary.table$index %in% relevant_indicators),]
    
    if (nrow(summary.table) != 0){
      
      # Get Classifications and Averages
      Holder <- data.frame(Domain = NA, Phylum = NA, Class = NA, Order = NA, Family = NA, Genus = NA, Species = NA)
      
      #Get Averages
      data <- prune_taxa(rownames(summary.table), data)
      Data_Holder <- data.frame(n.Min_13C = rep(NA,each=nrow(summary.table)), Min_13C = NA, n.Min_12C = NA, Min_12C = NA, n.Org_13C = NA, Org_13C = NA, n.Org_12C = NA, Org_12C = NA, Response_Ratio = NA, OTUs = NA)
      
      Min_13C <- prune_samples(sample_data(data)$Soil.Enrich == 'Min_C13', data)
      Min_12C <- prune_samples(sample_data(data)$Soil.Enrich == 'Min_C12', data)
      Org_13C <- prune_samples(sample_data(data)$Soil.Enrich == 'Org_C13', data)
      Org_12C <- prune_samples(sample_data(data)$Soil.Enrich == 'Org_C12', data) 
      
      for (i in 1:nrow(summary.table)) {
        row <- grep(rownames(summary.table)[i], rownames(otu_table(data)))
        
        Data_Holder$OTUs[i] <- rownames(summary.table)[i]
        Data_Holder$Min_13C[i] <- mean(as.vector(otu_table(Min_13C)[row,]),na.rm=T)
        Data_Holder$n.Min_13C[i] <- length(which(as.vector(otu_table(Min_13C)[row,]) >0))
        
        Data_Holder$Min_12C[i] <- mean(as.vector(otu_table(Min_12C)[row,]),na.rm=T)
        Data_Holder$n.Min_12C[i] <- length(which(as.vector(otu_table(Min_12C)[row,]) >0))
        
        Data_Holder$Org_13C[i] <- mean(as.vector(otu_table(Org_13C)[row,]),na.rm=T)
        Data_Holder$n.Org_13C[i] <- length(which(as.vector(otu_table(Org_13C)[row,]) >0))
        
        Data_Holder$Org_12C[i] <- mean(as.vector(otu_table(Org_12C)[row,]),na.rm=T)
        Data_Holder$n.Org_12C[i] <- length(which(as.vector(otu_table(Org_12C)[row,]) >0))
        
        if (summary.table$index[i] == 2 | summary.table$index[i] == 5) {
          if (is.infinite(Data_Holder$Min_13C[i]/Data_Holder$Min_12C[i])) {
            Data_Holder$Response_Ratio[i] <- 99
          } else {
            Data_Holder$Response_Ratio[i] <- Data_Holder$Min_13C[i]/Data_Holder$Min_12C[i]
          }
          
        } else if (summary.table$index[i] == 4 | summary.table$index[i] == 10){
          if (is.infinite(Data_Holder$Org_13C[i]/Data_Holder$Org_12C[i])) {
            Data_Holder$Response_Ratio[i] <- 99
          } else {
            Data_Holder$Response_Ratio[i] <- Data_Holder$Org_13C[i]/Data_Holder$Org_12C[i]
          }
          
        } else if (summary.table$index[i] == 9){
          if (is.infinite((Data_Holder$Min_13C[i]+Data_Holder$Org_13C[i])/(Data_Holder$Min_12C[i]+Data_Holder$Org_12C[i]))) {
            Data_Holder$Response_Ratio[i] <- 99
          } else {
            Data_Holder$Response_Ratio[i] <- (Data_Holder$Min_13C[i]+Data_Holder$Org_13C[i])/(Data_Holder$Min_12C[i]+Data_Holder$Org_12C[i])
          }
        }   
        
        # Get Classification
        Holder <- rbind(Holder, tax_table(data)[i,])   
      }
      
      Holder <- Holder[-1,]
      summary.table <- cbind(Holder, summary.table, Data_Holder)
      summary.table$Substrate <- substrate
      assign(paste(ecozone,substrate,sep="_"), summary.table)
      run_through <- append(run_through, paste(ecozone,substrate,sep="_"))
    } 
  }
}

summary.table <- do.call(rbind, lapply(run_through, as.symbol))

# Keep only high certainty taxa which were indicators of both 
summary.table<-summary.table[-which(summary.table$index == 10 & summary.table$Response_Ratio < 3),]
summary.table<-summary.table[-which(summary.table$index == 5 & summary.table$Response_Ratio < 3),]

# Write Table
write.csv(summary.table, file="indicator.species.otu.summary.csv")


#######################
## Classification-based

#Import Data
p_taxa.indic <- readRDS(file='p_Bacteria_0.01.filtered.normalized.per1000.rds')
p_taxa.indic <- prune_samples(sample_names(p_taxa.indic)[sample_data(p_taxa.indic)$Library == "SIP"], p_taxa.indic) 

#Make 12C_Min, 12C_Org, 13C_Min and 13C_Org as variables then look for either 13C_Min | 13C_Org alone or combined
sample_data(p_taxa.indic)$Soil.Enrich <- paste(as.character(sample_data(p_taxa.indic)$Horizon),as.character(sample_data(p_taxa.indic)$Enrichment),sep="_")

rank_list <- c("Phylum","Class","Order","Family","Genus")
significance <- 0.05 #Cutoff value
relevant_indicators = c(2,4,5,9,10)  #2: Min_C13, 4: Org_C13, 5: Both Min, 9: Min_C13&Org_C13 10: Both Org
run_through <- vector()
substrate_list <- c("Cellulose","Lignin","Hemicellulose","All")

for (rank in rank_list){
  for (substrate in substrate_list){
    if (substrate == "All"){
      p_data <- p_taxa.indic      
    } else {
      p_data <- prune_samples(sample_names(p_taxa.indic)[sample_data(p_taxa.indic)$Substrate == substrate], p_taxa.indic)      
    }
    
    if (substrate == "Cellulose"){
      ecozone_list <- c("BC","California","Ontario_BS","Ontario_JP","Texas","All")
    } else if (substrate == "Lignin"){
      ecozone_list <- c("California","Ontario_BS","Texas","All")
    } else if (substrate == "Hemicellulose") {
      ecozone_list <- c("California","BC","All")
    } else {
      ecozone_list <- c("California")
    }
    
    for (ecozone in ecozone_list){
      if (ecozone == "All"){
        p_dat <- p_data 
      } else {
        p_dat <- prune_samples(sample_names(p_data)[sample_data(p_data)$Ecozone == ecozone], p_data) 
      }
      
      Taxonomy <- data.frame(Taxonomy = clean.taxonomic.data(p_dat,rank))
      data <- data.frame(otu_table(p_dat))
      data <- cbind(data, Taxonomy) 
      data <- melt(data)
      colnames(data)[1] <- "Taxonomy"
      data<-ddply(data, ~ variable + Taxonomy, summarise, count = sum(value))
      data<-reshape(data, direction="wide", idvar="Taxonomy", timevar="variable")
      colnames(data)[2:ncol(data)] <- colnames(otu_table(p_dat))
      rownames(data)<- data[,1]
      data$Taxonomy <- NULL
      data<-data.frame(t(data))
      
      groups<-as.vector(as.matrix(sample_data(p_dat)[,"Soil.Enrich"])[,"Soil.Enrich"])
      
      if (ecozone == "Texas" & substrate =="Lignin"){
        foo <- data[1,]
        foo[1,1:ncol(foo)] <- 0
        rownames(foo)<-c("TXAO1_12C")
        data<-rbind(data, foo)
        groups <- append(groups,"Org_C12")
      }
      
      #Run Indicator Analysis
      indval = multipatt(data, groups,control = how(nperm=999))
      
      #Parse Output
      summary.table.taxa <- indval$sign
      summary.table.taxa$Ecozone <- ecozone  
      summary.table.taxa$Rank <- rank
      summary.table.taxa$Substrate <- substrate
      
      #Filter for signficance
      summary.table.taxa <- summary.table.taxa[which(summary.table.taxa$p.value < significance),]
      
      # Filter out only combinations of interest
      summary.table.taxa <- summary.table.taxa[which(summary.table.taxa$index %in% relevant_indicators),]
      
      if (nrow(summary.table.taxa) != 0){
        if (length(which(colnames(data) %in% rownames(summary.table.taxa))) == 1){
          foo <-colnames(data)[which(colnames(data) %in% rownames(summary.table.taxa))]
          if (substrate == "Lignin" & ecozone == "Texas"){
            counts <- data.frame(Foo=data[,which(colnames(data) %in% rownames(summary.table.taxa))], Soil.Enrich = c(sample_data(p_dat)$Soil.Enrich,"Org_C12"))  
          } else {
            counts <- data.frame(Foo=data[,which(colnames(data) %in% rownames(summary.table.taxa))], Soil.Enrich = sample_data(p_dat)$Soil.Enrich)  
          }           
          colnames(counts)[1] <- foo    
          
        } else {
          counts <- data[,which(colnames(data) %in% rownames(summary.table.taxa))]
          counts$Soil.Enrich <- sample_data(p_dat)$Soil.Enrich
        }
        
        counts<-melt(counts)
        colnames(counts)[2] <- 'Taxa'
        
        averages <- ddply(counts, ~Soil.Enrich + Taxa, summarise, mean = mean(value))
        
        averages <- reshape(averages, timevar="Soil.Enrich",idvar="Taxa",direction="wide")
        summary.table.taxa <- cbind(summary.table.taxa, averages) 
        summary.table.taxa$Taxa <- NULL
        
        Data_Holder <- data.frame(n.Min_C13 = rep(NA,each=nrow(summary.table.taxa)), n.Min_C12 = NA, n.Org_C13 = NA, n.Org_C12 = NA, Response_Ratio = NA)
        
        for (i in 1:nrow(summary.table.taxa)) {
          name = rownames(summary.table.taxa)[i]
          
          Data_Holder$n.Min_C13[i] <- length(which(subset(counts, Taxa == name & Soil.Enrich == "Min_C13")$value > 0))
          Data_Holder$n.Min_C12[i] <- length(which(subset(counts, Taxa == name & Soil.Enrich == "Min_C12")$value > 0))
          Data_Holder$n.Org_C13[i] <- length(which(subset(counts, Taxa == name & Soil.Enrich == "Org_C13")$value > 0))
          Data_Holder$n.Org_C12[i] <- length(which(subset(counts, Taxa == name & Soil.Enrich == "Org_C12")$value > 0))
          
          if (summary.table.taxa$index[i] == 2 | summary.table.taxa$index[i] == 5) {
            if (is.infinite(summary.table.taxa$mean.Min_C13[i]/summary.table.taxa$mean.Min_C12[i])) {
              Data_Holder$Response_Ratio[i] <- 99
            } else {
              Data_Holder$Response_Ratio[i] <- summary.table.taxa$mean.Min_C13[i]/summary.table.taxa$mean.Min_C12[i]
            }
            
          } else if (summary.table.taxa$index[i] == 4 | summary.table.taxa$index[i] == 10){
            if (is.infinite(summary.table.taxa$mean.Org_C13[i]/summary.table.taxa$mean.Org_C12[i])) {
              Data_Holder$Response_Ratio[i] <- 99
            } else if (substrate == "Lignin" & ecozone == "Texas"){
              Data_Holder$Response_Ratio[i] <- 99
            } else {
              Data_Holder$Response_Ratio[i] <- summary.table.taxa$mean.Org_C13[i]/summary.table.taxa$mean.Org_C12[i]  
            }
            
          } else if (summary.table.taxa$index[i] == 9){
            if (is.infinite((summary.table.taxa$mean.Min_C13[i]+summary.table.taxa$mean.Org_C13[i])/(summary.table.taxa$mean.Min_C12[i]+summary.table.taxa$mean.Org_C12[i]))) {
              Data_Holder$Response_Ratio[i] <- 99
            } else {
              Data_Holder$Response_Ratio[i] <- (summary.table.taxa$mean.Min_C13[i]+summary.table.taxa$mean.Org_C13[i])/(summary.table.taxa$mean.Min_C12[i]+summary.table.taxa$mean.Org_C12[i])
            }
          }
        }
        
        summary.table.taxa <- cbind(summary.table.taxa, Data_Holder)
        
        
        assign(paste(substrate,ecozone,rank,sep="_"), summary.table.taxa)
        run_through <- append(run_through, paste(substrate,ecozone,rank,sep="_"))
      }
    }
  }
}

#Append all results
summary.table.taxa <- do.call(rbind, lapply(run_through, as.symbol))

# Keep only high certainty taxa which were indicators of both 
summary.table.taxa<-summary.table.taxa[-which(summary.table.taxa$index == 10 & summary.table.taxa$Response_Ratio < 3),]
summary.table.taxa<-summary.table.taxa[-which(summary.table.taxa$index == 5 & summary.table.taxa$Response_Ratio < 3),]

# Remove duplicate taxa that have been artificially named Taxa1, Taxa2, Taxa3 in previous step
summary.table.taxa$Taxa <- rownames(summary.table.taxa)
summary.table.taxa <- summary.table.taxa[order(summary.table.taxa$Taxa),]

for (name in unique(summary.table.taxa$Taxa)){
  summary.table.taxa$Taxa[grep(name, summary.table.taxa$Taxa)] <- name
}

# Get Classifications
Holder <- data.frame(Domain = NA, Phylum = NA, Class = NA, Order = NA, Family = NA, Genus = NA, Species = NA)

for (i in 1:nrow(summary.table.taxa)){
  rank <- summary.table.taxa$Rank[i]
  taxa <- summary.table.taxa$Taxa[i]
  
  Tax_Table<-clean.taxonomic.data(p_enr, rank)
  
  Holder <- rbind(Holder, tax_table(p_enr)[grep(taxa, Tax_Table)[1]]) 
}

Holder <- Holder[-1,]
summary.table.taxa <- cbind(Holder, summary.table.taxa)

# Write Table
write.csv(summary.table.taxa, file="indicator.species.taxa.summary.csv")


### Output from Classification- and OTU-based Differential abundance were composited, dereplicated and saved as .RDS
enr.otu.pyro <- readRDS(file="pyrotag.enrtaxa.otu.final.rds")
enr.taxa.pyro <- readRDS(file="pyrotag.enrtaxa.classification.final.rds")

###############################
## Add Full Lineage Information
Holder <- data.frame(Domain = NA, Phylum = NA, Class = NA, Order = NA, Family = NA, Genus = NA, Species = NA)

for (i in 1:nrow(enr.otu.pyro)){
  OTU <- as.character(rownames(enr.otu.pyro)[i])
  Holder <- rbind(Holder, tax_table(p)[grep(OTU, taxa_names(p)),])
}

for (i in 1:nrow(Holder)){
  for (n in 1:ncol(Holder)){
    Holder[i,n]<-gsub("k__|p__|c__|o__|f__|g__|s__", "", Holder[i,n])
    Holder[i,n]<-gsub("([(][0-9][0-9][0-9][)])", "", Holder[i,n])
    Holder[i,n]<-gsub("([(][0-9][0-9][)])", "", Holder[i,n])
  }
}

Holder[Holder == ""] <- "unclassified"
enr.otu.pyro<-cbind(enr.otu.pyro, Holder[-1,])
enr.otu.pyro<-enr.otu.pyro[rev(order(enr.otu.pyro$n.Ecozone, enr.otu.pyro$Substrates)),]


###
###     Differential Abundance Analyses
###  13C- versus 12C- Shotgun Metagenomes
###
###


##############
## Import Data

# Sample Data - Factor Information - Enrichment Data - Assembly Stats
x.sample.data <- read.csv(file='metadata.all.metagenomes.csv', header =TRUE, stringsAsFactors=FALSE)

# Import MEGAN Annotations
rank_list <- c("Domain","Phylum","Class","Order","Family","Genus")

for (rank in rank_list){
  directory <- paste(getwd(),"/MEGAN/",toupper(rank),"/",sep="")
  
  ## IMPORT FILES EN MASS
  FILE_LIST <- list.files(directory)
  ASSEMBLY_LIST <- vector() 
  RAW_LIST <- vector() 
  
  for (FILE in FILE_LIST) {
    if (length(grep('assembly',FILE)) > 0){
      SPLIT <- unlist(strsplit(FILE,"[.]"))[1]
      ASSEMBLY_LIST <- append(ASSEMBLY_LIST, paste(SPLIT,"assembly",sep="."))
      assign(paste(SPLIT,"assembly",sep="."), read.table(paste(directory, FILE, sep=""), header=TRUE, sep="\t"))   
    } else {
      SPLIT <- unlist(strsplit(FILE,"[.]"))[1]
      RAW_LIST <- append(RAW_LIST, paste(SPLIT,"raw",sep="."))
      assign(paste(SPLIT,"raw",sep="."), read.table(paste(directory, FILE, sep=""), header=TRUE, sep="\t"))   
    }
  }
  
  ## Normalize Select Metagenome Read Totals
  ## NOTE: All metagenome files were subsampled to 5,000,000 prior to BLASTing vs. NR on Westgrid Except these:
  normalize_list <- c("TXAM2_12C","A9M1_12C", "A9M1_13C", "LHO3_12C")
  read_totals <- c(822266,2637794,3180941,3192285)
  
  count = 1
  for (Metagenome in RAW_LIST) {
    SPLIT <- unlist(strsplit(Metagenome,"[.]"))[1]
    KEEP <- SPLIT
    if (SPLIT %in% normalize_list){
      PER_MILLION <- read_totals[grep(SPLIT, normalize_list)]/1000000
      Ecozone <- x.sample.data$Ecozone[grep(paste(SPLIT,"$",sep=""), x.sample.data$CombinedID.3)]
      Enrichment <- x.sample.data$Enrichment[grep(paste(SPLIT,"$",sep=""), x.sample.data$CombinedID.3)]
      Horizon <- x.sample.data$Horizon[grep(paste(SPLIT,"$",sep=""), x.sample.data$CombinedID.3)]
      Experiment <- x.sample.data$Substrate[grep(paste(SPLIT,"$",sep=""), x.sample.data$CombinedID.3)]
      FOO <- cbind(get(Metagenome), Counts_per_mill = get(Metagenome)$Read.Count / PER_MILLION, Ecozone, Horizon, Enrichment, Experiment)
      
    } else {
      PER_MILLION <- 5  #Given all other samples were subset to 5,000,000 first
      Ecozone <- x.sample.data$Ecozone[grep(paste(SPLIT,"$",sep=""), x.sample.data$CombinedID.3)]
      Enrichment <- x.sample.data$Enrichment[grep(paste(SPLIT,"$",sep=""), x.sample.data$CombinedID.3)]
      Horizon <- x.sample.data$Horizon[grep(paste(SPLIT,"$",sep=""), x.sample.data$CombinedID.3)]
      Experiment <- x.sample.data$Substrate[grep(paste(SPLIT,"$",sep=""), x.sample.data$CombinedID.3)]
      FOO <- cbind(get(Metagenome), Counts_per_mill = get(Metagenome)$Read.Count / PER_MILLION, Ecozone, Horizon, Enrichment, Experiment)
    }
    
    FOO$SampleID <- KEEP
    
    if (count == 1){
      enr.metagenome <- FOO
      count = count + 1
    } else {
      enr.metagenome <- rbind(enr.metagenome, FOO)
    }
  }
  
  saveRDS(enr.metagenome, file = paste("enr.metagenome.raw.reads.",rank,".rds",sep=""))
  
  count = 1
  for (Metagenome in ASSEMBLY_LIST) {
    SPLIT <- unlist(strsplit(Metagenome,"[.]"))[1]
    Ecozone <- x.sample.data$Ecozone[grep(paste(SPLIT,"$",sep=""), x.sample.data$CombinedID.3)]
    Enrichment <- x.sample.data$Enrichment[grep(paste(SPLIT,"$",sep=""), x.sample.data$CombinedID.3)]
    Horizon <- x.sample.data$Horizon[grep(paste(SPLIT,"$",sep=""), x.sample.data$CombinedID.3)]
    Experiment <- x.sample.data$Substrate[grep(paste(SPLIT,"$",sep=""), x.sample.data$CombinedID.3)]
    PER_1000_ASSEMBLED <- sum(get(Metagenome)$Read.Count) / 1000
    Adj.Counts <- get(Metagenome)$Read.Count/ PER_1000_ASSEMBLED
    FOO <- cbind(get(Metagenome), Ecozone, Horizon, Enrichment, Experiment, Adj.Counts)
    
    if (count == 1){
      enr.assembly <- FOO
      count = count + 1
    } else {
      enr.assembly <- rbind(enr.assembly, FOO)
    }
  }
  
  saveRDS(enr.assembly, file = paste("enr.metagenome.assembled.reads.",rank,".rds",sep=""))
}


## Make List of Samples and Matching Controls by All Factors

paired.samples.list <- list()
for(substrate in c("Cellulose","Lignin")){
  for (soil in c("Org","Min")){
    if (substrate == "Cellulose"){
      for (ecozone in c("BC","California","Ontario_BS","Ontario_JP","Texas")){
        control <- sample.data[which(sample.data$Ecozone == ecozone & sample.data$Horizon == soil & sample.data$Substrate == substrate & sample.data$Enrichment == "C12"),"SampleList"]
        enriched <- sample.data[which(sample.data$Ecozone == ecozone & sample.data$Horizon == soil & sample.data$Substrate == substrate & sample.data$Enrichment == "C13"),"SampleList"]
        paired.samples.list[[length(paired.samples.list)+1]] <- c(ecozone, substrate, soil, control, enriched)
        
      }  
    } else {
      for (ecozone in c("California","Ontario_BS","Texas")){
        control <- sample.data[which(sample.data$Ecozone == ecozone & sample.data$Horizon == soil & sample.data$Substrate == substrate & sample.data$Enrichment == "C12"),"SampleList"]
        enriched <- sample.data[which(sample.data$Ecozone == ecozone & sample.data$Horizon == soil & sample.data$Substrate == substrate & sample.data$Enrichment == "C13"),"SampleList"]
        paired.samples.list[[length(paired.samples.list)+1]] <- c(ecozone, substrate, soil, control, enriched)
      } 
    }
  }
}

saveRDS(paired.samples.list, file = "paired.samples.list.rds")


##########################################
# Perform Differential Abundance Testing
rank_list <- c("Domain","Phylum","Class","Order","Family","Genus")
read_type_list <- c("Raw","Assembly")
x.sample.data <- read.csv(file='metadata.all.metagenomes.csv', header =TRUE, stringsAsFactors=FALSE)

count = 1
for (rank in rank_list){
  for (read_type in read_type_list){
    if (read_type == "Assembly"){
      enr.metagenome <- readRDS(file = paste("enr.metagenome.assembled.reads.",rank,".rds",sep=""))
    } else {
      enr.metagenome <- readRDS(file = paste("enr.metagenome.raw.reads.",rank,".rds",sep=""))  
    }
    
    ## Filtered for only the most abundant taxa @ 0.5% of total library
    if (read_type == "Assembly"){
      #By Abundance
      threshold <- median(ddply(enr.metagenome, ~ SampleID + Substrate, summarise, mean = sum(Adj.Counts))$mean)*0.005
      enr.metagenome.filtered <- enr.metagenome[which(enr.metagenome$Adj.Counts > threshold),]
    } else {
      threshold <- median(ddply(enr.metagenome, ~ SampleID + Substrate, summarise, mean = sum(Counts_per_mill))$mean)*0.005
      enr.metagenome.filtered <- enr.metagenome[which(enr.metagenome$Counts_per_mill > threshold),]
    }
    
    #By Distribution
    filter.occurrence = 3
    enr.metagenome.filtered$count <- 1
    presence <- ddply(enr.metagenome.filtered, ~ TaxaID, summarise, total = sum(count))
    presence <- presence[which(presence$total > filter.occurrence),]
    enr.metagenome.filtered <- enr.metagenome.filtered[which(enr.metagenome.filtered$TaxaID %in% presence$TaxaID),] 
    enr.metagenome.filtered$count <- NULL
    
    for (amalgamate_level in c("Both","Cellulose","Lignin")){
      if (amalgamate_level == "Both"){
        x.counts <- enr.metagenome.filtered
      } else if (amalgamate_level == "Cellulose"){
        x.counts <- subset(enr.metagenome.filtered, Substrate == "CELLULOSE")
      } else {
        x.counts <- subset(enr.metagenome.filtered, Substrate == "LIGNIN")
      }
      
      #Reshape
      x.counts <- reshape(x.counts[,c("SampleID","TaxaID","Read.Count")], direction="wide", idvar="TaxaID", timevar="SampleID")  
      x.counts[is.na(x.counts)] <- 1
      colnames(x.counts) <- gsub("Read.Count.","",colnames(x.counts))
      rownames(x.counts) <- x.counts$TaxaID
      x.counts$TaxaID <- NULL
      
      #Factors
      Factors <- c('CombinedID.3','Enrichment','Horizon','Ecozone')
      x.cond <- x.sample.data[which(x.sample.data$CombinedID.3 %in% colnames(x.counts)),Factors]
      rownames(x.cond) <- x.cond[,1]
      x.cond[,1] <- NULL
      
      # Sort
      x.counts <- x.counts[,order(colnames(x.counts))]
      x.cond <- x.cond[order(rownames(x.cond)),]
      
      ##Run DESeq
      DE <- DESeqDataSetFromMatrix(x.counts, x.cond, formula(~ Enrichment))
      
      ###Run Test for Differential Expression
      dds <- DESeq(DE)
      DE_results<-results(dds)
      DE_results<-DE_results[order(DE_results$log2FoldChange),]
      
      # If results have C12 differentially abundant
      DE_results$log2FoldChange<-DE_results$log2FoldChange*(-1)
      DE_results<-DE_results[order(DE_results$log2FoldChange),]
      
      # Focus on DE
      DE<-setdiff(union(which(DE_results$log2FoldChange < -1.25), which(DE_results$padj < 0.05)), which(DE_results$log2FoldChange > 0))
      
      if (length(DE) > 0){
        # Prepare Table of 
        HIGH_DE<-which(DE_results$log2FoldChange < -1.5)
        LOW_DE<-intersect(which(DE_results$log2FoldChange < 0 & DE_results$log2FoldChange > -1.5), DE)
        HIGH_DE<-rownames(DE_results)[HIGH_DE]
        HIGH_DE<-data.frame(HIGH_DE)
        colnames(HIGH_DE)<-"Feature"
        HIGH_DE$Status <- "HIGH"
        
        if (length(LOW_DE)>0){
          LOW_DE<-rownames(DE_results)[LOW_DE]
          LOW_DE<-data.frame(LOW_DE)
          colnames(LOW_DE)<-"Feature"
          LOW_DE$Status <- "LOW"  
          DE <- rbind(HIGH_DE,LOW_DE)
        } else {
          DE <- HIGH_DE
        }
        
        DE <- cbind(DE, Factor = amalgamate_level, Rank = rank, Read_type = read_type)
        
        if (count == 1){
          metagenome.DE <- DE
          count = 1 + count
        } else {
          metagenome.DE <- rbind(metagenome.DE, DE)
        }  
      }
    }
  }
}

saveRDS(metagenome.DE, file = "metagenome.DE.rds")


###
###
### Mineral and Organic soil Associations
###
###

p_bacteria <- readRDS(file="p_Bacteria_0.01.filtered.normalized.per1000.rds")
table <- read.csv(file="table1.enrOTU.final.csv", header = TRUE, stringsAsFactors=FALSE)

####
# SIP-Pyrotag
count = 1
table <- subset(table, Method == "Pyrotag")


for (n in 1:nrow(table)){
  # Prune Samples to Include Subatrates of Interest
  substrates = table[n, "Substrates"]
  
  if (length(unlist(strsplit(substrates,";"))) > 1){
    substrates <- unlist(strsplit(substrates,";"))
  }
  
  p_taxa <- prune_samples(sample_names(p_bacteria)[sample_data(p_bacteria)$Substrate %in% substrates], p_bacteria) 
  
  # Prune Taxa to Include Substrates of Interest
  taxa = table[n, "Taxa"]
  rank = table[n, "Rank"]
  
  Taxa_table<-clean.taxonomic.data(tax_table(p_taxa),rank)
  KEEP <- rownames(tax_table(p_taxa))[which(Taxa_table == taxa)]
  p_taxa <- prune_taxa(KEEP, p_taxa)
  
  data <- data.frame(otu_table(p_taxa))
  data <- colSums(data)
  horizon<-as.vector(as.matrix(sample_data(p_taxa)[,"Horizon"])[,"Horizon"])
  data <- data.frame(Counts = data, Horizon = horizon)
  
  counts <- ddply(data, ~Horizon, summarise, mean = mean(Counts))
  test <- wilcox.test(Counts~Horizon, data) 
  
  Org <- counts[which(counts$Horizon =="Org"), "mean"]
  Min <- counts[which(counts$Horizon =="Min"), "mean"]
  
  if (test$p.value < 0.05){
    if (count == 1){
      results_container <- data.frame(Taxa = taxa, mean.Org = Org, mean.Min = Min)    
      count = count + 1
    } else {
      results_container <- rbind(results_container, data.frame(Taxa = taxa, mean.Org = Org, mean.Min = Min))
    }
  }
}


####
# SIP-Metagenome
x <- readRDS(file="metagenome.plot.data.rds")
table <- read.csv(file="table1.enrOTU.final.csv", header = TRUE, stringsAsFactors=FALSE)
table <- subset(table, Method == "Metagenome")

count = 1
for (n in 1:nrow(table)){
  taxa = table[n, "Taxa"]
  substrates = table[n, "Substrates"]
  
  if (length(unlist(strsplit(substrates,";"))) > 1){
    substrates <- unlist(strsplit(substrates,";"))
  }
  
  foo <- subset(x, variable == taxa & Substrate %in% substrates)
  data <- data.frame(Counts = foo$value, Horizon = foo$Horizon)
  
  counts <- ddply(data, ~Horizon, summarise, mean = mean(Counts))
  test <- wilcox.test(Counts~Horizon, data) 
  
  Org <- counts[which(counts$Horizon =="Org"), "mean"]
  Min <- counts[which(counts$Horizon =="Min"), "mean"]
  
  if (test$p.value < 0.05){
    if (count == 1){
      results_container <- data.frame(Taxa = taxa, mean.Org = Org, mean.Min = Min)    
      count = count + 1
    } else {
      results_container <- rbind(results_container, data.frame(Taxa = taxa, mean.Org = Org, mean.Min = Min))
    }
  }
}

# Write Table
write.csv(results_container, file="Table1.soil.association.biodiversity.summary.csv")


###
###
### Calculate 13C:12C Ratio
###
###


#############
# SIP-Pyrotag
p_bacteria <- readRDS(file="p_Bacteria_0.01.filtered.normalized.per1000.rds")
sample_data(p_bacteria)[which(sample_data(p_bacteria)[,"Ecozone"] == "Ontario_BS"),"Ecozone"] <- "ON"
sample_data(p_bacteria)[which(sample_data(p_bacteria)[,"Ecozone"] == "Ontario_JP"),"Ecozone"] <- "ON"
sample_data(p_bacteria)[which(sample_data(p_bacteria)[,"Ecozone"] == "California"),"Ecozone"] <- "CA"
sample_data(p_bacteria)[which(sample_data(p_bacteria)[,"Ecozone"] == "Texas"),"Ecozone"] <- "TX"

table <- read.csv(file="table1.enrOTU.final.csv", header = TRUE, stringsAsFactors=FALSE)

count = 1
table <- subset(table, Method == "Pyrotag")

substrate = "Lignin"
taxa = "Sphingomonadaceae"
rank = "Family"
ecozones = c("ON")

for (n in 1:nrow(table)){
  # Prune Samples to Include Subatrates of Interest
  ecozones = table[n, "Ecozones"]
  
  if (length(unlist(strsplit(ecozones,";"))) > 1){
    ecozones <- unlist(strsplit(ecozones,";"))
  }
  
  p_taxa <- prune_samples(sample_names(p_bacteria)[sample_data(p_bacteria)$Ecozone %in% ecozones], p_bacteria) 
  
  # Prune Samples to Include Subatrates of Interest
  substrates = table[n, "Substrates"]
  
  if (length(unlist(strsplit(substrates,";"))) > 1){
    substrates <- unlist(strsplit(substrates,";"))
  }
  
  for (substrate in substrates){
    p_foo <- prune_samples(sample_names(p_taxa)[sample_data(p_taxa)$Substrate %in% substrate], p_taxa) 
    
    # Prune to Taxa of Interest
    taxa = table[n, "Taxa"]
    rank = table[n, "Rank"]
    
    Taxa_table<-clean.taxonomic.data(tax_table(p_foo),rank)
    KEEP <- rownames(tax_table(p_foo))[which(Taxa_table == taxa)]
    p_foo <- prune_taxa(KEEP, p_foo)
    
    #tax_table(p_foo)
    data <- data.frame(otu_table(p_foo))
    data <- colSums(data)
    enrichment<-as.vector(as.matrix(sample_data(p_foo)[,"Enrichment"])[,"Enrichment"])
    data <- data.frame(Counts = data, Enrichment = enrichment)
    
    counts <- ddply(data, ~Enrichment, summarise, total = sum(Counts))
    
    C13 <- counts[which(counts$Enrichment =="C13"), "total"]
    C12 <- counts[which(counts$Enrichment =="C12"), "total"]
    
    Ratio <- C13/C12
    Ratio
    
    if (count == 1){
      results_container <- data.frame(Taxa = taxa, Substrate = substrate, Ratio = Ratio)    
      count = count + 1
    } else {
      results_container <- rbind(results_container, data.frame(Taxa = taxa, Substrate = substrate, Ratio = Ratio))
    }
  }
}

####
# SIP-Metagenome
x <- readRDS(file="metagenome.plot.data.rds")
table <- read.csv(file="table1.enrOTU.final.csv", header = TRUE, stringsAsFactors=FALSE)
table <- subset(table, Method == "Metagenome")

count = 1 
#taxa_list <- c("Piriformospora","Trichosporon","Cryptococcus","Coprinopsis","Schizophyllum","Laccaria","Trichoderma","Verticillium","Ophiocordyceps","Hypocrea","Arthrobotrys","Myceliophthora","Fusarium")
#taxa_list <- c("Saccharomyces","Morganella","Woodsholea","Oceanicaulis","Hyphomonas","Henriciella","Maricaulis","Hirschia","Porphyrobacter","Zymomonas","Citromicrobium","Novosphingobium","Blastomonas","Cupriavidus","Cardiobacterium","Nitrococcus","Alkalilimnicola","Spiribacter","Halorhodospira","Nevskia","Hydrocarboniphaga","Solimonas","Salinisphaera","Dyella","Frateuria","Osedax","Pantholops")
#for (taxa in taxa_list){
#  substrates = "Cellulose"

for (n in 1:nrow(table)){
  taxa = table[n, "Taxa"]
  
  if (taxa %in% c("Chthoniobacteraceae","Opitutaceae")){
    print("passing")    
  } else{
    substrates = table[n, "Substrates"]
    
    if (length(unlist(strsplit(substrates,";"))) > 1){
      substrates <- unlist(strsplit(substrates,";"))
    }
    
    foo <- subset(x, variable == taxa & Substrate %in% substrates)
    #foo <- subset(x, variable == taxa & Substrate %in% substrates & Ecozone == "Texas")
    data <- data.frame(Counts = foo$value, Enrichment = foo$Enrichment)
    
    counts <- ddply(data, ~Enrichment, summarise, mean = mean(Counts))
    
    C13 <- counts[which(counts$Enrichment =="C13"), "mean"]
    C12 <- counts[which(counts$Enrichment =="C12"), "mean"]
    
    Ratio <- C13/C12
    
    if (count == 1){
      results_container <- data.frame(Taxa = taxa, Substrate = substrate, Ratio = Ratio)    
      count = count + 1
    } else {
      results_container <- rbind(results_container, data.frame(Taxa = taxa, Substrate = substrate, Ratio = Ratio))
    }
  }
}

# Write Table
write.csv(results_container, file="Table1.ratio.biodiversity.summary.csv")
