# Supplementary material for: Bacterial contributions to delignification and lignocellulose degradation in forest soils with metagenomic and quantitative stable isotope probing
Source: ISME J. 2018 Sep 26;13(2):413–29. doi: 10.1038/s41396-018-0279-6 (PMC6331573; doi:10.1038/s41396-018-0279-6)
Supplement: Supplementary file 11 — Supplementary Data [file 41396_2018_279_MOESM11_ESM.zip › Wilhelm, et al. - Supplementary Data/Figure 3 - MAGs.R]

library(plyr)
library(ggplot2)
library(reshape2)


##################################
## Import Bins and Classifications
x.drafts <- read.csv(file="drafts.all.classification.MEGAN.csv", header = TRUE, stringsAsFactors=FALSE)

# Get rid of Class designation b/c of error in Python script 
x.drafts <- x.drafts[-which(x.drafts$RANK == "CLASS"),]

# Set Average Cut-off for a relatively homogenous bin (2 std. deviation above )
cut_off <- 0.2

# Classify Bins To Greatest Depth
count = 1
for (substrate in c("CELLULOSE","LIGNIN")){
  foo <- subset(x.drafts, SUBSTRATE == substrate)
  
  for (bin in unique(foo$SAMPLE)){
    fooie <- subset(foo, SAMPLE == bin)
    fooie <- fooie[which(fooie$PERCENT_BASES > cut_off),]
    DOMAIN <- fooie[grep("DOMAIN", fooie$RANK),"TAXA"]
    
    # Handle Unclassified and Viral Classifications
    if (length(DOMAIN) > 1){
      if (length(grep("Unclassified",DOMAIN)) > 0){
        DOMAIN <- DOMAIN[-which(DOMAIN == "Unclassified")]  
      }
      
      if (length(grep("Virus",DOMAIN)) > 0){
        DOMAIN <- DOMAIN[-which(DOMAIN == "Virus")]
      }
      
      fooie$DOMAIN <- DOMAIN
      
    } else {
      
      fooie$DOMAIN <- DOMAIN
    }
    
    if (length(grep("GENUS",fooie$RANK)) == 1){
      if (count == 1){
        bins <- fooie[which(fooie$RANK == "GENUS"),]
        count <- count + 1
      } else {
        bins <- rbind(bins, fooie[which(fooie$RANK == "GENUS"),])
      }
      
    } else if (length(grep("FAMILY",fooie$RANK)) == 1){
      if (count == 1){
        if (fooie[which(fooie$RANK == "FAMILY"),"TAXA"] == "Classification Missing"){
          bins <- fooie[which(fooie$RANK == "ORDER"),]    
        } else {
          bins <- fooie[which(fooie$RANK == "FAMILY"),]    
        }
        count <- count + 1
        
      } else {
        if (fooie[which(fooie$RANK == "FAMILY"),"TAXA"] == "Classification Missing"){
          bins <- rbind(bins, fooie[which(fooie$RANK == "ORDER"),])
        } else {
          bins <- rbind(bins, fooie[which(fooie$RANK == "FAMILY"),])   
        }
      }
    }
  } 
}

## Extract Ecozone and Soil Layer information from Bin Name
bins$Ecozone <- NA
bins$Horizon <- NA
bins$Bin <- NA

for (i in 1:nrow(bins)){
  bins$Ecozone[i] <- unlist(strsplit(bins$SAMPLE[i], "_"))[1]
  bins$Bin[i] <- gsub("Bin.","",unlist(strsplit(bins$SAMPLE[i], "_"))[length(unlist(strsplit(bins$SAMPLE[i], "_")))])
  
  if (length(grep("MINERAL", bins$SAMPLE[i])) == 1){
    bins$Horizon[i] <-  "Min" 
  } else {
    bins$Horizon[i] <-  "Org" 
  }
}

## Plot 
bins$count <- 1
plot_me <- ddply(bins, ~ TAXA + SUBSTRATE + Horizon, summarise, total = sum(count))
plot_me_filtered <- plot_me[plot_me$total > 2,]
plot_me_filtered<-plot_me_filtered[rev(order(plot_me_filtered$total)),]

ggplot(plot_me_filtered, aes(Horizon, total, fill = TAXA)) + geom_bar(position="fill", stat="identity",colour = "black") + facet_grid(~SUBSTRATE)


## Figure 3: Scatter plots showing bin quality
##

# Import data
bins <- read.csv(file="drafts.total.table.csv",header=T,stringsAsFactors=F)

# Top Quality Bins
tp.bins<-c("CALIFORNIA_PONDEROSA_MINERAL_Bin.5","CALIFORNIA_PONDEROSA_ORGANIC_Bin.1","ONTARIO_BLACK_SPRUCE_MINERAL_Bin.8","ONTARIO_JACKPINE_MINERAL_Bin.16","ONTARIO_BLACK_SPRUCE_MINERAL_Bin.15","ONTARIO_BLACK_SPRUCE_ORGANIC_Bin.39","ONTARIO_BLACK_SPRUCE_ORGANIC_Bin.11","ONTARIO_BLACK_SPRUCE_ORGANIC_Bin.23","TEXAS_LOBLOLLY_MINERAL_Bin.22","TEXAS_LOBLOLLY_MINERAL_Bin.9","TEXAS_LOBLOLLY_MINERAL_Bin.6","TEXAS_LOBLOLLY_MINERAL_Bin.20","TEXAS_LOBLOLLY_ORGANIC_Bin.12","TEXAS_LOBLOLLY_ORGANIC_Bin.9","TEXAS_LOBLOLLY_ORGANIC_Bin.1","ONTARIO_MINERAL_Bin.18","ONTARIO_MINERAL_Bin.2","ONTARIO_ORGANIC_Bin.12","ONTARIO_ORGANIC_Bin.7","CALIFORNIA_PONDEROSA_MINERAL_Bin.17","CALIFORNIA_PONDEROSA_MINERAL_Bin.24","ONTARIO_JACKPINE_ORGANIC_Bin.18","ONTARIO_JACKPINE_ORGANIC_Bin.36","TEXAS_LOBLOLLY_MINERAL_Bin.4","TEXAS_LOBLOLLY_ORGANIC_Bin.33")
head(bins)
dot_me<-rbind(data.frame(BinID = bins$SAMPLE, Number = bins$Mean.scaffold.length, Measure = "Mean.scaffold.length"),data.frame(BinID = bins$SAMPLE, Number = bins$N50..scaffolds., Measure = "N50..scaffolds."),data.frame(BinID = bins$SAMPLE, Number = bins$Longest.contig, Measure = "Longest.contig"),data.frame(BinID = bins$SAMPLE, Number = bins$Contamination, Measure = "Contamination"),data.frame(BinID = bins$SAMPLE, Number = bins$Completeness, Measure = "Completeness"),data.frame(BinID = bins$SAMPLE, Number = bins$Genome.size, Measure = "Genome.size"))
dot_me$log <- log10(dot_me$Number)
dot_me$Colour <- NA
dot_me$Colour[which(dot_me$BinID %in% tp.bins)] <- "Colour"
dot_me$Colour[is.na(dot_me$Colour)] <- "Blank"
mycolours <- c("Colour" = "red", "Blank" = "grey50")

plot <- ggplot(dot_me, aes("X", log)) + geom_jitter(aes(colour = Colour), position = position_jitter(width = 0.1)) + scale_shape(solid = FALSE) + facet_wrap(~ Measure, scales = "free")+  scale_color_manual("Status", values = mycolours)
plot <- plot + theme_bw()

ggsave(filename="draft.bins.graphs.pdf", plot = plot, height= 8.5, width= 11) 
