# Supplementary material for: Bacterial contributions to delignification and lignocellulose degradation in forest soils with metagenomic and quantitative stable isotope probing
Source: ISME J. 2018 Sep 26;13(2):413–29. doi: 10.1038/s41396-018-0279-6 (PMC6331573; doi:10.1038/s41396-018-0279-6)
Supplement: Supplementary file 11 — Supplementary Data [file 41396_2018_279_MOESM11_ESM.zip › Wilhelm, et al. - Supplementary Data/Figure 4 - Caulobacteraceae.R]

library(phyloseq)
library(plyr)
library(reshape2)
library(ggplot2)
library(vegan)
library(gplots)
library(RColorBrewer)

#Remove GreenGenes Lineage Clutter
clean.taxonomic.data <-function(data,rank){
  taxa<-as.vector(tax_table(data)[,grep(rank, colnames(tax_table(data)))])
  taxa<-gsub("k__|p__|c__|o__|f__|g__|s__", "", taxa)
  taxa<-gsub("([(][0-9][0-9][0-9][)])", "", taxa)
  taxa<-gsub("([(][0-9][0-9][)])", "", taxa)
}

std <- function(x) { 
  NA_Count<-is.na(x)
  NA_Count<-length(NA_Count["TRUE"])
  sd(x, na.rm=T)/sqrt(length(x)-NA_Count)
}

normalize.cazy<-function(rank){
  CAZy <- readRDS(file = paste("CAZy.",tolower(rank),".rds",sep=""))
  x.sample.data <- read.csv(file='metadata.all.metagenomes.csv', header =TRUE, stringsAsFactors=FALSE)
  
  # Ensure correct capitalization of rank
  START <- toupper(substr(rank, 1, 1))
  FINISH <- tolower(substr(rank, 2, nchar(rank)))
  rank <- paste(START,FINISH,sep="")
  
  if (rank == "Genus.species"){
    rank = "Gen.Species"
  }
  
  colnames(CAZy)[grep(rank, colnames(CAZy))] <- "Taxa"
  
  # Normalize to RCPM and add factors
  CAZy$counts.per.mill <- NA
  CAZy$Ecozone <- NA
  CAZy$Enrichment <- NA
  CAZy$Horizon <- NA
  CAZy$Experiment <- NA
  
  for (sample in unique(CAZy$SampleID)){
    Total_Reads_in_Library <- x.sample.data[grep(paste(toupper(sample),"$",sep=""),toupper(x.sample.data$JoinedID.Cazy)), "Total.Reads"]
    Reads_Per_Million <- Total_Reads_in_Library/1000000
    CAZy$counts.per.mill[grep(sample,CAZy$SampleID)] <- CAZy$Total[grep(sample,CAZy$SampleID)]/Reads_Per_Million
    
    CAZy$Ecozone[grep(sample,CAZy$SampleID)] <- x.sample.data$Ecozone[grep(paste(toupper(sample),"$",sep=""),toupper(x.sample.data$JoinedID.Cazy))]
    CAZy$Enrichment[grep(sample,CAZy$SampleID)] <- x.sample.data$Enrichment[grep(paste(toupper(sample),"$",sep=""),toupper(x.sample.data$JoinedID.Cazy))]
    CAZy$Horizon[grep(sample,CAZy$SampleID)] <- x.sample.data$Horizon[grep(paste(toupper(sample),"$",sep=""),toupper(x.sample.data$JoinedID.Cazy))]
    CAZy$Experiment[grep(sample,CAZy$SampleID)] <- x.sample.data$Substrate[grep(paste(toupper(sample),"$",sep=""),toupper(x.sample.data$JoinedID.Cazy))]
  }  
  CAZy$Substrate <- CAZy$Experiment
  CAZy$Substrate <- gsub("Lignin.Antibiotic","Lignin",CAZy$Substrate)
  
  if (rank == "Gen.Species"){
    rank = "Genus.species"
  }
  
  colnames(CAZy)[grep("Taxa", colnames(CAZy))] <- rank
  return(as.data.frame(CAZy))
}

limits <- aes(ymax = average + error, ymin=average - error)

##############################################
## Panel A - 16S rRNA gene relative abundances

# Get Data
p <- readRDS(file='p_Bacteria_0.01.filtered.normalized.per1000.rds')

rank = "Family"
taxa = "Caulobacteraceae"
byotu = "No"
unclassified = "No"
horizon = "No"

## Prepare Phyloseq Object
Taxa_table<-clean.taxonomic.data(tax_table(p),rank)
KEEP <- rownames(tax_table(p))[which(Taxa_table == taxa)]
p_taxa <- prune_taxa(KEEP, p)

## Plot
plot_me <- data.frame(Counts = sample_sums(p_taxa))
plot_me <- cbind(plot_me, Enrichment = sample_data(p_taxa)$Enrichment) 
plot_me <- cbind(plot_me, Ecozone = sample_data(p_taxa)$Ecozone)
plot_me <- cbind(plot_me, Substrate = sample_data(p_taxa)$Substrate)
plot_me <- cbind(plot_me, Horizon = sample_data(p_taxa)$Horizon)
stat_me <- plot_me
  
error <- ddply(plot_me, ~ Enrichment + Substrate + Ecozone, summarise, error = std(Counts))
plot_me <- ddply(plot_me, ~ Enrichment + Substrate + Ecozone, summarise, average = mean(Counts))
plot_me <- cbind(plot_me, error = error$error)
plot_me$Enrichment <- factor(plot_me$Enrichment, levels = c("C12", "C13"))
plot_me$Ecozone <- factor(plot_me$Ecozone, levels = c("BC", "Ontario_BS","Ontario_JP","California","Texas"))
plot_me$Substrate <- factor(plot_me$Substrate, levels = c("None","Hemicellulose", "Cellulose","Lignin"))

plot <- ggplot(plot_me, aes(x=Ecozone, y=average, fill = Enrichment)) + geom_bar(position="dodge", stat="identity") + ylab("Average Counts per Thousand Reads") + ggtitle(paste(taxa)) + facet_grid(.~Substrate)
plot <- plot + geom_errorbar(limits, position=position_dodge(0.9), width=0.25)
print(plot)

#######################################################################
## Panel B - Relative Abund of Endoglucansesa and AA in Caulobacteraceae

#Import Data
#x.cazy <- normalize.cazy("Genus")  # First Pass: Very Slow
#saveRDS(x.cazy, file=paste("CAZy.genus.norm.rds"))
x.cazy <- readRDS(file="CAZy.genus.norm.rds")

# Subset to Caulobacter and Asticcacaulis
x.cazy <- x.cazy[which(x.cazy$Genus == "Caulobacter" | x.cazy$Genus == "Asticcacaulis"),]

# Create AA and GH 
endoglucanases <- c("GH5_1", "GH5_11", "GH5_12", "GH5_13", "GH5_15", "GH5_16", "GH5_18", "GH5_19", "GH5_2","GH5_22", "GH5_23", "GH5_24", "GH5_25", "GH5_26", "GH5_27", "GH5_28", "GH5_29", "GH5_30", "GH5_31", "GH5_36", "GH5_37", "GH5_38", "GH5_39", "GH5_4", "GH5_40", "GH5_41", "GH5_43", "GH5_44", "GH5_45", "GH5_46", "GH5_47", "GH5_48", "GH5_49", "GH5_5", "GH5_50", "GH5_51", "GH5_53", "GH5_7", "GH5_8", "GH5_9","GH6","GH7","GH8","GH9","GH12","GH16","GH26","GH44","GH45","GH48","GH51","GH61","GH74","GH81","GH131")
x.cazy$CAZyFAM <- unlist(lapply(x.cazy$CAZyme, function(x) substring(x, 1, 2)))
x.cazy <- x.cazy[which(x.cazy$CAZyFAM == "AA" | x.cazy$CAZyme %in% endoglucanases),]

# Collapse by AA and GH
x.cazy <- ddply(x.cazy, ~CAZyFAM + Enrichment + Substrate + Genus + SampleID, summarise, counts.per.mill = sum(counts.per.mill))
stat_me <- x.cazy

error <- ddply(x.cazy, ~ CAZyFAM + Enrichment + Substrate + Genus, summarise, error = std(counts.per.mill)) 
limits <- aes(ymax = average + error, ymin=average - error)

plot <- ddply(x.cazy, ~ CAZyFAM + Enrichment + Substrate + Genus, summarise, average = mean(counts.per.mill, na.rm=T))
plot <- cbind(plot, error = error$error)
plot$Enrichment <- factor(plot$Enrichment, levels = c("C12", "C13"))
plot$CAZyFAM <- factor(plot$CAZyFAM, levels = c("GH", "AA"))
plot$Substrate <- factor(plot$Substrate, levels = c("Cellulose","Lignin"))
plot <- ggplot(plot, aes(x=CAZyFAM, y=average, fill = Enrichment)) + geom_bar(position="dodge", stat="identity") + ylab("Average Counts per Thousand Reads") + ggtitle(paste(taxa)) + facet_grid(.~Genus*Substrate)

plot <- plot + geom_errorbar(limits, position=position_dodge(0.9), width=0.25)
print(plot)

##### Do Stats
#####
for (genus in c("Caulobacter","Asticcacaulis")){
  for (substrate in c("Cellulose","Lignin")){
    for (cazyme in c("AA","GH")){
      foo <- subset(stat_me, CAZyFAM == cazyme & Substrate == substrate & Genus == genus)
      
      if (nrow(foo) > 0){
        print(paste(genus,substrate,cazyme,sep=";;;;;"))
        print(wilcox.test(foo$counts.per.mill ~ foo$Enrichment))
      }
    }
  }
}


#######################################################################################
## Panel C - Heatmap of All Unassembled Metagenome Reads Classified to Caulobacteraceae

#Import Data
#x.cazy <- normalize.cazy("Family")  ## First Pass: Slow
#saveRDS(x.cazy, file=paste("CAZy.family.norm.rds"))
x.cazy <- readRDS(file=paste("CAZy.family.norm.rds"))
x.cazy$SampleID <- gsub("CELLULOSE.","",x.cazy$SampleID)
x.cazy$SampleID <- gsub("LIGNIN.","",x.cazy$SampleID)
x.caulo <- subset(x.cazy, Family == "Caulobacteraceae")

x.caulo <- reshape(x.caulo[,c("SampleID","CAZyme","counts.per.mill")], direction="wide", idvar="CAZyme", timevar="SampleID")
row.names(x.caulo) <- x.caulo$CAZyme
x.caulo$CAZyme <- NULL
colnames(x.caulo)<- gsub("counts.per.mill.","",colnames(x.caulo))
x.caulo[is.na(x.caulo)] <- 0

# Choose whether to remove 
remove_uninformative = "yes"
threshold = 3

# Choose whether to remove CE & GT and whether to do so before calculating sample distances or after 
when = "after"  # after | before

if (when == "before"){
  x.caulo <- x.caulo[-grep("CE|GT", rownames(x.caulo)),]
  
  #Get Distance Between Samples
  sample_distance<-vegdist(t(x.caulo), method="bray", na.rm = TRUE)
  
} else {
  sample_distance<-vegdist(t(x.caulo), method="bray", na.rm = TRUE)
  x.caulo <- x.caulo[-grep("CE|GT", rownames(x.caulo)),]  
}

#Remove LowCAZymes in super low abundance (looks terrible on heatmap)
x.caulo.filtered<- x.caulo[which(rowSums(x.caulo) > 5),]

# Remove uninformative CAZymes (i.e. must have sample greater or less than average max + 1 SD above the threshold)
if (remove_uninformative == "yes"){
  #Scale
  x.caulo.scaled <- scale(x.caulo.filtered)
  limit<-2
  x.caulo.scaled[which(x.caulo.scaled < -limit)]<- -limit
  x.caulo.scaled[which(x.caulo.scaled > limit)]<- limit
  
  mean.MAX <- mean(apply(x.caulo.scaled,1,function(x) max(x)))
  mean.MIN <- mean(apply(x.caulo.scaled,1,function(x) min(x)))
  mean.SD <- mean(apply(x.caulo.scaled,1,function(x) sd(x)))
  
  # Filter steps
  undifferentiated.cazymes <- which(apply(x.caulo.scaled, 1, function(x) length(which(x > mean.MAX + mean.SD))>threshold))
  undifferentiated.cazymes <- append(undifferentiated.cazymes, which(apply(x.caulo.scaled, 1, function(x) length(which(x < mean.MIN - mean.SD))>threshold)))
  undifferentiated.cazymes <- append(undifferentiated.cazymes, which(apply(x.caulo.scaled, 1, function(x) which(max(x) < 0))==1))
  
  undifferentiated.cazymes <- unique(undifferentiated.cazymes)
  x.caulo.filtered <- x.caulo.filtered[-undifferentiated.cazymes,]
}

#Get Distance Between CAZy (will also cluster by this distance, but not show dendrogram)
cazy_distance<-vegdist(x.caulo.filtered, method="bray")

#Make clustering files
sample.clust <- hclust(sample_distance, "complete")
cazy.clust <- hclust(cazy_distance, "complete")

#Scale again
x.caulo.scaled <- scale(x.caulo.filtered)
limit<-2
x.caulo.scaled[which(x.caulo.scaled < -limit)]<- -limit
x.caulo.scaled[which(x.caulo.scaled > limit)]<- limit

cols<- rev(c(rev(brewer.pal(9,"YlOrRd")), "#FFFFFF"))

#HEAT MAP GENOME ROWS BASED ON CAZY CLUSTERING
pdf("Caulobacteraceae.CAZy.heatmap.pdf", width=11, height=8.5)
heatmap.2(as.matrix(x.caulo.scaled), 
          Rowv=as.dendrogram(cazy.clust), 
          Colv=as.dendrogram(sample.clust),
          scale=NULL,
          symm =T, 
          trace="none", 
          dendrogram ="row", 
          col=cols, 
          cexCol=0.75,  
          cexRow=0.8)
dev.off()
