# Supplementary material for: Bacterial contributions to delignification and lignocellulose degradation in forest soils with metagenomic and quantitative stable isotope probing
Source: ISME J. 2018 Sep 26;13(2):413–29. doi: 10.1038/s41396-018-0279-6 (PMC6331573; doi:10.1038/s41396-018-0279-6)
Supplement: Supplementary file 11 — Supplementary Data [file 41396_2018_279_MOESM11_ESM.zip › Wilhelm, et al. - Supplementary Data/Figure 5 - Relaimpo and Correlations.R]

library(plyr)
library(ggplot2)
library(reshape2)
library(Hmisc)
library(relaimpo)
library(party)
library(phyloseq)
library(vegan)
library(dummies)

# Function to make dummy variables
dummy_me <- function(data){
  require(dummies)
  
  foo <- dummy(data)
  for (n in 1:ncol(foo)){
    foo[,n] <- n*foo[,n]
  }
  return(rowSums(foo))
  
}

#Remove GreenGenes Lineage Clutter
clean.taxonomic.data <-function(data,rank){
  taxa<-as.vector(tax_table(data)[,grep(rank, colnames(tax_table(data)))])
  taxa<-gsub("k__|p__|c__|o__|f__|g__|s__", "", taxa)
  taxa<-gsub("([(][0-9][0-9][0-9][)])", "", taxa)
  taxa<-gsub("([(][0-9][0-9][)])", "", taxa)
}

##############
## Import Data

### Quantitation of PLFA 13C-enrichment
x.plfa <- read.csv(file = "PLFA.final.complete.csv", header = T, stringsAsFactors = F)
x.plfa <- subset(x.plfa, Control == 0)
x.plfa <- x.plfa[which(is.na(x.plfa$Treatment) == TRUE),]  # Remove antibiotic experiment PLFAs
x.plfa$Control <- NULL
x.plfa <- ddply(x.plfa, ~ SampleName + Substrate + Ecozone + Horizon + Site, summarise, value = (((sum(umols13C_per_drywt, na.rm=T)/sum(umols12C_per_drywt, na.rm=T))/0.0112372)-1)*1000)

x.plfa.leung <- readRDS(file = "leung.plfa.rds")  ## Produced in code for Figure 6
x.plfa.leung <- subset(x.plfa.leung, Site != "Control")
x.plfa.leung <- ddply(x.plfa.leung, ~ SampleName + Substrate + Ecozone + Horizon + Site, summarise, value = (((sum(ng13C, na.rm=T)/sum(ng12C, na.rm=T))/0.0112372)-1)*1000)

x.plfa <- rbind(x.plfa, x.plfa.leung)
x.plfa$CompleteID <- paste(x.plfa$SampleName,"_",x.plfa$Horizon,sep="")

### TOC Content of Soils
# Reduce to Samples which Have Pairs in Pyrotag Collection - Manually Curated Sample List was Easiest for this.
sample_overlap <- read.csv(file="Pyrotag.PLFA.SampleID.connection.csv", header=T, stringsAsFactors=F)
colnames(sample_overlap)[2] <- "CompleteID"
x.delta <- merge(x.plfa, sample_overlap, by = "CompleteID")
colnames(x.delta)[which(colnames(x.delta) == "value")] <- "Delta"

# Import Total Carbon Data from phyloseq object downloaded from Wilhelm et al., 2017b
p_LTSP <- readRDS(file="p_Total.LTSP.Bacteria.13.8_0.01.filtered.normalized.per1000.rds")
x_meta <- as.data.frame(sample_data(p_LTSP))
x_delta <- read.csv(file = "match.sampleIDs.delta.csv", stringsAsFactors = F, header = T) # Poor consistency in sample naming makes it easier to manually manage in spreadsheet.
x_delta <- x_delta[,colSums(is.na(x_delta))<nrow(x_delta)]

# Add in averaged TOC
x_delta$TOC <- NA
for (i in 1:nrow(x_delta)){
  samples <- unlist(strsplit(x_delta$InFieldID[i],","))
  samples <- trimws(samples)
  x_delta$TOC[i] <- mean(as.numeric(unlist(x_meta[which(row.names(x_meta) %in% samples),"Total_C"])), na.rm=T)
}

### Prep CAZy Data 
x.cazy <- readRDS(file = "CAZy.genus.norm.rds") ## Preppared for Figure 6
x.cazy$SampleID <- gsub("CELLULOSE.","",x.cazy$SampleID)
x.cazy$SampleID <- gsub("LIGNIN.","",x.cazy$SampleID)
x.cazy <- x.cazy[-grep("Antibiotic",x.cazy$SampleID),]
x.cazy <- x.cazy[-grep("12C",x.cazy$SampleID),]
x.cazy <- x.cazy[-grep("_12",x.cazy$SampleID),]
x.cazy <- x.cazy[-grep("_Control",x.cazy$SampleID),]
x.cazy <- subset(x.cazy, Family != "Classification Missing")

x.cazy <- ddply(x.cazy, ~ SampleID + CAZyme + Enrichment + Substrate, summarise, counts.per.mill = sum(counts.per.mill))


###################################################################################################
## Panel A: Use Relaimpo to Compare the Relative Importance of Factors in Explaining 13C Enrichment

# Prep Data
p <- readRDS(file='p_Bacteria_0.01.filtered.normalized.per1000.rds')
x.TOC <- x_delta
x.TOC$InFieldID <-NULL

# Get Overlapping Pyrotag Data
sample_overlap <- read.csv(file="Pyrotag.PLFA.SampleID.connection.csv", header=T, stringsAsFactors=F)
colnames(sample_overlap)[2] <- "CompleteID"
x.TOC <- merge(x.TOC, sample_overlap, by = "CompleteID")

# Get Overlapping CAZy Data
x.cazy <- x.cazy[,c("SampleID","Substrate","counts.per.mill","CAZyme")]
x.cazy <- reshape(x.cazy, direction="wide", idvar=c("SampleID","Substrate"), timevar="CAZyme")
x.cazy[is.na(x.cazy)] <- 0
colnames(x.cazy) <- gsub("counts.per.mill.","",colnames(x.cazy))
rownames(x.cazy)<- x.cazy$SampleID
x.cazy$SampleID <-NULL

# Plot NMDS for all samples
p.overlap <- prune_samples(sample_names(sample_data(p)[which(sample_names(p) %in% x.TOC$Pyrotag)]), p)
p.ord <- ordinate(p.overlap, "NMDS", "bray")
ord.plot = plot_ordination(p.overlap, p.ord, type="samples", color="Substrate") 
ord.plot + geom_polygon(aes(fill=Substrate)) + geom_point(size=5) + ggtitle("samples")

# Run Each Substrate Separately using relaimpo (since substrate heavily distorts the NMDS)
count = 1
for (substrate in c("Hemicellulose","Cellulose","Lignin")){
  # Get NMDS Axes for Community Structure
  p.foo <- prune_samples(sample_names(sample_data(p.overlap)[which(sample_data(p.overlap)$Substrate == substrate)]), p.overlap)
  p.foo <- ordinate(p.foo, "NMDS", "bray")
  p.foo <- as.data.frame(p.foo$points)
  p.foo$Pyrotag <- row.names(p.foo)
  p.foo <- merge(p.foo, x.TOC, by = "Pyrotag")
  
  if (substrate != "Hemicellulose"){
    # No overlap with hemicellulose and CAZy profiles... (not Hemicellulose metagenomes)
    sample_overlap <- read.csv(file="cazy.PLFA.sampleID.connection.csv", header=T, stringsAsFactors=F)
    colnames(sample_overlap)[2] <- "CompleteID"
    p.foo <- merge(p.foo, sample_overlap, by = "CompleteID")
    
    # Get NMDS Axes for CAZy Composition
    p.foo.cazy <- subset(x.cazy, Substrate == substrate)
    p.foo.cazy$Substrate <-NULL
    ordination <- metaMDS(p.foo.cazy)
    p.foo.cazy <- as.data.frame(ordination$points)
    colnames(p.foo.cazy) <- c("MDS1_CAZy", "MDS2_CAZy")
    p.foo.cazy$CAZy <- rownames(p.foo.cazy) 
    
    ## Merge PLFA and CAZy data
    p.foo <- merge(p.foo, p.foo.cazy, by = "CAZy")
  }
  
  # Make Dummy Variables for Categorical Factors
  for (column in c("Horizon", "Ecozone")){
    p.foo[,column] <- dummy_me(p.foo[,column])
  }
  
  ### Calculate Proportion of Variance Explained using Relaimopo (multiple linear regression)
  if (substrate != "Hemicellulose"){
    fit <-lm(Delta ~ MDS1+MDS2+MDS1_CAZy+MDS2_CAZy+Ecozone+Horizon+TOC, na.omit(p.foo))
  } else {
    fit <-lm(Delta ~ MDS1+MDS2+Ecozone+Horizon+TOC, na.omit(p.foo))
  }
  
  fit <- calc.relimp(fit, type= c("lmg", "last", "first", "betasq", "pratt", "genizi", "car"), rela=TRUE, rank = TRUE)  # Breaks b/c of NA for varios interactions
  lmg <- as.vector(fit$lmg)
  last <- as.vector(fit$last)
  first <- as.vector(fit$first)
  betasq <- as.vector(fit$betasq)
  pratt <- as.vector(fit$pratt)
  genizi <- as.vector(fit$genizi)
  car <- as.vector(fit$car)
  names <- names(fit$lmg)
  foo <- data.frame(factor = names, lmg = lmg, last = last, first = first, betasq = betasq, pratt = pratt, genizi = genizi, car = car)
  foo$Substrate = substrate
  
  foo <- foo[rev(order(foo$lmg)),]
  if (count == 1){
    relaimpo_results <- foo
  } else {
    relaimpo_results <- rbind(relaimpo_results, foo)
  }
  
  ### Use Random Forests to Identify relative importance of predictors
  if (substrate != "Hemicellulose"){
    cf1 <- cforest(Delta ~ MDS1+MDS2+MDS1_CAZy+MDS2_CAZy+Ecozone+Horizon+TOC , data= p.foo, control=cforest_unbiased(mtry=2,ntree=50)) # fit the random forest
  } else {
    cf1 <- cforest(Delta ~ MDS1+MDS2+Ecozone+Horizon+TOC , data= p.foo, control=cforest_unbiased(mtry=2,ntree=50)) # fit the random forest
  }
  
  foo <- data.frame(factor = names, AUC = varimpAUC(cf1))
  foo$Substrate = substrate
  
  foo <- foo[rev(order(foo$AUC)),]
  if (count == 1){
    rando_forest_results <- foo
  } else {
    rando_forest_results <- rbind(rando_forest_results, foo)
  }
  
  count = count + 1
}

# Plot
plot<-ggplot(relaimpo_results, aes(x=factor, y=lmg)) + geom_bar(stat='identity') + coord_flip() + facet_grid(~Substrate)
plot


######################################################################################
## Panel B: Correlation between Caulobacteraceae and 13C-enrichment of DNA from lignin

## Plot correlations between 13C-Content of DNA and Pyrotag (Note: 13C-content not available for Hemicellulose libraries)
## Specifically interested in members of Oxalobacteraceae (Janthinobacterium) and Caulobacteraceae (Caulobacter)

# Import 13C_DNA enrichment data
x <- read.csv(file="metadata.all.metagenomes.csv", header = TRUE, stringsAsFactors=FALSE)
enr.metagenome <- readRDS(file = paste("enr.metagenome.raw.reads.Family.rds",sep=""))
x.Delta <- x[which(x$CombinedID.3 %in% enr.metagenome$SampleID),c("Substrate","CombinedID.2","Enrichment","Ratio_13C")]
x.Delta[which(x.Delta$Substrate == "Lignin.Antibiotic"), "Substrate"] <- "Lignin"
x.Delta <- subset(x.Delta, Enrichment == "C13")

# Import and Prep Caulobacteraceae Abundance Info
p <- readRDS(file='p_Bacteria_0.01.filtered.normalized.per1000.rds')
Taxa_table<-clean.taxonomic.data(tax_table(p),"Family")
KEEP <- rownames(tax_table(p))[which(Taxa_table == "Caulobacteraceae")]
p_taxa <- prune_taxa(KEEP, p)
p_taxa <- prune_samples(sample_names(p_taxa)[sample_data(p_taxa)$Substrate == "Lignin"], p_taxa)   
p_taxa <- prune_samples(sample_names(p_taxa)[sample_data(p_taxa)$Enrichment == "C13"], p_taxa)   

foo <- data.frame(t(otu_table(p_taxa)))
counts <- rowSums(foo)

Delta <- x.Delta[which(x.Delta$CombinedID.2 %in% names(counts)),c("CombinedID.2","Ratio_13C")]
counts <- counts[-which(names(counts) == "LHO1_13C")]
counts <- counts[-which(names(counts) == "TXAO2_13C")]
Delta <- Delta[order(Delta$CombinedID.2),]
counts <- counts[order(names(counts))]
foo <- data.frame(SampleID = names(counts), Counts = as.numeric(counts), Delta = Delta$Ratio_13C)
foo <- subset(foo, Counts > 0)
foo$Counts <- log10(foo$Counts)

gg <- ggplot(foo, aes(Counts, Delta)) + geom_point(shape=1) + geom_smooth(method=lm, se=FALSE) + geom_text(aes(label=SampleID))
gg

rcorr(foo$Counts[-which(is.infinite(foo$Counts))], foo$Delta[-which(is.infinite(foo$Counts))])
rcorr(foo$Counts, foo$Delta, type = "spearman")


######################################################################################
## Panel C: Correlation between Caulobacteraceae and 13C-enrichment of DNA from lignin

# Correlations
for (substrate in c("Hemicellulose","Cellulose","Lignin")){
  for (horizon in c("Org","Min")){
    print(paste(horizon, substrate, sep= "  --  "))
    min_data=subset(x_delta, Horizon == horizon & Substrate == substrate)
    print(plot(min_data$Delta, min_data$TOC))
    print(rcorr(min_data$Delta, min_data$TOC, type = "spearman"))
  }
}

## Figure
min_data=subset(x_delta, Horizon == "Min" & Substrate == "Lignin")
plot<- ggplot(min_data, aes(log10(TOC), log10(Delta))) + geom_point(shape=1) + geom_smooth(method=lm, se=FALSE) + geom_text(aes(label=Ecozone))
plot
