# Supplementary material for: Bacterial contributions to delignification and lignocellulose degradation in forest soils with metagenomic and quantitative stable isotope probing
Source: ISME J. 2018 Sep 26;13(2):413–29. doi: 10.1038/s41396-018-0279-6 (PMC6331573; doi:10.1038/s41396-018-0279-6)
Supplement: Supplementary file 11 — Supplementary Data [file 41396_2018_279_MOESM11_ESM.zip › Wilhelm, et al. - Supplementary Data/Figure 6 - 13C Enrichment of PLFAs.R]

library(Hmisc)
library(ggplot2)
library(plyr)
library(reshape2)
library(stringr)

#########################################################
## Process Hemicellulose PLFA Data from Leung et al. 2016

## Objective is to have i) Total delta 13C for each sample and ii) ratio of ratios for Fungi vs. Bacteria
## Note: harvesting effects had no significant impact on PLFAs, so this factor was not considered.

x.1 <- read.csv(file="Leung.BC.California.PLFA.csv",stringsAsFactors = F, header = T)
x.2 <- read.csv(file="Leung.BC.PLFA.csv",stringsAsFactors = F, header = T)
x.3 <- read.csv(file="Leung.controls.PLFA.csv",stringsAsFactors = F, header = T)
  
## Work x.1 Data into Shape
# De-clutter
x.1$Analysis <-NULL
x.1$Solvent <-NULL
x.1$Inj.amount <- NULL #This doesn't matter since all samples are being compared to themselves (i.e. average delta-13C and ratio of F:B within each sample)
x.1$Internal.Std <-NULL
x.1$Peak.Nr <- NULL
x.1$Rt <-NULL
x.1$Area.All <-NULL
x.1$AT...13C <-NULL
colnames(x.1)<- c('SampleName', 'Delta_value', 'FA', 'ng.C')
x.1$Substrate <- 'Hemicellulose'
x.1 <- x.1[-which(x.1$FA == ""),]
x.1 <- x.1[-which(x.1$SampleName == "LH17"),]  ## Failed
x.1$SampleName[which(x.1$SampleName == "LH17B")] <- "LH17" ## Substitue

x.1$Site <- substring(x.1$SampleName, 1, 2)
x.1$Ecozone <- NA
x.1$Ecozone[which(x.1$Site == "LH" | x.1$Site == "BR")] <- "California"
x.1$Ecozone[which(x.1$Site != "LH" & x.1$Site != "BR")] <- "BC"
x.1$Horizon <- NA
x.1$Horizon[which(as.numeric(str_sub(x.1$SampleName,-1,-1)) %% 2 == 0)] <- "Min"
x.1$Horizon[which(!(as.numeric(str_sub(x.1$SampleName,-1,-1)) %% 2 == 0))] <- "Org"
x.1$Horizon[which(x.1$SampleName %in% c("DC546","BP517"))] <- "Org"
x.1$Horizon[which(x.1$SampleName %in% c("DC578","DC548","DC525","DC580","DC531","BP484"))] <- "Min"

## Work x.2 Data into Shape
head(x.2)
x.2$Analysis <-NULL
x.2$Rt <-NULL
x.2$Area.All <-NULL
x.2$AT...13C <-NULL
colnames(x.2)<- c('SampleName', 'Delta_value', 'FA', 'ng.C')
x.2$Substrate <- 'Hemicellulose'
x.2 <- x.2[-which(x.2$FA == ""),]

x.2$Site <- substring(x.2$SampleName, 1, 2)
x.2 <- x.2[-which(substring(x.2$Site, 2, 2) == "."),]  # Remove samples 1.1 - 9.3 (from other experiment)
x.2 <- subset(x.2, Site != 10)
x.2 <- subset(x.2, SampleName != "BLANK" & SampleName != "CONTROL")

x.2$Ecozone <- "BC"
x.2$Horizon <- NA
x.2$Horizon[which(x.2$SampleName %in% c("BP485","BP486","BP487","BP515","BP516","DC527","DC528","DC529","DC545","DC547","DC575","DC576","DC577","OC407","OC408","OC409","OC425","OC426","OC456","OC457"))] <- "Org"
x.2$Horizon[which(x.2$SampleName %in% c("BP482","BP483","BP488","BP489","BP490","BP506","BP507","BP508","BP518","BP519","BP520","DC524","DC526","DC530","DC532","DC549","DC550","DC579","OC404","OC405","OC406","OC410","OC411","OC412","OC428","OC429","OC430","OC435","OC458","OC459","OC460","OC479","OC480","OC481"))] <- "Min"

## Work x.3 Data into Shape
# De-clutter
x.3$Analysis <-NULL
x.3$Identifier.2 <-NULL
x.3$Hexanes <-NULL
x.3$Peak.Nr <- NULL
x.3$Rt <-NULL
x.3$Area.All <-NULL
x.3$AT...13C <-NULL
x.3$Inj.vol <- NULL  #The samples that differ are not from this project
x.3$Atom...13C <- NULL
x.3 <- x.3[, c(1,2,4,3)]
colnames(x.3)<- c('SampleName', 'Delta_value', 'FA', 'ng.C')
x.3$Substrate <- 'Hemicellulose'
x.3 <- x.3[-which(x.3$FA == ""),]
x.3$Site <- 'Control'
x.3$Ecozone <- 'Control'
x.3$Horizon <- NA
x.3$Horizon[which(x.3$SampleName == "neg (-) org")] <- "Org"
x.3$Horizon[which(x.3$SampleName == "neg (-) min")] <- "Min"
x.3$SampleName[which(x.3$SampleName == "neg (-) org")] <- "Control"
x.3$SampleName[which(x.3$SampleName == "neg (-) min")] <- "Control"

x_leung <- rbind(x.1,x.2,x.3)
x_leung <- x_leung[-which(is.na(x_leung$Horizon)),]

## Calculate Ratio of Ratios
VPDB = 0.0112372
x_leung$ng13C <- (((x_leung$Delta_value/1000)+1)*VPDB)*x_leung$ng.C
x_leung$ng12C <- x_leung$ng.C - x_leung$ng13C

# Save full Data  
x_leung_all <- x_leung

## Taxonomy
taxonomy <- read.csv(file = "leung.taxonomy.csv", stringsAsFactors = F, header = T)
taxonomy <- taxonomy[-which(is.na(taxonomy$Taxonomy)),]
x_leung <- merge(x_leung, taxonomy, by="FA")

saveRDS(x_leung, file = "leung.plfa.rds")
saveRDS(x_leung_all, file = "leung.plfa.all.rds")

## Prep for FB Calculations
x_leung <- subset(x_leung, Site != "Control")
FB<-ddply(x_leung, ~ SampleName + Substrate + Horizon + Taxonomy + Ecozone + Site, summarise, ng13C= sum(ng13C, na.rm=T), ng12C=sum(ng12C, na.rm=T))
FB$TotalC <- FB$ng13C + FB$ng12C
FB<-melt(FB)
factor_list <- c("TotalC","ng13C","ng12C")

count = 1
for (factor in factor_list){
  for (sample in unique(FB$SampleName)){
    foo <- subset(FB, SampleName == sample & variable == factor)
    
    Fungi <- foo[grep(sample, foo$SampleName),][which(foo[grep(sample, foo$SampleName),"Taxonomy"] == "Fungi"),"value"]
    GramPo <- foo[grep(sample, foo$SampleName),][which(foo[grep(sample, foo$SampleName),"Taxonomy"] == "Gram-positive Bacteria"),"value"]
    GramNeg <- foo[grep(sample, foo$SampleName),][which(foo[grep(sample, foo$SampleName),"Taxonomy"] == "Gram-negative Bacteria"),"value"]
    
    if (length(Fungi) == 0){
      Ratio = 0.001
    } else if (length(GramPo) + length(GramNeg) == 0){
      Ratio = 10
    } else {
      Ratio = Fungi/(GramPo + GramNeg)
    }
    
    
    
    if (count == 1){
      FB_Ratio <- data.frame(SampleName = sample, Substrate = unique(foo$Substrate), Horizon = unique(foo$Horizon),  Ecozone = unique(foo$Ecozone), Site = unique(foo$Site), Measure = factor, FB_Ratio = Ratio)
      count = count + 1
    } else {
      FB_Ratio <- rbind(FB_Ratio,data.frame(SampleName = sample, Substrate = unique(foo$Substrate), Horizon = unique(foo$Horizon),  Ecozone = unique(foo$Ecozone), Site = unique(foo$Site), Measure = factor, FB_Ratio = Ratio))
    }
  }
}

leung_FB <- reshape(FB_Ratio, direction="wide", idvar=c("SampleName","Substrate","Horizon","Ecozone","Site"),timevar="Measure")
leung_FB$Ratio.Ratio <- leung_FB$FB_Ratio.ng13C/leung_FB$FB_Ratio.ng12C

#########################################
## Process Cellulose and Lignin PLFA Data

x <- read.csv(file = "PLFA.final.complete.csv", header = T, stringsAsFactors = F)
ecozone_list <- c("BC","California","Ontario_BS","Ontario_JP","Texas")
x$Ecozone<- factor(x$Ecozone, levels = ecozone_list)

x_control <- subset(x, Control == 1)
x <- subset(x, Control == 0)
x$Control <- NULL


############################################################
# Panel A:  Delta enrichment - Substrate x Horizon x Ecozone

# Set 12C-Control Baseline (very limited control data)
Controls <- ddply(x_control, ~ Horizon, summarise, value = (((sum(umols13C_per_drywt, na.rm=T)/sum(umols12C_per_drywt, na.rm=T))/0.0112372)-1)*1000)[,"value"]
Controls <- data.frame(SampleName = c("Control","Control","Control","Control"), Substrate = c("Lignin","Lignin","Cellulose","Cellulose"), Ecozone = "Control", Horizon = c("Min","Org"), Site = NA, value=Controls)

leung_Controls <- subset(x_leung_all, SampleName == "Control" & Horizon != "Min")  ## Clear contamination in Leung's Mineral Control - the enrichment is through the roof
leung_Controls <- ddply(leung_Controls, ~ Horizon, summarise, value = (((sum(ng13C, na.rm=T)/sum(ng12C, na.rm=T))/0.0112372)-1)*1000)[,"value"]
leung_Controls <- data.frame(SampleName = c("Control","Control"), Substrate = c("Hemicellulose","Hemicellulose"), Ecozone = "Control", Horizon = c("Min","Org"), Site = NA, value=leung_Controls)
Controls <- rbind(Controls, leung_Controls)

count = 1
for (substrate in c("Cellulose","Lignin","Hemicellulose")){
  for (soil in c("Org","Min")){
    if (substrate == "Cellulose"){
      ecozone_list <- c("BC","California","Ontario_BS","Ontario_JP","Texas")
    } else if (substrate == "Hemicellulose"){
      ecozone_list <- c("BC","California")
    }
    
    if (substrate == "Cellulose" | substrate == "Lignin"){
      for (ecozone in ecozone_list){
        foo <- subset(x, Substrate == substrate & Horizon == soil & Ecozone == ecozone)   
        foo <- foo[-grep("UF",foo$FA),]
        
        Delta <- ddply(foo, ~ SampleName + Substrate + Ecozone + Horizon + Site, summarise, value = (((sum(umols13C_per_drywt, na.rm=T)/sum(umols12C_per_drywt, na.rm=T))/0.0112372)-1)*1000)
        
        if (count == 1){
          Delta.container <- Delta
          count = count + 1
        } else {
          Delta.container <- rbind(Delta.container, Delta)
        }
      }
    } else {
      for (ecozone in ecozone_list){
        foo <- subset(x_leung_all, Substrate == substrate & Horizon == soil & Ecozone == ecozone)   
        Delta <- ddply(foo, ~ SampleName + Substrate + Ecozone + Horizon + Site, summarise, value = (((sum(ng13C, na.rm=T)/sum(ng12C, na.rm=T))/0.0112372)-1)*1000)
        
        if (count == 1){
          Delta.container <- Delta
          count = count + 1
        } else {
          Delta.container <- rbind(Delta.container, Delta)
        }
      }   
    }  
  }
}

Delta.container<- rbind(Delta.container,Controls)
write.csv(Delta.container, file="PLFA.delta.csv")

# Plot Delta-values
Delta.container$Ecozone<- factor(Delta.container$Ecozone, levels = c("Control","BC","Ontario_BS","Ontario_JP","California","Texas"))
Delta.container$Horizon<- factor(Delta.container$Horizon, levels = c("Org","Min"))

p <- ggplot(Delta.container, aes(Ecozone, value)) + geom_boxplot() + facet_grid(. ~ Substrate+Horizon) #+ ylim(c(0,1.5))
p
#ggsave(p, filename=paste("PLFA.delta.pdf", sep=""), height= 8, width= 10)


##########################################################
# Panel B: The Ratio of F:B in 13C PLFA to F:B in 12C PLFA
FB<-ddply(x, ~ SampleName + Substrate + Horizon + Taxonomy + Ecozone + Site, summarise, umols13C_per_drywt= sum(umols13C_per_drywt, na.rm=T), umols12C_per_drywt=sum(umols12C_per_drywt,na.rm=T))
FB$TotalC <- FB$umols13C_per_drywt + FB$umols12C_per_drywt
FB<-melt(FB)
factor_list <- c("TotalC","umols13C_per_drywt","umols12C_per_drywt")

count = 1
for (substrate in c("Cellulose","Lignin")){
  for (soil in c("Org","Min")){
    for (factor in factor_list){
      foo <- subset(FB, Substrate == substrate & Horizon == soil & variable == factor)
      
      for (sample in unique(foo$SampleName)){
        Fungi <- foo[grep(sample, foo$SampleName),][which(foo[grep(sample, foo$SampleName),"Taxonomy"] == "Fungi"),"value"]
        GramPo <- foo[grep(sample, foo$SampleName),][which(foo[grep(sample, foo$SampleName),"Taxonomy"] == "Gram-positive Bacteria"),"value"]
        GramNeg <- foo[grep(sample, foo$SampleName),][which(foo[grep(sample, foo$SampleName),"Taxonomy"] == "Gram-negative Bacteria"),"value"]
        ecozone <- unique(foo[grep(sample, foo$SampleName),"Ecozone"])
        site <- unique(foo[grep(sample, foo$SampleName),"Site"])
        
        Ratio <- Fungi/(GramPo + GramNeg)
        
        
        if (count == 1){
          FB_Ratio <- data.frame(SampleName = sample, Substrate = substrate, Horizon = soil, Ecozone = ecozone, Site = site, Measure = factor, FB_Ratio = Ratio)
          count = count + 1
        } else {
          FB_Ratio <- rbind(FB_Ratio,data.frame(SampleName = sample, Substrate = substrate, Horizon = soil, Ecozone = ecozone, Site = site, Measure = factor, FB_Ratio = Ratio))
        }
      }
    }
  }
}

# Calculate Ratio of Ratios
foo <- reshape(FB_Ratio, direction="wide", idvar=c("SampleName","Substrate","Horizon","Ecozone","Site"),timevar="Measure")
foo$Ratio.Ratio <- foo$FB_Ratio.umols13C_per_drywt/foo$FB_Ratio.umols12C_per_drywt
foo$Ecozone <- factor(foo$Ecozone, levels = c("BC", "Ontario_BS","Ontario_JP","California","Texas"))

foo_leung <- leung_FB
foo_leung$FB_Ratio.TotalC <-NULL
foo_leung$FB_Ratio.ng12C <- NULL
foo_leung$FB_Ratio.ng13C <- NULL

foo$FB_Ratio.TotalC <-NULL
foo$FB_Ratio.umols12C_per_drywt <- NULL
foo$FB_Ratio.umols13C_per_drywt <- NULL

plot <- rbind(foo,foo_leung)
p <- ggplot(plot, aes(Ecozone, Ratio.Ratio)) + geom_boxplot() + facet_grid(. ~ Substrate+Horizon) + ylim(c(0,3))
p
#ggsave(p, filename=paste("PLFA.FB.ratio.ratio.pdf", sep=" "), height= 8, width= 10)

## Stats
for (horizon in c("Min","Org")){
  for (substrate in c("Lignin","Cellulose","Hemicellulose")){
    stat_me <- subset(rbind(foo,foo_leung), Horizon == horizon & Substrate == substrate)
    table(stat_me$Ecozone)
    fit <-lm(Ratio.Ratio ~ Ecozone, stat_me)
    print(paste("-----",horizon,substrate,"-------",sep="||"))
    print(TukeyHSD(aov(fit)))
  }
}
