# Supplementary material for: Bacterial contributions to delignification and lignocellulose degradation in forest soils with metagenomic and quantitative stable isotope probing
Source: ISME J. 2018 Sep 26;13(2):413–29. doi: 10.1038/s41396-018-0279-6 (PMC6331573; doi:10.1038/s41396-018-0279-6)
Supplement: Supplementary file 11 — Supplementary Data [file 41396_2018_279_MOESM11_ESM.zip › Wilhelm, et al. - Supplementary Data/Figure 7 - Fungicide Treatment.R]

require(plyr)
require(ggplot2)
library(reshape2)
library(Hmisc)

###########################################################
## Figure 7a : Enrichment of PLFAs in Antibiotic Microcosms
x <- read.csv(file = "PLFA.final.complete.csv", header = T, stringsAsFactors = F)
ecozone_list <- c("California","Ontario_BS","Texas")
x$Ecozone<- factor(x$Ecozone, levels = ecozone_list)

#Subset to Antibiotics Data
x.anti <- x[-which(is.na(x$Treatment)),]

## Total Enrichment Comparison
ddply(x.anti, ~ Ecozone + Site + Treatment, summarise, total_13C = sum(umols13C_per_drywt))

## Average replicate Ontario_BS Samples
x.anti <- subset(x.anti, Site != "A7")

#Average decrease in delta
x.delta <-ddply(x.anti, ~ Ecozone + Site + Treatment, summarise, delta = (((sum(umols13C_per_drywt, na.rm=T)/sum(umols12C_per_drywt, na.rm=T))/0.0112372)-1)*1000)
1-mean(x.delta$delta[which(x.delta$Treatment == "Antibiotic")]/x.delta$delta[which(x.delta$Treatment == "Control")])

## Plot
count = 1
for (ecozone in ecozone_list){
  foo <- subset(x.anti, Ecozone == ecozone)
  
  Delta <- ddply(foo, ~ SampleName + Ecozone + Horizon + Site + Taxonomy + Treatment, summarise, value = (((sum(umols13C_per_drywt, na.rm=T)/sum(umols12C_per_drywt, na.rm=T))/0.0112372)-1)*1000)
  Delta <- subset(Delta, Taxonomy != "Plant")
  
  if (count == 1){
    Delta.container <- Delta
    count = count + 1
  } else {
    Delta.container <- rbind(Delta.container, Delta)
  }
}  

# Plot Delta-values
Delta.container$Taxonomy<- factor(Delta.container$Taxonomy, levels = c("Fungi","Gram-positive Bacteria","Gram-negative Bacteria","Total Biomass","Unclassified"))
Delta.container$Treatment<- factor(Delta.container$Treatment, levels = c("Control","Antibiotic"))

Delta.container <- subset(Delta.container, Taxonomy != "Unclassified" & Taxonomy != "Total Biomass")

p <- ggplot(Delta.container, aes(Taxonomy, value)) + geom_bar(position="dodge", stat="identity",colour = "black") + facet_grid(. ~ Ecozone+Treatment) #+ ylim(c(0,1.5))
p
#ggsave(p, filename="PLFA.delta.taxonomy.antibiotic.pdf", height= 8, width= 10)

## Percent Remaining 13C after Fungicide
for (site in unique(Delta.container$Site)){
  foo <- subset(Delta.container, Site == site)
  
  foo <- reshape(foo, direction="wide", idvar=c("Taxonomy"), timevar="Treatment")
  
  Percent <- data.frame(Taxonomy = foo$Taxonomy, Percent.Control = round((foo$value.Antibiotic/foo$value.Control)*100,2))
  print(site)
  print(Percent)
}


################################
## Figure 7b : Taxonomy Barplot

# Import Data
enr.metagenome <- readRDS(file = paste("enr.metagenome.assembled.reads.family.rds",sep=""))

## Filtered for only the most abundant taxa @ 3% of total library
threshold <- median(ddply(enr.metagenome, ~ SampleID + Substrate, summarise, mean = sum(Adj.Counts))$mean)*0.03
enr.metagenome.filtered <- enr.metagenome[which(enr.metagenome$Adj.Counts > threshold),]
enr.metagenome.filtered$SampleID <- as.character(enr.metagenome.filtered$SampleID)

# Remove Dreggs
if (length(grep("Classification Missing", enr.metagenome.filtered$TaxaID)) > 0){
  enr.metagenome.filtered <- enr.metagenome.filtered[-grep("Classification Missing", enr.metagenome.filtered$TaxaID),]  
}

if (length(grep("Unclassified", enr.metagenome.filtered$TaxaID)) > 0){
  enr.metagenome.filtered <- enr.metagenome.filtered[-grep("Unclassified", enr.metagenome.filtered$TaxaID),]  
}

if (length(which(enr.metagenome.filtered$TaxaID == "")) > 0){
  enr.metagenome.filtered <- enr.metagenome.filtered[-which(enr.metagenome.filtered$TaxaID == ""),]  
}

# Subset Antibiotic to Separte
enr.metagenome.filtered.antibiotic <- subset(enr.metagenome.filtered, Experiment == "Lignin.Antibiotic")
comparable_to_antibiotics <- c("TXAM2_12C","TXAM3_12C","TXAM1_13C","TXAM2_13C","TXAM3_13C","A7M3_12C","A7M1_13C","A7M2_13C","A7M3_13C","BRM1_12C","BRM2_12C","BRM1_13C","BRM2_13C","BRM3_13C","A8M1_12C","A8M3_12C","A8M2_13C","A8M3_13C")
antibiotic <- rbind(enr.metagenome.filtered.antibiotic, subset(enr.metagenome.filtered, SampleID %in% comparable_to_antibiotics))

# Split SampleID
for (site in c("A7","A8","BR","TXA")){
  foo <- subset(antibiotic[grep(site, antibiotic$SampleID),], Experiment == "Lignin.Antibiotic")
  names <- unlist(strsplit(foo$SampleID,"_"))
  names <- names[-grep(site,names)]
  foo$Factor <- names
  foo$Read.Count <- NULL
  foo$Experiment <-NULL
  foo$Enrichment <- NULL
  foo$Substrate <- NULL
  foo$Status <- NULL
  foo$SampleID <- site
  foo2 <- subset(antibiotic[grep(site, antibiotic$SampleID),], Experiment == "Lignin")
  foo2 <- ddply(foo2, ~TaxaID + Ecozone + Horizon + Enrichment, summarise, Adj.Counts = mean(Adj.Counts, na.rm=T))
  foo2$Factor <- "FirstBatch"
  foo2$Factor[grep("C12",foo2$Enrichment)] <- "12C_Control"
  foo2$Enrichment <-NULL
  foo2$SampleID <- site
  foo2 <- foo2[,c(6,1,4,2,3,5)]
  
  foo <- rbind(foo, foo2)

  foo <- foo[rev(order(foo$Adj.Counts)),]
  order <- c("12C_Control","FirstBatch","Control","Antibiotic")
  foo$Factor <- factor(foo$Factor, levels = order)  
  
  p <- ggplot(foo, aes(Factor, Adj.Counts, fill = TaxaID)) + geom_bar(position="fill", stat="identity",colour = "black") + theme(axis.text.x = element_text(angle = 90, hjust = 1), axis.title.y=element_text(vjust=0.1)) + xlab("") + ylab("Adjusted Counts per Total Assembled Reads") 
  print(p)
  #ggsave(p, filename=paste("ANTIBIOITC.",rank,".metagenome.barplot.",read_type,".",site,".pdf", sep=""), height= 8.5, width= 11)
}
