# Supplementary material for: Bacterial contributions to delignification and lignocellulose degradation in forest soils with metagenomic and quantitative stable isotope probing
Source: ISME J. 2018 Sep 26;13(2):413–29. doi: 10.1038/s41396-018-0279-6 (PMC6331573; doi:10.1038/s41396-018-0279-6)
Supplement: Supplementary file 11 — Supplementary Data [file 41396_2018_279_MOESM11_ESM.zip › Wilhelm, et al. - Supplementary Data/Figure 8 - Bact vs Fungi CAZymes.R]

library(plyr)
library(ggplot2)
library(plotrix) 

std <- function(x) { 
  NA_Count<-is.na(x)
  NA_Count<-length(NA_Count["TRUE"])
  sd(x, na.rm=T)/sqrt(length(x)-NA_Count)
}

normalize.cazy<-function(rank){
  CAZy <- readRDS(file = paste("CAZy.",tolower(rank),".rds",sep=""))
  x.sample.data <- read.csv(file='metadata.all.metagenomes.csv', header =TRUE, stringsAsFactors=FALSE)
  
  # Ensure correct capitalization of rank
  START <- toupper(substr(rank, 1, 1))
  FINISH <- tolower(substr(rank, 2, nchar(rank)))
  rank <- paste(START,FINISH,sep="")
  
  if (rank == "Genus.species"){
    rank = "Gen.Species"
  }
  
  colnames(CAZy)[grep(rank, colnames(CAZy))] <- "Taxa"
  
  # Normalize to RCPM and add factors
  CAZy$counts.per.mill <- NA
  CAZy$Ecozone <- NA
  CAZy$Enrichment <- NA
  CAZy$Horizon <- NA
  CAZy$Experiment <- NA
  
  for (sample in unique(CAZy$SampleID)){
    Total_Reads_in_Library <- x.sample.data[grep(paste(toupper(sample),"$",sep=""),toupper(x.sample.data$JoinedID.Cazy)), "Total.Reads"]
    Reads_Per_Million <- Total_Reads_in_Library/1000000
    CAZy$counts.per.mill[grep(sample,CAZy$SampleID)] <- CAZy$Total[grep(sample,CAZy$SampleID)]/Reads_Per_Million
    
    CAZy$Ecozone[grep(sample,CAZy$SampleID)] <- x.sample.data$Ecozone[grep(paste(toupper(sample),"$",sep=""),toupper(x.sample.data$JoinedID.Cazy))]
    CAZy$Enrichment[grep(sample,CAZy$SampleID)] <- x.sample.data$Enrichment[grep(paste(toupper(sample),"$",sep=""),toupper(x.sample.data$JoinedID.Cazy))]
    CAZy$Horizon[grep(sample,CAZy$SampleID)] <- x.sample.data$Horizon[grep(paste(toupper(sample),"$",sep=""),toupper(x.sample.data$JoinedID.Cazy))]
    CAZy$Experiment[grep(sample,CAZy$SampleID)] <- x.sample.data$Substrate[grep(paste(toupper(sample),"$",sep=""),toupper(x.sample.data$JoinedID.Cazy))]
  }  
  CAZy$Substrate <- CAZy$Experiment
  CAZy$Substrate <- gsub("Lignin.Antibiotic","Lignin",CAZy$Substrate)
  
  if (rank == "Gen.Species"){
    rank = "Genus.species"
  }
  
  colnames(CAZy)[grep("Taxa", colnames(CAZy))] <- rank
  return(as.data.frame(CAZy))
}


## Import Data
x.sample.data <- read.csv(file='metadata.all.metagenomes.csv', header =TRUE, stringsAsFactors=FALSE)
#x.cazy <- normalize.cazy("Genus")  # First Pass: Very Slow
#saveRDS(x.cazy, file=paste("CAZy.genus.norm.rds"))
CAZy.norm <- readRDS(file="CAZy.genus.norm.rds")

## Remove lignin samples with no 13C-enrichment in DNA
x.sample.lig <- subset(x.sample.data, Substrate == "Lignin")
average_13C_Ratio <- mean(subset(x.sample.lig, Enrichment == "C12")$Ratio_13C)
sd_13C_Ratio <- sd(subset(x.sample.lig, Enrichment == "C12")$Ratio_13C)

#Remove 13C-samples not > 1 S.D. more than the average 13C ratio in 12C-libraries
x.sample.lig <- x.sample.lig[which(x.sample.lig$Ratio_13C < average_13C_Ratio+sd_13C_Ratio),]
unenriched.lig.samples <- paste("LIGNIN.",x.sample.lig$CombinedID.2,sep="")
unenriched.lig.samples <- unenriched.lig.samples[grep("13C", unenriched.lig.samples)]

## Part I: Calculate Differentially Abundant

## Sum all Taxa
CAZy.DE <- ddply(CAZy.norm, ~CAZyme + SampleID + Enrichment + Substrate, summarise, counts.per.mill = sum(counts.per.mill))

## Filter Failed Samples
CAZy.DE <- CAZy.DE[-which(CAZy.DE$SampleID %in% unenriched.lig.samples),]

## Prep Version of Dataset with CAZyme Subfamilies Collapsed
CAZy.DE$CAZyFamily <- sapply(CAZy.DE$CAZyme, function(x) unlist(strsplit(x,"_"))[[1]][1])
CAZy.DE.collapsed <- ddply(CAZy.DE, ~CAZyFamily + SampleID + Enrichment + Substrate, summarise, counts.per.mill = sum(counts.per.mill))

main.x <- CAZy.DE.collapsed
colnames(main.x)[1] <- "CAZyme"

count = 1
for (feature in unique(main.x$CAZyme)){
  ## Subset to CAZyme
  foo <- subset(main.x, CAZyme %in% feature)  
  foo <- ddply(foo, ~ Substrate + Enrichment + SampleID, summarise, counts.per.mill = sum(counts.per.mill))
  
  if (nrow(foo) > 0){
    counts <-cbind(ddply(foo, ~ Substrate + Enrichment, summarise, average = mean(counts.per.mill)), std.dev=ddply(foo, ~Substrate + Enrichment, summarise, std = std(counts.per.mill))[,"std"])
    counts <- reshape(counts, direction="wide", idvar=c("Substrate"), timevar="Enrichment")
    
    leng.C12.cell <- length(which(foo$Enrichment=="C12" & foo$Substrate == "Cellulose"))
    leng.C13.cell <- length(which(foo$Enrichment=="C13" & foo$Substrate == "Cellulose"))
    leng.C12.lig <- length(which(foo$Enrichment=="C12" & foo$Substrate == "Lignin"))
    leng.C13.lig <- length(which(foo$Enrichment=="C13" & foo$Substrate == "Lignin"))
    
    counts <- cbind(counts, n.C12 = c(leng.C12.cell,leng.C12.lig))
    counts <- cbind(counts, n.C13 = c(leng.C13.cell,leng.C13.lig))
    
    # Get Stats
    if (any(duplicated(counts$Substrate)) != TRUE){
      if (sum(counts$n.C12)+sum(counts$n.C13) > 6){
        if (sum(counts$n.C12) != 0 & sum(counts$n.C13) != 0){
          foo <- ddply(foo, ~SampleID + Substrate + Enrichment, summarise, total = sum(counts.per.mill))
          fit <- lm(total ~ Substrate*Enrichment, foo)
          
          if(any(is.na(fit$coefficients))){
            sig.cell <- NA
            sig.lig <- NA
            
          } else {
            fit <- aov(fit)
            fit <- TukeyHSD(fit)  
            fit <- as.data.frame(fit[3])
            
            sig.cell <- round(fit[grep("Cellulose:C13-Cellulose:C12",rownames(fit)),"Substrate.Enrichment.p.adj"],3)
            sig.lig <- round(fit[grep("Lignin:C13-Lignin:C12",rownames(fit)),"Substrate.Enrichment.p.adj"],3)
            
          }  
        } else {
          sig.cell <- NA
          sig.lig <- NA
          
        }
        
      } else {
        sig.cell <- NA
        sig.lig <- NA
        
      }
    } else {
      sig.cell <- NA
      sig.lig <- NA
    }
    
    # Bind stats to results container
    counts <- cbind(counts, p.adj = c(sig.cell,sig.lig))
    
    # Name CAZyme in results container
    counts$CAZyme = paste(feature,collapse="|")
    
    if (count == 1){
      results_container <- counts
      count = count + 1
    } else {
      results_container <- rbind.fill(results_container, counts)
    }    
  } else {
    print(paste(feature,"had no counts.",sep=" "))
  }
}

## Set Enrties with zero Total Samples (an artefact of how Substrates were treated in the above for-loop) to zero
results_container[which(results_container$n.C12 ==0 & results_container$n.C13 ==0),c(2:5,8)] <- 0

## Denote (putative) Endoglucanases
endoglucanases <- c("GH5_1", "GH5_11", "GH5_12", "GH5_13", "GH5_15", "GH5_16", "GH5_18", "GH5_19", "GH5_2","GH5_22", "GH5_23", "GH5_24", "GH5_25", "GH5_26", "GH5_27", "GH5_28", "GH5_29", "GH5_30", "GH5_31", "GH5_36", "GH5_37", "GH5_38", "GH5_39", "GH5_4", "GH5_40", "GH5_41", "GH5_43", "GH5_44", "GH5_45", "GH5_46", "GH5_47", "GH5_48", "GH5_49", "GH5_5", "GH5_50", "GH5_51", "GH5_53", "GH5_7", "GH5_8", "GH5_9","GH6","GH7","GH8","GH9","GH12","GH16","GH26","GH44","GH45","GH48","GH51","GH61","GH74","GH81","GH131")

for (i in 1:nrow(results_container)){
  if (results_container$CAZyme[i] %in% endoglucanases){
    results_container$Endoglucanse[i] <- 1
  } else {
    results_container$Endoglucanse[i] <- 0 
  }
}

## Calculate Differential Abundance 
results_container$DiffAbund <- results_container$average.C13 /results_container$average.C12
results_container[which(is.nan(results_container$DiffAbund)),'DiffAbund'] <- 0

for (row in which(is.na(results_container$DiffAbund))){
  if (results_container[row,'average.C13']>0 & is.na(results_container[row,'average.C13']) != TRUE){
    results_container[row,'DiffAbund'] <- 99  
  } else{
    results_container[row,'DiffAbund'] <- -99
  }
}

## Rank CAZymes by DiffAbund
results_container <- results_container[rev(order(results_container$DiffAbund)),]

## Save COMPLETE TABULAR Output
write.csv(results_container, file = "differentially.abundant.CAZymes.csv", row.names=F)


### PART II : Make Scaled Pie Charts for Ratio of Fungi to Bacteria
x<- read.csv(file = "differentially.abundant.CAZymes.csv", header=T, stringsAsFactors=F)

## Calculate Percentage of Fungi and Bacteria
x.FB <- ddply(CAZy.norm, ~CAZyme + Enrichment + Substrate + Domain, summarise, counts.per.mill = sum(counts.per.mill))
x.FB <- x.FB[which(x.FB$CAZyme %in% unique(x$CAZyme)),]
x.FB <- x.FB[which(x.FB$Domain %in% c('Bacteria','Fungi')),]
x.FB <- reshape(x.FB,direction="wide", idvar=c("CAZyme", "Substrate","Enrichment"), timevar="Domain")
x.FB$PercentFungi <- x.FB$counts.per.mill.Fungi/(x.FB$counts.per.mill.Bacteria + x.FB$counts.per.mill.Fungi)

# Deal with Cases where No Bacteria or Fungi were detected
for (n in which(is.na(x.FB$PercentFungi))){
  if (x.FB[n, "counts.per.mill.Fungi"] > 0 & is.na(x.FB[n, "counts.per.mill.Fungi"]) != TRUE){
    x.FB$PercentFungi[n] = 1
  } else {
    x.FB$PercentFungi[n] = 0
  }
}

## Merge this info with DiffAbund data
x$ID <- paste(x$CAZyme, x$Substrate,sep="_")
x.FB$average.C13 <- NA
x.FB$average.C12 <- NA

for (n in 1:nrow(x.FB)){
  if (length(x[grep(paste(x.FB$CAZyme[n],x.FB$Substrate[n],sep="_"),x$ID),"average.C13"])>0){
    x.FB$average.C13[n] <- x[grep(paste(x.FB$CAZyme[n],x.FB$Substrate[n],sep="_"),x$ID),"average.C13"][1]  
  } else {
    x.FB$average.C13[n] <- 0
  }
  
  if (length(x[grep(paste(x.FB$CAZyme[n],x.FB$Substrate[n],sep="_"),x$ID),"average.C12"])>0){
    x.FB$average.C12[n] <- x[grep(paste(x.FB$CAZyme[n],x.FB$Substrate[n],sep="_"),x$ID),"average.C12"][1]
  } else {
    x.FB$average.C12[n] <- 0
  }
}


## Part III: Plot Pie Charts

# Individual
AA <- c("AA1","AA2","AA3","AA4","AA5","AA6","AA7","AA8","AA9","AA10","AA11","AA12","AA13")
endoglucanases <- c("GH5","GH6","GH7","GH8","GH9","GH12","GH16","GH26","GH44","GH45","GH48","GH51","GH61","GH74","GH81","GH131")

# Top 5 DiffAbund from CBM & GH at large (excluding AA and endoglucanases)
x[grep("CBM", x$CAZyme),]
top.diff.abund <- c('CBM64','CBM52','CBM1','CBM18','CBM43','GH132','GH49','GH71','GH104','GH68')  ## Based off of filtering of differentially.abundant.CAZymes.collapsed.csv

for (dataset in c('Top DE','Endoglucanases','Auxiliary Activity','Scale Bar')){
  if (dataset == "Top DE"){
    x.plot <- subset(x.FB, CAZyme %in% top.diff.abund)
    
  } else if (dataset == "Endoglucanases"){
    x.plot <- subset(x.FB, CAZyme %in% endoglucanases)
    
  } else if (dataset == "Auxiliary Activity") {
    x.plot <- subset(x.FB, CAZyme %in% AA)
    
  } else {
    x.plot <- read.csv(file="scale.bar.cazy.figure.csv",stringsAsFactors=F, header=T)  # For SCALE
  }
  
  # set max y position
  #plot_height <- (length(unique(x.plot$CAZyme))*5)  ## has to be normalized between all plots
  ypos<- 100
  
  ## Initialize Plot
  plot(0,xlim=c(0,5),ylim=c(0,ypos),type="n", main=dataset) 
  
  for (CAZy in unique(x.plot$CAZyme)){
    print(CAZy)
    # make new row (change y value)
    ypos <- ypos - 5
    
    # Subset to CAZyme
    foo <- subset(x.plot, CAZyme == CAZy)
    
    # Set x.position
    for (n in 1:nrow(foo)){
      # Set radii based on enrichment and substrate
      if (foo$Enrichment[n] == "C13" & foo$Substrate[n] == "Cellulose"){
        xpos = 2
        #radii<- log(10,foo$average.C13[n])
        radii<- sqrt(foo$average.C13[n])/12
        
      } else if (foo$Enrichment[n] == "C12" & foo$Substrate[n] == "Cellulose"){
        xpos = 1
        #radii<- log(10,foo$average.C12[n])
        radii<- sqrt(foo$average.C12[n])/12
        
      } else if (foo$Enrichment[n] == "C13" & foo$Substrate[n] == "Lignin"){
        xpos = 4
        #radii<- log(10,foo$average.C13[n])
        radii<- sqrt(foo$average.C13[n])/12
        
      } else {
        xpos = 3
        #radii<- log(10,foo$average.C12[n])
        radii<- sqrt(foo$average.C12[n])/12
      }
      
      sectors <- c(1-foo$PercentFungi[n],foo$PercentFungi[n])
      if (all(sectors == c(0,1))){
        sectors = c(0.00001,0.999999)  ## This has to be done b/c floating.pie messes us the case when it is all fungi, and colours it blue as if it were all bacteria :>
      }
      
      floating.pie(xpos=xpos,ypos=ypos, x=sectors, radius=radii, col=c("blue","red")) 
    }
  } 
}


### PART IV : Get Top DiffAbund Families for Each Pie Chart (mark those that were detected in Pyrotag)

# Import Data
#x.cazy <- normalize.cazy("Family")  ## First Pass: Slow
#saveRDS(x.cazy, file=paste("CAZy.family.norm.rds"))
CAZy.DiffAbund <- readRDS(file=paste("CAZy.family.norm.rds"))

count = 1
for (dataset in c('Top DE','Endoglucanases','Auxiliary Activity')){
  if (dataset == "Top DE"){
    x.plot <- subset(CAZy.DiffAbund, CAZyme %in% top.diff.abund)
    
  } else if (dataset == "Endoglucanases"){
    x.plot <- subset(CAZy.DiffAbund, CAZyme %in% endoglucanases)
    
  } else {
    x.plot <- subset(CAZy.DiffAbund, CAZyme %in% AA)
    
  }  
  
  # Print top differential abundant taxa in general
  for (cazyme in unique(x.plot$CAZyme)){
    foo <- subset(CAZy.DiffAbund, CAZyme == cazyme)
    foo <- ddply(foo, ~ SampleID + Enrichment + Family + Substrate, summarise, counts.per.mill = sum(counts.per.mill))
    
    ## Count # of Appearances
    foo$SampleCount <- 1
    counts <- ddply(foo, ~ Enrichment + Family + Substrate, summarise, total.samples = sum(SampleCount))
    foo <- ddply(foo, ~ Enrichment + Family + Substrate, summarise, average = mean(counts.per.mill))
    foo<-merge(foo, counts)
    foo <- reshape(foo, direction="wide", idvar=c("Family","Substrate"), timevar=c("Enrichment"))
    
    if (ncol(foo) < 5){
      place.holder <- readRDS(file = "place.holder.table.rds")
      
      foo <- rbind.fill(place.holder, foo)
      foo <- foo[-1,]
    }
    
    foo$Ratio <- foo$average.C13 / foo$average.C12
    foo$Ratio[is.na(foo$Ratio)] <- 99
    foo <- foo[which(foo$Ratio > 3),]
    foo <- foo[rev(order(foo$Ratio)),]
    
    foo$CAZyme = cazyme
    
    if (count == 1){
      results_container <- foo
      count = count + 1
    } else {
      results_container <- rbind.fill(results_container, foo)
    }  
  }
  results_container$Dataset <- dataset
  
}

# Remove C12-only Taxa
results_container <- results_container[-which(is.na(results_container$average.C13)),]

# Filter C13-only Taxa occuring in fewer than 3 samples
results_container <- results_container[which(results_container$total.samples.C13 > 3),]

write.csv(results_container, file='Top.DiffAbund.Families.for.Top.DiffAbund.CAZymes.csv')
