# Supplementary material for: Bacterial contributions to delignification and lignocellulose degradation in forest soils with metagenomic and quantitative stable isotope probing
Source: ISME J. 2018 Sep 26;13(2):413–29. doi: 10.1038/s41396-018-0279-6 (PMC6331573; doi:10.1038/s41396-018-0279-6)
Supplement: Supplementary file 11 — Supplementary Data [file 41396_2018_279_MOESM11_ESM.zip › Wilhelm, et al. - Supplementary Data/Figure S4 - Multisubstrate Using Bacteria (amplicon).R]

######################################################################
## Identify OTUs Differentially Abundant for BOTH Lignin and Cellulose

library(phyloseq)
library(plyr)
library(reshape2)
library(ggplot2)

std <- function(x) { 
  NA_Count<-is.na(x)
  NA_Count<-length(NA_Count["TRUE"])
  sd(x, na.rm=T)/sqrt(length(x)-NA_Count)
}

# Get Data
p <- readRDS(file='p_Bacteria_0.01.filtered.normalized.per1000.rds')

# Prune to Cellulose and Lignin
cell.names <- sample_names(p)[sample_data(p)$Substrate == "Cellulose"] 
lig.names <- sample_names(p)[sample_data(p)$Substrate == "Lignin"] 
p <- prune_samples(c(cell.names, lig.names), p) 

x.counts <- as.data.frame(t(otu_table(p)))
saveRDS(x.counts, file="OTU.hunt.rds")
x.counts <-readRDS(file="OTU.hunt.rds")
x.factors <- as.data.frame(sample_data(p)[,c("Substrate","Enrichment","Ecozone")])

x.counts <- cbind(x.counts, x.factors)
x.counts <- melt(x.counts)

x.counts <- ddply(x.counts, ~ Enrichment + Ecozone + Substrate + variable, summarise, Average = mean(value))
head(x.counts)

# Filter Low Abundance OTUs
foo<-ddply(x.counts, ~ variable, summarise, mean = mean(Average))
names <- foo[which(foo$mean < 0.05),"variable"]
x.counts <- x.counts[-which(x.counts$variable %in% names),]

OTU_list <- vector()
for (OTU in unique(x.counts$variable)){
  foo <- subset(x.counts, variable == OTU)
  foo <- reshape(foo, direction="wide", idvar=c("variable","Substrate","Ecozone"),timevar="Enrichment")
  foo$ratio <- foo$Average.C13/foo$Average.C12
  
  if (any(is.infinite(foo$ratio))){
    for (n in which(is.infinite(foo$ratio))){
      if (foo$Average.C13[n] > 3){
        foo$ratio[n] <- 3.1
      } else {
        foo$ratio[n] <- 2
      }
    }
  } 
  
  foo$ratio[foo$ratio == "NaN"] <- 0
  
  # Special Case where OTU is above ratio for both substrates in same ecozone
  if (any(foo[which(foo$Substrate == "Cellulose"), "ratio"] > 3 & any(foo[which(foo$Substrate == "Lignin"), "ratio"] > 3 ))){
    foo <- subset(foo, ratio > 3)

    #Special Case where OTU is above ratio for both substrates in same ecozone
    if (any(duplicated(foo$Ecozone))){
      OTU_list <- append(OTU_list, OTU)
      
    } else if (length(which(foo[which(foo$Substrate == "Cellulose"), "ratio"] > 3)) > 2 & length(which(foo[which(foo$Substrate == "Cellulose"), "ratio"] > 3)) > 2){
      # Must be 
      OTU_list <- append(OTU_list, OTU)
    } 
  }
}
