# Supplementary material for: Bacterial contributions to delignification and lignocellulose degradation in forest soils with metagenomic and quantitative stable isotope probing
Source: ISME J. 2018 Sep 26;13(2):413–29. doi: 10.1038/s41396-018-0279-6 (PMC6331573; doi:10.1038/s41396-018-0279-6)
Supplement: Supplementary file 11 — Supplementary Data [file 41396_2018_279_MOESM11_ESM.zip › Wilhelm, et al. - Supplementary Data/Leung.BC.California.PLFA.csv]

Analysis	Identifier 1	Solvent	Inj amount	Internal Std	Peak Nr	d13C	AT % 13C	Area All	Rt	ID	ng C
704	BR049	250uL solvent	2uL inj	20uL IS	5	-29.71	1.07310	2.169	703.5	c12:0	200.0
704	BR049	250uL solvent	2uL inj	20uL IS	6	9431.12	10.44367	0.012	960.4		1.1
704	BR049	250uL solvent	2uL inj	20uL IS	7	2967.75	4.24738	0.04	1019.1	c14:0	3.7
704	BR049	250uL solvent	2uL inj	20uL IS	8	6512.38	7.74784	0.021	1083.2	br15:1	1.9
704	BR049	250uL solvent	2uL inj	20uL IS	9	6206.27	7.45566	0.194	1115.2	i15:0	17.9
704	BR049	250uL solvent	2uL inj	20uL IS	10	5649.98	6.91995	0.114	1127.6	a15:0	10.5
704	BR049	250uL solvent	2uL inj	20uL IS	11	6447.12	7.68571	0.071	1265.3	i16:0	6.5
704	BR049	250uL solvent	2uL inj	20uL IS	12	7746.79	8.90753	0.206	1290.2	c16:1w9c/7c	19.0
704	BR049	250uL solvent	2uL inj	20uL IS	13	4214.56	5.50854	0.062	1304.6	c16:1w5c	5.7
704	BR049	250uL solvent	2uL inj	20uL IS	14	4469.31	5.76214	0.64	1320.7	c16:0	59.0
704	BR049	250uL solvent	2uL inj	20uL IS	15	2699.20	3.97132	0.093	1379.6	12Me16:0	8.6
704	BR049	250uL solvent	2uL inj	20uL IS	16	4270.31	5.56416	0.026	1409.3	i17:0	2.4
704	BR049	250uL solvent	2uL inj	20uL IS	17	3768.75	5.06143	0.042	1421.4	a17:0	3.9
704	BR049	250uL solvent	2uL inj	20uL IS	18	5184.39	6.46679	0.12	1440.8	cy17:0/17:1w6c	11.1
704	BR049	250uL solvent	2uL inj	20uL IS	19	2744.41	4.01791	0.032	1462.8	c17:0	3.0
704	BR049	250uL solvent	2uL inj	20uL IS	20	25085.03	22.57786	0.022	1537.6	c18:3w6/3w3	2.0
704	BR049	250uL solvent	2uL inj	20uL IS	21	9349.14	10.37011	0.19	1556	c18:2w6c/6t	17.5
704	BR049	250uL solvent	2uL inj	20uL IS	22	5984.27	7.24262	0.249	1564.2	c18:1w9t/11	23.0
704	BR049	250uL solvent	2uL inj	20uL IS	23	8513.26	9.61305	0.353	1571.9	c18:1w9c	32.5
704	BR049	250uL solvent	2uL inj	20uL IS	24	4215.08	5.50906	0.112	1599.1	c18:0	10.3
704	BR049	250uL solvent	2uL inj	20uL IS	25	4510.42	5.80294	0.026	1647.5	10Me18:0	2.4
704	BR049	250uL solvent	2uL inj	20uL IS	26	5010.79	6.29669	0.125	1707.9	cy19:0	11.5
704	BR049	250uL solvent	2uL inj	20uL IS	27	317.65	1.45170	0.065	1723.4	c19:0	6.0
704	BR049	250uL solvent	2uL inj	20uL IS	28	2959.47	4.23890	0.023	1757.5	c20:4w6	2.1
706	BR049	250uL solvent	2uL inj	20uL IS	5	-29.71	1.07310	3.753	704.1	c12:0	200.0
706	BR049	250uL solvent	2uL inj	20uL IS	6	7655.83	8.82308	0.024	959.9		1.3
706	BR049	250uL solvent	2uL inj	20uL IS	7	164.96	1.28564	0.069	971.4	c14:1	3.7
706	BR049	250uL solvent	2uL inj	20uL IS	8	2989.84	4.27002	0.069	1018.7	c14:0	3.7
706	BR049	250uL solvent	2uL inj	20uL IS	9	6026.47	7.28319	0.04	1083	br15:1	2.1
706	BR049	250uL solvent	2uL inj	20uL IS	10	6136.99	7.38928	0.339	1115.2	i15:0	18.1
706	BR049	250uL solvent	2uL inj	20uL IS	11	5635.04	6.90548	0.198	1127.3	a15:0	10.6
706	BR049	250uL solvent	2uL inj	20uL IS	12	2538.61	3.80547	0.042	1172.3	c15:0	2.2
706	BR049	250uL solvent	2uL inj	20uL IS	13	2665.49	3.93655	0.031	1234.4	br16:1	1.7
706	BR049	250uL solvent	2uL inj	20uL IS	14	6460.41	7.69836	0.124	1265.1	i16:0	6.6
706	BR049	250uL solvent	2uL inj	20uL IS	15	7278.68	8.47120	0.406	1290.2	c16:1w9c/7c	21.6
706	BR049	250uL solvent	2uL inj	20uL IS	16	4150.29	5.44434	0.106	1304.2	c16:1w5c	5.6
706	BR049	250uL solvent	2uL inj	20uL IS	17	4483.15	5.77589	1.122	1321.1	c16:0	59.8
706	BR049	250uL solvent	2uL inj	20uL IS	18	2671.54	3.94280	0.165	1379.4	12Me16:0	8.8
706	BR049	250uL solvent	2uL inj	20uL IS	19	4160.39	5.45443	0.047	1409.3	i17:0	2.5
706	BR049	250uL solvent	2uL inj	20uL IS	20	3814.94	5.10795	0.078	1421.2	a17:0	4.2
706	BR049	250uL solvent	2uL inj	20uL IS	21	4019.54	5.31347	0.036	1429.4	-	1.9
706	BR049	250uL solvent	2uL inj	20uL IS	22	5167.59	6.45036	0.216	1440.8	cy17:0/17:1w6c	11.5
706	BR049	250uL solvent	2uL inj	20uL IS	23	2633.86	3.90391	0.054	1462.6	c17:0	2.9
706	BR049	250uL solvent	2uL inj	20uL IS	24	2970.13	4.24982	0.024	1515.7	10Me17:0	1.3
706	BR049	250uL solvent	2uL inj	20uL IS	25	24998.90	22.52010	0.041	1537.4	c18:3w6/3w3	2.2
706	BR049	250uL solvent	2uL inj	20uL IS	26	9186.89	10.22415	0.331	1556.2	c18:2w6c/6t	17.6
706	BR049	250uL solvent	2uL inj	20uL IS	27	5976.32	7.23498	0.439	1564.4	c18:1w9t/11	23.4
706	BR049	250uL solvent	2uL inj	20uL IS	28	8312.76	9.42955	0.692	1572.1	c18:1w9c	36.9
706	BR049	250uL solvent	2uL inj	20uL IS	29	4369.55	5.66299	0.2	1598.8	c18:0	10.7
706	BR049	250uL solvent	2uL inj	20uL IS	30	4382.65	5.67603	0.05	1647.5	10Me18:0	2.7
706	BR049	250uL solvent	2uL inj	20uL IS	31	4872.04	6.16030	0.23	1707.9	cy19:0	12.3
706	BR049	250uL solvent	2uL inj	20uL IS	32	303.39	1.43621	0.12	1723.4	c19:0	6.4
706	BR049	250uL solvent	2uL inj	20uL IS	33	2814.67	4.09022	0.043	1757.3	c20:4w6	2.3
706	BR049	250uL solvent	2uL inj	20uL IS	34	184.38	1.30679	0.065	1980.5	c22:0	3.5
706	BR049	250uL solvent	2uL inj	20uL IS	35	492.95	1.64165	0.056	2108.8	c24:0	3.0
707	BR050	250uL solvent	2uL inj	20uL IS	5	-29.71	1.07310	3.306	704.1	c12:0	200.0
707	BR050	250uL solvent	2uL inj	20uL IS	6	8289.49	9.40821	0.065	1115.4	i15:0	3.9
707	BR050	250uL solvent	2uL inj	20uL IS	7	19571.27	18.69777	0.066	1127.6	a15:0	4.0
707	BR050	250uL solvent	2uL inj	20uL IS	8	10004.49	10.95485	0.037	1265.5	i16:0	2.2
707	BR050	250uL solvent	2uL inj	20uL IS	9	25832.18	23.07533	0.088	1290.2	c16:1w9c/7c	5.3
707	BR050	250uL solvent	2uL inj	20uL IS	10	7336.51	8.52533	0.024	1304.6	c16:1w5c	1.5
707	BR050	250uL solvent	2uL inj	20uL IS	11	11494.93	12.25671	0.201	1320.5	c16:0	12.2
707	BR050	250uL solvent	2uL inj	20uL IS	12	1204.86	2.40565	0.058	1379.8	12Me16:0	3.5
707	BR050	250uL solvent	2uL inj	20uL IS	13	5711.70	6.97970	0.014	1409.7	i17:0	0.8
707	BR050	250uL solvent	2uL inj	20uL IS	14	10978.45	11.80991	0.016	1421.6	a17:0	1.0
707	BR050	250uL solvent	2uL inj	20uL IS	15	9543.40	10.54424	0.054	1441.3	cy17:0/17:1w6c	3.3
707	BR050	250uL solvent	2uL inj	20uL IS	16	11615.66	12.36050	0.039	1556.2	c18:2w6c/6t	2.4
707	BR050	250uL solvent	2uL inj	20uL IS	17	7357.54	8.54500	0.074	1564.4	c18:1w9t/11	4.5
707	BR050	250uL solvent	2uL inj	20uL IS	18	12167.35	12.83168	0.159	1572.1	c18:1w9c	9.6
707	BR050	250uL solvent	2uL inj	20uL IS	19	5693.86	6.96243	0.044	1599.3	c18:0	2.7
707	BR050	250uL solvent	2uL inj	20uL IS	20	2067.17	3.31529	0.07	1708.2	cy19:0	4.2
707	BR050	250uL solvent	2uL inj	20uL IS	21	92.66	1.20681	0.073	1723.6	c19:0	4.4
707	BR050	250uL solvent	2uL inj	20uL IS	22	10593.78	11.47417	0.011	1758.3	c20:4w6	0.7
708	BR051	200uL solvent	2uL inj	20uL IS	5	-29.71	1.07310	3.735	704.5	c12:0	200.0
708	BR051	200uL solvent	2uL inj	20uL IS	6	9506.75	10.51144	0.016	801.7		0.9
708	BR051	200uL solvent	2uL inj	20uL IS	7	5913.64	7.17463	0.018	960.4		1.0
708	BR051	200uL solvent	2uL inj	20uL IS	8	97.66	1.21226	0.084	971.8	c14:1	4.5
708	BR051	200uL solvent	2uL inj	20uL IS	9	2554.83	3.82225	0.074	1019.1	c14:0	4.0
708	BR051	200uL solvent	2uL inj	20uL IS	10	5710.35	6.97839	0.024	1083.2	br15:1	1.3
708	BR051	200uL solvent	2uL inj	20uL IS	11	7361.32	8.54853	0.3	1115.4	i15:0	16.1
708	BR051	200uL solvent	2uL inj	20uL IS	12	5109.28	6.39327	0.154	1127.6	a15:0	8.2
708	BR051	200uL solvent	2uL inj	20uL IS	13	2205.14	3.45926	0.035	1172.5	c15:0	1.9
708	BR051	200uL solvent	2uL inj	20uL IS	14	2233.65	3.48896	0.038	1234.8	br16:1	2.0
708	BR051	200uL solvent	2uL inj	20uL IS	15	5222.98	6.50452	0.107	1265.3	i16:0	5.7
708	BR051	200uL solvent	2uL inj	20uL IS	16	6087.97	7.34226	0.324	1290.4	c16:1w9c/7c	17.3
708	BR051	200uL solvent	2uL inj	20uL IS	17	3461.84	4.75116	0.064	1304.6	c16:1w5c	3.4
708	BR051	200uL solvent	2uL inj	20uL IS	18	4834.27	6.12310	0.816	1321.1	c16:0	43.7
708	BR051	200uL solvent	2uL inj	20uL IS	19	2405.31	3.66738	0.129	1379.8	12Me16:0	6.9
708	BR051	200uL solvent	2uL inj	20uL IS	20	4322.53	5.61619	0.029	1409.5	i17:0	1.6
708	BR051	200uL solvent	2uL inj	20uL IS	21	3075.73	4.35793	0.053	1421.4	a17:0	2.8
708	BR051	200uL solvent	2uL inj	20uL IS	22	2960.95	4.24041	0.029	1429.8	-	1.6
708	BR051	200uL solvent	2uL inj	20uL IS	23	3884.03	5.17746	0.121	1441.1	cy17:0/17:1w6c	6.5
708	BR051	200uL solvent	2uL inj	20uL IS	24	1979.56	3.22364	0.039	1462.8	c17:0	2.1
708	BR051	200uL solvent	2uL inj	20uL IS	25	16260.78	16.17550	0.024	1537.4	c18:3w6/3w3	1.3
708	BR051	200uL solvent	2uL inj	20uL IS	26	20500.50	19.37870	0.254	1556.2	c18:2w6c/6t	13.6
708	BR051	200uL solvent	2uL inj	20uL IS	27	9092.79	10.13929	0.35	1564.4	c18:1w9t/11	18.7
708	BR051	200uL solvent	2uL inj	20uL IS	28	8083.18	9.21852	0.436	1572.1	c18:1w9c	23.3
708	BR051	200uL solvent	2uL inj	20uL IS	29	4424.60	5.71773	0.127	1599.1	c18:0	6.8
708	BR051	200uL solvent	2uL inj	20uL IS	30	3015.51	4.29631	0.184	1708.2	cy19:0	9.9
708	BR051	200uL solvent	2uL inj	20uL IS	31	123.08	1.23999	0.095	1723.6	c19:0	5.1
708	BR051	200uL solvent	2uL inj	20uL IS	32	-33.18	1.06931	0.727	1987.2	c22:0	38.9
709	BR052	200uL solvent	2uL inj	20uL IS	5	-29.71	1.07310	4.109	704.7	c12:0	200.0
709	BR052	200uL solvent	2uL inj	20uL IS	6	8929.74	9.99185	0.066	1115.2	i15:0	3.2
709	BR052	200uL solvent	2uL inj	20uL IS	7	23775.51	21.69025	0.072	1127.3	a15:0	3.5
709	BR052	200uL solvent	2uL inj	20uL IS	8	11124.46	11.93669	0.04	1265.3	i16:0	1.9
709	BR052	200uL solvent	2uL inj	20uL IS	9	22306.55	20.67005	0.081	1290.2	c16:1w9c/7c	3.9
709	BR052	200uL solvent	2uL inj	20uL IS	10	5682.33	6.95128	0.023	1304.4	c16:1w5c	1.1
709	BR052	200uL solvent	2uL inj	20uL IS	11	10890.33	11.73323	0.205	1320.5	c16:0	10.0
709	BR052	200uL solvent	2uL inj	20uL IS	12	1123.45	2.31889	0.061	1379.6	12Me16:0	3.0
709	BR052	200uL solvent	2uL inj	20uL IS	13	4921.15	6.20863	0.016	1409.5	i17:0	0.8
709	BR052	200uL solvent	2uL inj	20uL IS	14	12731.01	13.30786	0.019	1421.4	a17:0	0.9
709	BR052	200uL solvent	2uL inj	20uL IS	15	5380.54	6.65824	0.044	1441.1	cy17:0/17:1w6c	2.1
709	BR052	200uL solvent	2uL inj	20uL IS	16	21708.19	20.24682	0.059	1556.2	c18:2w6c/6t	2.9
709	BR052	200uL solvent	2uL inj	20uL IS	17	11874.83	12.58248	0.091	1564.2	c18:1w9t/11	4.4
709	BR052	200uL solvent	2uL inj	20uL IS	18	11358.16	12.13884	0.155	1571.9	c18:1w9c	7.5
709	BR052	200uL solvent	2uL inj	20uL IS	19	5971.82	7.23064	0.046	1599.1	c18:0	2.2
709	BR052	200uL solvent	2uL inj	20uL IS	20	1310.29	2.51778	0.074	1708.2	cy19:0	3.6
709	BR052	200uL solvent	2uL inj	20uL IS	21	83.61	1.19694	0.085	1723.6	c19:0	4.1
709	BR052	200uL solvent	2uL inj	20uL IS	22	15843.05	15.84607	0.013	1758.1	c20:4w6	0.6
709	BR052	200uL solvent	2uL inj	20uL IS	23	94315.73	51.58772	0.002	1921.5		0.1
710	BR053	200uL solvent	2uL inj	20uL IS	5	-29.71	1.07310	3.901	704.5	c12:0	200.0
710	BR053	200uL solvent	2uL inj	20uL IS	6	1981.56	3.22574	0.06	1019.1	c14:0	3.1
710	BR053	200uL solvent	2uL inj	20uL IS	7	4388.62	5.68197	0.021	1083.2	br15:1	1.1
710	BR053	200uL solvent	2uL inj	20uL IS	8	5906.54	7.16779	0.264	1115.4	i15:0	13.5
710	BR053	200uL solvent	2uL inj	20uL IS	9	5127.78	6.41140	0.14	1127.6	a15:0	7.2
710	BR053	200uL solvent	2uL inj	20uL IS	10	1950.16	3.19285	0.033	1172.7	c15:0	1.7
710	BR053	200uL solvent	2uL inj	20uL IS	11	4727.97	6.01826	0.099	1265.5	i16:0	5.1
710	BR053	200uL solvent	2uL inj	20uL IS	12	4881.94	6.17005	0.317	1290.4	c16:1w9c/7c	16.3
710	BR053	200uL solvent	2uL inj	20uL IS	13	2440.51	3.70389	0.062	1304.6	c16:1w5c	3.2
710	BR053	200uL solvent	2uL inj	20uL IS	14	5429.37	6.70579	0.762	1320.9	c16:0	39.1
710	BR053	200uL solvent	2uL inj	20uL IS	15	1784.49	3.01897	0.121	1379.6	12Me16:0	6.2
710	BR053	200uL solvent	2uL inj	20uL IS	16	3563.15	4.85381	0.03	1409.5	i17:0	1.5
710	BR053	200uL solvent	2uL inj	20uL IS	17	3145.15	4.42888	0.051	1421.4	a17:0	2.6
710	BR053	200uL solvent	2uL inj	20uL IS	18	4416.78	5.70996	0.148	1441.1	cy17:0/17:1w6c	7.6
710	BR053	200uL solvent	2uL inj	20uL IS	19	1964.53	3.20791	0.04	1462.8	c17:0	2.1
710	BR053	200uL solvent	2uL inj	20uL IS	20	15799.28	15.81140	0.027	1535.3	c18:3w6/3w3	1.4
710	BR053	200uL solvent	2uL inj	20uL IS	21	17805.96	17.37198	0.351	1556.2	c18:2w6c/6t	18.0
710	BR053	200uL solvent	2uL inj	20uL IS	22	8566.92	9.66203	0.386	1564.4	c18:1w9t/11	19.8
710	BR053	200uL solvent	2uL inj	20uL IS	23	8462.87	9.56700	0.429	1572.1	c18:1w9c	22.0
710	BR053	200uL solvent	2uL inj	20uL IS	24	4202.05	5.49605	0.127	1599.1	c18:0	6.5
710	BR053	200uL solvent	2uL inj	20uL IS	25	2101.16	3.35080	0.029	1647.5	10Me18:0	1.5
710	BR053	200uL solvent	2uL inj	20uL IS	26	4220.73	5.51469	0.217	1708.2	cy19:0	11.1
710	BR053	200uL solvent	2uL inj	20uL IS	27	214.14	1.33918	0.083	1723.6	c19:0	4.3
710	BR053	200uL solvent	2uL inj	20uL IS	28	125.59	1.24273	0.06	1980.9	c22:0	3.1
710	BR053	200uL solvent	2uL inj	20uL IS	29	295.98	1.42816	0.052	2109	c24:0	2.7
711	BR054	200uL solvent	2uL inj	20uL IS	5	-29.71	1.07310	3.714	704.3	c12:0	200.0
711	BR054	200uL solvent	2uL inj	20uL IS	6	3623.30	4.91464	0.022	1019.1	c14:0	1.2
711	BR054	200uL solvent	2uL inj	20uL IS	7	10245.77	11.16822	0.067	1115.2	i15:0	3.6
711	BR054	200uL solvent	2uL inj	20uL IS	8	26625.33	23.59648	0.062	1127.3	a15:0	3.3
711	BR054	200uL solvent	2uL inj	20uL IS	9	9543.31	10.54416	0.039	1265.3	i16:0	2.1
711	BR054	200uL solvent	2uL inj	20uL IS	10	21605.23	20.17354	0.077	1290.2	c16:1w9c/7c	4.1
711	BR054	200uL solvent	2uL inj	20uL IS	11	6722.13	7.94697	0.018	1304.4	c16:1w5c	1.0
711	BR054	200uL solvent	2uL inj	20uL IS	12	11130.22	11.94168	0.183	1320.5	c16:0	9.9
711	BR054	200uL solvent	2uL inj	20uL IS	13	1114.01	2.30881	0.053	1379.6	i17:0	2.9
711	BR054	200uL solvent	2uL inj	20uL IS	14	15974.42	15.94995	0.014	1421.4	a17:0	0.8
711	BR054	200uL solvent	2uL inj	20uL IS	15	8515.31	9.61493	0.041	1441.1	cy17:0/17:1w6c	2.2
711	BR054	200uL solvent	2uL inj	20uL IS	16	16753.94	16.56111	0.051	1556.2	c18:2w6c/6t	2.7
711	BR054	200uL solvent	2uL inj	20uL IS	17	11744.29	12.47081	0.081	1564.2	c18:1w9t/11	4.4
711	BR054	200uL solvent	2uL inj	20uL IS	18	11850.74	12.56189	0.142	1571.9	c18:1w9c	7.6
711	BR054	200uL solvent	2uL inj	20uL IS	19	6665.40	7.89320	0.035	1599.1	c18:0	1.9
711	BR054	200uL solvent	2uL inj	20uL IS	20	2035.51	3.28220	0.073	1708.2	cy19:0	3.9
711	BR054	200uL solvent	2uL inj	20uL IS	21	91.12	1.20513	0.075	1723.6	c19:0	4.0
711	BR054	200uL solvent	2uL inj	20uL IS	22	12548.00	13.15382	0.01	1758.3	c20:4w6	0.5
712	BR055	200uL solvent	2uL inj	20uL IS	5	-29.71	1.07310	3.774	704.5	c12:0	200.0
712	BR055	200uL solvent	2uL inj	20uL IS	6	8951.31	10.01139	0.014	801.9		0.7
712	BR055	200uL solvent	2uL inj	20uL IS	7	17750.85	17.32989	0.037	960.4		2.0
712	BR055	200uL solvent	2uL inj	20uL IS	8	303.39	1.43621	0.167	971.8	c14:1	8.9
712	BR055	200uL solvent	2uL inj	20uL IS	9	4201.81	5.49581	0.121	1019.1	c14:0	6.4
712	BR055	200uL solvent	2uL inj	20uL IS	10	12190.23	12.85111	0.051	1083.2	br15:1	2.7
712	BR055	200uL solvent	2uL inj	20uL IS	11	7128.27	8.33012	0.014	1095.4	-	0.7
712	BR055	200uL solvent	2uL inj	20uL IS	12	11822.79	12.53799	0.312	1115.4	i15:0	16.5
712	BR055	200uL solvent	2uL inj	20uL IS	13	11343.03	12.12578	0.217	1127.8	a15:0	11.5
712	BR055	200uL solvent	2uL inj	20uL IS	14	4164.10	5.45814	0.051	1172.7	c15:0	2.7
712	BR055	200uL solvent	2uL inj	20uL IS	15	6085.69	7.34007	0.039	1234.8	br16:1	2.1
712	BR055	200uL solvent	2uL inj	20uL IS	16	10987.66	11.81792	0.13	1265.5	i16:0	6.9
712	BR055	200uL solvent	2uL inj	20uL IS	17	7506.52	8.68409	0.054	1282.4		2.9
712	BR055	200uL solvent	2uL inj	20uL IS	18	14427.88	14.71052	0.435	1290.4	c16:1w9c/7c	23.1
712	BR055	200uL solvent	2uL inj	20uL IS	19	9162.34	10.20203	0.133	1304.6	c16:1w5c	7.0
712	BR055	200uL solvent	2uL inj	20uL IS	20	7281.59	8.47393	1.261	1321.5	c16:0	66.8
712	BR055	200uL solvent	2uL inj	20uL IS	21	4828.35	6.11727	0.139	1379.6	-	7.4
712	BR055	200uL solvent	2uL inj	20uL IS	22	4393.34	5.68666	0.037	1391.3	-	2.0
712	BR055	200uL solvent	2uL inj	20uL IS	23	8264.95	9.38569	0.043	1409.5	i17:0	2.3
712	BR055	200uL solvent	2uL inj	20uL IS	24	8328.74	9.44420	0.073	1421.6	a17:0	3.9
712	BR055	200uL solvent	2uL inj	20uL IS	25	5931.91	7.19223	0.041	1429.8	-	2.2
712	BR055	200uL solvent	2uL inj	20uL IS	26	7264.00	8.45746	0.231	1441.1	cy17:0/17:1w6c	12.2
712	BR055	200uL solvent	2uL inj	20uL IS	27	3714.98	5.00722	0.061	1462.8	c17:0	3.2
712	BR055	200uL solvent	2uL inj	20uL IS	28	4406.34	5.69958	0.024	1516.1	10Me17:0	1.3
712	BR055	200uL solvent	2uL inj	20uL IS	29	13623.83	14.05158	0.036	1534.3	c18:3w6/3w3	1.9
712	BR055	200uL solvent	2uL inj	20uL IS	30	10089.94	11.03054	0.378	1556.4	c18:2w6c/6t	20.0
712	BR055	200uL solvent	2uL inj	20uL IS	31	7996.09	9.13821	0.423	1564.6	c18:1w9t/11	22.4
712	BR055	200uL solvent	2uL inj	20uL IS	32	13045.62	13.57140	0.726	1572.3	c18:1w9c	38.5
712	BR055	200uL solvent	2uL inj	20uL IS	33	6524.09	7.75897	0.204	1599.1	c18:0	10.8
712	BR055	200uL solvent	2uL inj	20uL IS	34	5325.38	6.60449	0.057	1647.8	10Me18:0	3.0
712	BR055	200uL solvent	2uL inj	20uL IS	35	7210.98	8.40776	0.015	1690.6	-	0.8
712	BR055	200uL solvent	2uL inj	20uL IS	36	7205.75	8.40285	0.173	1708.2	cy19:0	9.2
712	BR055	200uL solvent	2uL inj	20uL IS	37	330.84	1.46602	0.114	1723.6	c19:0	6.0
712	BR055	200uL solvent	2uL inj	20uL IS	38	4975.39	6.26193	0.04	1757.3	c20:4w6	2.1
712	BR055	200uL solvent	2uL inj	20uL IS	39	5275.58	6.55590	0.02	1764.2		1.1
712	BR055	200uL solvent	2uL inj	20uL IS	40	6278.07	7.52436	0.018	1799.3	c20:3w3	1.0
712	BR055	200uL solvent	2uL inj	20uL IS	41	1122.82	2.31821	0.036	1822.9	c20:0	1.9
712	BR055	200uL solvent	2uL inj	20uL IS	42	7093.24	8.29719	0.019	1920.7	c22:6w3	1.0
712	BR055	200uL solvent	2uL inj	20uL IS	43	220.79	1.34641	0.064	1980.7	c22:0	3.4
712	BR055	200uL solvent	2uL inj	20uL IS	44	360.13	1.49779	0.058	2108.8	c24:0	3.1
713	BR056	200uL solvent	2uL inj	20uL IS	5	-29.71	1.07310	3.831	704.5	c12:0	200.0
713	BR056	200uL solvent	2uL inj	20uL IS	6	20075.76	19.06887	0.005	960.4		0.3
713	BR056	200uL solvent	2uL inj	20uL IS	7	4860.92	6.14935	0.027	1019.1	c14:0	1.4
713	BR056	200uL solvent	2uL inj	20uL IS	8	11837.01	12.55016	0.011	1084.1	br15:1	0.6
713	BR056	200uL solvent	2uL inj	20uL IS	9	11342.42	12.12525	0.084	1115.2	i15:0	4.4
713	BR056	200uL solvent	2uL inj	20uL IS	10	27500.91	24.16365	0.091	1127.6	a15:0	4.8
713	BR056	200uL solvent	2uL inj	20uL IS	11	13847.44	14.23586	0.05	1265.3	i16:0	2.6
713	BR056	200uL solvent	2uL inj	20uL IS	12	39545.98	31.19051	0.127	1290.2	c16:1w9c/7c	6.6
713	BR056	200uL solvent	2uL inj	20uL IS	13	9777.81	10.75346	0.033	1304.6	c16:1w5c	1.7
713	BR056	200uL solvent	2uL inj	20uL IS	14	14101.04	14.44389	0.292	1320.5	c16:0	15.2
713	BR056	200uL solvent	2uL inj	20uL IS	15	2519.65	3.78586	0.078	1379.6	12Me16:0	4.1
713	BR056	200uL solvent	2uL inj	20uL IS	16	5799.36	7.06441	0.021	1384	-	1.1
713	BR056	200uL solvent	2uL inj	20uL IS	17	8164.47	9.29336	0.018	1409.5	i17:0	0.9
713	BR056	200uL solvent	2uL inj	20uL IS	18	15912.87	15.90131	0.027	1421.4	a17:0	1.4
713	BR056	200uL solvent	2uL inj	20uL IS	19	13031.76	13.55982	0.01	1429.6	-	0.5
713	BR056	200uL solvent	2uL inj	20uL IS	20	9361.44	10.38116	0.068	1441.1	cy17:0/17:1w6c	3.5
713	BR056	200uL solvent	2uL inj	20uL IS	21	3556.90	4.84748	0.027	1463.2	c17:0	1.4
713	BR056	200uL solvent	2uL inj	20uL IS	22	15118.97	15.26886	0.053	1556.2	c18:2w6c/6t	2.8
713	BR056	200uL solvent	2uL inj	20uL IS	23	10135.75	11.07105	0.105	1564.2	c18:1w9t/11	5.5
713	BR056	200uL solvent	2uL inj	20uL IS	24	14594.24	14.84560	0.199	1571.9	c18:1w9c	10.4
713	BR056	200uL solvent	2uL inj	20uL IS	25	8492.35	9.59395	0.015	1585.7	-	0.8
713	BR056	200uL solvent	2uL inj	20uL IS	26	6722.44	7.94726	0.057	1599.1	c18:0	3.0
713	BR056	200uL solvent	2uL inj	20uL IS	27	4586.18	5.87804	0.028	1648	10Me18:0	1.5
713	BR056	200uL solvent	2uL inj	20uL IS	28	1678.19	2.90707	0.068	1708.2	cy19:0	3.5
713	BR056	200uL solvent	2uL inj	20uL IS	29	121.53	1.23830	0.098	1723.4	c19:0	5.1
713	BR056	200uL solvent	2uL inj	20uL IS	30	11434.40	12.20458	0.015	1758.1	c20:4w6	0.8
713	BR056	200uL solvent	2uL inj	20uL IS	31	61243.99	41.03297	0.004	1920.7		0.2
714	BR057	200uL solvent	2uL inj	20uL IS	5	-29.71	1.07310	3.936	704.3	c12:0	200.0
714	BR057	200uL solvent	2uL inj	20uL IS	6	2318.21	3.57693	0.045	1018.9	c14:0	2.3
714	BR057	200uL solvent	2uL inj	20uL IS	7	6304.36	7.54949	0.021	1083.2	br15:1	1.1
714	BR057	200uL solvent	2uL inj	20uL IS	8	6993.47	8.20330	0.196	1115.2	i15:0	10.0
714	BR057	200uL solvent	2uL inj	20uL IS	9	6746.76	7.97029	0.114	1127.3	a15:0	5.8
714	BR057	200uL solvent	2uL inj	20uL IS	10	6463.24	7.70106	0.085	1265.1	i16:0	4.3
714	BR057	200uL solvent	2uL inj	20uL IS	11	6802.08	8.02265	0.238	1289.9	c16:1w9c/7c	12.1
714	BR057	200uL solvent	2uL inj	20uL IS	12	3337.69	4.62507	0.057	1304.2	c16:1w5c	2.9
714	BR057	200uL solvent	2uL inj	20uL IS	13	6079.43	7.33406	0.617	1320.7	c16:0	31.4
714	BR057	200uL solvent	2uL inj	20uL IS	14	2311.94	3.57041	0.116	1379.4	12Me16:0	5.9
714	BR057	200uL solvent	2uL inj	20uL IS	15	4473.70	5.76651	0.03	1409.3	i17:0	1.5
714	BR057	200uL solvent	2uL inj	20uL IS	16	5210.58	6.49240	0.046	1421.2	a17:0	2.3
714	BR057	200uL solvent	2uL inj	20uL IS	17	3566.45	4.85714	0.027	1429.6	-	1.4
714	BR057	200uL solvent	2uL inj	20uL IS	18	4670.36	5.96133	0.122	1440.8	cy17:0/17:1w6c	6.2
714	BR057	200uL solvent	2uL inj	20uL IS	19	2203.21	3.45725	0.035	1462.6	c17:0	1.8
714	BR057	200uL solvent	2uL inj	20uL IS	20	14365.44	14.65971	0.043	1533.9	c18:3w6/3w3	2.2
714	BR057	200uL solvent	2uL inj	20uL IS	21	18310.53	17.75531	0.27	1556	c18:2w6c/6t	13.7
714	BR057	200uL solvent	2uL inj	20uL IS	22	9426.10	10.43917	0.332	1564.4	c18:1w9t/11	16.9
714	BR057	200uL solvent	2uL inj	20uL IS	23	9954.95	10.91092	0.463	1571.9	c18:1w9c	23.5
714	BR057	200uL solvent	2uL inj	20uL IS	24	4860.48	6.14892	0.133	1598.8	c18:0	6.8
714	BR057	200uL solvent	2uL inj	20uL IS	25	3736.51	5.02893	0.035	1647.5	10Me18:0	1.8
714	BR057	200uL solvent	2uL inj	20uL IS	26	4803.07	6.09236	0.181	1707.9	cy19:0	9.2
714	BR057	200uL solvent	2uL inj	20uL IS	27	378.15	1.51734	0.085	1723.4	c19:0	4.3
714	BR057	200uL solvent	2uL inj	20uL IS	28	242.08	1.36958	0.048	1980.7	c22:0	2.4
714	BR057	200uL solvent	2uL inj	20uL IS	29	705.04	1.87052	0.045	2108.8	c24:0	2.3
715	BR058	200uL solvent	2uL inj	20uL IS	5	-29.71	1.07310	3.588	704.1	c12:0	200.0
715	BR058	200uL solvent	2uL inj	20uL IS	6	6293.29	7.53891	0.013	1019.1	c14:0	0.7
715	BR058	200uL solvent	2uL inj	20uL IS	7	13901.36	14.28017	0.057	1115.2	i15:0	3.2
715	BR058	200uL solvent	2uL inj	20uL IS	8	31749.49	26.80032	0.076	1127.3	a15:0	4.2
715	BR058	200uL solvent	2uL inj	20uL IS	9	20333.35	19.25705	0.038	1265.1	i16:0	2.1
715	BR058	200uL solvent	2uL inj	20uL IS	10	29252.29	25.27323	0.083	1290.2	c16:1w9c/7c	4.6
715	BR058	200uL solvent	2uL inj	20uL IS	11	7934.71	9.08152	0.025	1304.4	c16:1w5c	1.4
715	BR058	200uL solvent	2uL inj	20uL IS	12	16384.25	16.27237	0.164	1320.5	c16:0	9.1
715	BR058	200uL solvent	2uL inj	20uL IS	13	2398.42	3.66024	0.068	1379.6	12Me16:0	3.8
715	BR058	200uL solvent	2uL inj	20uL IS	14	6405.37	7.64591	0.018	1384	-	1.0
715	BR058	200uL solvent	2uL inj	20uL IS	15	10132.43	11.06812	0.013	1409.3	i17:0	0.7
715	BR058	200uL solvent	2uL inj	20uL IS	16	24680.33	22.30571	0.021	1421.4	a17:0	1.2
715	BR058	200uL solvent	2uL inj	20uL IS	17	21116.79	19.82406	0.008	1429.8	-	0.4
715	BR058	200uL solvent	2uL inj	20uL IS	18	8609.27	9.70066	0.044	1441.1	cy17:0/17:1w6c	2.5
715	BR058	200uL solvent	2uL inj	20uL IS	19	4466.05	5.75891	0.019	1463.2	c17:0	1.1
715	BR058	200uL solvent	2uL inj	20uL IS	20	21114.47	19.82238	0.041	1556.2	c18:2w6c/6t	2.3
715	BR058	200uL solvent	2uL inj	20uL IS	21	12669.95	13.25653	0.082	1564.2	c18:1w9t/11	4.6
715	BR058	200uL solvent	2uL inj	20uL IS	22	14483.12	14.75542	0.178	1571.9	c18:1w9c	9.9
715	BR058	200uL solvent	2uL inj	20uL IS	23	9074.90	10.12314	0.04	1599.1	c18:0	2.2
715	BR058	200uL solvent	2uL inj	20uL IS	24	5921.67	7.18236	0.022	1647.8	10Me18:0	1.2
715	BR058	200uL solvent	2uL inj	20uL IS	25	1961.28	3.20450	0.066	1707.9	cy19:0	3.7
715	BR058	200uL solvent	2uL inj	20uL IS	26	169.59	1.29067	0.082	1723.4	c19:0	4.6
715	BR058	200uL solvent	2uL inj	20uL IS	27	12966.01	13.50487	0.009	1758.1	c20:4w6	0.5
717	BR059	200uL solvent	2uL inj	20uL IS	5	-29.71	1.07310	3.905	704.3	c12:0	200.0
717	BR059	200uL solvent	2uL inj	20uL IS	6	5645.27	6.91539	0.023	960.1		1.2
717	BR059	200uL solvent	2uL inj	20uL IS	7	156.06	1.27594	0.075	971.6	c14:1	3.8
717	BR059	200uL solvent	2uL inj	20uL IS	8	2035.07	3.28173	0.075	1018.9	c14:0	3.8
717	BR059	200uL solvent	2uL inj	20uL IS	9	5975.42	7.23411	0.036	1083	br15:1	1.8
717	BR059	200uL solvent	2uL inj	20uL IS	10	5105.21	6.38928	0.279	1115.2	i15:0	14.3
717	BR059	200uL solvent	2uL inj	20uL IS	11	5603.79	6.87520	0.191	1127.3	a15:0	9.8
717	BR059	200uL solvent	2uL inj	20uL IS	12	2123.84	3.37448	0.046	1172.3	c15:0	2.4
717	BR059	200uL solvent	2uL inj	20uL IS	13	1825.61	3.06218	0.036	1234.4	br16:1	1.8
717	BR059	200uL solvent	2uL inj	20uL IS	14	4868.66	6.15697	0.142	1265.1	i16:0	7.3
717	BR059	200uL solvent	2uL inj	20uL IS	15	6438.37	7.67736	0.464	1290.2	c16:1w9c/7c	23.8
717	BR059	200uL solvent	2uL inj	20uL IS	16	3768.00	5.06068	0.102	1304.4	c16:1w5c	5.2
717	BR059	200uL solvent	2uL inj	20uL IS	17	4373.18	5.66661	1.099	1321.1	c16:0	56.3
717	BR059	200uL solvent	2uL inj	20uL IS	18	1908.88	3.14959	0.152	1379.4	12Me16:0	7.8
717	BR059	200uL solvent	2uL inj	20uL IS	19	4012.23	5.30615	0.046	1409.3	i17:0	2.4
717	BR059	200uL solvent	2uL inj	20uL IS	20	4441.39	5.73442	0.076	1421.2	a17:0	3.9
717	BR059	200uL solvent	2uL inj	20uL IS	21	2956.34	4.23569	0.048	1429.4	-	2.5
717	BR059	200uL solvent	2uL inj	20uL IS	22	3634.72	4.92618	0.25	1440.8	cy17:0/17:1w6c	12.8
717	BR059	200uL solvent	2uL inj	20uL IS	23	2146.86	3.39850	0.059	1462.6	c17:0	3.0
717	BR059	200uL solvent	2uL inj	20uL IS	24	2205.09	3.45921	0.035	1515.9	10Me17:0	1.8
717	BR059	200uL solvent	2uL inj	20uL IS	25	9698.57	10.68284	0.033	1537.2	c18:3w6/3w3	1.7
717	BR059	200uL solvent	2uL inj	20uL IS	26	7628.97	8.79810	0.568	1556.2	c18:2w6c/6t	29.1
717	BR059	200uL solvent	2uL inj	20uL IS	27	4610.24	5.90186	0.547	1564.6	c18:1w9t/11	28.0
717	BR059	200uL solvent	2uL inj	20uL IS	28	6247.35	7.49498	0.785	1572.1	c18:1w9c	40.2
717	BR059	200uL solvent	2uL inj	20uL IS	29	3378.21	4.66626	0.231	1598.8	c18:0	11.8
717	BR059	200uL solvent	2uL inj	20uL IS	30	2458.10	3.72211	0.075	1647.3	10Me18:0	3.8
717	BR059	200uL solvent	2uL inj	20uL IS	31	2725.37	3.99829	0.243	1707.9	cy19:0	12.4
717	BR059	200uL solvent	2uL inj	20uL IS	32	201.41	1.32533	0.119	1723.4	c19:0	6.1
717	BR059	200uL solvent	2uL inj	20uL IS	33	1373.99	2.58541	0.034	1757.3	c20:4w6	1.7
717	BR059	200uL solvent	2uL inj	20uL IS	34	95.83	1.21027	0.067	1980.7	c22:0	3.4
717	BR059	200uL solvent	2uL inj	20uL IS	35	165.66	1.28639	0.064	2108.8	c24:0	3.3
718	BR060	200uL solvent	2uL inj	20uL IS	5	-29.71	1.07310	3.738	704.1	c12:0	200.0
718	BR060	200uL solvent	2uL inj	20uL IS	6	3682.39	4.97433	0.022	1018.7	c14:0	1.2
718	BR060	200uL solvent	2uL inj	20uL IS	7	9207.31	10.24255	0.071	1114.8	i15:0	3.8
718	BR060	200uL solvent	2uL inj	20uL IS	8	21269.68	19.93378	0.083	1126.9	a15:0	4.4
718	BR060	200uL solvent	2uL inj	20uL IS	9	11515.58	12.27448	0.045	1264.9	i16:0	2.4
718	BR060	200uL solvent	2uL inj	20uL IS	10	21850.85	20.34813	0.094	1289.7	c16:1w9c/7c	5.0
718	BR060	200uL solvent	2uL inj	20uL IS	11	5964.75	7.22384	0.03	1304	c16:1w5c	1.6
718	BR060	200uL solvent	2uL inj	20uL IS	12	9190.70	10.22759	0.256	1320	c16:0	13.7
718	BR060	200uL solvent	2uL inj	20uL IS	13	1862.80	3.10124	0.081	1379.2	12Me16:0	4.3
718	BR060	200uL solvent	2uL inj	20uL IS	14	5855.22	7.11833	0.02	1409.1	i17:0	1.1
718	BR060	200uL solvent	2uL inj	20uL IS	15	12140.60	12.80895	0.029	1421	a17:0	1.6
718	BR060	200uL solvent	2uL inj	20uL IS	16	9392.41	10.40896	0.011	1429.1	-	0.6
718	BR060	200uL solvent	2uL inj	20uL IS	17	5036.37	6.32180	0.06	1440.6	cy17:0/17:1w6c	3.2
718	BR060	200uL solvent	2uL inj	20uL IS	18	2333.93	3.59327	0.029	1462.8	c17:0	1.6
718	BR060	200uL solvent	2uL inj	20uL IS	19	13192.68	13.69404	0.055	1555.8	c18:2w6c/6t	2.9
718	BR060	200uL solvent	2uL inj	20uL IS	20	8241.23	9.36391	0.107	1563.7	c18:1w9t/11	5.7
718	BR060	200uL solvent	2uL inj	20uL IS	21	10692.26	11.56037	0.199	1571.5	c18:1w9c	10.6
718	BR060	200uL solvent	2uL inj	20uL IS	22	5478.15	6.75322	0.056	1598.6	c18:0	3.0
718	BR060	200uL solvent	2uL inj	20uL IS	23	4704.10	5.99467	0.019	1647.5	10Me18:0	1.0
718	BR060	200uL solvent	2uL inj	20uL IS	24	1391.81	2.60431	0.078	1707.7	cy19:0	4.2
718	BR060	200uL solvent	2uL inj	20uL IS	25	115.25	1.23145	0.087	1723.2	c19:0	4.7
718	BR060	200uL solvent	2uL inj	20uL IS	26	12380.63	13.01247	0.016	1757.7	c20:4w6	0.9
718	BR060	200uL solvent	2uL inj	20uL IS	27	65537.41	42.65600	0.003	1920.5		0.2
719	BR061	200uL solvent	2uL inj	20uL IS	5	-29.71	1.07310	3.903	704.5	c12:0	200.0
719	BR061	200uL solvent	2uL inj	20uL IS	6	10162.28	11.09450	0.013	960.4		0.7
719	BR061	200uL solvent	2uL inj	20uL IS	7	3619.26	4.91056	0.047	1019.1	c14:0	2.4
719	BR061	200uL solvent	2uL inj	20uL IS	8	11802.33	12.52050	0.013	1083.2	br15:1	0.7
719	BR061	200uL solvent	2uL inj	20uL IS	9	13821.48	14.21450	0.131	1115.2	i15:0	6.7
719	BR061	200uL solvent	2uL inj	20uL IS	10	11180.66	11.98539	0.101	1127.3	a15:0	5.2
719	BR061	200uL solvent	2uL inj	20uL IS	11	3848.80	5.14203	0.024	1172.5	c15:0	1.2
719	BR061	200uL solvent	2uL inj	20uL IS	12	9136.29	10.17853	0.068	1265.3	i16:0	3.5
719	BR061	200uL solvent	2uL inj	20uL IS	13	10335.91	11.24767	0.224	1290.2	c16:1w9c/7c	11.5
719	BR061	200uL solvent	2uL inj	20uL IS	14	6403.76	7.64437	0.06	1304.4	c16:1w5c	3.1
719	BR061	200uL solvent	2uL inj	20uL IS	15	5795.73	7.06092	0.752	1320.9	c16:0	38.5
719	BR061	200uL solvent	2uL inj	20uL IS	16	3623.19	4.91453	0.068	1379.6	12Me16:0	3.5
719	BR061	200uL solvent	2uL inj	20uL IS	17	8237.07	9.36009	0.022	1409.5	i17:0	1.1
719	BR061	200uL solvent	2uL inj	20uL IS	18	8178.14	9.30593	0.038	1421.4	a17:0	1.9
719	BR061	200uL solvent	2uL inj	20uL IS	19	4823.53	6.11252	0.024	1429.6	-	1.2
719	BR061	200uL solvent	2uL inj	20uL IS	20	4163.12	5.45716	0.127	1441.1	cy17:0/17:1w6c	6.5
719	BR061	200uL solvent	2uL inj	20uL IS	21	3028.82	4.30994	0.037	1462.8	c17:0	1.9
719	BR061	200uL solvent	2uL inj	20uL IS	22	4155.28	5.44933	0.019	1515.9	10Me17:0	1.0
719	BR061	200uL solvent	2uL inj	20uL IS	23	12193.30	12.85371	0.268	1556.2	c18:2w6c/6t	13.7
719	BR061	200uL solvent	2uL inj	20uL IS	24	7502.00	8.67988	0.331	1564.4	c18:1w9t/11	17.0
719	BR061	200uL solvent	2uL inj	20uL IS	25	9440.92	10.45246	0.409	1571.9	c18:1w9c	21.0
719	BR061	200uL solvent	2uL inj	20uL IS	26	6480.98	7.71795	0.026	1585.7	-	1.3
719	BR061	200uL solvent	2uL inj	20uL IS	27	5369.43	6.64742	0.143	1598.8	c18:0	7.3
719	BR061	200uL solvent	2uL inj	20uL IS	28	5318.13	6.59741	0.036	1647.5	10Me18:0	1.8
719	BR061	200uL solvent	2uL inj	20uL IS	29	5334.75	6.61362	0.112	1707.9	cy19:0	5.7
719	BR061	200uL solvent	2uL inj	20uL IS	30	315.37	1.44922	0.074	1723.4	c19:0	3.8
719	BR061	200uL solvent	2uL inj	20uL IS	31	3419.62	4.70832	0.026	1757.1	c20:4w6	1.3
721	BR062	200uL solvent	2uL inj	20uL IS	5	-29.71	1.07310	4.466	704.3	c12:0	200.0
721	BR062	200uL solvent	2uL inj	20uL IS	6	9089.80	10.13658	0.041	1114.8	i15:0	1.8
721	BR062	200uL solvent	2uL inj	20uL IS	7	23200.61	21.29412	0.045	1126.9	a15:0	2.0
721	BR062	200uL solvent	2uL inj	20uL IS	8	9168.43	10.20752	0.025	1264.9	i16:0	1.1
721	BR062	200uL solvent	2uL inj	20uL IS	9	22185.77	20.58498	0.054	1289.7	c16:1w9c/7c	2.4
721	BR062	200uL solvent	2uL inj	20uL IS	10	8841.53	9.91189	0.148	1320	c16:0	6.6
721	BR062	200uL solvent	2uL inj	20uL IS	11	10441.16	11.34025	0.014	1421	a17:0	0.6
721	BR062	200uL solvent	2uL inj	20uL IS	12	6291.91	7.53759	0.039	1440.6	cy17:0/17:1w6c	1.7
721	BR062	200uL solvent	2uL inj	20uL IS	13	8365.58	9.47797	0.031	1555.8	c18:2w6c/6t	1.4
721	BR062	200uL solvent	2uL inj	20uL IS	14	6622.38	7.85238	0.06	1563.7	c18:1w9t/11	2.7
721	BR062	200uL solvent	2uL inj	20uL IS	15	10431.52	11.33178	0.107	1571.5	c18:1w9c	4.8
721	BR062	200uL solvent	2uL inj	20uL IS	16	4881.23	6.16935	0.033	1598.6	c18:0	1.5
721	BR062	200uL solvent	2uL inj	20uL IS	17	1322.48	2.53073	0.043	1707.7	cy19:0	1.9
722	BR063	200uL solvent	2uL inj	20uL IS	5	-29.71	1.07310	4.172	704.7	c12:0	200.0
722	BR063	200uL solvent	2uL inj	20uL IS	6	12804.75	13.36978	0.008	801.7		0.4
722	BR063	200uL solvent	2uL inj	20uL IS	7	2267.58	3.52428	0.077	1019.1	c14:0	3.7
722	BR063	200uL solvent	2uL inj	20uL IS	8	11442.26	12.21135	0.164	1115.2	i15:0	7.9
722	BR063	200uL solvent	2uL inj	20uL IS	9	9255.61	10.28603	0.117	1127.6	a15:0	5.6
722	BR063	200uL solvent	2uL inj	20uL IS	10	2749.00	4.02263	0.026	1172.5	c15:0	1.2
722	BR063	200uL solvent	2uL inj	20uL IS	11	6794.43	8.01541	0.07	1265.3	i16:0	3.4
722	BR063	200uL solvent	2uL inj	20uL IS	12	7356.86	8.54437	0.294	1290.2	c16:1w9c/7c	14.1
722	BR063	200uL solvent	2uL inj	20uL IS	13	4581.57	5.87347	0.055	1304.4	c16:1w5c	2.6
722	BR063	200uL solvent	2uL inj	20uL IS	14	5490.65	6.76537	0.911	1321.1	c16:0	43.7
722	BR063	200uL solvent	2uL inj	20uL IS	15	2874.39	4.15159	0.068	1379.4	12Me16:0	3.3
722	BR063	200uL solvent	2uL inj	20uL IS	16	6109.77	7.36318	0.024	1409.5	i17:0	1.2
722	BR063	200uL solvent	2uL inj	20uL IS	17	5781.60	7.04726	0.042	1421.4	a17:0	2.0
722	BR063	200uL solvent	2uL inj	20uL IS	18	3118.96	4.40212	0.027	1429.6	-	1.3
722	BR063	200uL solvent	2uL inj	20uL IS	19	4168.52	5.46256	0.132	1441.1	cy17:0/17:1w6c	6.3
722	BR063	200uL solvent	2uL inj	20uL IS	20	1884.31	3.12382	0.045	1462.8	c17:0	2.2
722	BR063	200uL solvent	2uL inj	20uL IS	21	5180.70	6.46318	0.052	1533.9	c18:3w6/3w3	2.5
722	BR063	200uL solvent	2uL inj	20uL IS	22	11812.36	12.52908	0.437	1556.2	c18:2w6c/6t	20.9
722	BR063	200uL solvent	2uL inj	20uL IS	23	8413.84	9.52216	0.524	1564.6	c18:1w9t/11	25.1
722	BR063	200uL solvent	2uL inj	20uL IS	24	8029.69	9.16921	0.575	1572.1	c18:1w9c	27.6
722	BR063	200uL solvent	2uL inj	20uL IS	25	4365.20	5.65867	0.187	1599.1	c18:0	9.0
722	BR063	200uL solvent	2uL inj	20uL IS	26	3584.35	4.87526	0.04	1647.8	10Me18:0	1.9
722	BR063	200uL solvent	2uL inj	20uL IS	27	6236.93	7.48502	0.133	1707.9	cy19:0	6.4
722	BR063	200uL solvent	2uL inj	20uL IS	28	327.66	1.46257	0.083	1723.4	c19:0	4.0
722	BR063	200uL solvent	2uL inj	20uL IS	29	3252.65	4.53852	0.022	1757.3	c20:4w6	1.1
723	BR064	200uL solvent	2uL inj	20uL IS	5	-29.71	1.07310	4.412	704.5	c12:0	200.0
723	BR064	200uL solvent	2uL inj	20uL IS	6	9445.39	10.45647	0.062	1115	i15:0	2.8
723	BR064	200uL solvent	2uL inj	20uL IS	7	28927.36	25.06983	0.084	1127.1	a15:0	3.8
723	BR064	200uL solvent	2uL inj	20uL IS	8	10984.96	11.81557	0.044	1264.9	i16:0	2.0
723	BR064	200uL solvent	2uL inj	20uL IS	9	25078.30	22.57335	0.092	1289.7	c16:1w9c/7c	4.2
723	BR064	200uL solvent	2uL inj	20uL IS	10	7077.65	8.28253	0.027	1304.2	c16:1w5c	1.2
723	BR064	200uL solvent	2uL inj	20uL IS	11	10439.59	11.33888	0.23	1320	c16:0	10.4
723	BR064	200uL solvent	2uL inj	20uL IS	12	2140.03	3.39137	0.067	1379.2	12Me16:0	3.0
723	BR064	200uL solvent	2uL inj	20uL IS	13	5323.80	6.60294	0.016	1409.1	i17:0	0.7
723	BR064	200uL solvent	2uL inj	20uL IS	14	15210.67	15.34239	0.022	1421	a17:0	1.0
723	BR064	200uL solvent	2uL inj	20uL IS	15	8051.10	9.18895	0.061	1440.6	cy17:0/17:1w6c	2.8
723	BR064	200uL solvent	2uL inj	20uL IS	16	12088.13	12.76433	0.052	1555.8	c18:2w6c/6t	2.4
723	BR064	200uL solvent	2uL inj	20uL IS	17	8025.24	9.16511	0.095	1563.7	c18:1w9t/11	4.3
723	BR064	200uL solvent	2uL inj	20uL IS	18	11358.96	12.13952	0.159	1571.5	c18:1w9c	7.2
723	BR064	200uL solvent	2uL inj	20uL IS	19	4893.42	6.18134	0.05	1598.6	c18:0	2.3
723	BR064	200uL solvent	2uL inj	20uL IS	20	1444.99	2.66067	0.057	1707.7	cy19:0	2.6
723	BR064	200uL solvent	2uL inj	20uL IS	21	81.66	1.19481	0.092	1723.2	c19:0	4.2
723	BR064	200uL solvent	2uL inj	20uL IS	22	18802.39	18.12559	0.01	1757.9	c20:4w6	0.5
723	BR064	200uL solvent	2uL inj	20uL IS	23	30486.30	26.03574	0.004	1922.4		0.2
724	BR065	200uL solvent	2uL inj	20uL IS	5	-29.71	1.07310	4.143	704.3	c12:0	200.0
724	BR065	200uL solvent	2uL inj	20uL IS	6	49.74	1.15995	0.087	971.6	c14:1	4.2
724	BR065	200uL solvent	2uL inj	20uL IS	7	1613.42	2.83876	0.06	1018.9	c14:0	2.9
724	BR065	200uL solvent	2uL inj	20uL IS	8	5025.03	6.31067	0.184	1115	i15:0	8.9
724	BR065	200uL solvent	2uL inj	20uL IS	9	5517.17	6.79113	0.179	1127.3	a15:0	8.6
724	BR065	200uL solvent	2uL inj	20uL IS	10	1514.26	2.73399	0.042	1172.3	c15:0	2.0
724	BR065	200uL solvent	2uL inj	20uL IS	11	5676.65	6.94578	0.113	1265.1	i16:0	5.5
724	BR065	200uL solvent	2uL inj	20uL IS	12	4184.12	5.47815	0.327	1289.9	c16:1w9c/7c	15.8
724	BR065	200uL solvent	2uL inj	20uL IS	13	2344.51	3.60426	0.063	1304.2	c16:1w5c	3.0
724	BR065	200uL solvent	2uL inj	20uL IS	14	2617.80	3.88733	1.472	1321.3	c16:0	71.1
724	BR065	200uL solvent	2uL inj	20uL IS	15	1568.38	2.79120	0.094	1379.2	12Me16:0	4.5
724	BR065	200uL solvent	2uL inj	20uL IS	16	3801.33	5.09425	0.031	1409.1	i17:0	1.5
724	BR065	200uL solvent	2uL inj	20uL IS	17	4646.17	5.93742	0.067	1421	a17:0	3.2
724	BR065	200uL solvent	2uL inj	20uL IS	18	2579.29	3.84754	0.039	1429.1	-	1.9
724	BR065	200uL solvent	2uL inj	20uL IS	19	2452.62	3.71644	0.15	1440.6	cy17:0/17:1w6c	7.2
724	BR065	200uL solvent	2uL inj	20uL IS	20	1497.24	2.71599	0.06	1462.4	c17:0	2.9
724	BR065	200uL solvent	2uL inj	20uL IS	21	2268.36	3.52509	0.028	1515.7	10Me17:0	1.4
724	BR065	200uL solvent	2uL inj	20uL IS	22	9954.82	10.91080	0.048	1533.6	c18:3w6/3w3	2.3
724	BR065	200uL solvent	2uL inj	20uL IS	23	8660.93	9.74772	0.554	1556	c18:2w6c/6t	26.7
724	BR065	200uL solvent	2uL inj	20uL IS	24	5128.86	6.41245	0.567	1564.6	c18:1w9t/11	27.4
724	BR065	200uL solvent	2uL inj	20uL IS	25	5369.03	6.64703	0.689	1571.9	c18:1w9c	33.3
724	BR065	200uL solvent	2uL inj	20uL IS	26	2725.52	3.99844	0.23	1598.8	c18:0	11.1
724	BR065	200uL solvent	2uL inj	20uL IS	27	2834.42	4.11053	0.066	1647.1	10Me18:0	3.2
724	BR065	200uL solvent	2uL inj	20uL IS	28	3519.51	4.80962	0.17	1707.7	cy19:0	8.2
724	BR065	200uL solvent	2uL inj	20uL IS	29	184.16	1.30654	0.11	1723.2	c19:0	5.3
724	BR065	200uL solvent	2uL inj	20uL IS	30	53.45	1.16401	0.081	1980.5	c22:0	3.9
724	BR065	200uL solvent	2uL inj	20uL IS	31	311.99	1.44554	0.06	2108.6	c24:0	2.9
725	BR066	200uL solvent	2uL inj	20uL IS	5	-29.71	1.07310	3.938	704.3	c12:0	200.0
725	BR066	200uL solvent	2uL inj	20uL IS	6	10504.66	11.39602	0.036	1114.8	i15:0	1.8
725	BR066	200uL solvent	2uL inj	20uL IS	7	19413.85	18.58127	0.042	1127.1	a15:0	2.1
725	BR066	200uL solvent	2uL inj	20uL IS	8	10017.92	10.96675	0.021	1264.9	i16:0	1.1
725	BR066	200uL solvent	2uL inj	20uL IS	9	23685.11	21.62823	0.04	1289.7	c16:1w9c/7c	2.0
725	BR066	200uL solvent	2uL inj	20uL IS	10	9381.56	10.39922	0.117	1320	c16:0	5.9
725	BR066	200uL solvent	2uL inj	20uL IS	11	13006.72	13.53890	0.01	1421	a17:0	0.5
725	BR066	200uL solvent	2uL inj	20uL IS	12	6765.42	7.98796	0.024	1440.6	cy17:0/17:1w6c	1.2
725	BR066	200uL solvent	2uL inj	20uL IS	13	14402.94	14.69023	0.021	1555.8	c18:2w6c/6t	1.1
725	BR066	200uL solvent	2uL inj	20uL IS	14	8341.63	9.45602	0.041	1563.9	c18:1w9t/11	2.1
725	BR066	200uL solvent	2uL inj	20uL IS	15	11807.69	12.52508	0.08	1571.5	c18:1w9c	4.1
725	BR066	200uL solvent	2uL inj	20uL IS	16	5195.38	6.47754	0.026	1598.6	c18:0	1.3
726	BR067	200uL solvent	2uL inj	20uL IS	5	-29.71	1.07310	3.838	704.3	c12:0	200.0
726	BR067	200uL solvent	2uL inj	20uL IS	6	2029.77	3.27619	0.045	1019.1	c14:0	2.3
726	BR067	200uL solvent	2uL inj	20uL IS	7	1837.73	3.07492	0.159	1115.2	i15:0	8.3
726	BR067	200uL solvent	2uL inj	20uL IS	8	3805.18	5.09812	0.12	1127.3	a15:0	6.3
726	BR067	200uL solvent	2uL inj	20uL IS	9	2628.79	3.89867	0.088	1265.3	i16:0	4.6
726	BR067	200uL solvent	2uL inj	20uL IS	10	2608.21	3.87742	0.196	1290.2	c16:1w9c/7c	10.2
726	BR067	200uL solvent	2uL inj	20uL IS	11	4058.59	5.35260	0.455	1320.7	c16:0	23.7
726	BR067	200uL solvent	2uL inj	20uL IS	12	500.19	1.64949	0.084	1379.6	i17:0	4.4
726	BR067	200uL solvent	2uL inj	20uL IS	13	1973.14	3.21693	0.047	1421.2	a17:0	2.4
726	BR067	200uL solvent	2uL inj	20uL IS	14	2147.40	3.39907	0.116	1440.8	cy17:0/17:1w6c	6.0
726	BR067	200uL solvent	2uL inj	20uL IS	15	35400.43	28.92388	0.047	1537.4	c18:3w6/3w3	2.4
726	BR067	200uL solvent	2uL inj	20uL IS	16	10453.37	11.35098	0.187	1556	c18:2w6c/6t	9.7
726	BR067	200uL solvent	2uL inj	20uL IS	17	7771.43	8.93038	0.277	1564.2	c18:1w9t/11	14.4
726	BR067	200uL solvent	2uL inj	20uL IS	18	3337.20	4.62457	0.251	1571.9	c18:1w9c	13.1
726	BR067	200uL solvent	2uL inj	20uL IS	19	1884.59	3.12410	0.1	1598.8	c18:0	5.2
726	BR067	200uL solvent	2uL inj	20uL IS	20	1490.42	2.70877	0.14	1707.9	cy19:0	7.3
726	BR067	200uL solvent	2uL inj	20uL IS	21	65.34	1.17699	0.077	1723.4	c19:0	4.0
726	BR067	200uL solvent	2uL inj	20uL IS	22	81.64	1.19478	0.065	1980.7	c22:0	3.4
726	BR067	200uL solvent	2uL inj	20uL IS	23	479.77	1.62740	0.063	2108.8	c24:0	3.3
727	BR068	200uL solvent	2uL inj	20uL IS	5	-29.71	1.07310	3.882	704.5	c12:0	200.0
727	BR068	200uL solvent	2uL inj	20uL IS	6	16462.31	16.33351	0.008	960.6		0.4
727	BR068	200uL solvent	2uL inj	20uL IS	7	4841.92	6.13064	0.024	1019.1	c14:0	1.2
727	BR068	200uL solvent	2uL inj	20uL IS	8	10651.83	11.52500	0.074	1115.2	i15:0	3.8
727	BR068	200uL solvent	2uL inj	20uL IS	9	18477.13	17.88110	0.07	1127.6	a15:0	3.6
727	BR068	200uL solvent	2uL inj	20uL IS	10	9335.61	10.35796	0.034	1265.3	i16:0	1.8
727	BR068	200uL solvent	2uL inj	20uL IS	11	38489.53	30.62672	0.121	1290.2	c16:1w9c/7c	6.2
727	BR068	200uL solvent	2uL inj	20uL IS	12	11554.53	12.30798	0.03	1304.4	c16:1w5c	1.5
727	BR068	200uL solvent	2uL inj	20uL IS	13	15761.12	15.78115	0.251	1320.5	c16:0	12.9
727	BR068	200uL solvent	2uL inj	20uL IS	14	2318.10	3.57682	0.065	1379.6	12Me16:0	3.3
727	BR068	200uL solvent	2uL inj	20uL IS	15	5906.14	7.16741	0.013	1409.5	i17:0	0.7
727	BR068	200uL solvent	2uL inj	20uL IS	16	10698.49	11.56581	0.017	1421.4	a17:0	0.9
727	BR068	200uL solvent	2uL inj	20uL IS	17	11835.50	12.54886	0.072	1441.1	cy17:0/17:1w6c	3.7
727	BR068	200uL solvent	2uL inj	20uL IS	18	4474.07	5.76687	0.031	1556.2	c18:2w6c/6t	1.6
727	BR068	200uL solvent	2uL inj	20uL IS	19	4548.52	5.84072	0.075	1564.2	c18:1w9t/11	3.9
727	BR068	200uL solvent	2uL inj	20uL IS	20	12618.73	13.21342	0.202	1571.9	c18:1w9c	10.4
727	BR068	200uL solvent	2uL inj	20uL IS	21	5825.71	7.08985	0.047	1599.1	c18:0	2.4
727	BR068	200uL solvent	2uL inj	20uL IS	22	1902.49	3.14288	0.087	1707.9	cy19:0	4.5
730	BR069	200uL solvent	2uL inj	20uL IS	5	-29.71	1.07310	4.369	704.7	c12:0	200.0
730	BR069	200uL solvent	2uL inj	20uL IS	6	13964.69	14.33216	0.039	960.6		1.8
730	BR069	200uL solvent	2uL inj	20uL IS	7	403.35	1.54465	0.137	972.1	c14:1	6.3
730	BR069	200uL solvent	2uL inj	20uL IS	8	4651.66	5.94284	0.075	1019.3	c14:0	3.4
730	BR069	200uL solvent	2uL inj	20uL IS	9	14752.09	14.97336	0.047	1083.2	br15:1	2.2
730	BR069	200uL solvent	2uL inj	20uL IS	10	10841.80	11.69093	0.22	1115.4	i15:0	10.1
730	BR069	200uL solvent	2uL inj	20uL IS	11	12018.45	12.70501	0.166	1127.6	a15:0	7.6
730	BR069	200uL solvent	2uL inj	20uL IS	12	4866.14	6.15449	0.036	1172.7	c15:0	1.6
730	BR069	200uL solvent	2uL inj	20uL IS	13	6543.59	7.77752	0.027	1234.8	br16:1	1.2
730	BR069	200uL solvent	2uL inj	20uL IS	14	11999.94	12.68924	0.104	1265.5	i16:0	4.8
730	BR069	200uL solvent	2uL inj	20uL IS	15	13839.19	14.22907	0.362	1290.4	c16:1w9c/7c	16.6
730	BR069	200uL solvent	2uL inj	20uL IS	16	9027.00	10.07985	0.114	1304.6	c16:1w5c	5.2
730	BR069	200uL solvent	2uL inj	20uL IS	17	10337.14	11.24875	0.758	1320.9	c16:0	34.7
730	BR069	200uL solvent	2uL inj	20uL IS	18	3586.19	4.87712	0.142	1379.6	12Me16:0	6.5
730	BR069	200uL solvent	2uL inj	20uL IS	19	4643.12	5.93439	0.037	1384.4	-	1.7
730	BR069	200uL solvent	2uL inj	20uL IS	20	6689.41	7.91596	0.046	1409.5	i17:0	2.1
730	BR069	200uL solvent	2uL inj	20uL IS	21	5504.19	6.77853	0.075	1421.6	a17:0	3.4
730	BR069	200uL solvent	2uL inj	20uL IS	22	5903.37	7.16474	0.032	1430	-	1.5
730	BR069	200uL solvent	2uL inj	20uL IS	23	7667.31	8.83374	0.206	1441.1	cy17:0/17:1w6c	9.4
730	BR069	200uL solvent	2uL inj	20uL IS	24	4002.46	5.29635	0.049	1463	c17:0	2.2
730	BR069	200uL solvent	2uL inj	20uL IS	25	5241.96	6.52307	0.022	1516.1	10Me17:0	1.0
730	BR069	200uL solvent	2uL inj	20uL IS	26	15013.99	15.18452	0.037	1537.8	c18:3w6/3w3	1.7
730	BR069	200uL solvent	2uL inj	20uL IS	27	15446.49	15.53092	0.251	1556.2	c18:2w6c/6t	11.5
730	BR069	200uL solvent	2uL inj	20uL IS	28	10338.29	11.24976	0.331	1564.4	c18:1w9t/11	15.2
730	BR069	200uL solvent	2uL inj	20uL IS	29	14496.14	14.76599	0.701	1572.1	c18:1w9c	32.1
730	BR069	200uL solvent	2uL inj	20uL IS	30	8506.06	9.60648	0.182	1599.3	c18:0	8.3
730	BR069	200uL solvent	2uL inj	20uL IS	31	6560.28	7.79338	0.057	1647.8	10Me18:0	2.6
730	BR069	200uL solvent	2uL inj	20uL IS	32	4749.03	6.03905	0.041	1690.6	-	1.9
730	BR069	200uL solvent	2uL inj	20uL IS	33	8076.45	9.21232	0.2	1707.9	cy19:0	9.2
730	BR069	200uL solvent	2uL inj	20uL IS	34	546.68	1.69973	0.119	1723.6	c19:0	5.4
730	BR069	200uL solvent	2uL inj	20uL IS	35	2306.23	3.56448	0.054	1757.9	c20:4w6	2.5
730	BR069	200uL solvent	2uL inj	20uL IS	36	1424.51	2.63897	0.045	1823.1	c20:0	2.1
730	BR069	200uL solvent	2uL inj	20uL IS	37	96.60	1.21111	0.083	1980.7	c22:0	3.8
730	BR069	200uL solvent	2uL inj	20uL IS	38	128.69	1.24610	0.082	2109	c24:0	3.8
731	BR070	200uL solvent	2uL inj	20uL IS	5	-29.71	1.07310	3.981	704.5	c12:0	200.0
731	BR070	200uL solvent	2uL inj	20uL IS	6	15617.24	15.66690	0.014	960.4		0.7
731	BR070	200uL solvent	2uL inj	20uL IS	7	5663.31	6.93287	0.028	1019.1	c14:0	1.4
731	BR070	200uL solvent	2uL inj	20uL IS	8	13665.01	14.08558	0.015	1083.7	br15:1	0.8
731	BR070	200uL solvent	2uL inj	20uL IS	9	12328.75	12.96856	0.099	1115.2	i15:0	5.0
731	BR070	200uL solvent	2uL inj	20uL IS	10	24146.76	21.94395	0.114	1127.3	a15:0	5.7
731	BR070	200uL solvent	2uL inj	20uL IS	11	4446.31	5.73930	0.022	1172.7	c15:0	1.1
731	BR070	200uL solvent	2uL inj	20uL IS	12	14846.66	15.04973	0.049	1265.3	i16:0	2.5
731	BR070	200uL solvent	2uL inj	20uL IS	13	43469.85	33.20666	0.155	1290.2	c16:1w9c/7c	7.8
731	BR070	200uL solvent	2uL inj	20uL IS	14	14075.45	14.42294	0.041	1304.4	c16:1w5c	2.1
731	BR070	200uL solvent	2uL inj	20uL IS	15	15598.29	15.65183	0.326	1320.5	c16:0	16.4
731	BR070	200uL solvent	2uL inj	20uL IS	16	2620.86	3.89049	0.097	1379.6	12Me16:0	4.9
731	BR070	200uL solvent	2uL inj	20uL IS	17	4943.75	6.23084	0.029	1383.8	-	1.5
731	BR070	200uL solvent	2uL inj	20uL IS	18	6733.44	7.95768	0.025	1409.5	i17:0	1.3
731	BR070	200uL solvent	2uL inj	20uL IS	19	12925.78	13.47121	0.029	1421.4	a17:0	1.5
731	BR070	200uL solvent	2uL inj	20uL IS	20	10698.73	11.56603	0.01	1429.8	-	0.5
731	BR070	200uL solvent	2uL inj	20uL IS	21	10335.21	11.24705	0.09	1440.8	cy17:0/17:1w6c	4.5
731	BR070	200uL solvent	2uL inj	20uL IS	22	2610.17	3.87945	0.032	1463	c17:0	1.6
731	BR070	200uL solvent	2uL inj	20uL IS	23	7234.32	8.42964	0.041	1556.2	c18:2w6c/6t	2.1
731	BR070	200uL solvent	2uL inj	20uL IS	24	6616.08	7.84639	0.095	1564.2	c18:1w9t/11	4.8
731	BR070	200uL solvent	2uL inj	20uL IS	25	13189.87	13.69170	0.285	1571.9	c18:1w9c	14.3
731	BR070	200uL solvent	2uL inj	20uL IS	26	7578.20	8.75087	0.019	1585.7	-	1.0
731	BR070	200uL solvent	2uL inj	20uL IS	27	6213.81	7.46289	0.068	1599.1	c18:0	3.4
731	BR070	200uL solvent	2uL inj	20uL IS	28	3329.16	4.61641	0.031	1648	10Me18:0	1.6
731	BR070	200uL solvent	2uL inj	20uL IS	29	1563.38	2.78591	0.114	1707.9	cy19:0	5.7
731	BR070	200uL solvent	2uL inj	20uL IS	30	124.32	1.24135	0.106	1723.4	c19:0	5.3
731	BR070	200uL solvent	2uL inj	20uL IS	31	8663.83	9.75037	0.015	1758.3	c20:4w6	0.8
732	BR071	200uL solvent	2uL inj	20uL IS	5	-29.71	1.07310	4.017	704.7	c12:0	200.0
732	BR071	200uL solvent	2uL inj	20uL IS	6	6258.35	7.50551	0.033	960.6		1.6
732	BR071	200uL solvent	2uL inj	20uL IS	7	118.25	1.23472	0.132	972.1	c14:1	6.6
732	BR071	200uL solvent	2uL inj	20uL IS	8	3189.95	4.47460	0.073	1019.3	c14:0	3.6
732	BR071	200uL solvent	2uL inj	20uL IS	9	8461.29	9.56556	0.048	1083.2	br15:1	2.4
732	BR071	200uL solvent	2uL inj	20uL IS	10	7853.56	9.00647	0.25	1115.6	i15:0	12.4
732	BR071	200uL solvent	2uL inj	20uL IS	11	7896.91	9.04658	0.181	1127.8	a15:0	9.0
732	BR071	200uL solvent	2uL inj	20uL IS	12	3395.82	4.68416	0.035	1172.7	c15:0	1.7
732	BR071	200uL solvent	2uL inj	20uL IS	13	8463.88	9.56793	0.101	1265.5	i16:0	5.0
732	BR071	200uL solvent	2uL inj	20uL IS	14	8044.48	9.18285	0.306	1290.4	c16:1w9c/7c	15.2
732	BR071	200uL solvent	2uL inj	20uL IS	15	4361.40	5.65489	0.082	1304.6	c16:1w5c	4.1
732	BR071	200uL solvent	2uL inj	20uL IS	16	8384.74	9.49552	0.628	1320.9	c16:0	31.3
732	BR071	200uL solvent	2uL inj	20uL IS	17	2422.45	3.68517	0.117	1379.6	12Me16:0	5.8
732	BR071	200uL solvent	2uL inj	20uL IS	18	5063.73	6.34864	0.039	1409.5	i17:0	1.9
732	BR071	200uL solvent	2uL inj	20uL IS	19	4142.73	5.43679	0.073	1421.4	a17:0	3.6
732	BR071	200uL solvent	2uL inj	20uL IS	20	4225.82	5.51977	0.027	1429.8	-	1.3
732	BR071	200uL solvent	2uL inj	20uL IS	21	7245.22	8.43985	0.16	1441.1	cy17:0/17:1w6c	8.0
732	BR071	200uL solvent	2uL inj	20uL IS	22	2563.53	3.83126	0.05	1462.8	c17:0	2.5
732	BR071	200uL solvent	2uL inj	20uL IS	23	20637.04	19.47780	0.041	1537.6	c18:3w6/3w3	2.0
732	BR071	200uL solvent	2uL inj	20uL IS	24	18477.99	17.88175	0.287	1556.2	c18:2w6c/6t	14.3
732	BR071	200uL solvent	2uL inj	20uL IS	25	9532.19	10.53421	0.333	1564.4	c18:1w9t/11	16.6
732	BR071	200uL solvent	2uL inj	20uL IS	26	11465.02	12.23096	0.535	1572.1	c18:1w9c	26.6
732	BR071	200uL solvent	2uL inj	20uL IS	27	5944.88	7.20472	0.143	1599.3	c18:0	7.1
732	BR071	200uL solvent	2uL inj	20uL IS	28	3916.44	5.21002	0.033	1647.5	10Me18:0	1.6
732	BR071	200uL solvent	2uL inj	20uL IS	29	8431.16	9.53801	0.179	1708.2	cy19:0	8.9
732	BR071	200uL solvent	2uL inj	20uL IS	30	453.51	1.59898	0.093	1723.6	c19:0	4.6
732	BR071	200uL solvent	2uL inj	20uL IS	31	116.28	1.23258	0.055	1980.7	c22:0	2.7
732	BR071	200uL solvent	2uL inj	20uL IS	32	402.87	1.54414	0.058	2108.8	c24:0	2.9
733	BR072	200uL solvent	2uL inj	20uL IS	5	-29.71	1.07310	4.006	704.5	c12:0	200.0
733	BR072	200uL solvent	2uL inj	20uL IS	6	16237.49	16.15720	0.006	960.4		0.3
733	BR072	200uL solvent	2uL inj	20uL IS	7	5006.27	6.29226	0.019	1019.1	c14:0	0.9
733	BR072	200uL solvent	2uL inj	20uL IS	8	13051.26	13.57611	0.069	1115.2	i15:0	3.4
733	BR072	200uL solvent	2uL inj	20uL IS	9	21296.56	19.95304	0.072	1127.3	a15:0	3.6
733	BR072	200uL solvent	2uL inj	20uL IS	10	12440.79	13.06334	0.037	1265.1	i16:0	1.8
733	BR072	200uL solvent	2uL inj	20uL IS	11	33770.22	27.99109	0.116	1289.9	c16:1w9c/7c	5.8
733	BR072	200uL solvent	2uL inj	20uL IS	12	12573.68	13.17547	0.03	1304.4	c16:1w5c	1.5
733	BR072	200uL solvent	2uL inj	20uL IS	13	16256.83	16.17240	0.255	1320.3	c16:0	12.7
733	BR072	200uL solvent	2uL inj	20uL IS	14	2381.07	3.64223	0.074	1379.4	12Me16:0	3.7
733	BR072	200uL solvent	2uL inj	20uL IS	15	6476.77	7.71394	0.018	1409.3	i17:0	0.9
733	BR072	200uL solvent	2uL inj	20uL IS	16	10065.03	11.00848	0.024	1421.2	a17:0	1.2
733	BR072	200uL solvent	2uL inj	20uL IS	17	15013.39	15.18403	0.092	1440.8	cy17:0/17:1w6c	4.6
733	BR072	200uL solvent	2uL inj	20uL IS	18	6222.29	7.47100	0.043	1556	c18:2w6c/6t	2.1
733	BR072	200uL solvent	2uL inj	20uL IS	19	6382.78	7.62436	0.083	1563.9	c18:1w9t/11	4.1
733	BR072	200uL solvent	2uL inj	20uL IS	20	14429.14	14.71154	0.26	1571.7	c18:1w9c	13.0
733	BR072	200uL solvent	2uL inj	20uL IS	21	7114.29	8.31698	0.052	1599.1	c18:0	2.6
733	BR072	200uL solvent	2uL inj	20uL IS	22	2800.10	4.07523	0.091	1707.9	cy19:0	4.5
733	BR072	200uL solvent	2uL inj	20uL IS	23	173.46	1.29490	0.07	1723.4	c19:0	3.5
733	BR072	200uL solvent	2uL inj	20uL IS	24	12343.78	12.98128	0.008	1758.3	c20:4w6	0.4
733	BR072	200uL solvent	2uL inj	20uL IS	25	27847.84	24.38605	0.006	1920.9		0.3
734	LH1	200uL solvent	2uL inj	20uL IS	5	-29.71	1.07310	4.946	705.4	c12:0	200.0
734	LH1	200uL solvent	2uL inj	20uL IS	6	4031.19	5.32515	0.018	801.7		0.7
734	LH1	200uL solvent	2uL inj	20uL IS	7	8.20	1.11456	0.132	971.8	c14:1	5.3
734	LH1	200uL solvent	2uL inj	20uL IS	8	1323.71	2.53204	0.089	1019.1	c14:0	3.6
734	LH1	200uL solvent	2uL inj	20uL IS	9	5938.84	7.19890	0.259	1115.4	i15:0	10.5
734	LH1	200uL solvent	2uL inj	20uL IS	10	2805.24	4.08051	0.106	1127.6	a15:0	4.3
734	LH1	200uL solvent	2uL inj	20uL IS	11	2200.78	3.45473	0.068	1265.3	i16:0	2.7
734	LH1	200uL solvent	2uL inj	20uL IS	12	3811.26	5.10425	0.293	1290.2	c16:1w9c/7c	11.8
734	LH1	200uL solvent	2uL inj	20uL IS	13	1706.94	2.93736	0.067	1304.4	c16:1w5c	2.7
734	LH1	200uL solvent	2uL inj	20uL IS	14	3943.76	5.23745	0.88	1321.1	c16:0	35.6
734	LH1	200uL solvent	2uL inj	20uL IS	15	1691.88	2.92149	0.143	1379.6	12Me16:0	5.8
734	LH1	200uL solvent	2uL inj	20uL IS	16	3424.67	4.71345	0.028	1409.5	i17:0	1.1
734	LH1	200uL solvent	2uL inj	20uL IS	17	2261.93	3.51840	0.116	1441.1	cy17:0/17:1w6c	4.7
734	LH1	200uL solvent	2uL inj	20uL IS	18	5689.67	6.95838	0.71	1556.6	c18:2w6c/6t	28.7
734	LH1	200uL solvent	2uL inj	20uL IS	19	5135.85	6.41929	0.571	1564.6	c18:1w9t/11	23.1
734	LH1	200uL solvent	2uL inj	20uL IS	20	4522.89	5.81531	0.443	1572.1	c18:1w9c	17.9
734	LH1	200uL solvent	2uL inj	20uL IS	21	3652.61	4.94426	0.145	1599.1	c18:0	5.9
734	LH1	200uL solvent	2uL inj	20uL IS	22	2446.92	3.71053	0.226	1707.9	cy19:0	9.1
734	LH1	200uL solvent	2uL inj	20uL IS	23	104.09	1.21928	0.105	1723.4	c19:0	4.2
734	LH1	200uL solvent	2uL inj	20uL IS	24	3303.34	4.59013	0.069	1757.1	c20:4w6	2.8
734	LH1	200uL solvent	2uL inj	20uL IS	25	4751.27	6.04125	0.028	1775.9	c20:3w6	1.1
734	LH1	200uL solvent	2uL inj	20uL IS	26	136.09	1.25417	0.066	1980.7	c22:0	2.7
734	LH1	200uL solvent	2uL inj	20uL IS	27	-18.67	1.08518	0.316	1986.8		12.8
734	LH1	200uL solvent	2uL inj	20uL IS	28	479.98	1.62763	0.059	2108.8	c24:0	2.4
736	LH3	200uL solvent	2uL inj	20uL IS	5	-29.71	1.07310	3.376	704.5	c12:0	200.0
736	LH3	200uL solvent	2uL inj	20uL IS	6	104.50	1.21973	0.08	972.1	c14:1	4.7
736	LH3	200uL solvent	2uL inj	20uL IS	7	1886.63	3.12625	0.045	1019.3	c14:0	2.7
736	LH3	200uL solvent	2uL inj	20uL IS	8	7017.70	8.22612	0.164	1115.6	i15:0	9.7
736	LH3	200uL solvent	2uL inj	20uL IS	9	3754.47	5.04704	0.068	1127.8	a15:0	4.0
736	LH3	200uL solvent	2uL inj	20uL IS	10	2379.89	3.64100	0.043	1265.5	i16:0	2.5
736	LH3	200uL solvent	2uL inj	20uL IS	11	4812.97	6.10211	0.161	1290.4	c16:1w9c/7c	9.5
736	LH3	200uL solvent	2uL inj	20uL IS	12	2275.43	3.53245	0.035	1304.6	c16:1w5c	2.1
736	LH3	200uL solvent	2uL inj	20uL IS	13	5136.69	6.42011	0.396	1320.9	c16:0	23.5
736	LH3	200uL solvent	2uL inj	20uL IS	14	1586.70	2.81055	0.091	1379.8	i17:0	5.4
736	LH3	200uL solvent	2uL inj	20uL IS	15	2503.86	3.76952	0.072	1441.3	cy17:0/17:1w6c	4.3
736	LH3	200uL solvent	2uL inj	20uL IS	16	8899.40	9.96436	0.2	1556.2	c18:2w6c/6t	11.8
736	LH3	200uL solvent	2uL inj	20uL IS	17	6212.98	7.46209	0.252	1564.4	c18:1w9t/11	14.9
736	LH3	200uL solvent	2uL inj	20uL IS	18	5796.73	7.06188	0.222	1572.1	c18:1w9c	13.2
736	LH3	200uL solvent	2uL inj	20uL IS	19	4452.63	5.74558	0.073	1599.3	c18:0	4.3
736	LH3	200uL solvent	2uL inj	20uL IS	20	2159.67	3.41187	0.156	1708.2	cy19:0	9.2
736	LH3	200uL solvent	2uL inj	20uL IS	21	141.69	1.26028	0.077	1723.6	c19:0	4.6
736	LH3	200uL solvent	2uL inj	20uL IS	22	4779.13	6.06875	0.019	1757.5	c20:4w6	1.1
738	LH5	200uL solvent	2uL inj	20uL IS	5	-29.71	1.07310	3.556	704.3	c12:0	200.0
738	LH5	200uL solvent	2uL inj	20uL IS	6	589.53	1.74600	0.064	1019.1	c14:0	3.6
738	LH5	200uL solvent	2uL inj	20uL IS	7	3866.91	5.16024	0.156	1115.2	i15:0	8.8
738	LH5	200uL solvent	2uL inj	20uL IS	8	1883.52	3.12299	0.069	1127.6	a15:0	3.9
738	LH5	200uL solvent	2uL inj	20uL IS	9	1542.02	2.76334	0.04	1265.3	i16:0	2.2
738	LH5	200uL solvent	2uL inj	20uL IS	10	2467.89	3.73227	0.175	1290.2	c16:1w9c/7c	9.8
738	LH5	200uL solvent	2uL inj	20uL IS	11	2671.60	3.94286	0.587	1320.7	c16:0	33.0
738	LH5	200uL solvent	2uL inj	20uL IS	12	1223.70	2.42570	0.086	1379.6	i17:0	4.8
738	LH5	200uL solvent	2uL inj	20uL IS	13	1553.01	2.77496	0.08	1441.1	cy17:0/17:1w6c	4.5
738	LH5	200uL solvent	2uL inj	20uL IS	14	3422.69	4.71144	0.509	1556.4	c18:2w6c/6t	28.6
738	LH5	200uL solvent	2uL inj	20uL IS	15	2982.03	4.26202	0.404	1564.4	c18:1w9t/11	22.7
738	LH5	200uL solvent	2uL inj	20uL IS	16	2829.88	4.10585	0.287	1571.9	c18:1w9c	16.1
738	LH5	200uL solvent	2uL inj	20uL IS	17	2138.37	3.38964	0.097	1599.1	c18:0	5.5
738	LH5	200uL solvent	2uL inj	20uL IS	18	1735.67	2.96761	0.141	1707.9	cy19:0	7.9
738	LH5	200uL solvent	2uL inj	20uL IS	19	78.55	1.19141	0.073	1723.4	c19:0	4.1
742	LH9	200uL solvent	2uL inj	20uL IS	5	-29.71	1.07310	3.65	704.1	c12:0	200.0
742	LH9	200uL solvent	2uL inj	20uL IS	6	24.44	1.13231	0.094	971.6	c14:1	5.2
742	LH9	200uL solvent	2uL inj	20uL IS	7	610.66	1.76880	0.093	1018.9	c14:0	5.1
742	LH9	200uL solvent	2uL inj	20uL IS	8	3282.23	4.56865	0.276	1115.2	i15:0	15.1
742	LH9	200uL solvent	2uL inj	20uL IS	9	1565.66	2.78832	0.119	1127.3	a15:0	6.5
742	LH9	200uL solvent	2uL inj	20uL IS	10	1425.55	2.64008	0.077	1265.1	i16:0	4.2
742	LH9	200uL solvent	2uL inj	20uL IS	11	2065.07	3.31310	0.29	1289.9	c16:1w9c/7c	15.9
742	LH9	200uL solvent	2uL inj	20uL IS	12	848.58	2.02479	0.07	1304.2	c16:1w5c	3.8
742	LH9	200uL solvent	2uL inj	20uL IS	13	3058.23	4.34004	0.698	1320.7	c16:0	38.2
742	LH9	200uL solvent	2uL inj	20uL IS	14	981.09	2.16679	0.121	1379.4	12Me16:0	6.6
742	LH9	200uL solvent	2uL inj	20uL IS	15	2523.38	3.78972	0.028	1409.1	i17:0	1.5
742	LH9	200uL solvent	2uL inj	20uL IS	16	1070.81	2.26270	0.122	1440.6	cy17:0/17:1w6c	6.7
742	LH9	200uL solvent	2uL inj	20uL IS	17	4230.91	5.52486	0.575	1556.2	c18:2w6c/6t	31.5
742	LH9	200uL solvent	2uL inj	20uL IS	18	3433.25	4.72215	0.496	1564.2	c18:1w9t/11	27.2
742	LH9	200uL solvent	2uL inj	20uL IS	19	2925.55	4.20411	0.459	1571.7	c18:1w9c	25.2
742	LH9	200uL solvent	2uL inj	20uL IS	20	2325.46	3.58447	0.131	1598.8	c18:0	7.2
742	LH9	200uL solvent	2uL inj	20uL IS	21	1286.02	2.49199	0.22	1707.7	cy19:0	12.1
742	LH9	200uL solvent	2uL inj	20uL IS	22	117.24	1.23362	0.083	1723.2	c19:0	4.5
746	LH13	200uL solvent	2uL inj	20uL IS	5	-29.71	1.07310	3.076	703.5	c12:0	200.0
746	LH13	200uL solvent	2uL inj	20uL IS	6	6868.20	8.08514	0.08	1114.8	i15:0	5.2
746	LH13	200uL solvent	2uL inj	20uL IS	7	4607.84	5.89948	0.06	1126.9	a15:0	3.9
746	LH13	200uL solvent	2uL inj	20uL IS	8	4367.09	5.66055	0.035	1264.7	i16:0	2.3
746	LH13	200uL solvent	2uL inj	20uL IS	9	4940.12	6.22727	0.147	1289.5	c16:1w9c/7c	9.6
746	LH13	200uL solvent	2uL inj	20uL IS	10	2636.47	3.90661	0.047	1304	c16:1w5c	3.1
746	LH13	200uL solvent	2uL inj	20uL IS	11	4202.89	5.49689	0.585	1320.3	c16:0	38.0
746	LH13	200uL solvent	2uL inj	20uL IS	12	3013.62	4.29437	0.022	1420.8	a17:0	1.4
746	LH13	200uL solvent	2uL inj	20uL IS	13	2471.46	3.73596	0.102	1440.4	cy17:0/17:1w6c	6.6
746	LH13	200uL solvent	2uL inj	20uL IS	14	4472.46	5.76527	0.506	1555.8	c18:2w6c/6t	32.9
746	LH13	200uL solvent	2uL inj	20uL IS	15	3670.63	4.96246	0.415	1563.9	c18:1w9t/11	27.0
746	LH13	200uL solvent	2uL inj	20uL IS	16	4400.38	5.69366	0.338	1571.3	c18:1w9c	22.0
746	LH13	200uL solvent	2uL inj	20uL IS	17	2835.26	4.11138	0.119	1598.4	c18:0	7.7
746	LH13	200uL solvent	2uL inj	20uL IS	18	4367.07	5.66053	0.079	1707.3	cy19:0	5.1
747	LH14	200uL solvent	2uL inj	20uL IS	5	-29.71	1.07310	3.061	703.7	c12:0	200.0
747	LH14	200uL solvent	2uL inj	20uL IS	6	10956.17	11.79054	0.028	1115	i15:0	1.8
747	LH14	200uL solvent	2uL inj	20uL IS	7	29028.34	25.13316	0.043	1127.1	a15:0	2.8
747	LH14	200uL solvent	2uL inj	20uL IS	8	17147.40	16.86624	0.014	1265.1	i16:0	0.9
747	LH14	200uL solvent	2uL inj	20uL IS	9	39211.19	31.01283	0.036	1289.9	c16:1w9c/7c	2.4
747	LH14	200uL solvent	2uL inj	20uL IS	10	13659.45	14.08099	0.096	1320.3	c16:0	6.3
747	LH14	200uL solvent	2uL inj	20uL IS	11	18358.15	17.79131	0.008	1421	a17:0	0.5
747	LH14	200uL solvent	2uL inj	20uL IS	12	7739.37	8.90065	0.023	1440.6	cy17:0/17:1w6c	1.5
747	LH14	200uL solvent	2uL inj	20uL IS	13	9343.85	10.36536	0.012	1556.2	c18:2w6c/6t	0.8
747	LH14	200uL solvent	2uL inj	20uL IS	14	7225.69	8.42155	0.03	1563.9	c18:1w9t/11	2.0
747	LH14	200uL solvent	2uL inj	20uL IS	15	14258.92	14.57290	0.054	1571.7	c18:1w9c	3.5
749	LH2	200uL solvent	4uL inj	20uL IS	5	-29.71	1.07310	5.847	705.2	c12:0	200.0
749	LH2	200uL solvent	4uL inj	20uL IS	6	58.37	1.16938	0.127	971.6	c14:1	4.3
749	LH2	200uL solvent	4uL inj	20uL IS	7	2651.92	3.92256	0.038	1018.9	c14:0	1.3
749	LH2	200uL solvent	4uL inj	20uL IS	8	9192.35	10.22907	0.093	1115	i15:0	3.2
749	LH2	200uL solvent	4uL inj	20uL IS	9	17917.64	17.45713	0.088	1127.1	a15:0	3.0
749	LH2	200uL solvent	4uL inj	20uL IS	10	8373.95	9.48564	0.049	1265.1	i16:0	1.7
749	LH2	200uL solvent	4uL inj	20uL IS	11	19855.94	18.90759	0.126	1289.9	c16:1w9c/7c	4.3
749	LH2	200uL solvent	4uL inj	20uL IS	12	5624.55	6.89531	0.044	1304.2	c16:1w5c	1.5
749	LH2	200uL solvent	4uL inj	20uL IS	13	9344.82	10.36623	0.324	1320.3	c16:0	11.1
749	LH2	200uL solvent	4uL inj	20uL IS	14	1607.52	2.83253	0.107	1379.2	12Me16:0	3.7
749	LH2	200uL solvent	4uL inj	20uL IS	15	4834.38	6.12321	0.02	1409.3	i17:0	0.7
749	LH2	200uL solvent	4uL inj	20uL IS	16	8189.53	9.31641	0.021	1421.2	a17:0	0.7
749	LH2	200uL solvent	4uL inj	20uL IS	17	6234.29	7.48249	0.079	1440.8	cy17:0/17:1w6c	2.7
749	LH2	200uL solvent	4uL inj	20uL IS	18	4857.87	6.14635	0.049	1556	c18:2w6c/6t	1.7
749	LH2	200uL solvent	4uL inj	20uL IS	19	4719.05	6.00944	0.12	1563.9	c18:1w9t/11	4.1
749	LH2	200uL solvent	4uL inj	20uL IS	20	10195.22	11.12360	0.241	1571.7	c18:1w9c	8.2
749	LH2	200uL solvent	4uL inj	20uL IS	21	4757.60	6.04751	0.063	1598.8	c18:0	2.2
749	LH2	200uL solvent	4uL inj	20uL IS	22	2818.27	4.09391	0.04	1647.5	10Me18:0	1.4
749	LH2	200uL solvent	4uL inj	20uL IS	23	2010.63	3.25616	0.106	1707.7	cy19:0	3.6
749	LH2	200uL solvent	4uL inj	20uL IS	24	91.78	1.20585	0.131	1723.4	c19:0	4.5
750	LH4	200uL solvent	4uL inj	20uL IS	5	-29.71	1.07310	6.057	705.4	c12:0	200.0
750	LH4	200uL solvent	4uL inj	20uL IS	6	66.48	1.17824	0.141	971.4	c14:1	4.7
750	LH4	200uL solvent	4uL inj	20uL IS	7	2866.53	4.14351	0.038	1018.9	c14:0	1.3
750	LH4	200uL solvent	4uL inj	20uL IS	8	9297.36	10.32358	0.097	1115	i15:0	3.2
750	LH4	200uL solvent	4uL inj	20uL IS	9	17901.98	17.44520	0.1	1127.1	a15:0	3.3
750	LH4	200uL solvent	4uL inj	20uL IS	10	6600.63	7.83173	0.049	1264.9	i16:0	1.6
750	LH4	200uL solvent	4uL inj	20uL IS	11	17305.30	16.98806	0.101	1289.7	c16:1w9c/7c	3.3
750	LH4	200uL solvent	4uL inj	20uL IS	12	5340.07	6.61880	0.035	1304	c16:1w5c	1.2
750	LH4	200uL solvent	4uL inj	20uL IS	13	8117.57	9.25020	0.316	1320.3	c16:0	10.4
750	LH4	200uL solvent	4uL inj	20uL IS	14	1604.84	2.82970	0.107	1379.2	12Me16:0	3.5
750	LH4	200uL solvent	4uL inj	20uL IS	15	4323.09	5.61675	0.022	1409.1	i17:0	0.7
750	LH4	200uL solvent	4uL inj	20uL IS	16	7204.92	8.40207	0.023	1421	a17:0	0.8
750	LH4	200uL solvent	4uL inj	20uL IS	17	6334.87	7.57863	0.086	1440.6	cy17:0/17:1w6c	2.8
750	LH4	200uL solvent	4uL inj	20uL IS	18	3790.25	5.08310	0.059	1555.8	c18:2w6c/6t	1.9
750	LH4	200uL solvent	4uL inj	20uL IS	19	4089.22	5.38326	0.12	1563.7	c18:1w9t/11	4.0
750	LH4	200uL solvent	4uL inj	20uL IS	20	9438.10	10.44994	0.208	1571.5	c18:1w9c	6.9
750	LH4	200uL solvent	4uL inj	20uL IS	21	4664.97	5.95600	0.061	1598.6	c18:0	2.0
750	LH4	200uL solvent	4uL inj	20uL IS	22	2453.86	3.71773	0.04	1647.3	10Me18:0	1.3
750	LH4	200uL solvent	4uL inj	20uL IS	23	2226.62	3.48164	0.092	1707.7	cy19:0	3.0
750	LH4	200uL solvent	4uL inj	20uL IS	24	78.94	1.19184	0.134	1723.2	c19:0	4.4
751	LH6	200uL solvent	4uL inj	20uL IS	5	-29.71	1.07310	6.081	705.4	c12:0	200.0
751	LH6	200uL solvent	4uL inj	20uL IS	6	33.44	1.14215	0.118	971.4	c14:1	3.9
751	LH6	200uL solvent	4uL inj	20uL IS	7	2570.15	3.83810	0.027	1018.9	c14:0	0.9
751	LH6	200uL solvent	4uL inj	20uL IS	8	8862.33	9.93076	0.068	1114.8	i15:0	2.2
751	LH6	200uL solvent	4uL inj	20uL IS	9	15139.15	15.28505	0.076	1127.1	a15:0	2.5
751	LH6	200uL solvent	4uL inj	20uL IS	10	8492.01	9.59364	0.033	1264.9	i16:0	1.1
751	LH6	200uL solvent	4uL inj	20uL IS	11	16697.97	16.51753	0.092	1289.7	c16:1w9c/7c	3.0
751	LH6	200uL solvent	4uL inj	20uL IS	12	4308.59	5.60231	0.041	1304	c16:1w5c	1.3
751	LH6	200uL solvent	4uL inj	20uL IS	13	7411.96	8.59586	0.245	1320	c16:0	8.1
751	LH6	200uL solvent	4uL inj	20uL IS	14	868.82	2.04651	0.071	1379	12Me16:0	2.3
751	LH6	200uL solvent	4uL inj	20uL IS	15	6066.81	7.32195	0.029	1420.8	a17:0	1.0
751	LH6	200uL solvent	4uL inj	20uL IS	16	3906.69	5.20022	0.056	1440.4	cy17:0/17:1w6c	1.8
751	LH6	200uL solvent	4uL inj	20uL IS	17	6054.42	7.31005	0.053	1555.8	c18:2w6c/6t	1.7
751	LH6	200uL solvent	4uL inj	20uL IS	18	5149.20	6.43236	0.105	1563.7	c18:1w9t/11	3.5
751	LH6	200uL solvent	4uL inj	20uL IS	19	8925.35	9.98787	0.17	1571.3	c18:1w9c	5.6
751	LH6	200uL solvent	4uL inj	20uL IS	20	4632.68	5.92406	0.045	1598.6	c18:0	1.5
751	LH6	200uL solvent	4uL inj	20uL IS	21	1561.15	2.78356	0.079	1707.5	cy19:0	2.6
751	LH6	200uL solvent	4uL inj	20uL IS	22	53.83	1.16442	0.118	1723.2	c19:0	3.9
752	LH7	200uL solvent	4uL inj	20uL IS	5	-29.71	1.07310	5.61	705.4	c12:0	200.0
752	LH7	200uL solvent	4uL inj	20uL IS	6	7106.64	8.30979	0.078	1115.2	i15:0	2.8
752	LH7	200uL solvent	4uL inj	20uL IS	7	4115.87	5.40993	0.037	1127.3	a15:0	1.3
752	LH7	200uL solvent	4uL inj	20uL IS	8	3669.90	4.96173	0.02	1265.3	i16:0	0.7
752	LH7	200uL solvent	4uL inj	20uL IS	9	5525.56	6.79928	0.075	1290.2	c16:1w9c/7c	2.7
752	LH7	200uL solvent	4uL inj	20uL IS	10	5741.63	7.00864	0.235	1320.5	c16:0	8.4
752	LH7	200uL solvent	4uL inj	20uL IS	11	2438.53	3.70183	0.043	1440.8	cy17:0/17:1w6c	1.5
752	LH7	200uL solvent	4uL inj	20uL IS	12	8434.14	9.54073	0.138	1556	c18:2w6c/6t	4.9
752	LH7	200uL solvent	4uL inj	20uL IS	13	6740.57	7.96444	0.163	1564.2	c18:1w9t/11	5.8
752	LH7	200uL solvent	4uL inj	20uL IS	14	6242.89	7.49072	0.155	1571.7	c18:1w9c	5.5
752	LH7	200uL solvent	4uL inj	20uL IS	15	4427.95	5.72107	0.053	1599.1	c18:0	1.9
752	LH7	200uL solvent	4uL inj	20uL IS	16	2812.97	4.08846	0.069	1707.9	cy19:0	2.5
752	LH7	200uL solvent	4uL inj	20uL IS	17	-18.77	1.08508	0.189	1986.5	c22:0	6.7
753	LH8	200uL solvent	4uL inj	20uL IS	5	-29.71	1.07310	5.956	705.2	c12:0	200.0
753	LH8	200uL solvent	4uL inj	20uL IS	6	16686.62	16.50869	0.008	959.9		0.3
753	LH8	200uL solvent	4uL inj	20uL IS	7	110.80	1.22660	0.131	971.2	c14:1	4.4
753	LH8	200uL solvent	4uL inj	20uL IS	8	4010.22	5.30413	0.037	1018.7	c14:0	1.2
753	LH8	200uL solvent	4uL inj	20uL IS	9	9418.05	10.43195	0.104	1114.8	i15:0	3.5
753	LH8	200uL solvent	4uL inj	20uL IS	10	25038.96	22.54697	0.13	1126.9	a15:0	4.4
753	LH8	200uL solvent	4uL inj	20uL IS	11	4727.13	6.01743	0.023	1172.3	c15:0	0.8
753	LH8	200uL solvent	4uL inj	20uL IS	12	12574.86	13.17647	0.057	1264.9	i16:0	1.9
753	LH8	200uL solvent	4uL inj	20uL IS	13	28665.82	24.90531	0.149	1289.5	c16:1w9c/7c	5.0
753	LH8	200uL solvent	4uL inj	20uL IS	14	7191.80	8.38977	0.055	1303.7	c16:1w5c	1.8
753	LH8	200uL solvent	4uL inj	20uL IS	15	12866.07	13.42120	0.366	1320	c16:0	12.3
753	LH8	200uL solvent	4uL inj	20uL IS	16	2043.56	3.29061	0.11	1379	12Me16:0	3.7
753	LH8	200uL solvent	4uL inj	20uL IS	17	4578.00	5.86993	0.031	1383.4	-	1.0
753	LH8	200uL solvent	4uL inj	20uL IS	18	6890.82	8.10650	0.021	1408.9	i17:0	0.7
753	LH8	200uL solvent	4uL inj	20uL IS	19	14980.07	15.15723	0.028	1420.8	a17:0	0.9
753	LH8	200uL solvent	4uL inj	20uL IS	20	8356.15	9.46933	0.083	1440.4	cy17:0/17:1w6c	2.8
753	LH8	200uL solvent	4uL inj	20uL IS	21	2659.66	3.93054	0.028	1462.6	c17:0	0.9
753	LH8	200uL solvent	4uL inj	20uL IS	22	8743.34	9.82271	0.058	1555.6	c18:2w6c/6t	1.9
753	LH8	200uL solvent	4uL inj	20uL IS	23	6521.17	7.75620	0.113	1563.7	c18:1w9t/11	3.8
753	LH8	200uL solvent	4uL inj	20uL IS	24	12034.56	12.71873	0.266	1571.3	c18:1w9c	8.9
753	LH8	200uL solvent	4uL inj	20uL IS	25	6313.07	7.55782	0.067	1598.6	c18:0	2.2
753	LH8	200uL solvent	4uL inj	20uL IS	26	3343.10	4.63058	0.035	1647.3	10Me18:0	1.2
753	LH8	200uL solvent	4uL inj	20uL IS	27	2091.39	3.34059	0.086	1707.5	cy19:0	2.9
753	LH8	200uL solvent	4uL inj	20uL IS	28	99.23	1.21398	0.143	1723.2	c19:0	4.8
754	LH10	200uL solvent	4uL inj	20uL IS	5	-29.71	1.07310	5.555	705	c12:0	200.0
754	LH10	200uL solvent	4uL inj	20uL IS	6	10080.44	11.02212	0.033	1114.8	i15:0	1.2
754	LH10	200uL solvent	4uL inj	20uL IS	7	17014.02	16.76305	0.043	1126.9	a15:0	1.5
754	LH10	200uL solvent	4uL inj	20uL IS	8	13698.87	14.11351	0.014	1264.9	i16:0	0.5
754	LH10	200uL solvent	4uL inj	20uL IS	9	24431.36	22.13733	0.041	1289.7	c16:1w9c/7c	1.5
754	LH10	200uL solvent	4uL inj	20uL IS	10	6877.88	8.09428	0.018	1303.7	c16:1w5c	0.6
754	LH10	200uL solvent	4uL inj	20uL IS	11	10069.66	11.01258	0.127	1320	c16:0	4.6
754	LH10	200uL solvent	4uL inj	20uL IS	12	12907.82	13.45617	0.01	1421	a17:0	0.4
754	LH10	200uL solvent	4uL inj	20uL IS	13	7215.21	8.41172	0.029	1440.4	cy17:0/17:1w6c	1.0
754	LH10	200uL solvent	4uL inj	20uL IS	14	8159.42	9.28871	0.023	1555.8	c18:2w6c/6t	0.8
754	LH10	200uL solvent	4uL inj	20uL IS	15	6819.46	8.03908	0.053	1563.7	c18:1w9t/11	1.9
754	LH10	200uL solvent	4uL inj	20uL IS	16	10779.85	11.63690	0.111	1571.3	c18:1w9c	4.0
754	LH10	200uL solvent	4uL inj	20uL IS	17	5852.19	7.11540	0.027	1598.6	c18:0	1.0
754	LH10	200uL solvent	4uL inj	20uL IS	18	1974.01	3.21783	0.037	1707.5	cy19:0	1.3
754	LH10	200uL solvent	4uL inj	20uL IS	19	87.03	1.20067	0.07	1723.2	c19:0	2.5
755	LH11	200uL solvent	4uL inj	20uL IS	5	-29.71	1.07310	5.567	705	c12:0	200.0
755	LH11	200uL solvent	4uL inj	20uL IS	6	7446.86	8.62844	0.041	1114.8	i15:0	1.5
755	LH11	200uL solvent	4uL inj	20uL IS	7	5125.30	6.40897	0.05	1289.9	c16:1w9c/7c	1.8
755	LH11	200uL solvent	4uL inj	20uL IS	8	3940.73	5.23441	0.173	1320	c16:0	6.2
755	LH11	200uL solvent	4uL inj	20uL IS	9	2402.21	3.66417	0.027	1440.4	cy17:0/17:1w6c	1.0
755	LH11	200uL solvent	4uL inj	20uL IS	10	5444.39	6.72040	0.072	1555.8	c18:2w6c/6t	2.6
755	LH11	200uL solvent	4uL inj	20uL IS	11	4747.39	6.03742	0.092	1563.7	c18:1w9t/11	3.3
755	LH11	200uL solvent	4uL inj	20uL IS	12	4755.62	6.04555	0.101	1571.5	c18:1w9c	3.6
755	LH11	200uL solvent	4uL inj	20uL IS	13	3229.82	4.51525	0.038	1598.6	c18:0	1.4
755	LH11	200uL solvent	4uL inj	20uL IS	14	2988.77	4.26892	0.038	1707.7	cy19:0	1.4
755	LH11	200uL solvent	4uL inj	20uL IS	15	-12.62	1.09180	0.168	1986.1	c22:0	6.0
756	LH12	200uL solvent	4uL inj	20uL IS	5	-29.71	1.07310	5.386	705	c12:0	200.0
756	LH12	200uL solvent	4uL inj	20uL IS	6	69.92	1.18198	0.115	971.4	c14:1	4.3
756	LH12	200uL solvent	4uL inj	20uL IS	7	2737.35	4.01063	0.031	1018.9	c14:0	1.2
756	LH12	200uL solvent	4uL inj	20uL IS	8	9575.40	10.57286	0.07	1114.8	i15:0	2.6
756	LH12	200uL solvent	4uL inj	20uL IS	9	16999.36	16.75169	0.074	1126.9	a15:0	2.7
756	LH12	200uL solvent	4uL inj	20uL IS	10	9356.98	10.37715	0.033	1264.9	i16:0	1.2
756	LH12	200uL solvent	4uL inj	20uL IS	11	26923.35	23.79047	0.088	1289.7	c16:1w9c/7c	3.3
756	LH12	200uL solvent	4uL inj	20uL IS	12	6798.82	8.01956	0.038	1304	c16:1w5c	1.4
756	LH12	200uL solvent	4uL inj	20uL IS	13	10946.17	11.78183	0.246	1320	c16:0	9.1
756	LH12	200uL solvent	4uL inj	20uL IS	14	1487.40	2.70557	0.051	1379	12Me16:0	1.9
756	LH12	200uL solvent	4uL inj	20uL IS	15	6880.41	8.09666	0.013	1409.1	i17:0	0.5
756	LH12	200uL solvent	4uL inj	20uL IS	16	10509.74	11.40048	0.017	1420.8	a17:0	0.6
756	LH12	200uL solvent	4uL inj	20uL IS	17	8705.73	9.78850	0.046	1440.4	cy17:0/17:1w6c	1.7
756	LH12	200uL solvent	4uL inj	20uL IS	18	7909.84	9.05853	0.043	1555.8	c18:2w6c/6t	1.6
756	LH12	200uL solvent	4uL inj	20uL IS	19	6192.25	7.44224	0.084	1563.7	c18:1w9t/11	3.1
756	LH12	200uL solvent	4uL inj	20uL IS	20	11275.32	12.06729	0.149	1571.3	c18:1w9c	5.5
756	LH12	200uL solvent	4uL inj	20uL IS	21	5651.89	6.92180	0.046	1598.6	c18:0	1.7
756	LH12	200uL solvent	4uL inj	20uL IS	22	1843.41	3.08088	0.051	1707.5	cy19:0	1.9
756	LH12	200uL solvent	4uL inj	20uL IS	23	98.98	1.21371	0.089	1723.2	c19:0	3.3
759	LH16	200uL solvent	4uL inj	20uL IS	5	-29.71	1.07310	6.705	705.4	c12:0	200.0
759	LH16	200uL solvent	4uL inj	20uL IS	6	13588.20	14.02214	0.007	959.5		0.2
759	LH16	200uL solvent	4uL inj	20uL IS	7	49.91	1.16014	0.143	971	c14:1	4.3
759	LH16	200uL solvent	4uL inj	20uL IS	8	3674.32	4.96618	0.026	1018.2	c14:0	0.8
759	LH16	200uL solvent	4uL inj	20uL IS	9	9580.56	10.57747	0.062	1114.4	i15:0	1.8
759	LH16	200uL solvent	4uL inj	20uL IS	10	18941.40	18.22963	0.081	1126.7	a15:0	2.4
759	LH16	200uL solvent	4uL inj	20uL IS	11	11910.79	12.61319	0.036	1264.4	i16:0	1.1
759	LH16	200uL solvent	4uL inj	20uL IS	12	23449.69	21.46624	0.089	1289.3	c16:1w9c/7c	2.7
759	LH16	200uL solvent	4uL inj	20uL IS	13	6129.00	7.38163	0.037	1303.5	c16:1w5c	1.1
759	LH16	200uL solvent	4uL inj	20uL IS	14	11357.29	12.13808	0.205	1319.6	c16:0	6.1
759	LH16	200uL solvent	4uL inj	20uL IS	15	2068.05	3.31621	0.068	1378.6	12Me16:0	2.0
759	LH16	200uL solvent	4uL inj	20uL IS	16	6881.40	8.09760	0.015	1408.7	i17:0	0.4
759	LH16	200uL solvent	4uL inj	20uL IS	17	12249.60	12.90149	0.019	1420.6	a17:0	0.6
759	LH16	200uL solvent	4uL inj	20uL IS	18	5919.45	7.18023	0.05	1440.2	cy17:0/17:1w6c	1.5
759	LH16	200uL solvent	4uL inj	20uL IS	19	8789.77	9.86490	0.031	1555.6	c18:2w6c/6t	0.9
759	LH16	200uL solvent	4uL inj	20uL IS	20	6904.02	8.11896	0.07	1563.3	c18:1w9t/11	2.1
759	LH16	200uL solvent	4uL inj	20uL IS	21	11906.82	12.60980	0.122	1571.3	c18:1w9c	3.6
759	LH16	200uL solvent	4uL inj	20uL IS	22	6115.67	7.36884	0.036	1598.4	c18:0	1.1
759	LH16	200uL solvent	4uL inj	20uL IS	23	2338.50	3.59802	0.038	1707.3	cy19:0	1.1
759	LH16	200uL solvent	4uL inj	20uL IS	24	77.64	1.19041	0.111	1723	c19:0	3.3
760	LH17	200uL solvent	4uL inj	20uL IS	5	-29.71	1.07310	4.871	704.7	c12:0	200.0
760	LH17	200uL solvent	4uL inj	20uL IS	6	2232.73	3.48800	0.081	1114.8	i15:0	3.3
760	LH17	200uL solvent	4uL inj	20uL IS	7	1728.36	2.95992	0.043	1126.9	a15:0	1.8
760	LH17	200uL solvent	4uL inj	20uL IS	8	1507.07	2.72639	0.138	1289.9	c16:1w9c/7c	5.7
760	LH17	200uL solvent	4uL inj	20uL IS	9	1196.86	2.39712	0.678	1320.5	c16:0	27.8
760	LH17	200uL solvent	4uL inj	20uL IS	10	813.57	1.98721	0.067	1440.6	cy17:0/17:1w6c	2.8
760	LH17	200uL solvent	4uL inj	20uL IS	11	529.52	1.68120	1.227	1556.8	c18:2w6c/6t	50.4
760	LH17	200uL solvent	4uL inj	20uL IS	12	848.18	2.02437	0.702	1564.6	c18:1w9t/11	28.8
760	LH17	200uL solvent	4uL inj	20uL IS	13	962.79	2.14720	0.367	1571.5	c18:1w9c	15.1
760	LH17	200uL solvent	4uL inj	20uL IS	14	903.09	2.08326	0.131	1598.6	c18:0	5.4
760	LH17	200uL solvent	4uL inj	20uL IS	15	1206.22	2.40710	0.063	1707.5	cy19:0	2.6
760	LH17	200uL solvent	4uL inj	20uL IS	16	16.48	1.12362	0.091	1723.2	c19:0	3.7
761	LH17B	200uL solvent	4uL inj	20uL IS	5	-29.71	1.07310	5.545	704.7	c12:0	200.0
761	LH17B	200uL solvent	4uL inj	20uL IS	6	19.39	1.12680	0.08	971.2	c14:1	2.9
761	LH17B	200uL solvent	4uL inj	20uL IS	7	317.15	1.45115	0.07	1018.5	c14:0	2.5
761	LH17B	200uL solvent	4uL inj	20uL IS	8	1868.84	3.10758	0.108	1114.6	i15:0	3.9
761	LH17B	200uL solvent	4uL inj	20uL IS	9	1274.33	2.47957	0.053	1126.9	a15:0	1.9
761	LH17B	200uL solvent	4uL inj	20uL IS	10	1154.77	2.35228	0.179	1289.5	c16:1w9c/7c	6.5
761	LH17B	200uL solvent	4uL inj	20uL IS	11	1354.90	2.56516	0.88	1320.3	c16:0	31.7
761	LH17B	200uL solvent	4uL inj	20uL IS	12	789.67	1.96153	0.086	1440.4	cy17:0/17:1w6c	3.1
761	LH17B	200uL solvent	4uL inj	20uL IS	13	730.39	1.89779	1.505	1556.8	c18:2w6c/6t	54.3
761	LH17B	200uL solvent	4uL inj	20uL IS	14	1093.72	2.28716	0.89	1564.4	c18:1w9t/11	32.1
761	LH17B	200uL solvent	4uL inj	20uL IS	15	1028.66	2.21766	0.471	1571.5	c18:1w9c	17.0
761	LH17B	200uL solvent	4uL inj	20uL IS	16	957.45	2.14148	0.165	1598.4	c18:0	6.0
761	LH17B	200uL solvent	4uL inj	20uL IS	17	1019.53	2.20791	0.088	1707.3	cy19:0	3.2
761	LH17B	200uL solvent	4uL inj	20uL IS	18	10.92	1.11753	0.1	1723	c19:0	3.6
762	LH18	200uL solvent	4uL inj	20uL IS	5	-29.71	1.07310	5.486	704.7	c12:0	200.0
762	LH18	200uL solvent	4uL inj	20uL IS	6	64.40	1.17597	0.109	971	c14:1	4.0
762	LH18	200uL solvent	4uL inj	20uL IS	7	3780.49	5.07326	0.022	1018.2	c14:0	0.8
762	LH18	200uL solvent	4uL inj	20uL IS	8	9911.30	10.87217	0.049	1114.6	i15:0	1.8
762	LH18	200uL solvent	4uL inj	20uL IS	9	22897.52	21.08366	0.068	1126.7	a15:0	2.5
762	LH18	200uL solvent	4uL inj	20uL IS	10	12851.76	13.40920	0.027	1264.4	i16:0	1.0
762	LH18	200uL solvent	4uL inj	20uL IS	11	26044.20	23.21533	0.063	1289.3	c16:1w9c/7c	2.3
762	LH18	200uL solvent	4uL inj	20uL IS	12	7194.11	8.39193	0.023	1303.5	c16:1w5c	0.8
762	LH18	200uL solvent	4uL inj	20uL IS	13	11996.93	12.68667	0.147	1319.6	c16:0	5.4
762	LH18	200uL solvent	4uL inj	20uL IS	14	1455.54	2.67185	0.041	1378.6	12Me16:0	1.5
762	LH18	200uL solvent	4uL inj	20uL IS	15	15626.76	15.67447	0.014	1420.6	a17:0	0.5
762	LH18	200uL solvent	4uL inj	20uL IS	16	7718.35	8.88114	0.034	1440.2	cy17:0/17:1w6c	1.2
762	LH18	200uL solvent	4uL inj	20uL IS	17	6495.33	7.73161	0.02	1555.6	c18:2w6c/6t	0.7
762	LH18	200uL solvent	4uL inj	20uL IS	18	6001.49	7.25918	0.051	1563.5	c18:1w9t/11	1.9
762	LH18	200uL solvent	4uL inj	20uL IS	19	11513.77	12.27292	0.089	1571.1	c18:1w9c	3.2
762	LH18	200uL solvent	4uL inj	20uL IS	20	5766.28	7.03246	0.027	1598.4	c18:0	1.0
762	LH18	200uL solvent	4uL inj	20uL IS	21	84.14	1.19751	0.078	1723	c19:0	2.8
763	LH19	200uL solvent	4uL inj	20uL IS	5	-29.71	1.07310	5.486	705	c12:0	200.0
763	LH19	200uL solvent	4uL inj	20uL IS	6	3399.42	4.68781	0.092	1114.8	i15:0	3.4
763	LH19	200uL solvent	4uL inj	20uL IS	7	3055.85	4.33760	0.059	1126.9	a15:0	2.2
763	LH19	200uL solvent	4uL inj	20uL IS	8	3926.23	5.21986	0.034	1264.7	i16:0	1.2
763	LH19	200uL solvent	4uL inj	20uL IS	9	3875.67	5.16905	0.105	1289.7	c16:1w9c/7c	3.8
763	LH19	200uL solvent	4uL inj	20uL IS	10	1661.63	2.88961	0.068	1304	c16:1w5c	2.5
763	LH19	200uL solvent	4uL inj	20uL IS	11	3626.57	4.91795	0.315	1320	c16:0	11.5
763	LH19	200uL solvent	4uL inj	20uL IS	12	2746.82	4.02039	0.081	1440.4	cy17:0/17:1w6c	3.0
763	LH19	200uL solvent	4uL inj	20uL IS	13	3292.15	4.57874	0.177	1555.6	c18:2w6c/6t	6.5
763	LH19	200uL solvent	4uL inj	20uL IS	14	3058.86	4.34068	0.168	1563.7	c18:1w9t/11	6.1
763	LH19	200uL solvent	4uL inj	20uL IS	15	4305.32	5.59905	0.209	1571.3	c18:1w9c	7.6
763	LH19	200uL solvent	4uL inj	20uL IS	16	2566.63	3.83445	0.067	1598.6	c18:0	2.4
763	LH19	200uL solvent	4uL inj	20uL IS	17	3238.61	4.52421	0.061	1707.3	cy19:0	2.2
764	LH20	200uL solvent	4uL inj	20uL IS	5	-29.71	1.07310	5.687	704.7	c12:0	200.0
764	LH20	200uL solvent	4uL inj	20uL IS	6	18149.18	17.63311	0.01	959.3		0.4
764	LH20	200uL solvent	4uL inj	20uL IS	7	136.76	1.25490	0.137	971	c14:1	4.8
764	LH20	200uL solvent	4uL inj	20uL IS	8	6241.21	7.48911	0.028	1018.2	c14:0	1.0
764	LH20	200uL solvent	4uL inj	20uL IS	9	11102.75	11.91786	0.013	1083	br15:1	0.5
764	LH20	200uL solvent	4uL inj	20uL IS	10	12319.28	12.96054	0.08	1114.4	i15:0	2.8
764	LH20	200uL solvent	4uL inj	20uL IS	11	21755.88	20.28072	0.096	1126.5	a15:0	3.4
764	LH20	200uL solvent	4uL inj	20uL IS	12	14471.53	14.74600	0.045	1264.4	i16:0	1.6
764	LH20	200uL solvent	4uL inj	20uL IS	13	34685.16	28.51760	0.124	1289.3	c16:1w9c/7c	4.4
764	LH20	200uL solvent	4uL inj	20uL IS	14	10160.92	11.09330	0.04	1303.5	c16:1w5c	1.4
764	LH20	200uL solvent	4uL inj	20uL IS	15	18019.38	17.53455	0.245	1319.6	c16:0	8.6
764	LH20	200uL solvent	4uL inj	20uL IS	16	2872.14	4.14928	0.083	1378.6	12Me16:0	2.9
764	LH20	200uL solvent	4uL inj	20uL IS	17	6907.00	8.12177	0.021	1383.2	-	0.7
764	LH20	200uL solvent	4uL inj	20uL IS	18	9369.24	10.38816	0.015	1408.7	i17:0	0.5
764	LH20	200uL solvent	4uL inj	20uL IS	19	16182.23	16.11375	0.02	1420.6	a17:0	0.7
764	LH20	200uL solvent	4uL inj	20uL IS	20	13809.71	14.20482	0.008	1428.9	-	0.3
764	LH20	200uL solvent	4uL inj	20uL IS	21	17040.55	16.78360	0.062	1440.2	cy17:0/17:1w6c	2.2
764	LH20	200uL solvent	4uL inj	20uL IS	22	4823.91	6.11289	0.018	1462.2	c17:0	0.6
764	LH20	200uL solvent	4uL inj	20uL IS	23	7002.90	8.21218	0.027	1555.6	c18:2w6c/6t	0.9
764	LH20	200uL solvent	4uL inj	20uL IS	24	6614.00	7.84442	0.078	1563.3	c18:1w9t/11	2.7
764	LH20	200uL solvent	4uL inj	20uL IS	25	15160.75	15.30238	0.203	1571.1	c18:1w9c	7.1
764	LH20	200uL solvent	4uL inj	20uL IS	26	8885.67	9.95192	0.046	1598.4	c18:0	1.6
764	LH20	200uL solvent	4uL inj	20uL IS	27	5593.06	6.86479	0.025	1646.9	10Me18:0	0.9
764	LH20	200uL solvent	4uL inj	20uL IS	28	3879.19	5.17259	0.054	1707.3	cy19:0	1.9
764	LH20	200uL solvent	4uL inj	20uL IS	29	180.26	1.30230	0.104	1723	c19:0	3.7
765	LH21	200uL solvent	4uL inj	20uL IS	5	-29.71	1.07310	4.873	704.3	c12:0	200.0
765	LH21	200uL solvent	4uL inj	20uL IS	6	5617.49	6.88848	0.016	959.5		0.7
765	LH21	200uL solvent	4uL inj	20uL IS	7	1669.45	2.89786	0.056	1018.2	c14:0	2.3
765	LH21	200uL solvent	4uL inj	20uL IS	8	4603.97	5.89565	0.026	1082.4	br15:1	1.1
765	LH21	200uL solvent	4uL inj	20uL IS	9	5644.41	6.91456	0.175	1114.6	i15:0	7.2
765	LH21	200uL solvent	4uL inj	20uL IS	10	4161.99	5.45604	0.109	1126.7	a15:0	4.5
765	LH21	200uL solvent	4uL inj	20uL IS	11	4279.33	5.57315	0.062	1264.4	i16:0	2.5
765	LH21	200uL solvent	4uL inj	20uL IS	12	5221.89	6.50346	0.223	1289.3	c16:1w9c/7c	9.2
765	LH21	200uL solvent	4uL inj	20uL IS	13	2470.09	3.73454	0.106	1303.7	c16:1w5c	4.4
765	LH21	200uL solvent	4uL inj	20uL IS	14	4966.90	6.25359	0.586	1320	c16:0	24.1
765	LH21	200uL solvent	4uL inj	20uL IS	15	2177.03	3.42997	0.117	1378.8	12Me16:0	4.8
765	LH21	200uL solvent	4uL inj	20uL IS	16	3665.19	4.95696	0.034	1408.7	i17:0	1.4
765	LH21	200uL solvent	4uL inj	20uL IS	17	2712.22	3.98474	0.035	1420.6	a17:0	1.4
765	LH21	200uL solvent	4uL inj	20uL IS	18	3146.29	4.43003	0.144	1440.2	cy17:0/17:1w6c	5.9
765	LH21	200uL solvent	4uL inj	20uL IS	19	4413.29	5.70649	0.382	1555.4	c18:2w6c/6t	15.7
765	LH21	200uL solvent	4uL inj	20uL IS	20	3829.33	5.12244	0.368	1563.7	c18:1w9t/11	15.1
765	LH21	200uL solvent	4uL inj	20uL IS	21	5278.93	6.55916	0.455	1571.3	c18:1w9c	18.7
765	LH21	200uL solvent	4uL inj	20uL IS	22	3605.01	4.89616	0.132	1598.4	c18:0	5.4
765	LH21	200uL solvent	4uL inj	20uL IS	23	3759.51	5.05213	0.154	1707.3	cy19:0	6.3
765	LH21	200uL solvent	4uL inj	20uL IS	24	232.17	1.35879	0.08	1723	c19:0	3.3
765	LH21	200uL solvent	4uL inj	20uL IS	25	2140.64	3.39201	0.036	1756.9	c20:4w6	1.5
765	LH21	200uL solvent	4uL inj	20uL IS	26	104.91	1.22017	0.051	1980.3	c22:0	2.1
766	LH22	200uL solvent	4uL inj	20uL IS	5	-29.71	1.07310	4.954	704.3	c12:0	200.0
766	LH22	200uL solvent	4uL inj	20uL IS	6	16990.89	16.74513	0.008	959.5		0.3
766	LH22	200uL solvent	4uL inj	20uL IS	7	134.17	1.25208	0.1	971	c14:1	4.0
766	LH22	200uL solvent	4uL inj	20uL IS	8	4699.27	5.98990	0.027	1018.2	c14:0	1.1
766	LH22	200uL solvent	4uL inj	20uL IS	9	10228.96	11.15338	0.063	1114.4	i15:0	2.5
766	LH22	200uL solvent	4uL inj	20uL IS	10	19190.12	18.41513	0.077	1126.5	a15:0	3.1
766	LH22	200uL solvent	4uL inj	20uL IS	11	12549.54	13.15513	0.031	1264.4	i16:0	1.3
766	LH22	200uL solvent	4uL inj	20uL IS	12	23703.52	21.64087	0.086	1289.3	c16:1w9c/7c	3.5
766	LH22	200uL solvent	4uL inj	20uL IS	13	7253.62	8.44773	0.029	1303.5	c16:1w5c	1.2
766	LH22	200uL solvent	4uL inj	20uL IS	14	12103.55	12.77744	0.197	1319.6	c16:0	8.0
766	LH22	200uL solvent	4uL inj	20uL IS	15	1402.64	2.61579	0.046	1378.6	12Me16:0	1.9
766	LH22	200uL solvent	4uL inj	20uL IS	16	7374.09	8.56048	0.011	1408.7	i17:0	0.4
766	LH22	200uL solvent	4uL inj	20uL IS	17	14058.19	14.40881	0.015	1420.6	a17:0	0.6
766	LH22	200uL solvent	4uL inj	20uL IS	18	7947.57	9.09341	0.048	1440.2	cy17:0/17:1w6c	1.9
766	LH22	200uL solvent	4uL inj	20uL IS	19	4952.97	6.23991	0.028	1555.4	c18:2w6c/6t	1.1
766	LH22	200uL solvent	4uL inj	20uL IS	20	5202.70	6.48470	0.064	1563.3	c18:1w9t/11	2.6
766	LH22	200uL solvent	4uL inj	20uL IS	21	11699.12	12.43210	0.133	1571.1	c18:1w9c	5.4
766	LH22	200uL solvent	4uL inj	20uL IS	22	6374.63	7.61659	0.037	1598.4	c18:0	1.5
766	LH22	200uL solvent	4uL inj	20uL IS	23	3110.29	4.39326	0.039	1707.3	cy19:0	1.6
766	LH22	200uL solvent	4uL inj	20uL IS	24	-31.50	1.07115	1.82	1987.2	c22:0	73.5
767	LH23	200uL solvent	4uL inj	20uL IS	5	-29.71	1.07310	5.401	705	c12:0	200.0
767	LH23	200uL solvent	4uL inj	20uL IS	6	44.13	1.15383	0.123	971.2	c14:1	4.6
767	LH23	200uL solvent	4uL inj	20uL IS	7	694.19	1.85883	0.099	1018.7	c14:0	3.7
767	LH23	200uL solvent	4uL inj	20uL IS	8	2536.41	3.80320	0.034	1082.6	br15:1	1.3
767	LH23	200uL solvent	4uL inj	20uL IS	9	3102.73	4.38554	0.208	1114.8	i15:0	7.7
767	LH23	200uL solvent	4uL inj	20uL IS	10	2374.36	3.63527	0.134	1126.9	a15:0	5.0
767	LH23	200uL solvent	4uL inj	20uL IS	11	3073.38	4.35553	0.07	1264.9	i16:0	2.6
767	LH23	200uL solvent	4uL inj	20uL IS	12	2871.94	4.14907	0.251	1289.5	c16:1w9c/7c	9.3
767	LH23	200uL solvent	4uL inj	20uL IS	13	1310.98	2.51852	0.136	1304	c16:1w5c	5.0
767	LH23	200uL solvent	4uL inj	20uL IS	14	2569.56	3.83748	0.776	1320.5	c16:0	28.7
767	LH23	200uL solvent	4uL inj	20uL IS	15	1147.02	2.34402	0.125	1379	12Me16:0	4.6
767	LH23	200uL solvent	4uL inj	20uL IS	16	2279.35	3.53652	0.036	1408.9	i17:0	1.3
767	LH23	200uL solvent	4uL inj	20uL IS	17	1403.63	2.61684	0.051	1420.8	a17:0	1.9
767	LH23	200uL solvent	4uL inj	20uL IS	18	1731.66	2.96339	0.161	1440.4	cy17:0/17:1w6c	6.0
767	LH23	200uL solvent	4uL inj	20uL IS	19	2158.05	3.41018	0.637	1556	c18:2w6c/6t	23.6
767	LH23	200uL solvent	4uL inj	20uL IS	20	2386.79	3.64816	0.45	1563.9	c18:1w9t/11	16.7
767	LH23	200uL solvent	4uL inj	20uL IS	21	2829.31	4.10527	0.538	1571.7	c18:1w9c	19.9
767	LH23	200uL solvent	4uL inj	20uL IS	22	1947.84	3.19043	0.161	1598.6	c18:0	6.0
767	LH23	200uL solvent	4uL inj	20uL IS	23	2457.40	3.72140	0.137	1707.5	cy19:0	5.1
767	LH23	200uL solvent	4uL inj	20uL IS	24	123.66	1.24062	0.097	1723.2	c19:0	3.6
767	LH23	200uL solvent	4uL inj	20uL IS	25	1401.45	2.61453	0.043	1757.1	c20:4w6	1.6
767	LH23	200uL solvent	4uL inj	20uL IS	26	66.79	1.17857	0.056	1980.3	c22:0	2.1
768	LH24	200uL solvent	4uL inj	20uL IS	5	-29.71	1.07310	5.907	704.7	c12:0	200.0
768	LH24	200uL solvent	4uL inj	20uL IS	6	131.79	1.24949	0.079	970.8		2.7
768	LH24	200uL solvent	4uL inj	20uL IS	7	3657.38	4.94907	0.026	1018.2	c14:0	0.9
768	LH24	200uL solvent	4uL inj	20uL IS	8	9500.80	10.50611	0.08	1114.2	i15:0	2.7
768	LH24	200uL solvent	4uL inj	20uL IS	9	16611.64	16.45021	0.085	1126.3	a15:0	2.9
768	LH24	200uL solvent	4uL inj	20uL IS	10	10426.26	11.32716	0.042	1264.2	i16:0	1.4
768	LH24	200uL solvent	4uL inj	20uL IS	11	20625.17	19.46919	0.107	1289.1	c16:1w9c/7c	3.6
768	LH24	200uL solvent	4uL inj	20uL IS	12	7127.36	8.32926	0.043	1303.3	c16:1w5c	1.5
768	LH24	200uL solvent	4uL inj	20uL IS	13	9738.30	10.71826	0.286	1319.4	c16:0	9.7
768	LH24	200uL solvent	4uL inj	20uL IS	14	2264.85	3.52144	0.084	1378.6	12Me16:0	2.8
768	LH24	200uL solvent	4uL inj	20uL IS	15	6253.88	7.50123	0.017	1408.5	i17:0	0.6
768	LH24	200uL solvent	4uL inj	20uL IS	16	10184.06	11.11374	0.022	1420.4	a17:0	0.7
768	LH24	200uL solvent	4uL inj	20uL IS	17	7193.67	8.39151	0.072	1440	cy17:0/17:1w6c	2.4
768	LH24	200uL solvent	4uL inj	20uL IS	18	3889.23	5.18268	0.05	1555.4	c18:2w6c/6t	1.7
768	LH24	200uL solvent	4uL inj	20uL IS	19	4556.64	5.84877	0.102	1563.1	c18:1w9t/11	3.5
768	LH24	200uL solvent	4uL inj	20uL IS	20	10523.13	11.41223	0.201	1570.8	c18:1w9c	6.8
768	LH24	200uL solvent	4uL inj	20uL IS	21	5852.89	7.11608	0.018	1584.6	-	0.6
768	LH24	200uL solvent	4uL inj	20uL IS	22	5589.32	6.86116	0.055	1598.2	c18:0	1.9
768	LH24	200uL solvent	4uL inj	20uL IS	23	3490.78	4.78050	0.028	1646.7	10Me18:0	0.9
768	LH24	200uL solvent	4uL inj	20uL IS	24	2407.02	3.66916	0.066	1707.1	cy19:0	2.2
768	LH24	200uL solvent	4uL inj	20uL IS	25	142.44	1.26109	0.075	1722.8	c19:0	2.5
770	DC578	200uL solvent	4uL inj	20uL IS	5	-29.71	1.07310	5.544	704.3	c12:0	200.0
770	DC578	200uL solvent	4uL inj	20uL IS	6	17024.69	16.77132	0.035	1114.2	i15:0	1.3
770	DC578	200uL solvent	4uL inj	20uL IS	7	17363.33	17.03274	0.033	1126.5	a15:0	1.2
770	DC578	200uL solvent	4uL inj	20uL IS	8	19173.79	18.40297	0.016	1264.2	i16:0	0.6
770	DC578	200uL solvent	4uL inj	20uL IS	9	23178.59	21.27887	0.063	1289.1	c16:1w9c/7c	2.3
770	DC578	200uL solvent	4uL inj	20uL IS	10	7678.30	8.84395	0.023	1302.9	c16:1w5c	0.8
770	DC578	200uL solvent	4uL inj	20uL IS	11	15999.89	15.97006	0.137	1319.4	c16:0	4.9
770	DC578	200uL solvent	4uL inj	20uL IS	12	16546.36	16.39923	0.006	1408.5	i17:0	0.2
770	DC578	200uL solvent	4uL inj	20uL IS	13	13692.66	14.10839	0.009	1420.4	a17:0	0.3
770	DC578	200uL solvent	4uL inj	20uL IS	14	10342.68	11.25363	0.034	1440	cy17:0/17:1w6c	1.2
770	DC578	200uL solvent	4uL inj	20uL IS	15	9271.71	10.30051	0.026	1555.4	c18:2w6c/6t	0.9
770	DC578	200uL solvent	4uL inj	20uL IS	16	10919.73	11.75882	0.046	1563.1	c18:1w9t/11	1.7
770	DC578	200uL solvent	4uL inj	20uL IS	17	16893.90	16.66991	0.125	1570.8	c18:1w9c	4.5
770	DC578	200uL solvent	4uL inj	20uL IS	18	11120.35	11.93312	0.03	1598.2	c18:0	1.1
770	DC578	200uL solvent	4uL inj	20uL IS	19	12567.75	13.17048	0.009	1646.7	10Me18:0	0.3
770	DC578	200uL solvent	4uL inj	20uL IS	20	9016.70	10.07054	0.031	1706.9	cy19:0	1.1
770	DC578	200uL solvent	4uL inj	20uL IS	21	227.23	1.35343	0.104	1722.6	c19:0	3.8
771	BP484	200uL solvent	4uL inj	20uL IS	5	-29.71	1.07310	5.915	705	c12:0	200.0
771	BP484	200uL solvent	4uL inj	20uL IS	6	18496.64	17.89581	0.026	1114.6	i15:0	0.9
771	BP484	200uL solvent	4uL inj	20uL IS	7	18283.51	17.73488	0.033	1126.7	a15:0	1.1
771	BP484	200uL solvent	4uL inj	20uL IS	8	17726.09	17.31096	0.017	1264.7	i16:0	0.6
771	BP484	200uL solvent	4uL inj	20uL IS	9	41199.64	32.05484	0.069	1289.5	c16:1w9c/7c	2.3
771	BP484	200uL solvent	4uL inj	20uL IS	10	13664.53	14.08518	0.022	1303.3	c16:1w5c	0.7
771	BP484	200uL solvent	4uL inj	20uL IS	11	20529.58	19.39982	0.156	1319.8	c16:0	5.3
771	BP484	200uL solvent	4uL inj	20uL IS	12	2754.35	4.02814	0.026	1378.4	12Me16:0	0.9
771	BP484	200uL solvent	4uL inj	20uL IS	13	12333.06	12.97221	0.01	1420.6	a17:0	0.3
771	BP484	200uL solvent	4uL inj	20uL IS	14	15654.95	15.69688	0.047	1440.2	cy17:0/17:1w6c	1.6
771	BP484	200uL solvent	4uL inj	20uL IS	15	5206.82	6.48872	0.029	1555.6	c18:2w6c/6t	1.0
771	BP484	200uL solvent	4uL inj	20uL IS	16	8142.99	9.27360	0.049	1563.5	c18:1w9t/11	1.7
771	BP484	200uL solvent	4uL inj	20uL IS	17	19710.04	18.80019	0.138	1571.1	c18:1w9c	4.7
771	BP484	200uL solvent	4uL inj	20uL IS	18	11485.00	12.24816	0.028	1598.6	c18:0	0.9
771	BP484	200uL solvent	4uL inj	20uL IS	19	12500.92	13.11411	0.011	1646.9	10Me18:0	0.4
771	BP484	200uL solvent	4uL inj	20uL IS	20	10536.51	11.42397	0.026	1707.5	cy19:0	0.9
771	BP484	200uL solvent	4uL inj	20uL IS	21	172.71	1.29407	0.104	1723.2	c19:0	3.5
772	DC548	200uL solvent	4uL inj	20uL IS	5	-29.71	1.07310	5.024	704.3	c12:0	200.0
772	DC548	200uL solvent	4uL inj	20uL IS	6	71.20	1.18338	0.088	971	c14:1	3.5
772	DC548	200uL solvent	4uL inj	20uL IS	7	14476.92	14.75038	0.034	1114.4	i15:0	1.4
772	DC548	200uL solvent	4uL inj	20uL IS	8	13175.54	13.67976	0.035	1126.7	a15:0	1.4
772	DC548	200uL solvent	4uL inj	20uL IS	9	15612.58	15.66320	0.01	1264.4	i16:0	0.4
772	DC548	200uL solvent	4uL inj	20uL IS	10	25340.52	22.74869	0.051	1289.5	c16:1w9c/7c	2.0
772	DC548	200uL solvent	4uL inj	20uL IS	11	8411.06	9.51961	0.02	1303.3	c16:1w5c	0.8
772	DC548	200uL solvent	4uL inj	20uL IS	12	14269.74	14.58172	0.121	1319.6	c16:0	4.8
772	DC548	200uL solvent	4uL inj	20uL IS	13	8811.28	9.88443	0.029	1440.2	cy17:0/17:1w6c	1.2
772	DC548	200uL solvent	4uL inj	20uL IS	14	11806.90	12.52441	0.174	1571.1	c18:1w9c	6.9
772	DC548	200uL solvent	4uL inj	20uL IS	15	9077.34	10.12533	0.025	1598.4	c18:0	1.0
772	DC548	200uL solvent	4uL inj	20uL IS	16	6901.71	8.11678	0.026	1707.3	cy19:0	1.0
772	DC548	200uL solvent	4uL inj	20uL IS	17	162.37	1.28282	0.089	1723	c19:0	3.5
773	BP517	200uL solvent	4uL inj	20uL IS	5	-29.71	1.07310	5.214	704.7	c12:0	200.0
773	BP517	200uL solvent	4uL inj	20uL IS	6	13766.47	14.16922	0.024	959.7		0.9
773	BP517	200uL solvent	4uL inj	20uL IS	7	411.65	1.55365	0.091	971.2	c14:1	3.5
773	BP517	200uL solvent	4uL inj	20uL IS	8	4259.87	5.55374	0.039	1018.7	c14:0	1.5
773	BP517	200uL solvent	4uL inj	20uL IS	9	7066.22	8.27179	0.032	1082.6	br15:1	1.2
773	BP517	200uL solvent	4uL inj	20uL IS	10	7745.26	8.90611	0.177	1114.8	i15:0	6.8
773	BP517	200uL solvent	4uL inj	20uL IS	11	7810.91	8.96698	0.158	1126.9	a15:0	6.1
773	BP517	200uL solvent	4uL inj	20uL IS	12	4574.02	5.86599	0.031	1172.1	c15:0	1.2
773	BP517	200uL solvent	4uL inj	20uL IS	13	8990.58	10.04692	0.095	1264.7	i16:0	3.6
773	BP517	200uL solvent	4uL inj	20uL IS	14	9306.34	10.33165	0.267	1289.5	c16:1w9c/7c	10.2
773	BP517	200uL solvent	4uL inj	20uL IS	15	5338.74	6.61751	0.1	1304	c16:1w5c	3.8
773	BP517	200uL solvent	4uL inj	20uL IS	16	8755.86	9.83409	0.521	1320	c16:0	20.0
773	BP517	200uL solvent	4uL inj	20uL IS	17	2529.05	3.79559	0.116	1378.8	12Me16:0	4.4
773	BP517	200uL solvent	4uL inj	20uL IS	18	7012.44	8.22117	0.034	1408.9	i17:0	1.3
773	BP517	200uL solvent	4uL inj	20uL IS	19	5857.21	7.12024	0.059	1420.8	a17:0	2.3
773	BP517	200uL solvent	4uL inj	20uL IS	20	6283.56	7.52961	0.025	1428.9	-	1.0
773	BP517	200uL solvent	4uL inj	20uL IS	21	5381.88	6.65955	0.145	1440.4	cy17:0/17:1w6c	5.6
773	BP517	200uL solvent	4uL inj	20uL IS	22	4866.21	6.15456	0.036	1462.2	c17:0	1.4
773	BP517	200uL solvent	4uL inj	20uL IS	23	4912.08	6.19970	0.021	1515.3	c16:0 2-OH	0.8
773	BP517	200uL solvent	4uL inj	20uL IS	24	7016.57	8.22506	0.192	1555.6	c18:2w6c/6t	7.4
773	BP517	200uL solvent	4uL inj	20uL IS	25	6029.95	7.28654	0.223	1563.5	c18:1w9t/11	8.6
773	BP517	200uL solvent	4uL inj	20uL IS	26	10180.98	11.11102	0.456	1571.3	c18:1w9c	17.5
773	BP517	200uL solvent	4uL inj	20uL IS	27	7116.85	8.31939	0.125	1598.6	c18:0	4.8
773	BP517	200uL solvent	4uL inj	20uL IS	28	6949.38	8.16175	0.047	1646.9	10Me18:0	1.8
773	BP517	200uL solvent	4uL inj	20uL IS	29	6482.12	7.71904	0.128	1707.5	cy19:0	4.9
773	BP517	200uL solvent	4uL inj	20uL IS	30	469.76	1.61657	0.1	1723.2	c19:0	3.8
774	DC525	200uL solvent	4uL inj	20uL IS	5	-29.71	1.07310	5.006	704.3	c12:0	200.0
774	DC525	200uL solvent	4uL inj	20uL IS	6	17701.32	17.29202	0.022	1114.6	i15:0	0.9
774	DC525	200uL solvent	4uL inj	20uL IS	7	18818.94	18.13798	0.028	1126.7	a15:0	1.1
774	DC525	200uL solvent	4uL inj	20uL IS	8	16613.53	16.45168	0.012	1264.7	i16:0	0.5
774	DC525	200uL solvent	4uL inj	20uL IS	9	33612.07	27.89930	0.051	1289.5	c16:1w9c/7c	2.0
774	DC525	200uL solvent	4uL inj	20uL IS	10	10839.36	11.68881	0.018	1301.9	c16:1w5c	0.7
774	DC525	200uL solvent	4uL inj	20uL IS	11	17324.37	17.00275	0.12	1319.8	c16:0	4.8
774	DC525	200uL solvent	4uL inj	20uL IS	12	17333.60	17.00985	0.007	1420.6	a17:0	0.3
774	DC525	200uL solvent	4uL inj	20uL IS	13	13496.98	13.94669	0.027	1440.2	cy17:0/17:1w6c	1.1
774	DC525	200uL solvent	4uL inj	20uL IS	14	5959.29	7.21859	0.023	1555.8	c18:2w6c/6t	0.9
774	DC525	200uL solvent	4uL inj	20uL IS	15	8815.53	9.88829	0.037	1563.5	c18:1w9t/11	1.5
774	DC525	200uL solvent	4uL inj	20uL IS	16	19803.33	18.86889	0.082	1571.1	c18:1w9c	3.3
774	DC525	200uL solvent	4uL inj	20uL IS	17	9857.30	10.82419	0.02	1598.4	c18:0	0.8
774	DC525	200uL solvent	4uL inj	20uL IS	18	10326.14	11.23906	0.015	1707.3	cy19:0	0.6
774	DC525	200uL solvent	4uL inj	20uL IS	19	169.06	1.29010	0.092	1723	c19:0	3.7
775	DC580	200uL solvent	4uL inj	20uL IS	5	-29.71	1.07310	5.95	704.5	c12:0	200.0
775	DC580	200uL solvent	4uL inj	20uL IS	6	60.33	1.17152	0.085	970.8		2.9
775	DC580	200uL solvent	4uL inj	20uL IS	7	10416.28	11.31838	0.034	1114.2	i15:0	1.1
775	DC580	200uL solvent	4uL inj	20uL IS	8	8911.81	9.97561	0.031	1126.5	a15:0	1.0
775	DC580	200uL solvent	4uL inj	20uL IS	9	10194.87	11.12329	0.013	1264.4	i16:0	0.4
775	DC580	200uL solvent	4uL inj	20uL IS	10	17926.00	17.46349	0.049	1289.3	c16:1w9c/7c	1.6
775	DC580	200uL solvent	4uL inj	20uL IS	11	12151.29	12.81803	0.121	1319.4	c16:0	4.1
775	DC580	200uL solvent	4uL inj	20uL IS	12	6383.59	7.62513	0.027	1440	cy17:0/17:1w6c	0.9
775	DC580	200uL solvent	4uL inj	20uL IS	13	10836.61	11.68641	0.021	1555.4	c18:2w6c/6t	0.7
775	DC580	200uL solvent	4uL inj	20uL IS	14	12458.57	13.07835	0.039	1563.3	c18:1w9t/11	1.3
775	DC580	200uL solvent	4uL inj	20uL IS	15	14413.06	14.69847	0.094	1570.8	c18:1w9c	3.2
775	DC580	200uL solvent	4uL inj	20uL IS	16	8727.94	9.80871	0.024	1598.4	c18:0	0.8
775	DC580	200uL solvent	4uL inj	20uL IS	17	6264.05	7.51096	0.023	1707.1	cy19:0	0.8
775	DC580	200uL solvent	4uL inj	20uL IS	18	177.63	1.29943	0.1	1722.8	c19:0	3.4
776	DC531	200uL solvent	4uL inj	20uL IS	5	-29.71	1.07310	4.931	704.5	c12:0	200.0
776	DC531	200uL solvent	4uL inj	20uL IS	6	15418.26	15.50840	0.041	1114.6	i15:0	1.7
776	DC531	200uL solvent	4uL inj	20uL IS	7	17048.67	16.78988	0.042	1126.9	a15:0	1.7
776	DC531	200uL solvent	4uL inj	20uL IS	8	17216.71	16.91975	0.019	1264.9	i16:0	0.8
776	DC531	200uL solvent	4uL inj	20uL IS	9	23192.89	21.28878	0.058	1289.7	c16:1w9c/7c	2.4
776	DC531	200uL solvent	4uL inj	20uL IS	10	7867.57	9.01944	0.025	1303.7	c16:1w5c	1.0
776	DC531	200uL solvent	4uL inj	20uL IS	11	14825.38	15.03256	0.15	1320	c16:0	6.1
776	DC531	200uL solvent	4uL inj	20uL IS	12	2294.05	3.55181	0.031	1378.8	12Me16:0	1.3
776	DC531	200uL solvent	4uL inj	20uL IS	13	13815.36	14.20947	0.007	1408.9	i17:0	0.3
776	DC531	200uL solvent	4uL inj	20uL IS	14	13634.07	14.06004	0.01	1420.8	a17:0	0.4
776	DC531	200uL solvent	4uL inj	20uL IS	15	8739.54	9.81926	0.036	1440.4	cy17:0/17:1w6c	1.5
776	DC531	200uL solvent	4uL inj	20uL IS	16	12690.53	13.27384	0.021	1556	c18:2w6c/6t	0.9
776	DC531	200uL solvent	4uL inj	20uL IS	17	10780.19	11.63719	0.045	1563.7	c18:1w9t/11	1.8
776	DC531	200uL solvent	4uL inj	20uL IS	18	16217.39	16.14140	0.133	1571.5	c18:1w9c	5.4
776	DC531	200uL solvent	4uL inj	20uL IS	19	10596.64	11.47667	0.029	1599.1	c18:0	1.2
776	DC531	200uL solvent	4uL inj	20uL IS	20	7405.04	8.58939	0.032	1707.5	cy19:0	1.3
776	DC531	200uL solvent	4uL inj	20uL IS	21	265.78	1.39534	0.084	1723.2	c19:0	3.4
777	DC546	200uL solvent	4uL inj	20uL IS	5	-29.71	1.07310	5.55	704.7	c12:0	200.0
777	DC546	200uL solvent	4uL inj	20uL IS	6	14332.95	14.63325	0.036	959.7		1.3
777	DC546	200uL solvent	4uL inj	20uL IS	7	335.96	1.47157	0.168	971.2	c14:1	6.1
777	DC546	200uL solvent	4uL inj	20uL IS	8	4350.06	5.64360	0.078	1018.7	c14:0	2.8
777	DC546	200uL solvent	4uL inj	20uL IS	9	9624.03	10.61631	0.057	1082.6	br15:1	2.1
777	DC546	200uL solvent	4uL inj	20uL IS	10	9377.97	10.39600	0.343	1114.8	i15:0	12.4
777	DC546	200uL solvent	4uL inj	20uL IS	11	8925.11	9.98766	0.23	1126.9	a15:0	8.3
777	DC546	200uL solvent	4uL inj	20uL IS	12	4456.39	5.74932	0.055	1172.1	c15:0	2.0
777	DC546	200uL solvent	4uL inj	20uL IS	13	2935.60	4.21442	0.031	1233.9	br16:1	1.1
777	DC546	200uL solvent	4uL inj	20uL IS	14	8043.82	9.18224	0.136	1264.7	i16:0	4.9
777	DC546	200uL solvent	4uL inj	20uL IS	15	12354.61	12.99045	0.454	1289.7	c16:1w9c/7c	16.4
777	DC546	200uL solvent	4uL inj	20uL IS	16	7318.73	8.50870	0.142	1304	c16:1w5c	5.1
777	DC546	200uL solvent	4uL inj	20uL IS	17	8511.81	9.61173	0.935	1320.5	c16:0	33.7
777	DC546	200uL solvent	4uL inj	20uL IS	18	4056.87	5.35087	0.228	1379	12Me16:0	8.2
777	DC546	200uL solvent	4uL inj	20uL IS	19	6443.17	7.68193	0.055	1408.9	i17:0	2.0
777	DC546	200uL solvent	4uL inj	20uL IS	20	4882.62	6.17072	0.077	1420.8	a17:0	2.8
777	DC546	200uL solvent	4uL inj	20uL IS	21	5480.53	6.75553	0.026	1428.9	-	0.9
777	DC546	200uL solvent	4uL inj	20uL IS	22	8366.47	9.47878	0.274	1440.6	cy17:0/17:1w6c	9.9
777	DC546	200uL solvent	4uL inj	20uL IS	23	3426.48	4.71529	0.057	1462.4	c17:0	2.1
777	DC546	200uL solvent	4uL inj	20uL IS	24	3512.17	4.80218	0.028	1515.5	10Me17:0	1.0
777	DC546	200uL solvent	4uL inj	20uL IS	25	6538.36	7.77255	0.025	1537.2	c18:3w6/3w3	0.9
777	DC546	200uL solvent	4uL inj	20uL IS	26	6810.07	8.03020	0.235	1555.8	c18:2w6c/6t	8.5
777	DC546	200uL solvent	4uL inj	20uL IS	27	5003.46	6.28950	0.378	1563.9	c18:1w9t/11	13.6
777	DC546	200uL solvent	4uL inj	20uL IS	28	11392.96	12.16886	0.754	1571.7	c18:1w9c	27.2
777	DC546	200uL solvent	4uL inj	20uL IS	29	6339.26	7.58283	0.213	1598.8	c18:0	7.7
777	DC546	200uL solvent	4uL inj	20uL IS	30	4631.39	5.92279	0.076	1646.9	10Me18:0	2.7
777	DC546	200uL solvent	4uL inj	20uL IS	31	6633.47	7.86290	0.354	1707.7	cy19:0	12.8
777	DC546	200uL solvent	4uL inj	20uL IS	32	628.57	1.78812	0.154	1723.2	c19:0	5.5
777	DC546	200uL solvent	4uL inj	20uL IS	33	3189.49	4.47413	0.046	1757.5	c20:4w6	1.7
777	DC546	200uL solvent	4uL inj	20uL IS	34	1106.56	2.30087	0.06	1822.5	c20:0	2.2
777	DC546	200uL solvent	4uL inj	20uL IS	35	113.50	1.22955	0.072	1980.3	c22:0	2.6
