# Supplementary material for: Bacterial contributions to delignification and lignocellulose degradation in forest soils with metagenomic and quantitative stable isotope probing
Source: ISME J. 2018 Sep 26;13(2):413–29. doi: 10.1038/s41396-018-0279-6 (PMC6331573; doi:10.1038/s41396-018-0279-6)
Supplement: Supplementary file 11 — Supplementary Data [file 41396_2018_279_MOESM11_ESM.zip › Wilhelm, et al. - Supplementary Data/Leung.BC.PLFA.csv]

Identifier 1	Analysis	Rt	Area All	d13C	AT % 13C	ID	ngC
1.1	175	590.2	0.73	-37.19	1.0649	c10:0	10.34
1.1	175	743.8	14.06	-29.71	1.0731	c12:0	200.00
1.1	175	854.6	0.28	-35.71	1.0665	c13:0	4.01
1.1	175	1373.8	0.22	-28.03	1.0749	c16:0	3.11
1.1	175	1508.1	0.27	-36.41	1.0658		3.90
1.1	175	1766.3	0.94	-33.81	1.0686	c19:0	13.38
1.1	175	1983	0.20	-36.64	1.0655	c22:0	2.79
1.1	175	1988.6	0.40	-27.25	1.0758		5.73
1.1	175	2270.8	0.29	-23.04	1.0804		4.15
1.4	201	662.9	0.59	-26.47	1.0767	c10:0 3-OH	7.99
1.4	201	744	14.71	-29.71	1.0731	c12:0	200.00
1.4	201	1019.7	0.95	-26.45	1.0767		12.86
1.4	201	1344.1	0.29	-14.30	1.0900	c16:1n7c	3.91
1.4	201	1374.6	0.91	-18.13	1.0858	c16:0	12.38
1.4	201	1509.4	0.26	-26.60	1.0765		3.49
1.4	201	1514.6	0.28	-18.75	1.0851		3.77
1.4	201	1613.3	0.26	-30.48	1.0723	c18:2n6c	3.47
1.4	201	1622	0.44	-29.77	1.0730	c18:1n9c/3n3	5.99
1.4	201	1629.8	0.46	-26.99	1.0761	c18:1n9t/7c	6.29
1.4	201	1656.1	0.28	-19.66	1.0841	c18:0	3.79
1.4	201	1753.9	0.25	-22.57	1.0809		3.34
1.4	201	1767.1	1.55	-31.87	1.0707	c19:0	21.03
1.4	201	1851.7	0.34	-28.18	1.0748	c20:0	4.55
1.4	201	1983.8	0.31	-30.23	1.0725	c22:0	4.20
1.4	201	1989.7	0.42	-26.63	1.0765		5.74
1.4	201	2015	0.10	-39.19	1.0627		1.41
1.4	201	2057	0.17	-24.57	1.0787		2.26
1.4	201	2089.8	0.27	-30.06	1.0727	c24:0	3.63
1.4	201	2272.7	0.30	-11.08	1.0935		4.08
2.1	176	662.7	3.73	-27.72	1.0753	c10:0 3-OH	37.12
2.1	176	744.7	20.10	-29.71	1.0731	c12:0	200.00
2.1	176	1019.7	2.23	-32.20	1.0704		22.23
2.1	176	1165.8	0.26	-18.61	1.0852	i15:0	2.62
2.1	176	1178.1	0.21	-11.87	1.0926	a15:0	2.07
2.1	176	1373.8	0.87	-28.89	1.0740	c16:0	8.69
2.1	176	1431.4	0.37	-29.93	1.0729	12Me16:0	3.65
2.1	176	1508.1	0.35	-32.73	1.0698		3.46
2.1	176	1513.8	0.77	-27.76	1.0752		7.68
2.1	176	1620.6	0.29	-32.22	1.0704	c18:1n9c/3n3	2.91
2.1	176	1628.3	0.33	-25.82	1.0774	c18:1n9t/7c	3.23
2.1	176	1655.1	0.33	-25.22	1.0780	c18:0	3.27
2.1	176	1753.1	0.23	-30.63	1.0721		2.26
2.1	176	1766.5	1.91	-34.71	1.0676	c19:0	19.04
2.1	176	1850.9	0.30	-26.31	1.0768	c20:0	2.93
2.1	176	1982.8	0.25	-36.48	1.0657	c22:0	2.49
2.1	176	1988.6	0.64	-30.13	1.0726		6.34
2.1	176	2013.9	0.19	-33.79	1.0686		1.90
2.1	176	2056.1	0.14	-34.22	1.0682		1.35
2.1	176	2088.7	0.24	-36.00	1.0662	c24:0	2.36
2.1	176	2142.3	0.21	-29.44	1.0734		2.06
2.1	176	2270.8	0.52	-20.38	1.0833		5.14
2.1	176	2495	1.21	-24.19	1.0791		12.05
2.2	190	664.6	0.31	-22.51	1.0810	c10:0 3-OH	4.83
2.2	190	745.1	12.76	-29.71	1.0731	c12:0	200.00
2.2	190	1021.8	0.61	-30.98	1.0717		9.58
2.2	190	1377.1	0.27	-12.46	1.0920	c16:0	4.18
2.2	190	1512.1	0.22	-31.81	1.0708		3.37
2.2	190	1769.4	1.10	-34.91	1.0674	c19:0	17.29
2.2	190	1991.6	0.40	-26.10	1.0771		6.25
2.2	190	2276.8	0.31	-20.29	1.0834		4.84
2.3	195	663.6	0.86	-26.07	1.0771	c10:0 3-OH	13.12
2.3	195	744.7	13.03	-29.71	1.0731	c12:0	200.00
2.3	195	1021.4	0.64	-25.71	1.0775		9.82
2.3	195	1168.3	0.18	-18.05	1.0859	i15:0	2.76
2.3	195	1346.2	0.22	-24.15	1.0792	c16:1n7c	3.30
2.3	195	1376.7	1.03	-30.45	1.0723	c16:0	15.82
2.3	195	1436.7	0.32	-21.36	1.0822	12Me16:0	4.85
2.3	195	1511.5	0.19	-23.11	1.0803		2.87
2.3	195	1615.8	0.28	-28.85	1.0740	c18:2n6c	4.30
2.3	195	1623.9	0.44	-28.51	1.0744	c18:1n9c/3n3	6.69
2.3	195	1631.9	0.43	-26.24	1.0769	c18:1n9t/7c	6.64
2.3	195	1658.6	0.34	-23.23	1.0802	c18:0	5.28
2.3	195	1756	0.40	-28.92	1.0740		6.17
2.3	195	1769	1.41	-31.74	1.0709	c19:0	21.64
2.3	195	1853.4	0.31	-32.91	1.0696	c20:0	4.73
2.3	195	1985.5	0.34	-28.69	1.0742	c22:0	5.16
2.3	195	1991.4	0.49	-25.23	1.0780		7.58
2.3	195	2016.8	0.13	-23.26	1.0802		2.04
2.3	195	2058.9	0.16	-20.70	1.0830		2.49
2.3	195	2091.9	0.31	-31.25	1.0714	c24:0	4.68
2.3	195	2518	0.82	-21.50	1.0821		12.58
2.4	202	662.3	1.77	-24.21	1.0791	c10:0 3-OH	26.03
2.4	202	743.4	13.61	-29.71	1.0731	c12:0	200.00
2.4	202	1019.3	1.16	-29.34	1.0735		17.04
2.4	202	1165.8	0.20	-2.50	1.1029	i15:0	2.90
2.4	202	1357.2	0.26	-16.60	1.0874	c16:1n5c/7t	3.88
2.4	202	1373.8	0.73	-16.33	1.0877	c16:0	10.79
2.4	202	1508.1	0.25	-26.37	1.0768		3.66
2.4	202	1513.8	0.29	-17.05	1.0870		4.23
2.4	202	1621	0.32	-29.93	1.0729	c18:1n9c/3n3	4.76
2.4	202	1628.7	0.40	-24.42	1.0789	c18:1n9t/7c	5.89
2.4	202	1655.5	0.31	-21.46	1.0821	c18:0	4.56
2.4	202	1753.5	0.31	-24.61	1.0787		4.57
2.4	202	1766.5	1.47	-31.89	1.0707	c19:0	21.57
2.4	202	1851.1	0.23	-8.98	1.0958	c20:0	3.41
2.4	202	1983.4	0.29	-29.64	1.0732	c22:0	4.22
2.4	202	1989.3	0.53	-27.07	1.0760		7.79
2.4	202	2014.6	0.14	-23.08	1.0804		2.01
2.4	202	2056.8	0.13	-12.48	1.0920		1.85
2.4	202	2089.4	0.28	-27.04	1.0760	c24:0	4.17
2.4	202	2272	0.30	-19.82	1.0839		4.37
2.4	202	2503	0.77	-20.59	1.0831		11.29
3.1	177	662.9	0.47	-24.49	1.0788	c10:0 3-OH	4.47
3.1	177	744.5	20.82	-29.71	1.0731	c12:0	200.00
3.1	177	1019.1	0.72	-26.53	1.0766		6.96
3.1	177	1165.6	0.24	-11.74	1.0928	i15:0	2.32
3.1	177	1343	0.25	-23.04	1.0804	c16:1n7c	2.40
3.1	177	1373.5	1.19	-19.40	1.0844	c16:0	11.46
3.1	177	1433.3	0.40	-28.99	1.0739	12Me16:0	3.82
3.1	177	1495.8	0.25	-16.63	1.0874	cy17:0	2.43
3.1	177	1507.9	0.30	-32.02	1.0706		2.85
3.1	177	1513.4	0.43	-24.03	1.0793		4.15
3.1	177	1612.2	0.27	-34.52	1.0678	c18:2n6c	2.57
3.1	177	1620.4	0.41	-32.16	1.0704	c18:1n9c/3n3	3.98
3.1	177	1628.3	0.53	-25.03	1.0782	c18:1n9t/7c	5.05
3.1	177	1655.1	0.46	-22.59	1.0809	c18:0	4.43
3.1	177	1753.1	0.53	-31.09	1.0716		5.13
3.1	177	1766.3	1.80	-34.13	1.0683	c19:0	17.27
3.1	177	1794.7	0.26	-23.85	1.0795		2.52
3.1	177	1850.7	0.49	-31.29	1.0714	c20:0	4.72
3.1	177	1982.8	0.35	-37.39	1.0647	c22:0	3.37
3.1	177	1988.6	0.70	-29.30	1.0736		6.71
3.1	177	2014.1	0.17	-39.86	1.0620		1.61
3.1	177	2056.1	0.20	-34.82	1.0675		1.94
3.1	177	2088.7	0.46	-34.85	1.0675	c24:0	4.37
3.1	177	2142.5	0.22	-32.47	1.0701		2.11
3.1	177	2271	0.39	-22.88	1.0806		3.74
3.1	177	2497.8	1.94	-26.78	1.0763		18.66
3.2	191	745.1	13.70	-29.71	1.0731	c12:0	200.00
3.2	191	1021.6	0.51	-26.56	1.0766		7.50
3.2	191	1376.9	0.78	-27.16	1.0759	c16:0	11.37
3.2	191	1436.9	0.29	-21.28	1.0823	12Me16:0	4.26
3.2	191	1511.7	0.19	-22.03	1.0815		2.77
3.2	191	1616.2	0.31	-33.89	1.0685	c18:2n6c	4.54
3.2	191	1624.3	0.37	-30.10	1.0727		5.36
3.2	191	1632.1	0.38	-22.67	1.0808	c18:1n9t/7c	5.53
3.2	191	1756.4	0.35	-33.30	1.0692		5.14
3.2	191	1769.2	1.12	-31.78	1.0708	c19:0	16.39
3.2	191	1853.8	0.13	-27.29	1.0758	c20:0	1.96
3.2	191	1985.9	0.20	-28.06	1.0749	c22:0	2.90
3.2	191	1991.8	0.37	-20.92	1.0827		5.39
3.2	191	2017.3	0.12	-30.14	1.0726		1.71
3.2	191	2092.3	0.16	-32.30	1.0703	c24:0	2.29
3.2	191	2277.3	0.23	-21.51	1.0821		3.42
3.2	191	2519.3	1.06	-18.49	1.0854		15.51
3.3	196	664	1.54	-28.08	1.0749	c10:0 3-OH	22.59
3.3	196	745.3	13.63	-29.71	1.0731	c12:0	200.00
3.3	196	1021.8	1.04	-28.12	1.0749		15.21
3.3	196	1168.9	0.19	-10.96	1.0936	i15:0	2.73
3.3	196	1377.1	0.73	-26.17	1.0770	c16:0	10.64
3.3	196	1512.1	0.24	-27.16	1.0759		3.56
3.3	196	1517.3	0.27	-20.50	1.0832		3.89
3.3	196	1624.6	0.34	-28.69	1.0742		5.02
3.3	196	1632.3	0.37	-27.02	1.0761	c18:1n9t/7c	5.43
3.3	196	1659.3	0.33	-24.11	1.0792	c18:0	4.90
3.3	196	1756.4	0.33	-25.97	1.0772		4.77
3.3	196	1769.6	1.71	-30.74	1.0720	c19:0	25.10
3.3	196	1853.8	0.34	-23.90	1.0795	c20:0	5.00
3.3	196	1985.9	0.37	-28.18	1.0748	c22:0	5.43
3.3	196	1991.8	0.50	-25.86	1.0773		7.29
3.3	196	2017.1	0.17	-28.47	1.0745		2.45
3.3	196	2059.3	0.18	-29.52	1.0733		2.57
3.3	196	2092.1	0.34	-31.31	1.0714	c24:0	5.00
3.3	196	2146.2	0.17	-23.47	1.0799		2.45
3.3	196	2275.6	0.29	-16.61	1.0874		4.31
3.3	196	2515.3	0.63	-8.43	1.0964		9.20
3.4	203	662.5	0.44	-25.01	1.0783	c10:0 3-OH	6.09
3.4	203	743.4	14.57	-29.71	1.0731	c12:0	200.00
3.4	203	1018.7	0.73	-27.29	1.0757		10.08
3.4	203	1373.1	0.58	-12.23	1.0922	c16:0	7.95
3.4	203	1507.9	0.25	-23.05	1.0804		3.40
3.4	203	1513.4	0.29	-15.08	1.0891		4.01
3.4	203	1612	0.20	-28.25	1.0747	c18:2n6c	2.75
3.4	203	1620.4	0.32	-27.32	1.0757	c18:1n9c/3n3	4.39
3.4	203	1628.1	0.36	-19.68	1.0841	c18:1n9t/7c	4.98
3.4	203	1655.1	0.19	-19.99	1.0837	c18:0	2.61
3.4	203	1753.1	0.28	-26.09	1.0771		3.88
3.4	203	1766.3	1.54	-32.57	1.0700	c19:0	21.18
3.4	203	1850.9	0.25	-32.09	1.0705	c20:0	3.49
3.4	203	1983.2	0.29	-36.97	1.0652	c22:0	3.91
3.4	203	1989.1	0.47	-23.93	1.0794		6.48
3.4	203	2014.3	0.14	-50.28	1.0506		1.94
3.4	203	2056.6	0.15	-24.71	1.0786		2.02
3.4	203	2089.4	0.30	-32.59	1.0700	c24:0	4.12
3.4	203	2143.3	0.17	-29.93	1.0729		2.33
3.4	203	2272.2	0.31	-20.25	1.0835		4.20
3.4	203	2503	0.73	-22.15	1.0814		10.05
4.1	178	662.3	0.96	-21.61	1.0820	c10:0 3-OH	11.99
4.1	178	743.8	16.08	-29.71	1.0731	c12:0	200.00
4.1	178	1019.3	1.43	-29.21	1.0736		17.79
4.1	178	1165.8	0.17	-15.74	1.0884	i15:0	2.12
4.1	178	1357	0.30	-10.61	1.0940	c16:1n5c/7t	3.70
4.1	178	1373.8	0.97	-30.20	1.0726	c16:0	12.12
4.1	178	1431.4	0.38	-26.58	1.0765	12Me16:0	4.78
4.1	178	1508.6	0.46	-35.24	1.0671		5.67
4.1	178	1513.6	0.44	-24.03	1.0793		5.52
4.1	178	1612.4	0.26	-38.60	1.0634	c18:2n6c	3.28
4.1	178	1620.8	0.35	-33.65	1.0688	c18:1n9c/3n3	4.30
4.1	178	1628.5	0.43	-27.56	1.0755	c18:1n9t/7c	5.31
4.1	178	1655.1	0.40	-26.71	1.0764	c18:0	4.91
4.1	178	1753.3	0.30	-35.29	1.0670		3.77
4.1	178	1766.7	2.50	-34.59	1.0678	c19:0	31.10
4.1	178	1794.9	0.27	-23.24	1.0802		3.32
4.1	178	1851.1	0.41	-28.61	1.0743	c20:0	5.05
4.1	178	1983.2	0.40	-38.52	1.0635	c22:0	5.03
4.1	178	1989.1	0.82	-30.18	1.0726		10.18
4.1	178	2014.3	0.24	-36.65	1.0655		2.92
4.1	178	2056.6	0.17	-34.91	1.0674		2.05
4.1	178	2089.2	0.35	-38.20	1.0638	c24:0	4.32
4.1	178	2142.9	0.30	-32.38	1.0702		3.68
4.1	178	2271.4	0.56	-27.28	1.0758		6.99
4.1	178	2498.8	1.54	-24.64	1.0787		19.19
4.3	197	663.2	3.10	-28.30	1.0746	c10:0 3-OH	43.00
4.3	197	744.5	14.41	-29.71	1.0731	c12:0	200.00
4.3	197	1020.8	2.01	-29.94	1.0729		27.82
4.3	197	1167.5	0.34	18.88	1.1262	i15:0	4.68
4.3	197	1179.8	0.22	38.12	1.1473	a15:0	3.11
4.3	197	1223.1	0.31	-16.37	1.0877	c15:0	4.32
4.3	197	1345.3	0.25	41.80	1.1513	c16:1n7c	3.41
4.3	197	1359.1	0.36	-5.40	1.0997	c16:1n5c/7t	5.04
4.3	197	1375.6	1.24	7.32	1.1136	c16:0	17.22
4.3	197	1433.9	0.39	-14.31	1.0900	12Me16:0	5.40
4.3	197	1498.3	0.17	39.70	1.1490	cy17:0	2.36
4.3	197	1510.4	0.35	-27.17	1.0759		4.79
4.3	197	1516.1	0.33	-21.13	1.0825		4.62
4.3	197	1529.5	2.97	-31.97	1.0706		41.14
4.3	197	1614.5	0.21	-26.39	1.0767	c18:2n6c	2.94
4.3	197	1622.9	0.42	-21.33	1.0823	c18:1n9c/3n3	5.80
4.3	197	1630.8	0.48	14.12	1.1210	c18:1n9t/7c	6.70
4.3	197	1657.6	0.53	-8.12	1.0967	c18:0	7.30
4.3	197	1755	0.39	1.44	1.1072		5.47
4.3	197	1768.3	2.16	-31.48	1.0712	c19:0	29.96
4.3	197	1796.6	0.23	-23.86	1.0795		3.14
4.3	197	1830.8	0.30	-28.15	1.0748		4.18
4.3	197	1852.6	0.46	-26.60	1.0765	c20:0	6.41
4.3	197	1904.4	0.20	-16.83	1.0872		2.72
4.3	197	1936.8	0.45	-30.27	1.0725		6.29
4.3	197	1956.2	0.17	-32.21	1.0704		2.36
4.3	197	1962.1	0.39	-32.07	1.0705		5.34
4.3	197	1997.2	86.13	-31.19	1.0715		1195.09
4.3	197	2017.3	7.01	-29.51	1.0733		97.31
4.3	197	2043.2	5.33	-26.94	1.0761		73.90
4.3	197	2091.9	2.44	-27.73	1.0753	c24:0	33.87
4.3	197	2096.5	1.21	-25.94	1.0772		16.80
4.3	197	2146	0.22	-31.11	1.0716		3.08
4.3	197	2275.4	0.27	-14.81	1.0894		3.72
4.3	197	2513	0.72	-21.41	1.0822		9.95
5.3	198	662.7	1.77	-27.72	1.0753	c10:0 3-OH	26.91
5.3	198	744	13.19	-29.71	1.0731	c12:0	200.00
5.3	198	1020.3	1.60	-29.06	1.0738		24.25
5.3	198	1166.8	0.50	-23.00	1.0804	i15:0	7.58
5.3	198	1179.4	0.32	-19.66	1.0841	a15:0	4.79
5.3	198	1223.3	0.32	-25.26	1.0780	c15:0	4.84
5.3	198	1319.2	0.23	-20.87	1.0828	i16:0/c16:2n4	3.50
5.3	198	1344.7	0.34	-26.22	1.0769	c16:1n7c	5.19
5.3	198	1358.7	0.41	-21.91	1.0816	c16:1n5c/7t	6.19
5.3	198	1375.2	1.58	-28.43	1.0745	c16:0	23.96
5.3	198	1434.6	0.51	-27.12	1.0759	12Me16:0	7.70
5.3	198	1465.5	0.18	-21.81	1.0818	i17:0	2.70
5.3	198	1477.4	0.19	-20.91	1.0827	a17:0	2.87
5.3	198	1497.7	0.25	-24.32	1.0790	cy17:0	3.75
5.3	198	1510	0.37	-27.41	1.0756		5.60
5.3	198	1515	0.46	-22.94	1.0805		7.01
5.3	198	1614.1	0.37	-29.98	1.0728	c18:2n6c	5.64
5.3	198	1622.5	0.67	-30.19	1.0726	c18:1n9c/3n3	10.10
5.3	198	1630.2	0.72	-27.85	1.0751	c18:1n9t/7c	10.98
5.3	198	1656.7	0.62	-23.63	1.0798	c18:0	9.36
5.3	198	1679.5	0.24	-19.58	1.0842		3.59
5.3	198	1739.5	0.14	-25.88	1.0773		2.17
5.3	198	1754.8	0.61	-30.07	1.0727		9.25
5.3	198	1760.4	0.19	-28.49	1.0744		2.81
5.3	198	1767.9	2.13	-32.38	1.0702	c19:0	32.30
5.3	198	1796.4	0.31	-27.35	1.0757		4.70
5.3	198	1852.4	0.52	-27.96	1.0750	c20:0	7.95
5.3	198	1864.3	0.16	-25.79	1.0774		2.35
5.3	198	1904	0.16	-24.54	1.0788		2.40
5.3	198	1984.5	0.52	-30.11	1.0727	c22:0	7.89
5.3	198	1990.5	1.28	-28.68	1.0742		19.40
5.3	198	2015.8	0.20	-28.54	1.0744		3.03
5.3	198	2020	0.12	-19.48	1.0843		1.85
5.3	198	2057.8	0.25	-25.07	1.0782		3.75
5.3	198	2090.6	0.47	-31.96	1.0706	c24:0	7.17
5.3	198	2144.8	0.22	-29.58	1.0732		3.29
5.3	198	2274.3	0.44	-19.08	1.0847		6.60
5.3	198	2510.5	0.88	-21.59	1.0820		13.35
6.1	180	662.3	1.02	-27.20	1.0759	c10:0 3-OH	10.43
6.1	180	744.5	19.50	-29.71	1.0731	c12:0	200.00
6.1	180	1019.3	1.57	-29.63	1.0732		16.08
6.1	180	1166.4	0.40	-19.19	1.0846	i15:0	4.10
6.1	180	1178.8	0.26	-8.26	1.0966	a15:0	2.68
6.1	180	1319	0.21	-17.58	1.0864	i16:0/c16:2n4	2.17
6.1	180	1344.3	0.31	-26.49	1.0766	c16:1n7c	3.14
6.1	180	1358.3	0.40	-20.87	1.0828	c16:1n5c/7t	4.10
6.1	180	1375	1.72	-25.86	1.0773	c16:0	17.66
6.1	180	1434.6	0.59	-28.79	1.0741	12Me16:0	6.02
6.1	180	1465.1	0.17	-24.98	1.0783	i17:0	1.79
6.1	180	1477.4	0.22	-21.64	1.0819	a17:0	2.24
6.1	180	1497.5	0.26	-25.56	1.0776	cy17:0	2.69
6.1	180	1510	0.50	-32.12	1.0705		5.17
6.1	180	1515	0.52	-20.39	1.0833		5.37
6.1	180	1614.1	0.25	-29.81	1.0730	c18:2n6c	2.56
6.1	180	1622.3	0.51	-29.57	1.0733	c18:1n9c/3n3	5.23
6.1	180	1630.2	0.64	-27.01	1.0761	c18:1n9t/7c	6.56
6.1	180	1657	0.62	-23.90	1.0795	c18:0	6.38
6.1	180	1754.8	0.75	-31.47	1.0712		7.74
6.1	180	1760.2	0.25	-23.17	1.0803		2.60
6.1	180	1767.9	2.83	-32.75	1.0698	c19:0	29.05
6.1	180	1796.1	0.36	-25.05	1.0782		3.65
6.1	180	1852.4	0.67	-32.05	1.0706	c20:0	6.88
6.1	180	1864.1	0.15	-22.79	1.0807		1.57
6.1	180	1904.2	0.18	-31.03	1.0717		1.83
6.1	180	1944.1	0.14	-26.63	1.0765		1.43
6.1	180	1984.5	0.67	-36.23	1.0660	c22:0	6.87
6.1	180	1990.3	0.69	-29.32	1.0735		7.06
6.1	180	2015.6	0.15	-36.55	1.0656		1.58
6.1	180	2041.1	0.26	-36.48	1.0657		2.63
6.1	180	2057.8	0.32	-35.46	1.0668		3.27
6.1	180	2090.6	0.56	-38.03	1.0640	c24:0	5.70
6.1	180	2144.5	0.22	-34.04	1.0684		2.24
6.1	180	2170.3	0.16	-33.79	1.0686		1.66
6.1	180	2274.3	0.56	-24.37	1.0790		5.70
6.1	180	2504.4	1.49	-22.88	1.0806		15.23
6.4	204	662.1	2.67	-28.29	1.0747	c10:0 3-OH	42.36
6.4	204	742.6	12.60	-29.71	1.0731	c12:0	200.00
6.4	204	1018.7	1.72	-28.09	1.0749		27.28
6.4	204	1165	0.35	-23.50	1.0799	i15:0	5.48
6.4	204	1177.5	0.24	-18.76	1.0851	a15:0	3.82
6.4	204	1221	0.27	-25.80	1.0774	c15:0	4.25
6.4	204	1327.8	0.20	-23.55	1.0798		3.22
6.4	204	1342.8	0.29	-27.49	1.0755	c16:1n7c	4.57
6.4	204	1356.8	0.34	-21.60	1.0820	c16:1n5c/7t	5.35
6.4	204	1373.1	0.96	-27.66	1.0753	c16:0	15.24
6.4	204	1432.7	0.35	-24.60	1.0787	12Me16:0	5.57
6.4	204	1507.7	0.29	-30.06	1.0727		4.63
6.4	204	1513	0.31	-23.17	1.0803		4.90
6.4	204	1611.8	0.22	-28.44	1.0745	c18:2n6c	3.46
6.4	204	1620.2	0.40	-28.55	1.0744	c18:1n9c/3n3	6.27
6.4	204	1627.9	0.43	-26.39	1.0767	c18:1n9t/7c	6.84
6.4	204	1654.9	0.44	-19.70	1.0841	c18:0	7.03
6.4	204	1752.9	0.37	-25.49	1.0777		5.92
6.4	204	1766.1	1.82	-30.38	1.0724	c19:0	28.80
6.4	204	1850.9	0.29	-21.93	1.0816	c20:0	4.52
6.4	204	1983	0.32	-31.82	1.0708	c22:0	5.08
6.4	204	1988.8	0.53	-26.93	1.0761		8.38
6.4	204	2014.1	0.13	-26.41	1.0767		2.05
6.4	204	2056.4	0.14	-25.53	1.0777		2.16
6.4	204	2089	0.37	-31.88	1.0707	c24:0	5.84
6.4	204	2271.4	0.32	-19.03	1.0848		5.03
6.4	204	2501.9	0.79	-19.69	1.0841		12.60
7.2	192	744.7	13.02	-29.71	1.0731	c12:0	200.00
7.2	192	1021.4	0.35	-17.38	1.0866		5.31
7.2	192	1376.5	0.54	-26.72	1.0764	c16:0	8.29
7.2	192	1623.7	0.29	-28.91	1.0740	c18:1n9c/3n3	4.45
7.2	192	1755.8	0.21	-21.85	1.0817		3.19
7.2	192	1768.8	0.99	-30.51	1.0722	c19:0	15.26
7.2	192	1985.5	0.16	-21.65	1.0819	c22:0	2.43
7.2	192	1991.4	0.38	-23.41	1.0800		5.80
7.2	192	2091.9	0.14	-30.23	1.0725	c24:0	2.09
7.2	192	2518.4	0.77	-17.60	1.0864		11.86
8.2	193	664.4	0.36	-21.33	1.0823	c10:0 3-OH	4.74
8.2	193	745.3	15.15	-29.71	1.0731	c12:0	200.00
8.2	193	1021.4	0.57	-24.42	1.0789		7.47
8.2	193	1168.5	0.18	-16.72	1.0873	i15:0	2.35
8.2	193	1360.4	0.24	-11.64	1.0929	c16:1n5c/7t	3.20
8.2	193	1376.7	0.81	-23.76	1.0796	c16:0	10.63
8.2	193	1436.2	0.31	-21.91	1.0816	12Me16:0	4.03
8.2	193	1511.9	0.25	-24.48	1.0788		3.27
8.2	193	1624.1	0.37	-27.50	1.0755	c18:1n9c/3n3	4.91
8.2	193	1631.9	0.48	-26.00	1.0772	c18:1n9t/7c	6.31
8.2	193	1658.8	0.29	-22.70	1.0808	c18:0	3.84
8.2	193	1756.2	0.44	-27.03	1.0760		5.85
8.2	193	1769.2	1.76	-31.66	1.0710	c19:0	23.17
8.2	193	1797.8	0.22	-21.16	1.0825		2.96
8.2	193	1853.6	0.42	-22.63	1.0808	c20:0	5.60
8.2	193	1985.7	0.42	-29.13	1.0737	c22:0	5.48
8.2	193	1991.6	0.54	-28.71	1.0742		7.09
8.2	193	2017.1	0.14	-32.48	1.0701		1.90
8.2	193	2059.1	0.18	-25.95	1.0772		2.43
8.2	193	2091.9	0.35	-30.78	1.0719	c24:0	4.59
8.2	193	2146.2	0.17	-23.70	1.0797		2.18
8.2	193	2276.6	0.36	-13.86	1.0904		4.74
9.1	183	663.6	1.89	-27.52	1.0755	c10:0 3-OH	29.25
9.1	183	744.7	12.94	-29.71	1.0731	c12:0	200.00
9.1	183	1020.8	1.84	-32.35	1.0702		28.40
9.1	183	1167.5	0.39	227.60	1.3538	i15:0	5.98
9.1	183	1179.8	0.25	439.51	1.5838	a15:0	3.79
9.1	183	1223.1	0.32	28.75	1.1370	c15:0	4.98
9.1	183	1319.8	0.20	281.54	1.4125	i16:0/c16:2n4	3.09
9.1	183	1345.1	0.27	181.05	1.3032	c16:1n7c	4.13
9.1	183	1359.1	0.31	24.48	1.1324	c16:1n5c/7t	4.81
9.1	183	1375.6	1.71	161.10	1.2814	c16:0	26.45
9.1	183	1435.2	0.50	-6.31	1.0987	12Me16:0	7.68
9.1	183	1498.1	0.17	398.01	1.5389	cy17:0	2.55
9.1	183	1510.4	0.33	-32.62	1.0699		5.12
9.1	183	1532	9.82	-32.16	1.0704		151.81
9.1	183	1614.3	0.21	-24.70	1.0786	c18:2n6c	3.29
9.1	183	1622.7	0.43	-0.53	1.1050	c18:1n9c/3n3	6.69
9.1	183	1630.4	0.51	140.73	1.2592	c18:1n9t/7c	7.82
9.1	183	1657.4	0.70	37.67	1.1468	c18:0	10.82
9.1	183	1679.7	0.24	-20.10	1.0836		3.66
9.1	183	1754.8	0.45	108.15	1.2237		6.90
9.1	183	1767.9	1.94	-29.45	1.0734	c19:0	29.99
9.1	183	1830.6	0.88	-30.56	1.0722		13.53
9.1	183	1852.4	0.43	-14.03	1.0903	c20:0	6.57
9.1	183	1904.2	0.31	22.17	1.1298		4.78
9.1	183	1936.8	1.21	-36.59	1.0656		18.65
9.1	183	1943.7	0.18	-15.74	1.0884		2.72
9.1	183	1956.2	0.50	-46.75	1.0545		7.67
9.1	183	1962.1	1.13	-31.51	1.0711		17.50
9.1	183	1997.2	187.60	-37.54	1.0645		2900.46
9.1	183	2044	20.70	-28.18	1.0748		320.02
9.1	183	2092.1	8.44	-28.32	1.0746	c24:0	130.41
9.1	183	2146.2	1.26	-25.76	1.0774		19.51
9.1	183	2508.4	0.83	-21.33	1.0823		12.82
9.2	194	664.4	0.41	-26.78	1.0763	c10:0 3-OH	5.94
9.2	194	745.3	13.88	-29.71	1.0731	c12:0	200.00
9.2	194	1021.6	0.69	-26.07	1.0771		9.87
9.2	194	1168.5	0.18	-2.70	1.1026	i15:0	2.52
9.2	194	1376.7	0.82	-26.25	1.0769	c16:0	11.83
9.2	194	1511.7	0.23	-26.83	1.0763		3.37
9.2	194	1516.9	0.27	-23.99	1.0794		3.83
9.2	194	1615.8	0.23	-24.38	1.0789	c18:2n6c	3.33
9.2	194	1623.9	0.36	-26.37	1.0768	c18:1n9c/3n3	5.12
9.2	194	1631.9	0.43	-24.64	1.0786	c18:1n9t/7c	6.14
9.2	194	1658.8	0.24	-21.06	1.0826	c18:0	3.43
9.2	194	1756	0.45	-29.31	1.0735		6.44
9.2	194	1769.2	1.57	-32.06	1.0705	c19:0	22.69
9.2	194	1797.6	0.19	-24.24	1.0791		2.70
9.2	194	1853.6	0.32	-25.58	1.0776	c20:0	4.57
9.2	194	1985.7	0.33	-27.01	1.0761	c22:0	4.74
9.2	194	1991.6	0.69	-25.88	1.0773		9.99
9.2	194	2016.8	0.12	-23.73	1.0797		1.74
9.2	194	2059.1	0.16	-23.74	1.0796		2.26
9.2	194	2091.9	0.29	-29.43	1.0734	c24:0	4.12
9.2	194	2276.6	0.28	-17.88	1.0860		3.98
9.2	194	2518.4	1.01	-21.21	1.0824		14.53
9.3	199	663.2	0.45	-27.26	1.0758	c10:0 3-OH	6.43
9.3	199	744	14.10	-29.71	1.0731	c12:0	200.00
9.3	199	1019.9	0.82	-28.52	1.0744		11.65
9.3	199	1374.6	0.64	-16.43	1.0876	c16:0	9.08
9.3	199	1509.6	0.25	-24.57	1.0787		3.49
9.3	199	1514.8	0.29	-16.78	1.0873		4.14
9.3	199	1621.8	0.31	-24.76	1.0785	c18:1n9c/3n3	4.45
9.3	199	1629.8	0.39	-22.07	1.0815	c18:1n9t/7c	5.46
9.3	199	1656.5	0.20	-18.06	1.0859	c18:0	2.78
9.3	199	1754.3	0.32	-29.21	1.0736		4.53
9.3	199	1767.5	1.61	-32.77	1.0698	c19:0	22.77
9.3	199	1852.2	0.24	-24.67	1.0786	c20:0	3.39
9.3	199	1984.5	0.28	-28.18	1.0748	c22:0	3.93
9.3	199	1990.3	0.48	-28.13	1.0748		6.77
9.3	199	2015.6	0.13	-65.08	1.0344		1.80
9.3	199	2057.8	0.12	-15.74	1.0884		1.74
9.3	199	2090.6	0.25	-29.73	1.0731	c24:0	3.48
9.3	199	2274.3	0.30	-16.98	1.0870		4.30
9.3	199	2510.9	1.07	-23.07	1.0804		15.22
10.1	184	743.8	7.96	-29.71	1.0731	c12:0	200.00
10.1	184	1020.3	0.27	-23.42	1.0800		6.78
10.1	184	1375	0.42	-28.61	1.0743	c16:0	10.53
10.1	184	1754.3	0.14	-26.02	1.0771		3.52
10.1	184	1767.3	0.55	-30.61	1.0721	c19:0	13.87
10.1	184	1851.9	0.14	-27.82	1.0752	c20:0	3.49
10.1	184	1984.2	0.13	-28.60	1.0743	c22:0	3.29
10.1	184	1990.1	0.27	-18.46	1.0854		6.86
5.1x	179	662.9	0.48	-25.42	1.0778	c10:0 3-OH	5.06
5.1x	179	744.5	18.77	-29.71	1.0731	c12:0	200.00
5.1x	179	1019.3	0.70	-1.12	1.1044		7.47
5.1x	179	1166	0.34	-24.11	1.0792	i15:0	3.62
5.1x	179	1178.3	0.22	-15.27	1.0889	a15:0	2.29
5.1x	179	1318.2	0.20	-21.81	1.0817	i16:0/c16:2n4	2.13
5.1x	179	1343.5	0.30	-25.17	1.0781	c16:1n7c	3.15
5.1x	179	1357.5	0.34	-15.84	1.0883	c16:1n5c/7t	3.62
5.1x	179	1374	1.23	-30.21	1.0726	c16:0	13.07
5.1x	179	1433.7	0.46	-25.84	1.0773	12Me16:0	4.91
5.1x	179	1496.2	0.31	-22.10	1.0814	cy17:0	3.32
5.1x	179	1508.4	0.33	-27.19	1.0759		3.46
5.1x	179	1513.6	0.36	-17.21	1.0868		3.88
5.1x	179	1612.6	0.32	-33.20	1.0693	c18:2n6c	3.42
5.1x	179	1621	0.57	-32.66	1.0699	c18:1n9c/3n3	6.07
5.1x	179	1628.5	0.54	-26.71	1.0764	c18:1n9t/7c	5.77
5.1x	179	1655.5	0.47	-25.80	1.0774	c18:0	5.05
5.1x	179	1753.5	0.54	-31.60	1.0710		5.72
5.1x	179	1766.7	1.84	-31.85	1.0708	c19:0	19.64
5.1x	179	1851.1	0.25	-24.54	1.0788	c20:0	2.68
5.1x	179	1983.2	0.27	-37.29	1.0648	c22:0	2.90
5.1x	179	1989.1	0.52	-25.97	1.0772		5.52
5.1x	179	2014.6	0.18	-37.04	1.0651		1.86
5.1x	179	2089.2	0.29	-36.18	1.0660	c24:0	3.05
5.1x	179	2142.9	0.23	-31.06	1.0716		2.45
5.1x	179	2271.6	0.41	-23.35	1.0801		4.40
5.1x	179	2501.1	1.82	-25.41	1.0778		19.43
7.1x	181	662.9	0.67	-26.04	1.0771	c10:0 3-OH	6.20
7.1x	181	745.3	21.52	-29.71	1.0731	c12:0	200.00
7.1x	181	1020.1	0.96	-29.77	1.0730		8.95
7.1x	181	1167.1	0.26	-25.42	1.0778	i15:0	2.37
7.1x	181	1344.7	0.26	-29.17	1.0737	c16:1n7c	2.39
7.1x	181	1358.7	0.33	-20.00	1.0837	c16:1n5c/7t	3.08
7.1x	181	1375.2	1.27	-33.54	1.0689	c16:0	11.76
7.1x	181	1433.3	0.47	-29.60	1.0732	12Me16:0	4.34
7.1x	181	1497.7	0.20	-29.80	1.0730	cy17:0	1.84
7.1x	181	1510	0.40	-32.04	1.0706		3.70
7.1x	181	1515.3	0.41	-20.81	1.0828		3.77
7.1x	181	1614.1	0.28	-36.83	1.0653	c18:2n6c	2.64
7.1x	181	1622.3	0.46	-32.46	1.0701	c18:1n9c/3n3	4.30
7.1x	181	1630.2	0.57	-29.38	1.0735	c18:1n9t/7c	5.32
7.1x	181	1657	0.55	-29.25	1.0736	c18:0	5.07
7.1x	181	1754.6	0.55	-33.04	1.0695		5.13
7.1x	181	1760.2	0.19	-19.45	1.0843		1.72
7.1x	181	1767.9	2.38	-32.69	1.0698	c19:0	22.09
7.1x	181	1796.1	0.28	-23.49	1.0799		2.57
7.1x	181	1852.4	0.63	-27.40	1.0756	c20:0	5.87
7.1x	181	1904	0.17	-26.35	1.0768		1.61
7.1x	181	1984.5	0.58	-35.27	1.0670	c22:0	5.43
7.1x	181	1990.5	0.80	-24.06	1.0793		7.40
7.1x	181	2015.8	0.22	-32.49	1.0701		2.00
7.1x	181	2057.8	0.27	-21.81	1.0817		2.47
7.1x	181	2090.6	0.44	-37.95	1.0641	c24:0	4.07
7.1x	181	2144.5	0.27	-31.22	1.0715		2.48
7.1x	181	2274.3	0.48	-24.37	1.0790		4.47
7.1x	181	2510.3	1.84	-26.50	1.0766		17.12
8.1x	182	664	0.46	-27.45	1.0756	c10:0 3-OH	4.76
8.1x	182	745.7	19.17	-29.71	1.0731	c12:0	200.00
8.1x	182	1021	0.69	-30.40	1.0723		7.21
8.1x	182	1167.7	0.30	-23.24	1.0802	i15:0	3.08
8.1x	182	1320	0.18	-24.89	1.0784	i16:0/c16:2n4	1.88
8.1x	182	1345.3	0.28	-30.59	1.0721	c16:1n7c	2.93
8.1x	182	1359.5	0.33	-19.03	1.0848	c16:1n5c/7t	3.42
8.1x	182	1376.1	1.30	-35.24	1.0671	c16:0	13.53
8.1x	182	1435.4	0.43	-29.48	1.0734	12Me16:0	4.43
8.1x	182	1498.3	0.22	-30.71	1.0720	cy17:0	2.31
8.1x	182	1510.7	0.34	-32.28	1.0703		3.56
8.1x	182	1515.9	0.37	-22.39	1.0811		3.88
8.1x	182	1614.5	0.21	-35.35	1.0669	c18:2n6c	2.15
8.1x	182	1622.9	0.40	-34.85	1.0675	c18:1n9c/3n3	4.18
8.1x	182	1630.6	0.61	-31.69	1.0709	c18:1n9t/7c	6.38
8.1x	182	1657.4	0.60	-29.44	1.0734	c18:0	6.23
8.1x	182	1754.8	0.51	-36.91	1.0652		5.36
8.1x	182	1767.9	2.04	-34.72	1.0676	c19:0	21.29
8.1x	182	1796.4	0.21	-23.50	1.0799		2.23
8.1x	182	1852.4	0.48	-31.88	1.0707	c20:0	5.02
8.1x	182	1984.2	0.50	-38.04	1.0640	c22:0	5.16
8.1x	182	1990.1	0.57	-27.36	1.0757		5.92
8.1x	182	2015.4	0.17	-38.48	1.0635		1.72
8.1x	182	2057.6	0.18	-36.25	1.0659		1.91
8.1x	182	2090.4	0.49	-42.19	1.0594	c24:0	5.11
8.1x	182	2144.3	0.21	-39.38	1.0625		2.16
8.1x	182	2273.7	0.41	-23.08	1.0804		4.23
8.1x	182	2509.9	1.49	-26.54	1.0766		15.58
BLANK	285	490.3	0.08	-3.73	1.1015		1.01
BLANK	285	738.8	14.79	-29.71	1.0731	c12:0	200.00
BLANK	285	1013.2	0.50	-20.89	1.0828		6.75
BLANK	285	1519	1.06	-34.41	1.0680		14.27
BLANK	285	1760.8	0.54	-25.05	1.0782		7.34
BLANK	285	1989.5	31.91	-32.27	1.0703		431.51
BP482	242	490.3	0.06	35.25	1.1441		1.49
BP482	242	661.9	0.41	13.15	1.1200	c10:0 3-OH	9.82
BP482	242	741.3	8.33	-29.71	1.0731	c12:0	200.00
BP482	242	1006.5	0.02	16939.50	16.7053	i14:0	0.41
BP482	242	1017.2	0.32	114.05	1.2301		7.68
BP482	242	1066.1	0.03	8643.81	9.7321	c14:0	0.77
BP482	242	1131.9	0.02	17961.49	17.4905	br15:1	0.55
BP482	242	1163.9	0.11	21447.45	20.0610	i15:0	2.59
BP482	242	1176	0.20	43159.43	33.0515	a15:0	4.87
BP482	242	1219.3	0.07	5114.12	6.3980	c15:0	1.78
BP482	242	1316.1	0.08	15654.52	15.6965	i16:0/c16:2n4	1.87
BP482	242	1341.2	0.28	34057.84	28.1574	c16:1n7c	6.65
BP482	242	1355.4	0.11	8294.58	9.4129	c16:1n5c/7t	2.69
BP482	242	1371.5	0.56	17965.29	17.4934	c16:0	13.40
BP482	242	1429.4	0.04	7916.66	9.0648		1.06
BP482	242	1431.9	0.08	1898.65	3.1389	12Me16:0	1.87
BP482	242	1462.2	0.01	25205.32	22.6584	i17:0	0.34
BP482	242	1474.1	0.04	27112.10	23.9128		0.91
BP482	242	1482.4	0.01	41383.90	32.1498	a17:0	0.19
BP482	242	1493.9	0.18	18577.23	17.9565	cy17:0	4.30
BP482	242	1515.9	0.05	5481.36	6.7563		1.13
BP482	242	1610.3	0.12	3365.47	4.6533		2.83
BP482	242	1618.5	0.18	5132.96	6.4165	c18:2n6c	4.30
BP482	242	1626	0.44	22885.66	21.0754	c18:1n9t/7c	10.52
BP482	242	1653.2	0.12	13642.42	14.0669	c18:0	2.83
BP482	242	1699	0.06	6807.84	8.0281		1.32
BP482	242	1751.4	0.10	13600.36	14.0322		2.47
BP482	242	1764.6	0.35	178.66	1.3006	c19:0	8.28
BP482	242	1987.8	0.21	-47.90	1.0532		5.07
BP483	243	490.5	0.11	-5.93	1.0991		1.23
BP483	243	661.3	1.60	18.08	1.1254	c10:0 3-OH	17.67
BP483	243	742.6	18.11	-29.71	1.0731	c12:0	200.00
BP483	243	1006.3	0.06	7465.89	8.6462	i14:0	0.68
BP483	243	1017.2	1.25	20.37	1.1279		13.76
BP483	243	1065.7	0.11	7386.56	8.5721	c14:0	1.26
BP483	243	1132.6	0.08	9188.62	10.2257	br15:1	0.83
BP483	243	1163.9	0.36	19732.70	18.8169	i15:0	4.01
BP483	243	1176	0.50	24367.29	22.0939	a15:0	5.53
BP483	243	1219.5	0.27	2558.55	3.8261	c15:0	3.00
BP483	243	1284.9	0.07	3727.56	5.0199	br16:1	0.80
BP483	243	1316.1	0.26	15408.63	15.5007	i16:0/c16:2n4	2.85
BP483	243	1341.2	0.78	30329.53	25.9397	c16:1n7c	8.66
BP483	243	1355.4	0.31	6646.50	7.8753	c16:1n5c/7t	3.40
BP483	243	1371.9	1.59	19916.32	18.9520	c16:0	17.55
BP483	243	1398.6	0.12	8339.95	9.4545		1.33
BP483	243	1406.2	0.09	6871.53	8.0883		0.95
BP483	243	1431.7	0.36	4364.49	5.6580	12Me16:0	4.00
BP483	243	1442.5	0.04	14702.51	14.9333		0.49
BP483	243	1462.2	0.05	24377.89	22.1011	i17:0	0.60
BP483	243	1474.1	0.13	20321.69	19.2486		1.41
BP483	243	1482.6	0.02	66656.64	43.0645	a17:0	0.20
BP483	243	1494.1	0.48	20631.35	19.4737	cy17:0	5.29
BP483	243	1506.3	0.23	900.12	2.0801		2.54
BP483	243	1511.7	0.16	4772.85	6.0625		1.72
BP483	243	1569.8	0.03	12282.67	12.9295		0.32
BP483	243	1592	0.03	20439.42	19.3343	c18:3n6	0.30
BP483	243	1610.6	0.23	6605.82	7.8366		2.54
BP483	243	1618.9	0.41	8390.59	9.5009	c18:2n6c	4.48
BP483	243	1626.6	1.01	20520.51	19.3932	c18:1n9t/7c	11.14
BP483	243	1653.4	0.57	9604.18	10.5986	c18:0	6.28
BP483	243	1699.2	0.35	6228.51	7.4770		3.89
BP483	243	1710.7	0.15	11622.08	12.3660		1.61
BP483	243	1751.8	0.33	11787.66	12.5079		3.61
BP483	243	1765	1.16	141.48	1.2601	c19:0	12.86
BP483	243	1768.8	0.23	1379.74	2.5915		2.50
BP483	243	1793.6	0.10	6660.58	7.8886		1.09
BP483	243	1807.2	0.03	7387.46	8.5730		0.36
BP483	243	1829.8	0.06	3873.49	5.1669		0.65
BP483	243	1849.9	0.11	1502.81	2.7219	c20:0	1.25
BP483	243	1861.8	0.10	4819.97	6.1090		1.05
BP483	243	1883.1	0.03	8002.54	9.1442		0.35
BP483	243	1895	0.03	8131.80	9.2633		0.38
BP483	243	1902.7	0.06	3338.72	4.6261		0.71
BP483	243	1911.5	0.12	2326.21	3.5853		1.34
BP483	243	1974.4	0.07	2835.85	4.1120		0.73
BP483	243	1982.6	0.16	380.77	1.5202	c22:0	1.77
BP483	243	1988.6	2.30	-14.53	1.0897		25.40
BP483	243	2013.7	0.20	561.84	1.7161		2.15
BP483	243	2088.5	0.15	207.28	1.3317	c24:0	1.61
BP483	243	2142	0.17	4.42	1.1104		1.86
BP483	243	2270.6	0.23	-54.61	1.0459		2.53
BP485	244	661.5	0.99	12.45	1.1192	c10:0 3-OH	25.29
BP485	244	740.9	7.85	-29.71	1.0731	c12:0	200.00
BP485	244	1005.9	0.13	15056.89	15.2190	i14:0	3.21
BP485	244	1017	0.71	198.48	1.3221		18.15
BP485	244	1065.5	0.21	4020.77	5.3147	c14:0	5.28
BP485	244	1131.3	0.14	11855.54	12.5660	br15:1	3.47
BP485	244	1143.6	0.03	8569.90	9.6648		0.87
BP485	244	1163.7	0.70	7829.05	8.9838	i15:0	17.79
BP485	244	1176	0.50	10655.76	11.5284	a15:0	12.64
BP485	244	1196.3	0.04	11796.89	12.5158	c15:1	0.97
BP485	244	1221	0.20	4197.61	5.4916	c15:0	5.05
BP485	244	1284.7	0.08	5448.62	6.7245	br16:1	1.91
BP485	244	1315.7	0.33	10139.03	11.0739	i16:0/c16:2n4	8.34
BP485	244	1331.3	0.12	6480.61	7.7176		3.16
BP485	244	1341.2	0.75	18650.78	18.0118	c16:1n7c	19.04
BP485	244	1355.4	0.34	7502.59	8.6804	c16:1n5c/7t	8.72
BP485	244	1371.7	1.87	7675.31	8.8412	c16:0	47.78
BP485	244	1392.1	0.09	5130.67	6.4142		2.35
BP485	244	1431.4	0.38	3284.45	4.5709	12Me16:0	9.79
BP485	244	1444	0.08	4561.27	5.8534		2.12
BP485	244	1461.7	0.11	6850.44	8.0684	i17:0	2.83
BP485	244	1473.9	0.24	5378.70	6.6565		6.07
BP485	244	1482.2	0.08	10813.76	11.6665	a17:0	2.09
BP485	244	1493.9	0.47	8270.68	9.3909	cy17:0	12.03
BP485	244	1515.3	0.13	5201.06	6.4831		3.24
BP485	244	1523.6	0.38	144.61	1.2635		9.59
BP485	244	1569.4	0.09	7407.85	8.5920		2.29
BP485	244	1591.5	0.07	3986.69	5.2805	c18:3n6	1.76
BP485	244	1610.3	0.32	4127.15	5.4212		8.21
BP485	244	1618.5	0.46	5558.73	6.8315	c18:2n6c	11.70
BP485	244	1626.2	1.02	11620.75	12.3649	c18:1n9t/7c	26.08
BP485	244	1653	0.54	7249.29	8.4437	c18:0	13.79
BP485	244	1675.8	0.14	4150.79	5.4448		3.52
BP485	244	1698.8	0.21	7388.47	8.5739		5.28
BP485	244	1736.2	0.04	3670.55	4.9624		0.94
BP485	244	1751.4	0.37	5671.32	6.9406		9.33
BP485	244	1764.4	0.31	41.73	1.1512	c19:0	7.85
BP485	244	1793.6	0.07	4675.07	5.9660		1.73
BP485	244	1849.7	0.09	663.35	1.8256	c20:0	2.19
BP485	244	1861.6	0.03	3235.87	4.5214		0.79
BP485	244	1983.2	0.17	3.89	1.1098	c22:0	4.31
BP485	244	1990.5	14.81	-42.10	1.0596		377.59
BP485	244	2088.3	0.14	15.54	1.1226	c24:0	3.67
BP486	245	490.5	0.08	1.20	1.1069		1.23
BP486	245	661.3	1.55	9.98	1.1165	c10:0 3-OH	23.84
BP486	245	741.7	13.03	-29.71	1.0731	c12:0	200.00
BP486	245	1005.9	0.19	16239.58	16.1588	i14:0	2.89
BP486	245	1017.2	1.25	156.61	1.2765		19.17
BP486	245	1065.3	0.32	4619.40	5.9109	c14:0	4.88
BP486	245	1131.3	0.22	9978.13	10.9315	br15:1	3.42
BP486	245	1143.4	0.06	7163.76	8.3634		0.86
BP486	245	1163.7	1.13	8650.95	9.7386	i15:0	17.33
BP486	245	1176	0.80	9069.70	10.1184	a15:0	12.31
BP486	245	1196.3	0.11	7224.73	8.4206	c15:1	1.70
BP486	245	1221	0.36	2893.32	4.1710	c15:0	5.54
BP486	245	1284.7	0.11	3986.78	5.2806	br16:1	1.73
BP486	245	1315.9	0.55	9024.33	10.0774	i16:0/c16:2n4	8.38
BP486	245	1331.5	0.21	6481.30	7.7183		3.18
BP486	245	1341.4	1.09	12628.94	13.2220	c16:1n7c	16.78
BP486	245	1355.4	0.52	7267.05	8.4603	c16:1n5c/7t	7.92
BP486	245	1372.3	3.30	8240.21	9.3630	c16:0	50.65
BP486	245	1392.4	0.21	6603.25	7.8342		3.18
BP486	245	1405.7	0.13	7968.13	9.1124		2.00
BP486	245	1431.9	0.58	2700.91	3.9731	12Me16:0	8.90
BP486	245	1436	0.11	3065.59	4.3476		1.69
BP486	245	1461.7	0.19	6405.50	7.6460	i17:0	2.92
BP486	245	1473.9	0.32	5586.76	6.8587		4.97
BP486	245	1482.4	0.09	7642.09	8.8103	a17:0	1.41
BP486	245	1494.1	1.00	5973.82	7.2326	cy17:0	15.38
BP486	245	1505.8	0.24	546.30	1.6993		3.64
BP486	245	1515.5	0.26	3495.38	4.7852		4.05
BP486	245	1546	0.04	7587.14	8.7592	c16:0 2-OH	0.61
BP486	245	1569.6	0.11	5275.31	6.5556		1.73
BP486	245	1591.7	0.08	8829.58	9.9010	c18:3n6	1.23
BP486	245	1610.6	0.45	3383.20	4.6713		6.83
BP486	245	1618.9	0.69	4636.26	5.9276	c18:2n6c	10.61
BP486	245	1627.1	1.77	9865.17	10.8312	c18:1n9t/7c	27.21
BP486	245	1653.2	0.90	7547.74	8.7225	c18:0	13.84
BP486	245	1699	0.78	5653.87	6.9237		12.00
BP486	245	1736.4	0.26	8226.93	9.3508		4.02
BP486	245	1751.8	1.09	5543.48	6.8167		16.70
BP486	245	1764.8	0.67	449.24	1.5944	c19:0	10.28
BP486	245	1767.5	0.26	3283.49	4.5699		3.93
BP486	245	1793.6	0.27	3641.68	4.9332		4.11
BP486	245	1797.8	0.08	6043.17	7.2992		1.18
BP486	245	1810.8	0.13	4239.42	5.5333		1.92
BP486	245	1829.8	0.07	4641.06	5.9324		1.00
BP486	245	1835	0.07	3121.52	4.4047		1.14
BP486	245	1849.9	0.18	1161.01	2.3589	c20:0	2.81
BP486	245	1861.8	0.13	2432.46	3.6955		1.95
BP486	245	1982.4	0.35	7.73	1.1141	c22:0	5.43
BP486	245	1988.2	0.36	-74.36	1.0242		5.51
BP486	245	2013.7	0.12	607.06	1.7649		1.77
BP486	245	2088.5	0.40	-1.92	1.1035	c24:0	6.15
BP487	218	662.1	0.38	27.22	1.1354	c10:0 3-OH	7.09
BP487	218	742	10.63	-29.71	1.0731	c12:0	200.00
BP487	218	1006.3	0.14	12084.39	12.7611	i14:0	2.60
BP487	218	1017.4	0.68	164.71	1.2854		12.75
BP487	218	1065.7	0.30	3171.71	4.4560	c14:0	5.70
BP487	218	1131.5	0.19	9407.27	10.4223	br15:1	3.61
BP487	218	1144.1	0.05	7094.33	8.2982		0.85
BP487	218	1164.1	0.91	7324.84	8.5144	i15:0	17.11
BP487	218	1176.5	0.69	7092.91	8.2969	a15:0	12.92
BP487	218	1199.2	0.07	6573.64	7.8061	c15:1	1.32
BP487	218	1221.6	0.25	3810.48	5.1035	c15:0	4.70
BP487	218	1285.1	0.09	3768.33	5.0610	br16:1	1.71
BP487	218	1316.1	0.46	8039.81	9.1785	i16:0/c16:2n4	8.65
BP487	218	1331.7	0.17	4783.19	6.0727		3.16
BP487	218	1341.6	1.20	11003.66	11.8318	c16:1n7c	22.49
BP487	218	1355.8	0.47	5654.80	6.9246	c16:1n5c/7t	8.86
BP487	218	1372.3	2.86	6216.70	7.4657	c16:0	53.75
BP487	218	1392.4	0.18	5772.59	7.0386		3.37
BP487	218	1405.7	0.08	6345.43	7.5887		1.52
BP487	218	1431.9	0.49	2948.67	4.2278	12Me16:0	9.23
BP487	218	1444.2	0.12	2861.18	4.1380		2.18
BP487	218	1462	0.16	6092.07	7.3462	i17:0	2.95
BP487	218	1474.3	0.27	4907.71	6.1954		5.04
BP487	218	1482.4	0.11	6605.80	7.8366	a17:0	2.07
BP487	218	1494.3	0.94	4309.53	5.6032	cy17:0	17.66
BP487	218	1515.7	0.36	2443.12	3.7066		6.85
BP487	218	1524	0.54	18.43	1.1257		10.06
BP487	218	1546	0.05	5046.56	6.3318	c16:0 2-OH	0.87
BP487	218	1569.8	0.12	4984.80	6.2712		2.18
BP487	218	1592	0.07	2966.99	4.2466	c18:3n6	1.26
BP487	218	1610.8	0.42	2433.39	3.6965		7.96
BP487	218	1618.9	0.61	4157.16	5.4512	c18:2n6c	11.55
BP487	218	1627.1	1.58	7849.58	9.0028	c18:1n9t/7c	29.66
BP487	218	1653.4	0.77	5636.15	6.9066	c18:0	14.56
BP487	218	1699.2	0.65	5166.19	6.4490		12.26
BP487	218	1736.6	0.19	7698.95	8.8631		3.57
BP487	218	1751.8	0.72	4808.55	6.0978		13.56
BP487	218	1764.8	0.39	453.74	1.5992	c19:0	7.39
BP487	218	1767.7	0.16	2546.61	3.8138	c19:0	3.07
BP487	218	1793.6	0.15	3166.72	4.4509		2.86
BP487	218	1849.9	0.14	831.45	2.0064	c20:0	2.60
BP487	218	1861.8	0.07	2946.40	4.2255		1.32
BP487	218	1983.6	0.24	-27.09	1.0760	c22:0	4.51
BP487	218	1990.9	16.77	-49.63	1.0513		315.37
BP487	218	2013.7	0.30	41.20	1.1506		5.64
BP487	218	2088.3	0.22	-50.60	1.0502	c24:0	4.16
BP488	246	490.5	0.09	-4.79	1.1004		1.53
BP488	246	661.7	0.47	343.35	1.4796	c10:0 3-OH	7.73
BP488	246	742	12.03	-29.71	1.0731	c12:0	200.00
BP488	246	1017.2	0.51	136.86	1.2550		8.48
BP488	246	1065.9	0.05	6760.31	7.9831	c14:0	0.80
BP488	246	1132.6	0.03	14080.98	14.4275	br15:1	0.55
BP488	246	1163.7	0.14	20235.14	19.1854	i15:0	2.24
BP488	246	1176	0.18	21184.85	19.8729	a15:0	3.06
BP488	246	1219.3	0.13	3074.96	4.3571	c15:0	2.18
BP488	246	1315.9	0.14	12030.85	12.7156	i16:0/c16:2n4	2.29
BP488	246	1340.9	0.39	31124.40	26.4240	c16:1n7c	6.48
BP488	246	1355.2	0.20	5777.32	7.0431	c16:1n5c/7t	3.28
BP488	246	1371.5	0.89	15381.25	15.4788	c16:0	14.85
BP488	246	1431.2	0.20	3323.64	4.6108	12Me16:0	3.36
BP488	246	1462	0.02	27517.39	24.1742	i17:0	0.40
BP488	246	1474.1	0.06	17643.68	17.2479		1.01
BP488	246	1482.4	0.02	59748.11	40.4457	a17:0	0.27
BP488	246	1493.9	0.24	12822.45	13.3846	cy17:0	4.02
BP488	246	1505.8	0.14	739.48	1.9076		2.33
BP488	246	1511.5	0.10	4481.05	5.7738		1.65
BP488	246	1569.6	0.02	15554.05	15.6166		0.30
BP488	246	1591.7	0.02	20367.07	19.2816	c18:3n6	0.28
BP488	246	1610.1	0.20	7218.15	8.4145		3.24
BP488	246	1618.5	0.30	11129.09	11.9407	c18:2n6c	5.00
BP488	246	1626.2	0.63	24193.50	21.9758	c18:1n9t/7c	10.54
BP488	246	1653.2	0.20	12975.14	13.5125	c18:0	3.29
BP488	246	1699	0.12	8372.01	9.4839		1.95
BP488	246	1751.6	0.16	9566.19	10.5646		2.69
BP488	246	1764.8	0.82	-1.69	1.1038	c19:0	13.70
BP488	246	1793.6	0.03	10960.03	11.7939		0.47
BP488	246	1911.7	0.04	2685.70	3.9574		0.70
BP488	246	1933.5	0.05	9614.57	10.6079		0.76
BP488	246	1941.8	0.04	7859.32	9.0118		0.58
BP488	246	1982.2	0.09	412.14	1.5542	c22:0	1.51
BP488	246	1988	1.20	-43.63	1.0579		19.99
BP488	246	2013.3	0.10	598.78	1.7560		1.65
BP489	247	490.3	0.08	4.10	1.1101		1.22
BP489	247	661.1	1.55	44.23	1.1539	c10:0 3-OH	24.96
BP489	247	741.5	12.44	-29.71	1.0731	c12:0	200.00
BP489	247	1005.7	0.06	12834.31	13.3946	i14:0	0.90
BP489	247	1016.8	1.34	49.22	1.1594		21.48
BP489	247	1065.1	0.10	8044.80	9.1831	c14:0	1.56
BP489	247	1131.5	0.07	13425.37	13.8874	br15:1	1.19
BP489	247	1163.1	0.30	16093.63	16.0440	i15:0	4.89
BP489	247	1175.4	0.37	26710.20	23.6518	a15:0	5.98
BP489	247	1195.1	0.02	20741.71	19.5536	c15:1	0.34
BP489	247	1218.7	0.26	2909.49	4.1876	c15:0	4.15
BP489	247	1283.9	0.06	4324.85	5.6185	br16:1	0.92
BP489	247	1315.2	0.17	16763.67	16.5687	i16:0/c16:2n4	2.70
BP489	247	1340.5	0.62	23846.17	21.7387	c16:1n7c	9.94
BP489	247	1354.5	0.24	5402.01	6.6792	c16:1n5c/7t	3.79
BP489	247	1371	1.14	15745.54	15.7688	c16:0	18.40
BP489	247	1392.1	0.06	8519.76	9.6190		0.88
BP489	247	1431	0.29	3233.51	4.5190	12Me16:0	4.60
BP489	247	1435.2	0.04	10283.40	11.2014		0.69
BP489	247	1461.3	0.04	22843.73	21.0462	i17:0	0.66
BP489	247	1473.4	0.08	19278.22	18.4806		1.29
BP489	247	1481.6	0.02	61358.67	41.0775	a17:0	0.29
BP489	247	1493.3	0.34	15364.18	15.4652	cy17:0	5.39
BP489	247	1505.4	0.23	610.64	1.7688		3.62
BP489	247	1510.9	0.12	4912.70	6.2003		1.99
BP489	247	1569.2	0.03	13804.59	14.2006		0.42
BP489	247	1609.7	0.20	5789.48	7.0549		3.28
BP489	247	1617.9	0.32	8231.65	9.3551	c18:2n6c	5.18
BP489	247	1625.6	0.78	20121.22	19.1022		12.48
BP489	247	1652.4	0.28	13942.13	14.3137	c18:0	4.49
BP489	247	1675.6	0.21	2930.38	4.2091		3.38
BP489	247	1698.3	0.14	11339.35	12.1226		2.19
BP489	247	1740.6	0.01	104650.99	54.1523		0.13
BP489	247	1751	0.24	9448.02	10.4588		3.78
BP489	247	1764.2	0.83	117.00	1.2334	c19:0	13.38
BP489	247	1768.1	0.11	1642.20	2.8691		1.77
BP489	247	1793.2	0.04	10776.89	11.6343		0.66
BP489	247	1849.2	0.05	2046.27	3.2934	c20:0	0.80
BP489	247	1861.1	0.04	4987.20	6.2735		0.59
BP489	247	1929.5	0.06	6937.23	8.1503		0.92
BP489	247	1936.8	0.05	4911.89	6.1995		0.82
BP489	247	1981.7	0.12	279.02	1.4097	c22:0	1.96
BP489	247	1987.6	0.70	-46.53	1.0547		11.18
BP489	247	2013.1	0.10	358.49	1.4960		1.59
BP490	248	490.5	0.09	1.97	1.1078		1.39
BP490	248	661.7	0.85	46.42	1.1563	c10:0 3-OH	13.17
BP490	248	742.2	12.92	-29.71	1.0731	c12:0	200.00
BP490	248	1006.3	0.03	13327.99	13.8066	i14:0	0.42
BP490	248	1017	0.71	64.94	1.1766		11.01
BP490	248	1065.7	0.07	7567.25	8.7407	c14:0	1.02
BP490	248	1132.4	0.05	14793.56	15.0069	br15:1	0.70
BP490	248	1163.5	0.18	20222.19	19.1760	i15:0	2.74
BP490	248	1176	0.23	20755.58	19.5636	a15:0	3.50
BP490	248	1219.1	0.15	3228.70	4.5141	c15:0	2.35
BP490	248	1315.9	0.13	14756.82	14.9772	i16:0/c16:2n4	2.01
BP490	248	1340.9	0.48	27378.22	24.0847	c16:1n7c	7.45
BP490	248	1355.2	0.20	6312.30	7.5571	c16:1n5c/7t	3.03
BP490	248	1371.5	0.90	15547.38	15.6113	c16:0	13.96
BP490	248	1431.2	0.21	3562.21	4.8529	12Me16:0	3.28
BP490	248	1462	0.03	23421.93	21.4471	i17:0	0.45
BP490	248	1473.9	0.06	19475.26	18.6268		0.87
BP490	248	1482.2	0.02	63823.45	42.0189	a17:0	0.23
BP490	248	1493.7	0.25	12401.15	13.0298	cy17:0	3.82
BP490	248	1505.8	0.14	743.97	1.9124		2.17
BP490	248	1511.5	0.10	4567.06	5.8591		1.52
BP490	248	1569.6	0.02	16023.46	15.9887		0.29
BP490	248	1610.1	0.22	4771.02	6.0607		3.47
BP490	248	1618.3	0.33	9317.99	10.3421	c18:2n6c	5.06
BP490	248	1626.2	0.71	22473.22	20.7871	c18:1n9t/7c	10.98
BP490	248	1653	0.21	12072.86	12.7513	c18:0	3.24
BP490	248	1698.8	0.12	7779.37	8.9377		1.90
BP490	248	1751.4	0.16	9666.74	10.6545		2.40
BP490	248	1764.6	0.75	32.39	1.1410	c19:0	11.66
BP490	248	1793.6	0.03	9612.62	10.6061		0.42
BP490	248	1911.3	0.04	3115.29	4.3984		0.60
BP490	248	1933.5	0.05	10812.48	11.6654		0.70
BP490	248	1941.8	0.03	8792.73	9.8676		0.53
BP490	248	1982.4	0.09	466.97	1.6136	c22:0	1.42
BP490	248	1988.2	1.80	-35.60	1.0667		27.79
BP490	248	2013.5	0.08	745.17	1.9137		1.28
BP506	249	490.5	0.08	43.27	1.1529		1.17
BP506	249	661.7	0.52	63.56	1.1750	c10:0 3-OH	7.96
BP506	249	742.2	13.02	-29.71	1.0731	c12:0	200.00
BP506	249	1006.5	0.01	42566.15	32.7529	i14:0	0.20
BP506	249	1017.2	0.52	139.01	1.2574		7.99
BP506	249	1066.1	0.05	11210.54	12.0113	c14:0	0.72
BP506	249	1132.8	0.02	17672.75	17.2702	br15:1	0.37
BP506	249	1164.1	0.08	26177.92	23.3034	i15:0	1.29
BP506	249	1176.5	0.14	39683.42	31.2632	a15:0	2.12
BP506	249	1219.5	0.09	3810.32	5.1033	c15:0	1.38
BP506	249	1316.3	0.06	25244.47	22.6846	i16:0/c16:2n4	0.95
BP506	249	1341.4	0.38	59000.48	40.1478	c16:1n7c	5.88
BP506	249	1355.6	0.11	13327.12	13.8058	c16:1n5c/7t	1.64
BP506	249	1371.9	0.63	30552.67	26.0763	c16:0	9.64
BP506	249	1399.3	0.03	15422.63	15.5119		0.52
BP506	249	1430.4	0.10	6014.82	7.2720	12Me16:0	1.55
BP506	249	1436	0.01	29111.59	25.1853		0.22
BP506	249	1462.4	0.01	42144.25	32.5389	i17:0	0.15
BP506	249	1474.5	0.03	29383.71	25.3552		0.52
BP506	249	1482	0.03	12249.70	12.9016	a17:0	0.48
BP506	249	1494.3	0.21	28083.14	24.5362	cy17:0	3.19
BP506	249	1506.5	0.10	1402.48	2.6156		1.47
BP506	249	1512.1	0.06	6310.79	7.5556		0.97
BP506	249	1610.8	0.17	4744.75	6.0348		2.63
BP506	249	1618.9	0.26	7118.01	8.3205	c18:2n6c	3.98
BP506	249	1626.6	0.50	42928.83	32.9357	c18:1n9t/7c	7.60
BP506	249	1653.6	0.11	22598.78	20.8751	c18:0	1.70
BP506	249	1699.4	0.07	13105.74	13.6216		1.09
BP506	249	1752	0.09	23589.89	21.5628		1.40
BP506	249	1765	0.52	216.71	1.3420	c19:0	8.05
BP506	249	1794.3	0.02	18845.67	18.1580		0.34
BP506	249	1862	0.02	10573.14	11.4561		0.25
BP506	249	1988.4	0.20	4.09	1.1101		3.10
BP507	250	490.5	0.09	-2.48	1.1029		1.32
BP507	250	742	13.01	-29.71	1.0731	c12:0	200.00
BP507	250	1017.4	0.29	46.13	1.1560		4.43
BP507	250	1132.8	0.02	13161.81	13.6683	br15:1	0.29
BP507	250	1163.9	0.08	19045.19	18.3071	i15:0	1.17
BP507	250	1176.3	0.12	20314.53	19.2433	a15:0	1.80
BP507	250	1219.3	0.07	3603.51	4.8946	c15:0	1.01
BP507	250	1316.1	0.06	19459.66	18.6152	i16:0/c16:2n4	0.98
BP507	250	1341.2	0.29	32849.42	27.4533	c16:1n7c	4.43
BP507	250	1355.2	0.12	7068.68	8.2741	c16:1n5c/7t	1.83
BP507	250	1371.5	0.60	18275.70	17.7290	c16:0	9.18
BP507	250	1429.6	0.13	3291.02	4.5776	12Me16:0	2.01
BP507	250	1462.2	0.02	27869.90	24.4001	i17:0	0.23
BP507	250	1474.1	0.04	19907.29	18.9453		0.57
BP507	250	1482.6	0.01	37368.51	30.0183	a17:0	0.18
BP507	250	1493.9	0.22	18311.98	17.7564	cy17:0	3.34
BP507	250	1506.1	0.12	906.62	2.0870		1.77
BP507	250	1511.7	0.07	4572.72	5.8647		1.11
BP507	250	1610.3	0.21	5377.39	6.6552		3.18
BP507	250	1618.5	0.27	8064.98	9.2018	c18:2n6c	4.07
BP507	250	1626.2	0.57	25663.72	22.9637	c18:1n9t/7c	8.72
BP507	250	1653.4	0.13	14524.75	14.7892	c18:0	1.98
BP507	250	1699.2	0.08	9681.86	10.6679		1.17
BP507	250	1751.8	0.15	10781.71	11.6385		2.27
BP507	250	1764.8	0.65	110.02	1.2257	c19:0	9.99
BP507	250	1794.1	0.04	4738.04	6.0282		0.54
BP507	250	1933.7	0.03	3844.44	5.1376		0.45
BP507	250	1988	0.18	-26.93	1.0761		2.77
BP508	251	490.5	0.09	-2.49	1.1029		1.46
BP508	251	661.5	0.87	73.20	1.1856	c10:0 3-OH	13.67
BP508	251	742	12.77	-29.71	1.0731	c12:0	200.00
BP508	251	1006.3	0.03	14159.32	14.4916	i14:0	0.52
BP508	251	1017.2	0.58	96.23	1.2107		9.11
BP508	251	1065.7	0.08	7197.84	8.3954	c14:0	1.24
BP508	251	1131.7	0.06	15252.92	15.3762	br15:1	0.94
BP508	251	1163.7	0.22	16699.18	16.5185	i15:0	3.38
BP508	251	1176	0.23	17385.05	17.0495	a15:0	3.54
BP508	251	1219.7	0.16	4217.02	5.5110	c15:0	2.55
BP508	251	1284.9	0.04	5048.78	6.3340	br16:1	0.63
BP508	251	1315.9	0.17	15211.17	15.3428	i16:0/c16:2n4	2.66
BP508	251	1340.9	0.66	20334.54	19.2579	c16:1n7c	10.26
BP508	251	1355.4	0.28	5843.58	7.1071	c16:1n5c/7t	4.38
BP508	251	1371.7	1.33	14117.01	14.4570	c16:0	20.75
BP508	251	1398.8	0.09	5065.66	6.3505		1.35
BP508	251	1431.4	0.25	3653.96	4.9456	12Me16:0	3.84
BP508	251	1462	0.05	23537.54	21.5268	i17:0	0.70
BP508	251	1473.9	0.09	14495.77	14.7657		1.39
BP508	251	1482.2	0.04	32831.22	27.4426	a17:0	0.55
BP508	251	1493.9	0.47	9975.10	10.9288	cy17:0	7.28
BP508	251	1505.8	0.16	767.01	1.9372		2.47
BP508	251	1511.7	0.13	6621.22	7.8513		2.02
BP508	251	1569.6	0.03	17979.38	17.5041		0.49
BP508	251	1592	0.02	14636.30	14.8797	c18:3n6	0.34
BP508	251	1610.3	0.34	5349.27	6.6278		5.25
BP508	251	1618.7	0.45	8771.00	9.8478	c18:2n6c	7.09
BP508	251	1626.4	0.96	21138.29	19.8395	c18:1n9t/7c	15.10
BP508	251	1653.2	0.27	16206.53	16.1329	c18:0	4.20
BP508	251	1676	0.12	4379.00	5.6724		1.83
BP508	251	1699	0.13	12202.09	12.8612		2.10
BP508	251	1741.2	0.02	24833.75	22.4091		0.31
BP508	251	1751.8	0.29	10013.90	10.9632		4.51
BP508	251	1764.8	0.83	52.43	1.1629	c19:0	12.97
BP508	251	1793.8	0.06	4492.93	5.7856		0.96
BP508	251	1830.2	0.03	5389.81	6.6673		0.50
BP508	251	1849.9	0.08	598.68	1.7559	c20:0	1.28
BP508	251	1861.8	0.03	5213.50	6.4953		0.49
BP508	251	1911.5	0.05	3069.72	4.3518		0.75
BP508	251	1982.4	0.18	40.78	1.1502	c22:0	2.76
BP508	251	1988.2	0.32	-94.18	1.0025		5.04
BP508	251	2013.7	0.09	685.62	1.8496		1.47
BP508	251	2088.3	0.14	66.61	1.1784	c24:0	2.25
BP515	253	490.5	0.09	8.16	1.1145		1.56
BP515	253	661.5	1.29	-1.85	1.1036	c10:0 3-OH	23.69
BP515	253	741.5	10.89	-29.71	1.0731	c12:0	200.00
BP515	253	1006.1	0.24	10645.89	11.5198	i14:0	4.43
BP515	253	1017.2	1.01	162.94	1.2834		18.60
BP515	253	1065.7	0.40	2538.55	3.8054	c14:0	7.38
BP515	253	1131.5	0.30	7424.86	8.6079	br15:1	5.44
BP515	253	1143.9	0.08	4936.45	6.2237		1.43
BP515	253	1164.1	1.16	5760.91	7.0273	i15:0	21.34
BP515	253	1176.5	0.99	5661.69	6.9313	a15:0	18.14
BP515	253	1199.2	0.16	4408.56	5.7018	c15:1	2.97
BP515	253	1221.4	0.36	2459.38	3.7234	c15:0	6.61
BP515	253	1284.9	0.16	2115.82	3.3661	br16:1	2.85
BP515	253	1316.3	0.68	5799.39	7.0644	i16:0/c16:2n4	12.56
BP515	253	1331.7	0.21	4579.66	5.8716		3.84
BP515	253	1341.8	0.93	9152.69	10.1933	c16:1n7c	17.10
BP515	253	1356	0.55	5400.65	6.6778	c16:1n5c/7t	10.10
BP515	253	1372.5	3.06	5313.64	6.5930	c16:0	56.11
BP515	253	1392.6	0.26	4662.66	5.9537		4.68
BP515	253	1405.9	0.15	5544.10	6.8173		2.66
BP515	253	1432.1	0.53	2176.88	3.4298	12Me16:0	9.73
BP515	253	1444.6	0.14	1918.29	3.1595		2.55
BP515	253	1462.2	0.20	4636.13	5.9275	i17:0	3.67
BP515	253	1474.3	0.41	3501.86	4.7917		7.47
BP515	253	1482.9	0.12	4450.00	5.7430	a17:0	2.20
BP515	253	1494.6	0.85	3485.52	4.7752	cy17:0	15.52
BP515	253	1506.1	0.23	485.26	1.6333		4.17
BP515	253	1515.9	0.34	2282.58	3.5399		6.24
BP515	253	1570	0.15	3049.31	4.3309		2.75
BP515	253	1592	0.07	3907.02	5.2006	c18:3n6	1.32
BP515	253	1611	0.36	1839.04	3.0763	c18:2n6c	6.63
BP515	253	1619.3	0.54	2781.30	4.0559	c18:1n9c/3n3	9.93
BP515	253	1627.3	1.52	6050.79	7.3066	c18:1n9t/7c	27.97
BP515	253	1653.6	0.93	4920.95	6.2084	c18:0	17.13
BP515	253	1699.2	0.95	3917.67	5.2113		17.39
BP515	253	1736.6	0.24	4800.21	6.0895		4.48
BP515	253	1752	0.83	3765.21	5.0579		15.19
BP515	253	1764.8	0.58	333.71	1.4691	c19:0	10.59
BP515	253	1768.1	0.24	2048.97	3.2963		4.44
BP515	253	1793.8	0.24	1961.81	3.2051		4.46
BP515	253	1811	0.13	2732.61	4.0057		2.39
BP515	253	1850.1	0.23	472.86	1.6199	c20:0	4.19
BP515	253	1861.8	0.10	1352.25	2.5623		1.91
BP515	253	1982.6	0.43	-29.63	1.0732	c22:0	7.80
BP515	253	1988.4	0.70	-51.31	1.0495		12.82
BP515	253	2013.9	0.11	428.68	1.5721		2.02
BP515	253	2055.9	0.13	-2.09	1.1033		2.42
BP515	253	2088.7	0.31	-26.69	1.0764	c24:0	5.62
BP516	254	490.5	0.09	7.47	1.1138		1.59
BP516	254	661.3	1.09	209.36	1.3340	c10:0 3-OH	19.57
BP516	254	741.5	11.09	-29.71	1.0731	c12:0	200.00
BP516	254	1005.9	0.20	12112.19	12.7848	i14:0	3.66
BP516	254	1017	0.88	215.66	1.3408		15.82
BP516	254	1065.5	0.40	2896.32	4.1741	c14:0	7.27
BP516	254	1131.3	0.31	7984.70	9.1277	br15:1	5.59
BP516	254	1143.6	0.08	5114.39	6.3983		1.48
BP516	254	1163.9	1.27	6819.17	8.0388	i15:0	22.91
BP516	254	1176.3	1.08	6669.23	7.8968	a15:0	19.53
BP516	254	1199	0.21	5080.51	6.3651	c15:1	3.70
BP516	254	1221.4	0.39	3234.11	4.5196	c15:0	6.96
BP516	254	1284.9	0.17	2429.50	3.6925	br16:1	3.07
BP516	254	1316.3	0.81	7050.10	8.2566	i16:0/c16:2n4	14.63
BP516	254	1331.5	0.21	5478.35	6.7534		3.86
BP516	254	1341.8	0.95	10977.42	11.8090	c16:1n7c	17.14
BP516	254	1355.8	0.61	6550.08	7.7837	c16:1n5c/7t	10.97
BP516	254	1372.7	3.88	6688.80	7.9154	c16:0	69.93
BP516	254	1392.4	0.32	5890.35	7.1522		5.77
BP516	254	1432.1	0.65	2459.28	3.7233	12Me16:0	11.71
BP516	254	1444.2	0.17	2238.10	3.4936		3.10
BP516	254	1462	0.27	5478.25	6.7533	i17:0	4.85
BP516	254	1474.3	0.52	4261.01	5.5549		9.36
BP516	254	1482.6	0.12	5613.70	6.8848	a17:0	2.24
BP516	254	1494.3	1.10	4578.32	5.8703	cy17:0	19.82
BP516	254	1506.1	0.25	818.71	1.9927		4.44
BP516	254	1515.7	0.34	3202.38	4.4873		6.20
BP516	254	1524	0.40	157.42	1.2774		7.23
BP516	254	1546.2	0.04	5119.96	6.4037	c16:0 2-OH	0.78
BP516	254	1569.8	0.19	3794.50	5.0874		3.50
BP516	254	1591.7	0.06	6717.04	7.9421	c18:3n6	1.14
BP516	254	1611	0.36	2896.83	4.1746	c18:2n6c	6.42
BP516	254	1619.1	0.56	3919.69	5.2133	c18:1n9c/3n3	10.12
BP516	254	1627.5	1.59	8379.53	9.4907	c18:1n9t/7c	28.63
BP516	254	1653.4	1.10	6725.83	7.9505	c18:0	19.91
BP516	254	1699.2	1.12	5854.25	7.1174		20.11
BP516	254	1736.4	0.27	7628.60	8.7978		4.82
BP516	254	1751.8	0.95	5619.53	6.8905		17.17
BP516	254	1764.8	0.80	415.70	1.5580	c19:0	14.36
BP516	254	1767.9	0.27	3325.36	4.6125		4.87
BP516	254	1793.6	0.28	2780.98	4.0556		4.98
BP516	254	1810.8	0.10	5543.16	6.8164		1.80
BP516	254	1835.2	0.15	3244.04	4.5297	1831	2.67
BP516	254	1849.9	0.26	723.41	1.8903	c20:0	4.76
BP516	254	1861.8	0.09	2513.41	3.7794		1.64
BP516	254	1942	0.13	-113.14	0.9817		2.36
BP516	254	1983	0.52	-67.28	1.0320	c22:0	9.42
BP516	254	1989.9	8.94	-61.63	1.0382		161.18
BP516	254	2013.7	0.28	232.28	1.3589		5.00
BP516	254	2037.5	0.20	-168.15	0.9214		3.59
BP516	254	2055.7	0.13	-52.32	1.0484		2.29
BP516	254	2088.5	0.83	-76.96	1.0214	c24:0	15.03
BP516	254	2136	0.17	-60.52	1.0394		3.05
BP518	255	490.5	0.10	18.39	1.1257		1.56
BP518	255	661.3	1.23	393.40	1.5339	c10:0 3-OH	20.21
BP518	255	741.7	12.14	-29.71	1.0731	c12:0	200.00
BP518	255	1006.5	0.03	12780.16	13.3491	i14:0	0.51
BP518	255	1017.4	1.18	84.82	1.1982		19.47
BP518	255	1065.9	0.09	6218.73	7.4676	c14:0	1.55
BP518	255	1132.4	0.07	9488.27	10.4949	br15:1	1.09
BP518	255	1163.9	0.25	16128.13	16.0712	i15:0	4.13
BP518	255	1176.3	0.33	16283.11	16.1930	a15:0	5.35
BP518	255	1219.5	0.18	2419.48	3.6821	c15:0	2.98
BP518	255	1316.1	0.10	23184.75	21.2831	i16:0/c16:2n4	1.70
BP518	255	1341.2	0.52	22116.97	20.5364	c16:1n7c	8.50
BP518	255	1355.4	0.17	6233.60	7.4818	c16:1n5c/7t	2.75
BP518	255	1371.7	0.90	15162.64	15.3039	c16:0	14.79
BP518	255	1431.7	0.28	2707.89	3.9803	12Me16:0	4.60
BP518	255	1436.5	0.05	5916.81	7.1777		0.77
BP518	255	1462.2	0.04	19200.25	18.4227	i17:0	0.64
BP518	255	1474.1	0.08	16018.13	15.9845		1.25
BP518	255	1482.6	0.03	30342.00	25.9474	a17:0	0.41
BP518	255	1494.1	0.28	11046.53	11.8691	cy17:0	4.53
BP518	255	1506.3	0.16	629.06	1.7886		2.57
BP518	255	1511.5	0.11	4132.78	5.4268		1.84
BP518	255	1569.8	0.03	11708.73	12.4403		0.43
BP518	255	1610.6	0.18	4632.45	5.9238		3.03
BP518	255	1618.7	0.27	7839.48	8.9934	c18:2n6c	4.45
BP518	255	1626.6	0.64	15996.36	15.9673	c18:1n9t/7c	10.54
BP518	255	1653.4	0.28	10941.49	11.7778	c18:0	4.60
BP518	255	1699	0.12	9149.47	10.1904		2.04
BP518	255	1751.8	0.24	7788.75	8.9464		3.90
BP518	255	1764.8	0.70	104.39	1.2196	c19:0	11.60
BP518	255	1793.8	0.04	5324.47	6.6036		0.72
BP518	255	1930.1	0.03	6293.48	7.5391		0.43
BP518	255	1982.4	0.10	63.29	1.1748	c22:0	1.71
BP518	255	1988.4	1.86	-44.05	1.0574		30.67
BP519	256	490.5	0.08	-5.92	1.0991		1.35
BP519	256	742	12.29	-29.71	1.0731	c12:0	200.00
BP519	256	1017.2	0.40	62.89	1.1743		6.54
BP519	256	1065.9	0.04	5611.95	6.8831	c14:0	0.59
BP519	256	1163.9	0.12	15754.62	15.7760	i15:0	1.90
BP519	256	1176.3	0.16	21306.68	19.9603	a15:0	2.65
BP519	256	1219.5	0.09	2869.56	4.1466	c15:0	1.46
BP519	256	1315.9	0.09	19000.03	18.2734	i16:0/c16:2n4	1.42
BP519	256	1340.9	0.26	24991.62	22.5152	c16:1n7c	4.20
BP519	256	1351.4	0.05	18132.61	17.6205		0.73
BP519	256	1355.2	0.12	5135.39	6.4188	c16:1n5c/7t	1.94
BP519	256	1371.5	0.62	15440.38	15.5260	c16:0	10.01
BP519	256	1431.4	0.21	2379.08	3.6402	12Me16:0	3.40
BP519	256	1462	0.03	19316.35	18.5090	i17:0	0.44
BP519	256	1473.9	0.06	16699.27	16.5185		1.01
BP519	256	1482.2	0.02	31811.57	26.8375	a17:0	0.34
BP519	256	1493.9	0.20	10475.79	11.3707	cy17:0	3.19
BP519	256	1511.5	0.08	4851.14	6.1397		1.35
BP519	256	1569.8	0.03	10388.75	11.2942		0.46
BP519	256	1610.1	0.18	6232.99	7.4812		2.99
BP519	256	1618.3	0.30	9395.41	10.4116	c18:2n6c	4.83
BP519	256	1626.2	0.59	17945.83	17.4786	c18:1n9t/7c	9.65
BP519	256	1653.2	0.16	11067.25	11.8871	c18:0	2.52
BP519	256	1698.8	0.13	7045.71	8.2525		2.10
BP519	256	1751.6	0.21	7268.22	8.4614		3.39
BP519	256	1764.6	0.76	131.91	1.2496	c19:0	12.37
BP519	256	1861.8	0.04	3100.77	4.3835		0.62
BP519	256	1988	0.19	-68.14	1.0310		3.03
BP519	256	2013.7	0.06	1710.32	2.9409		0.98
BP520	257	490.5	0.10	-19.31	1.0845		1.74
BP520	257	661.3	0.76	89.32	1.2032	c10:0 3-OH	13.35
BP520	257	741.5	11.36	-29.71	1.0731	c12:0	200.00
BP520	257	1016.8	0.61	49.21	1.1594		10.69
BP520	257	1065.5	0.04	6590.45	7.8221	c14:0	0.76
BP520	257	1163.5	0.12	16231.88	16.1528	i15:0	2.08
BP520	257	1175.6	0.18	18935.98	18.2256	a15:0	3.15
BP520	257	1218.7	0.12	1867.62	3.1063	c15:0	2.08
BP520	257	1315.4	0.10	12665.23	13.2526	i16:0/c16:2n4	1.80
BP520	257	1340.5	0.33	27609.90	24.2337	c16:1n7c	5.85
BP520	257	1354.5	0.14	5155.39	6.4384	c16:1n5c/7t	2.41
BP520	257	1370.8	0.68	16801.44	16.5981	c16:0	11.90
BP520	257	1430.8	0.18	2577.29	3.8455	12Me16:0	3.17
BP520	257	1461.5	0.02	30022.41	25.7509	i17:0	0.28
BP520	257	1473.4	0.05	19777.23	18.8497		0.88
BP520	257	1481.8	0.01	62073.95	41.3538	a17:0	0.14
BP520	257	1493.3	0.22	20512.38	19.3873	cy17:0	3.87
BP520	257	1505.4	0.12	1008.15	2.1957		2.13
BP520	257	1511.1	0.07	4389.54	5.6829		1.30
BP520	257	1609.7	0.18	6009.65	7.2670		3.24
BP520	257	1617.9	0.27	9425.58	10.4387	c18:2n6c	4.83
BP520	257	1625.6	0.57	21638.83	20.1975		10.02
BP520	257	1652.6	0.16	11613.36	12.3585	c18:0	2.73
BP520	257	1698.3	0.09	8049.08	9.1871		1.66
BP520	257	1751.2	0.16	10522.33	11.4115		2.76
BP520	257	1764.4	0.89	188.02	1.3107	c19:0	15.60
BP520	257	1793.4	0.04	8174.27	9.3024		0.74
BP520	257	1981.9	0.09	69.09	1.1811	c22:0	1.66
BP520	257	1987.8	0.66	-59.38	1.0406		11.62
BP520	257	2013.3	0.09	516.35	1.6670		1.50
CONTROL	284	659.6	0.58	-29.15	1.0737	c10:0 3-OH	6.26
CONTROL	284	740.1	18.42	-29.71	1.0731	c12:0	200.00
CONTROL	284	1013.9	0.58	-1.54	1.1039		6.30
CONTROL	284	1761.7	1.23	-35.29	1.0670		13.37
CONTROL	284	1986.1	4.25	-50.60	1.0502	c22:0	46.11
CONTROL	284	2010.4	1.11	-29.39	1.0735		12.04
DC524	258	490.5	0.09	-15.41	1.0888		1.51
DC524	258	661.5	0.76	45.75	1.1556	c10:0 3-OH	12.54
DC524	258	741.7	12.06	-29.71	1.0731	c12:0	200.00
DC524	258	1006.5	0.02	12403.01	13.0314	i14:0	0.40
DC524	258	1017.2	1.09	23.02	1.1308		18.02
DC524	258	1065.7	0.12	4250.51	5.5444	c14:0	1.97
DC524	258	1132.2	0.06	10489.85	11.3830	br15:1	0.96
DC524	258	1163.5	0.20	17197.89	16.9052	i15:0	3.25
DC524	258	1175.8	0.23	18472.04	17.8773	a15:0	3.85
DC524	258	1219.1	0.16	2496.69	3.7621	c15:0	2.70
DC524	258	1315.7	0.11	13419.68	13.8827	i16:0/c16:2n4	1.87
DC524	258	1340.7	0.45	23993.38	21.8393	c16:1n7c	7.45
DC524	258	1354.9	0.19	5248.46	6.5294	c16:1n5c/7t	3.07
DC524	258	1371.5	1.12	11615.44	12.3603	c16:0	18.61
DC524	258	1431	0.22	2596.75	3.8656	12Me16:0	3.62
DC524	258	1442.1	0.03	8534.50	9.6325		0.50
DC524	258	1461.7	0.02	27933.89	24.4410	i17:0	0.33
DC524	258	1473.9	0.05	21655.07	20.2090		0.76
DC524	258	1482.2	0.01	176340.73	66.4722	a17:0	0.13
DC524	258	1493.7	0.23	13847.89	14.2362	cy17:0	3.82
DC524	258	1505.8	0.14	667.41	1.8300		2.36
DC524	258	1511.7	0.08	5083.44	6.3680		1.24
DC524	258	1525.3	3.92	-37.76	1.0643		64.95
DC524	258	1569.4	0.02	12068.32	12.7475		0.28
DC524	258	1610.1	0.25	5383.91	6.6615		4.08
DC524	258	1618.3	0.33	8257.70	9.3790	c18:2n6c	5.51
DC524	258	1626	0.64	19411.66	18.5796	c18:1n9t/7c	10.68
DC524	258	1652.8	0.28	8226.76	9.3506	c18:0	4.58
DC524	258	1698.5	0.10	9485.40	10.4923		1.68
DC524	258	1751.2	0.18	9715.63	10.6981		3.00
DC524	258	1764.4	0.77	66.06	1.1778	c19:0	12.77
DC524	258	1793.4	0.04	5892.06	7.1538		0.60
DC524	258	1827.5	0.31	195.59	1.3190		5.06
DC524	258	1849.4	0.08	810.67	1.9841	c20:0	1.28
DC524	258	1861.4	0.03	6003.70	7.2613		0.46
DC524	258	1901.5	0.09	612.38	1.7707		1.53
DC524	258	1933.9	0.43	419.87	1.5625		7.18
DC524	258	1953.3	0.18	-8.47	1.0963		3.02
DC524	258	1959	0.40	-26.20	1.0769		6.62
DC524	258	1998.5	97.98	-66.14	1.0332		1625.35
DC524	258	2039.8	3.72	-70.53	1.0284		61.73
DC524	258	2088.5	1.49	-43.58	1.0579	c24:0	24.64
DC526	259	490.5	0.10	-13.54	1.0908		1.43
DC526	259	661.3	0.47	74.12	1.1866	c10:0 3-OH	7.02
DC526	259	741.7	13.44	-29.71	1.0731	c12:0	200.00
DC526	259	1006.1	0.02	18057.11	17.5632	i14:0	0.34
DC526	259	1016.8	0.80	63.58	1.1751		11.84
DC526	259	1065.3	0.07	8062.25	9.1992	c14:0	1.03
DC526	259	1131.9	0.05	15155.82	15.2984	br15:1	0.68
DC526	259	1163.3	0.18	19933.34	18.9645	i15:0	2.68
DC526	259	1175.6	0.21	15287.25	15.4037	a15:0	3.05
DC526	259	1218.9	0.13	3489.99	4.7797	c15:0	1.99
DC526	259	1315.4	0.11	17734.97	17.3177	i16:0/c16:2n4	1.62
DC526	259	1340.5	0.47	22855.57	21.0544	c16:1n7c	6.99
DC526	259	1354.5	0.17	7037.53	8.2448	c16:1n5c/7t	2.54
DC526	259	1371	0.79	16502.99	16.3653	c16:0	11.75
DC526	259	1392.4	0.03	10977.40	11.8090		0.42
DC526	259	1430.8	0.20	3657.00	4.9487	12Me16:0	2.99
DC526	259	1461.3	0.03	25457.73	22.8268	i17:0	0.42
DC526	259	1473.4	0.05	20350.13	19.2693		0.67
DC526	259	1481.8	0.02	43346.19	33.1449	a17:0	0.27
DC526	259	1493.5	0.21	12486.89	13.1023	cy17:0	3.17
DC526	259	1505.4	0.13	598.57	1.7558		1.95
DC526	259	1511.1	0.09	5145.64	6.4289		1.38
DC526	259	1569.2	0.02	14083.45	14.4295		0.30
DC526	259	1609.7	0.29	4790.30	6.0798		4.24
DC526	259	1617.9	0.32	10928.94	11.7668	c18:2n6c	4.78
DC526	259	1625.6	0.65	20435.03	19.3311		9.72
DC526	259	1652.6	0.14	19988.73	19.0051	c18:0	2.07
DC526	259	1698.3	0.07	22917.83	21.0978		1.03
DC526	259	1751.2	0.16	9960.16	10.9155		2.35
DC526	259	1764.2	0.70	40.24	1.1496	c19:0	10.44
DC526	259	1793.4	0.03	20879.53	19.6532		0.43
DC526	259	1861.4	0.03	3833.71	5.1268		0.49
DC526	259	1882.9	0.01	23645.04	21.6007		0.12
DC526	259	1933	0.04	9712.08	10.6949		0.60
DC526	259	1936.8	0.04	7445.38	8.6271		0.58
DC526	259	1987.8	0.22	-17.82	1.0861		3.33
DC527	260	490.5	0.10	-29.13	1.0737		1.70
DC527	260	661.3	0.40	131.21	1.2488	c10:0 3-OH	6.58
DC527	260	741.5	12.00	-29.71	1.0731	c12:0	200.00
DC527	260	1005.7	0.12	28791.16	24.9842	i14:0	1.93
DC527	260	1016.6	0.69	347.57	1.4842		11.47
DC527	260	1065.1	0.21	8613.90	9.7049	c14:0	3.45
DC527	260	1130.9	0.13	13999.10	14.3604	br15:1	2.20
DC527	260	1143.2	0.03	8603.41	9.6953		0.45
DC527	260	1163.3	0.65	12943.75	13.4862	i15:0	10.80
DC527	260	1175.6	0.57	13506.31	13.9544	a15:0	9.48
DC527	260	1191.1	0.07	11979.71	12.6720	c15:1	1.18
DC527	260	1220.6	0.21	6556.65	7.7899	c15:0	3.43
DC527	260	1284.5	0.08	6930.31	8.1438	br16:1	1.27
DC527	260	1315.2	0.35	15063.43	15.2243	i16:0/c16:2n4	5.90
DC527	260	1330.7	0.15	12173.65	12.8370		2.48
DC527	260	1340.7	1.18	38285.91	30.5170	c16:1n7c	19.73
DC527	260	1354.9	0.40	13071.30	13.5928	c16:1n5c/7t	6.72
DC527	260	1371.5	2.40	18018.92	17.5342	c16:0	40.00
DC527	260	1391.7	0.18	14865.04	15.0646		2.93
DC527	260	1405.1	0.09	16190.96	16.1206		1.48
DC527	260	1431.2	0.45	4998.10	6.2842	12Me16:0	7.47
DC527	260	1435	0.11	6191.18	7.4412		1.85
DC527	260	1461.3	0.15	12541.13	13.1480	i17:0	2.45
DC527	260	1473.4	0.22	7324.12	8.5137		3.65
DC527	260	1481.8	0.09	11919.39	12.6205	a17:0	1.45
DC527	260	1493.3	0.64	9580.72	10.5776	cy17:0	10.72
DC527	260	1505.2	0.12	748.45	1.9172		2.05
DC527	260	1514.8	0.22	6419.08	7.6590		3.70
DC527	260	1545.8	0.02	8716.02	9.7979	c16:0 2-OH	0.35
DC527	260	1569.2	0.08	6219.74	7.4686		1.38
DC527	260	1591.1	0.08	7303.30	8.4943	c18:3n6	1.30
DC527	260	1609.7	0.28	9002.42	10.0576		4.60
DC527	260	1618.1	0.48	9089.78	10.1366	c18:2n6c	7.92
DC527	260	1626.2	1.60	17733.40	17.3166	c18:1n9t/7c	26.74
DC527	260	1652.6	0.83	14190.17	14.5168	c18:0	13.87
DC527	260	1698.3	0.74	12799.32	13.3652		12.28
DC527	260	1751.2	0.84	11832.45	12.5463		13.92
DC527	260	1764.2	0.51	777.39	1.9483	c19:0	8.42
DC527	260	1767.1	0.21	7539.51	8.7148		3.45
DC527	260	1793.2	0.20	7707.33	8.8709		3.32
DC527	260	1821.4	0.08	11096.79	11.9127		1.25
DC527	260	1829.4	0.10	14784.86	14.9998		1.62
DC527	260	1849.2	0.12	2680.05	3.9516	c20:0	2.00
DC527	260	1861.4	0.08	6472.55	7.7099		1.32
DC527	260	1932.8	0.05	21694.29	20.2369		0.83
DC527	260	1941.6	0.06	9764.62	10.7417		1.03
DC527	260	1981.7	0.22	220.04	1.3456	c22:0	3.62
DC527	260	1987.8	0.36	85.52	1.1990		6.00
DC527	260	2013.3	0.05	2946.68	4.2258		0.87
DC527	260	2087.9	0.21	-22.54	1.0810	c24:0	3.47
DC528	261	490.5	0.10	20.54	1.1281		1.53
DC528	261	661.3	0.71	413.75	1.5559	c10:0 3-OH	10.97
DC528	261	741.7	12.85	-29.71	1.0731	c12:0	200.00
DC528	261	1005.7	0.12	13187.44	13.6897	i14:0	1.79
DC528	261	1016.8	0.81	216.08	1.3413		12.58
DC528	261	1065.1	0.25	4460.80	5.7537	c14:0	3.83
DC528	261	1130.9	0.21	12512.32	13.1237	br15:1	3.32
DC528	261	1143.2	0.05	8056.07	9.1935		0.72
DC528	261	1163.3	0.96	10361.47	11.2702	i15:0	14.90
DC528	261	1175.8	0.72	11956.47	12.6522	a15:0	11.27
DC528	261	1190.9	0.11	11218.46	12.0181	c15:1	1.63
DC528	261	1220.8	0.24	5454.32	6.7301	c15:0	3.74
DC528	261	1284.5	0.12	3885.32	5.1787	br16:1	1.81
DC528	261	1315.4	0.49	9977.18	10.9306	i16:0/c16:2n4	7.66
DC528	261	1331.1	0.17	5406.35	6.6834		2.58
DC528	261	1340.9	0.95	18692.75	18.0433	c16:1n7c	14.77
DC528	261	1355.2	0.46	9776.26	10.7521	c16:1n5c/7t	7.18
DC528	261	1371.5	2.39	9948.10	10.9048	c16:0	37.19
DC528	261	1391.7	0.27	9018.25	10.0719		4.25
DC528	261	1431.4	0.54	3751.91	5.0445	12Me16:0	8.45
DC528	261	1435.6	0.14	3907.50	5.2010		2.23
DC528	261	1461.3	0.18	7499.30	8.6774	i17:0	2.83
DC528	261	1473.4	0.29	6074.16	7.3290		4.44
DC528	261	1482	0.08	10855.92	11.7032	a17:0	1.26
DC528	261	1493.5	0.85	8645.88	9.7340	cy17:0	13.23
DC528	261	1515	0.23	4663.05	5.9541		3.56
DC528	261	1523.2	0.17	878.72	2.0571		2.63
DC528	261	1545.3	0.04	13774.79	14.1761	c16:0 2-OH	0.54
DC528	261	1569	0.11	6299.76	7.5451		1.71
DC528	261	1591.1	0.08	5614.40	6.8855	c18:3n6	1.25
DC528	261	1609.9	0.26	6604.61	7.8355		4.11
DC528	261	1618.3	0.43	6096.01	7.3500	c18:2n6c	6.63
DC528	261	1626.2	1.38	12040.09	12.7234	c18:1n9t/7c	21.54
DC528	261	1652.6	0.83	9115.79	10.1600	c18:0	12.95
DC528	261	1698.3	0.72	8702.44	9.7855		11.22
DC528	261	1736	0.14	11347.57	12.1297		2.12
DC528	261	1751.4	0.84	8081.67	9.2171		13.07
DC528	261	1764.2	0.55	592.64	1.7494	c19:0	8.62
DC528	261	1767.1	0.19	4638.43	5.9298		2.93
DC528	261	1793	0.16	4191.60	5.4856		2.46
DC528	261	1797.4	0.05	9766.58	10.7435		0.70
DC528	261	1834.8	0.09	3920.82	5.2144		1.39
DC528	261	1849.2	0.16	855.10	2.0318	c20:0	2.55
DC528	261	1861.4	0.12	3067.72	4.3497		1.87
DC528	261	1982.4	0.25	-13.52	1.0908	c22:0	3.95
DC528	261	1988.8	5.96	-76.31	1.0221		92.75
DC528	261	2013.5	0.09	529.60	1.6813		1.42
DC528	261	2088.1	0.24	3.63	1.1096	c24:0	3.66
DC529	262	490.5	0.10	-10.10	1.0946		1.70
DC529	262	661.5	0.90	596.56	1.7536	c10:0 3-OH	15.64
DC529	262	741.7	11.56	-29.71	1.0731	c12:0	200.00
DC529	262	1006.1	0.29	14688.73	14.9221	i14:0	4.93
DC529	262	1017.2	1.06	290.85	1.4226		18.41
DC529	262	1065.5	0.44	4607.56	5.8992	c14:0	7.54
DC529	262	1131.5	0.43	10199.17	11.1271	br15:1	7.39
DC529	262	1143.9	0.10	8145.36	9.2758		1.80
DC529	262	1164.3	1.76	8059.82	9.1970	i15:0	30.38
DC529	262	1176.5	1.29	8318.03	9.4344	a15:0	22.34
DC529	262	1187.7	0.23	7830.08	8.9847	c15:1	4.01
DC529	262	1221.4	0.40	4324.83	5.6185	c15:0	6.89
DC529	262	1285.1	0.22	2215.30	3.4698	br16:1	3.75
DC529	262	1298.1	0.06	2222.76	3.4776		1.00
DC529	262	1316.1	0.83	8179.86	9.3075	i16:0/c16:2n4	14.33
DC529	262	1331.7	0.23	6228.49	7.4769		3.91
DC529	262	1341.8	1.10	12721.82	13.3001	c16:1n7c	19.05
DC529	262	1355.8	0.70	8378.27	9.4896	c16:1n5c/7t	12.02
DC529	262	1372.9	4.66	7232.45	8.4279	c16:0	80.69
DC529	262	1392.4	0.39	7569.93	8.7432		6.70
DC529	262	1431.9	0.77	2944.16	4.2232	12Me16:0	13.25
DC529	262	1443.6	0.16	3322.00	4.6091		2.68
DC529	262	1462	0.33	5341.21	6.6199	i17:0	5.64
DC529	262	1474.1	0.46	5177.69	6.4602		7.94
DC529	262	1482.6	0.10	5846.21	7.1096	a17:0	1.71
DC529	262	1494.3	1.51	5231.14	6.5125	cy17:0	26.14
DC529	262	1515.5	0.36	3183.49	4.4680		6.18
DC529	262	1546	0.04	7287.53	8.4795	c16:0 2-OH	0.74
DC529	262	1569.8	0.17	3843.71	5.1369		2.96
DC529	262	1591.5	0.10	6124.47	7.3773	c18:3n6	1.75
DC529	262	1601.1	0.06	2075.06	3.3235		1.07
DC529	262	1610.8	0.40	3079.05	4.3613	c18:2n6c	6.83
DC529	262	1619.1	0.61	3922.47	5.2161	c18:1n9c/3n3	10.59
DC529	262	1627.5	1.70	8746.36	9.8255	c18:1n9t/7c	29.36
DC529	262	1653.4	1.60	7172.45	8.3716	c18:0	27.65
DC529	262	1699.2	1.54	6360.11	7.6027		26.64
DC529	262	1736.4	0.33	7536.78	8.7123		5.66
DC529	262	1751.8	1.33	6868.10	8.0850		23.03
DC529	262	1764.8	0.79	793.66	1.9658	c19:0	13.67
DC529	262	1767.7	0.31	4452.37	5.7453		5.31
DC529	262	1793.6	0.40	5588.10	6.8600		6.89
DC529	262	1835.2	0.42	4271.04	5.5649		7.25
DC529	262	1849.7	0.27	1281.58	2.4873	c20:0	4.60
DC529	262	1861.6	0.23	2905.26	4.1833		4.03
DC529	262	1883.9	0.12	3382.74	4.6709		2.11
DC529	262	1891.9	0.10	2408.28	3.6705		1.78
DC529	262	1910.3	0.08	2048.70	3.2960		1.42
DC529	262	1933	0.11	1644.57	2.8716		1.94
DC529	262	1982.6	0.36	72.37	1.1847	c22:0	6.23
DC529	262	1989.1	4.67	-57.97	1.0422		80.80
DC529	262	2013.7	0.24	485.90	1.6340		4.10
DC529	262	2037.3	0.22	-21.58	1.0820		3.74
DC529	262	2055.7	0.10	326.97	1.4618		1.70
DC529	262	2088.3	0.28	-6.82	1.0981	c24:0	4.88
DC530	264	490.5	0.11	-45.30	1.0560		1.66
DC530	264	661.5	0.38	26.73	1.1348	c10:0 3-OH	5.87
DC530	264	741.7	12.80	-29.71	1.0731	c12:0	200.00
DC530	264	1006.3	0.02	20925.01	19.6860	i14:0	0.25
DC530	264	1016.8	0.72	99.92	1.2147		11.22
DC530	264	1065.5	0.08	4880.46	6.1686	c14:0	1.19
DC530	264	1132.4	0.04	7168.90	8.3683	br15:1	0.55
DC530	264	1163.5	0.17	13485.44	13.9371	i15:0	2.58
DC530	264	1175.6	0.24	26634.58	23.6025	a15:0	3.70
DC530	264	1219.1	0.11	2441.12	3.7045	c15:0	1.77
DC530	264	1315.7	0.09	21265.74	19.9310	i16:0/c16:2n4	1.39
DC530	264	1340.7	0.37	24318.80	22.0610	c16:1n7c	5.70
DC530	264	1354.9	0.15	5269.56	6.5500	c16:1n5c/7t	2.28
DC530	264	1371	0.82	11930.84	12.6303	c16:0	12.78
DC530	264	1431	0.20	2181.63	3.4348	12Me16:0	3.19
DC530	264	1435.8	0.03	9132.79	10.1754		0.53
DC530	264	1461.5	0.03	14696.53	14.9284	i17:0	0.44
DC530	264	1473.7	0.05	25988.64	23.1787		0.73
DC530	264	1482	0.01	42118.81	32.5259	a17:0	0.17
DC530	264	1493.5	0.21	10781.76	11.6386	cy17:0	3.28
DC530	264	1511.3	0.07	3102.14	4.3849		1.12
DC530	264	1523.8	1.52	3.54	1.1095		23.73
DC530	264	1591.5	0.02	14174.43	14.5039	c18:3n6	0.36
DC530	264	1609.9	0.17	6734.21	7.9584		2.66
DC530	264	1618.1	0.26	8319.47	9.4357	c18:2n6c	4.06
DC530	264	1625.8	0.58	16439.51	16.3157		9.11
DC530	264	1652.8	0.21	8521.07	9.6202	c18:0	3.22
DC530	264	1698.8	0.08	9958.56	10.9141		1.17
DC530	264	1751.4	0.16	6559.81	7.7929		2.50
DC530	264	1764.4	0.62	222.18	1.3479	c19:0	9.75
DC530	264	1793.4	0.04	12738.69	13.3143		0.55
DC530	264	1827.5	0.15	454.88	1.6005		2.27
DC530	264	1934.1	0.20	744.18	1.9126		3.11
DC530	264	1959.2	0.16	-27.14	1.0759		2.52
DC530	264	1993.7	42.76	-53.66	1.0469		667.92
DC530	264	2013.7	1.36	-36.03	1.0662		21.17
DC532	265	490.5	0.10	-13.13	1.0912		1.61
DC532	265	661.1	0.70	48.61	1.1587	c10:0 3-OH	10.92
DC532	265	741.5	12.80	-29.71	1.0731	c12:0	200.00
DC532	265	1006.1	0.02	16413.77	16.2955	i14:0	0.30
DC532	265	1016.8	0.90	60.36	1.1716		14.00
DC532	265	1065.5	0.09	3503.98	4.7939	c14:0	1.44
DC532	265	1132.4	0.05	6913.70	8.1281	br15:1	0.78
DC532	265	1163.3	0.16	15178.93	15.3170	i15:0	2.56
DC532	265	1175.6	0.22	14680.86	14.9158	a15:0	3.50
DC532	265	1218.7	0.14	1842.48	3.0799	c15:0	2.17
DC532	265	1315.4	0.09	12453.59	13.0741	i16:0/c16:2n4	1.41
DC532	265	1340.5	0.31	19460.15	18.6156	c16:1n7c	4.86
DC532	265	1354.7	0.16	4101.33	5.3954	c16:1n5c/7t	2.55
DC532	265	1371	0.85	8653.58	9.7410	c16:0	13.25
DC532	265	1430.8	0.20	2472.21	3.7367	12Me16:0	3.16
DC532	265	1461.3	0.02	17185.18	16.8954	i17:0	0.34
DC532	265	1473.4	0.05	15121.57	15.2709		0.70
DC532	265	1481.6	0.00	366856.19	80.4400	a17:0	0.05
DC532	265	1493.5	0.19	8728.92	9.8096	cy17:0	3.00
DC532	265	1511.3	0.07	2730.17	4.0032		1.13
DC532	265	1524.2	2.72	-33.40	1.0691		42.46
DC532	265	1609.7	0.19	4954.76	6.2417		2.94
DC532	265	1617.9	0.27	6309.66	7.5546	c18:2n6c	4.20
DC532	265	1625.6	0.56	13856.77	14.2435		8.74
DC532	265	1652.6	0.15	5714.13	6.9820	c18:0	2.39
DC532	265	1655.7	0.06	12161.39	12.8266	c18:0	0.88
DC532	265	1698.5	0.07	9122.57	10.1662		1.06
DC532	265	1751.2	0.16	7364.09	8.5511		2.53
DC532	265	1764.2	0.78	113.92	1.2300	c19:0	12.16
DC532	265	1827.5	0.22	240.20	1.3675		3.38
DC532	265	1933.9	0.32	259.54	1.3886		5.03
DC532	265	1953.3	0.13	-31.95	1.0706		2.09
DC532	265	1959.2	0.31	-33.71	1.0687		4.81
DC532	265	1996.8	80.82	-60.63	1.0393		1263.14
DC532	265	2039.4	1.62	-62.89	1.0368		25.37
DC545	266	490.5	0.10	-3.28	1.1020		1.63
DC545	266	660.9	0.84	35.57	1.1445	c10:0 3-OH	13.23
DC545	266	741.5	12.66	-29.71	1.0731	c12:0	200.00
DC545	266	1005.5	0.23	14609.56	14.8580	i14:0	3.67
DC545	266	1016.8	1.10	208.92	1.3335		17.41
DC545	266	1065.1	0.38	4337.37	5.6310	c14:0	5.96
DC545	266	1130.7	0.32	15319.80	15.4297	br15:1	5.06
DC545	266	1143.2	0.06	10227.08	11.1517		1.00
DC545	266	1163.5	1.22	9388.44	10.4054	i15:0	19.33
DC545	266	1175.8	0.93	8908.07	9.9722	a15:0	14.70
DC545	266	1186.9	0.18	8851.03	9.9205	c15:1	2.81
DC545	266	1220.8	0.35	4988.44	6.2748	c15:0	5.56
DC545	266	1284.5	0.12	5647.47	6.9175	br16:1	1.94
DC545	266	1315.4	0.58	9715.20	10.6977	i16:0/c16:2n4	9.12
DC545	266	1331.1	0.22	6407.55	7.6480		3.52
DC545	266	1340.9	1.05	15696.96	15.7302	c16:1n7c	16.61
DC545	266	1355.2	0.62	8511.26	9.6112	c16:1n5c/7t	9.86
DC545	266	1372.1	3.53	7377.03	8.5632	c16:0	55.78
DC545	266	1391.5	0.25	7357.65	8.5451		3.98
DC545	266	1431.2	0.61	4329.33	5.6230	12Me16:0	9.70
DC545	266	1435.2	0.16	3668.71	4.9605		2.47
DC545	266	1461.3	0.22	5809.23	7.0739	i17:0	3.43
DC545	266	1473.4	0.38	4007.15	5.3010		6.02
DC545	266	1482	0.09	5882.81	7.1449	a17:0	1.39
DC545	266	1493.7	0.92	7826.40	8.9813	cy17:0	14.49
DC545	266	1505.2	0.17	1023.42	2.2121		2.69
DC545	266	1514.8	0.25	3283.15	4.5696		4.00
DC545	266	1523.6	0.89	-93.65	1.0031		14.09
DC545	266	1545.3	0.07	3324.19	4.6113	c16:0 2-OH	1.07
DC545	266	1569.2	0.12	4073.84	5.3679		1.91
DC545	266	1591.1	0.06	5648.09	6.9181	c18:3n6	0.98
DC545	266	1610.1	0.34	3766.12	5.0588		5.29
DC545	266	1618.5	0.53	3844.52	5.1377	c18:2n6c	8.39
DC545	266	1626.6	1.40	8997.67	10.0533	c18:1n9t/7c	22.14
DC545	266	1652.8	1.30	7072.43	8.2776	c18:0	20.46
DC545	266	1698.5	0.88	7507.97	8.6854		13.94
DC545	266	1736	0.17	9790.32	10.7646		2.64
DC545	266	1751.4	1.12	6702.22	7.9281		17.68
DC545	266	1764.4	0.71	613.21	1.7716	c19:0	11.28
DC545	266	1767.5	0.23	5010.72	6.2966		3.65
DC545	266	1793.2	0.20	3540.02	4.8304		3.22
DC545	266	1797.2	0.06	7093.87	8.2978		0.93
DC545	266	1827.7	0.12	2822.96	4.0987	1831	1.85
DC545	266	1849.4	0.24	582.71	1.7386	c20:0	3.79
DC545	266	1861.4	0.12	3571.58	4.8623		1.86
DC545	266	1983.6	0.43	-50.35	1.0505	c22:0	6.78
DC545	266	1991.8	24.83	-44.80	1.0566		392.29
DC545	266	2013.5	0.58	89.54	1.2034		9.13
DC545	266	2037.1	0.30	-123.55	0.9703		4.77
DC545	266	2055.5	0.17	-62.79	1.0369		2.69
DC545	266	2088.1	0.54	-48.51	1.0525	c24:0	8.45
DC547	267	490.3	0.05	132.15	1.2499		0.78
DC547	269	490.3	0.13	-850.36	0.1670		1.86
DC547	269	661.9	0.45	569.43	1.7243	c10:0 3-OH	6.54
DC547	269	741.5	13.85	-29.71	1.0731	c12:0	200.00
DC547	269	843.3	0.45	4604.92	5.8966		6.45
DC547	269	1005.7	0.20	14047.42	14.4000	i14:0	2.82
DC547	269	1016.8	0.75	413.68	1.5558		10.77
DC547	269	1065.1	0.40	4192.85	5.4869	c14:0	5.76
DC547	269	1130.9	0.29	10948.65	11.7840	br15:1	4.17
DC547	269	1143.2	0.08	9413.73	10.4281		1.11
DC547	269	1163.5	1.31	8045.58	9.1839	i15:0	18.84
DC547	269	1175.6	1.02	8825.32	9.8972	a15:0	14.71
DC547	269	1198	0.23	7255.93	8.4499	c15:1	3.34
DC547	269	1220.8	0.36	4567.20	5.8592	c15:0	5.18
DC547	269	1284.3	0.12	3120.61	4.4038	br16:1	1.76
DC547	269	1315.4	0.68	8662.43	9.7491	i16:0/c16:2n4	9.80
DC547	269	1331.1	0.25	5318.00	6.5973		3.58
DC547	269	1340.9	1.52	12132.00	12.8016	c16:1n7c	21.99
DC547	269	1354.9	0.79	5562.78	6.8354	c16:1n5c/7t	11.36
DC547	269	1371.9	3.91	6893.29	8.1088	c16:0	56.50
DC547	269	1391.5	0.32	6897.55	8.1128		4.55
DC547	269	1426.6	0.49	5943.44	7.2033	12Me16:0	7.00
DC547	269	1431	0.38	1354.31	2.5645		5.53
DC547	269	1434.8	0.17	3079.82	4.3621		2.43
DC547	269	1461.1	0.27	6098.83	7.3527	i17:0	3.96
DC547	269	1473.2	0.41	5208.52	6.4904		5.88
DC547	269	1481.4	0.12	5500.74	6.7752	a17:0	1.73
DC547	269	1493.5	1.53	4630.49	5.9219	cy17:0	22.06
DC547	269	1514.4	0.37	2926.12	4.2047		5.30
DC547	269	1545.1	0.05	5886.51	7.1485	c16:0 2-OH	0.65
DC547	269	1568.8	0.13	3641.08	4.9326		1.85
DC547	269	1590.7	0.07	5392.17	6.6696	c18:3n6	0.97
DC547	269	1609.9	0.51	2770.27	4.0445		7.35
DC547	269	1618.3	0.89	3587.61	4.8786	c18:2n6c	12.82
DC547	269	1626.6	1.98	8669.12	9.7552	c18:1n9t/7c	28.60
DC547	269	1652.6	0.94	8046.03	9.1843	c18:0	13.63
DC547	269	1674.9	0.13	13994.00	14.3562		1.93
DC547	269	1698.1	0.48	5483.62	6.7585		6.92
DC547	269	1735.5	0.06	32634.34	27.3266		0.87
DC547	269	1751.2	1.33	6404.92	7.6455		19.16
DC547	269	1763.8	0.50	666.69	1.8292	c19:0	7.19
DC547	269	1766.7	0.17	7936.00	9.0827	c19:0	2.38
DC547	269	1792.8	0.20	3061.79	4.3437		2.83
DC547	269	1796.1	0.04	15775.70	15.7927		0.52
DC547	269	1848.8	0.17	573.99	1.7292	c20:0	2.51
DC547	269	1860.7	0.07	7857.73	9.0103		1.01
DC547	269	1981.3	0.39	-91.11	1.0059	c22:0	5.65
DC547	269	1987.2	0.63	-134.84	0.9580		9.07
DC547	269	2013.1	0.14	665.12	1.8275		1.95
DC547	269	2054.9	0.16	-109.05	0.9862		2.25
DC547	269	2087.5	0.34	-154.14	0.9368	c24:0	4.92
DC549	268	490.3	0.05	69.20	1.1812		0.92
DC549	270	660.4	0.86	1334.14	2.5431	c10:0 3-OH	15.26
DC549	270	740.7	11.32	-29.71	1.0731	c12:0	200.00
DC549	270	1015.7	0.61	171.54	1.2928		10.83
DC549	270	1162.2	0.12	9138.82	10.1808	i15:0	2.12
DC549	270	1174.6	0.12	15966.20	15.9435	a15:0	2.07
DC549	270	1314.4	0.05	12406.89	13.0347	i16:0/c16:2n4	0.79
DC549	270	1339.3	0.19	8650.61	9.7383	c16:1n7c	3.39
DC549	270	1353.5	0.12	1792.36	3.0272	c16:1n5c/7t	2.16
DC549	270	1369.6	0.48	8131.05	9.2626	c16:0	8.51
DC549	270	1460.3	0.04	5557.74	6.8305	i17:0	0.64
DC549	270	1472.2	0.05	7239.60	8.4346		0.94
DC549	270	1492.3	0.13	3319.11	4.6062	cy17:0	2.33
DC549	270	1590.3	0.02	32879.52	27.4710	c18:3n6	0.41
DC549	270	1608.3	0.18	12088.83	12.7649		3.14
DC549	270	1616.4	0.23	11660.12	12.3987	c18:2n6c	4.08
DC549	270	1624.1	0.37	9954.95	10.9109		6.57
DC549	270	1651.1	0.13	7532.19	8.7080	c18:0	2.33
DC549	270	1750	0.15	2868.67	4.1457		2.67
DC549	270	1763.1	0.78	-18.77	1.0851	c19:0	13.78
DC549	270	1987	1.86	-87.90	1.0094		32.87
DC550	271	490.3	0.08	-26.79	1.0763		1.34
DC550	271	740.9	12.09	-29.71	1.0731	c12:0	200.00
DC550	271	1015.9	0.22	38.08	1.1472		3.65
DC550	271	1162.5	0.11	13210.90	13.7092	i15:0	1.75
DC550	271	1174.6	0.12	18774.99	18.1050	a15:0	1.98
DC550	271	1314.4	0.06	15916.70	15.9043	i16:0/c16:2n4	1.06
DC550	271	1339.5	0.26	17131.14	16.8537	c16:1n7c	4.37
DC550	271	1353.7	0.13	4066.68	5.3607	c16:1n5c/7t	2.22
DC550	271	1369.8	0.67	10539.74	11.4268	c16:0	11.00
DC550	271	1429.8	0.19	2414.97	3.6774	12Me16:0	3.08
DC550	271	1460.3	0.03	15312.63	15.4240	i17:0	0.45
DC550	271	1472.4	0.05	16525.45	16.3829		0.79
DC550	271	1480.6	0.01	31410.21	26.5965	a17:0	0.20
DC550	271	1492.3	0.20	6878.70	8.0951	cy17:0	3.29
DC550	271	1509.8	0.08	3109.14	4.3921		1.32
DC550	271	1608.5	0.22	7318.42	8.5084		3.69
DC550	271	1616.6	0.33	8675.58	9.7611	c18:2n6c	5.41
DC550	271	1624.3	0.70	14061.51	14.4115		11.59
DC550	271	1651.3	0.18	10097.17	11.0369	c18:0	3.01
DC550	271	1697.3	0.08	8219.42	9.3439		1.39
DC550	271	1750.2	0.26	5923.86	7.1845		4.27
DC550	271	1763.1	0.66	30.39	1.1388	c19:0	10.91
DC550	271	1792.4	0.06	4126.46	5.4205		0.98
DC550	271	1860.5	0.05	2448.04	3.7117		0.74
DC550	271	1932.4	0.04	4676.78	5.9677		0.60
DC550	271	1987	0.18	-81.48	1.0164		2.99
DC550	271	2012.5	0.06	1040.90	2.2307		0.99
DC575	272	490.3	0.08	-16.14	1.0879		1.37
DC575	272	660.4	0.75	103.23	1.2183	c10:0 3-OH	12.87
DC575	272	740.5	11.68	-29.71	1.0731	c12:0	200.00
DC575	272	1004.5	0.20	4143.63	5.4377	i14:0	3.49
DC575	272	1015.7	1.00	46.65	1.1566		17.17
DC575	272	1064	0.49	1637.26	2.8639	c14:0	8.41
DC575	272	1129.6	0.26	3242.44	4.5281	br15:1	4.50
DC575	272	1162.5	1.67	5624.07	6.8949	i15:0	28.50
DC575	272	1174.6	1.14	4517.06	5.8095	a15:0	19.55
DC575	272	1196.9	0.21	1693.08	2.9228	c15:1	3.53
DC575	272	1219.5	0.38	1416.52	2.6305	c15:0	6.54
DC575	272	1283.1	0.19	696.50	1.8613	br16:1	3.24
DC575	272	1314.2	0.74	5616.10	6.8871	i16:0/c16:2n4	12.58
DC575	272	1329.7	0.21	2040.47	3.2874		3.54
DC575	272	1339.9	1.38	5355.18	6.6335	c16:1n7c	23.54
DC575	272	1353.9	0.62	2909.88	4.1880	c16:1n5c/7t	10.56
DC575	272	1370.8	4.00	5182.22	6.4647	c16:0	68.54
DC575	272	1390.3	0.31	4153.34	5.4474		5.36
DC575	272	1430.2	0.81	2383.36	3.6446	12Me16:0	13.78
DC575	272	1460.1	0.24	6588.43	7.8201	i17:0	4.13
DC575	272	1472.2	0.44	2801.95	4.0771		7.45
DC575	272	1480.6	0.08	3647.41	4.9390	a17:0	1.44
DC575	272	1492.5	1.22	4050.74	5.3447	cy17:0	20.95
DC575	272	1503.8	0.24	518.06	1.6688		4.13
DC575	272	1513.4	0.41	1877.35	3.1165		7.04
DC575	272	1544.1	0.05	5172.75	6.4554	c16:0 2-OH	0.84
DC575	272	1567.9	0.11	2931.06	4.2098		1.85
DC575	272	1608.9	0.40	2646.85	3.9173		6.83
DC575	272	1617.2	0.55	3011.12	4.2918	c18:2n6c	9.43
DC575	272	1625.4	1.38	6250.31	7.4978		23.61
DC575	272	1651.5	1.19	5216.30	6.4980	c18:0	20.37
DC575	272	1673.9	0.33	5378.89	6.6566		5.60
DC575	272	1697.3	0.40	4652.22	5.9434		6.86
DC575	272	1734.7	0.21	5830.10	7.0941		3.58
DC575	272	1750.4	1.48	4519.89	5.8123		25.39
DC575	272	1763.1	0.70	536.89	1.6892	c19:0	11.90
DC575	272	1792	0.71	2455.79	3.7197		12.09
DC575	272	1795.9	0.42	3189.10	4.4737		7.17
DC575	272	1848.4	0.32	361.76	1.4996	c20:0	5.39
DC575	272	1860.3	0.20	2199.14	3.4530		3.36
DC575	272	1981.1	0.45	-53.55	1.0470	c22:0	7.70
DC575	272	1987	1.34	-77.23	1.0211		23.01
DC575	272	2012.3	0.19	440.86	1.5853		3.22
DC575	272	2054.5	0.23	-117.60	0.9769		3.92
DC575	272	2086.9	0.34	-45.94	1.0553	c24:0	5.75
DC575	272	2134.3	0.16	-53.49	1.0471		2.70
DC576	273	490.3	0.08	21.54	1.1291		1.49
DC576	273	660.4	0.61	788.18	1.9599	c10:0 3-OH	10.83
DC576	273	740.5	11.27	-29.71	1.0731	c12:0	200.00
DC576	273	1004.2	0.18	12009.10	12.6970	i14:0	3.16
DC576	273	1015.3	0.79	247.16	1.3751		13.97
DC576	273	1063.8	0.44	2913.94	4.1922	c14:0	7.85
DC576	273	1129.4	0.26	9546.81	10.5473	br15:1	4.56
DC576	273	1141.8	0.06	6403.52	7.6441		1.07
DC576	273	1162	1.22	8897.25	9.9624	i15:0	21.57
DC576	273	1174.4	0.88	7412.66	8.5965	a15:0	15.69
DC576	273	1196.7	0.31	3800.41	5.0933	c15:1	5.41
DC576	273	1219.5	0.31	3733.37	5.0258	c15:0	5.54
DC576	273	1282.8	0.11	3242.00	4.5277	br16:1	1.93
DC576	273	1314.2	0.44	9558.88	10.5581	i16:0/c16:2n4	7.86
DC576	273	1329.7	0.13	5704.16	6.9724		2.38
DC576	273	1339.7	0.95	14883.30	15.0793	c16:1n7c	16.90
DC576	273	1353.7	0.42	9235.86	10.2683	c16:1n5c/7t	7.46
DC576	273	1370.6	3.28	7765.60	8.9250	c16:0	58.24
DC576	273	1390.3	0.16	8800.99	9.8751		2.80
DC576	273	1403.9	0.07	9418.86	10.4327		1.30
DC576	273	1429.8	0.46	2648.81	3.9193	12Me16:0	8.08
DC576	273	1442.3	0.05	3853.98	5.1472		0.80
DC576	273	1460.1	0.20	6729.62	7.9541	i17:0	3.53
DC576	273	1472.2	0.35	3386.01	4.6742		6.12
DC576	273	1480.6	0.05	4108.92	5.4030	a17:0	0.85
DC576	273	1492.3	1.06	7779.63	8.9380	cy17:0	18.76
DC576	273	1503.8	0.17	1185.25	2.3848		2.96
DC576	273	1513.4	0.25	3930.06	5.2237		4.51
DC576	273	1543.9	-0.02	-14654.54	-18.0153		-0.43
DC576	273	1567.7	0.06	4686.89	5.9777		1.14
DC576	273	1589.7	0.05	7154.80	8.3550	c18:3n6	0.80
DC576	273	1608.7	0.29	1843.08	3.0805		5.17
DC576	273	1617	0.48	3019.01	4.2999	c18:2n6c	8.50
DC576	273	1625.2	1.52	9924.71	10.8841		27.03
DC576	273	1651.3	0.87	7969.65	9.1138	c18:0	15.35
DC576	273	1673.9	0.24	9562.43	10.5613		4.30
DC576	273	1697.1	0.36	5284.72	6.5648		6.37
DC576	273	1734.7	0.14	15330.89	15.4386		2.40
DC576	273	1750.4	1.26	7316.09	8.5062		22.31
DC576	273	1763.1	0.60	606.27	1.7641	c19:0	10.63
DC576	273	1766.1	0.22	5234.12	6.5154		3.85
DC576	273	1792	0.25	2765.75	4.0399		4.37
DC576	273	1797	0.08	6420.56	7.6604		1.35
DC576	273	1848.4	0.29	314.31	1.4481	c20:0	5.08
DC576	273	1860.3	0.13	3918.70	5.2123		2.29
DC576	273	1981.1	0.51	-67.02	1.0323	c22:0	9.04
DC576	273	1986.8	0.43	-128.84	0.9645		7.67
DC576	273	2036.1	0.19	-215.00	0.8700		3.35
DC576	273	2054.5	0.17	-125.62	0.9681		3.04
DC576	273	2087.1	0.42	-58.00	1.0421	c24:0	7.47
DC577	274	490.5	0.09	-6.13	1.0989		1.54
DC577	274	660.9	0.41	556.91	1.7108	c10:0 3-OH	7.07
DC577	274	740.9	11.46	-29.71	1.0731	c12:0	200.00
DC577	274	1004.7	0.08	8837.46	9.9082	i14:0	1.47
DC577	274	1015.7	0.56	253.10	1.3816		9.81
DC577	274	1064.2	0.25	4036.96	5.3309	c14:0	4.29
DC577	274	1129.9	0.14	6123.46	7.3763	br15:1	2.37
DC577	274	1162.2	1.06	9347.97	10.3691	i15:0	18.56
DC577	274	1174.6	0.69	8132.26	9.2637	a15:0	12.11
DC577	274	1197.2	0.15	3466.46	4.7558	c15:1	2.62
DC577	274	1219.7	0.24	2222.49	3.4773	c15:0	4.17
DC577	274	1283.3	0.09	2107.40	3.3573	br16:1	1.54
DC577	274	1314.4	0.41	7794.10	8.9514	i16:0/c16:2n4	7.09
DC577	274	1330.1	0.14	4412.62	5.7058		2.41
DC577	274	1339.9	0.94	8432.19	9.5389	c16:1n7c	16.36
DC577	274	1354.1	0.41	5320.96	6.6002	c16:1n5c/7t	7.12
DC577	274	1370.6	2.82	6967.73	8.1790	c16:0	49.19
DC577	274	1390.5	0.15	5562.33	6.8350		2.53
DC577	274	1430.2	0.52	2014.25	3.2600	12Me16:0	8.99
DC577	274	1460.3	0.18	7063.60	8.2693	i17:0	3.18
DC577	274	1472.4	0.28	2898.31	4.1761		4.94
DC577	274	1492.5	0.82	6759.22	7.9821	cy17:0	14.23
DC577	274	1504	0.16	1184.76	2.3842		2.74
DC577	274	1513.8	0.26	3580.04	4.8709		4.59
DC577	274	1544.3	-0.02	-19695.94	-26.4244		-0.31
DC577	274	1567.9	0.05	5674.31	6.9435		0.93
DC577	274	1590.1	0.09	3684.48	4.9764	c18:3n6	1.57
DC577	274	1609.1	0.28	3031.75	4.3129		4.91
DC577	274	1617.5	0.49	3316.27	4.6033	c18:2n6c	8.57
DC577	274	1625.2	1.30	8859.53	9.9282		22.66
DC577	274	1651.5	0.87	7384.18	8.5699	c18:0	15.22
DC577	274	1674.1	0.27	7244.26	8.4390		4.78
DC577	274	1697.3	0.25	4989.78	6.2761		4.38
DC577	274	1721.1	0.09	13759.77	14.1637		1.50
DC577	274	1734.9	0.07	6623.63	7.8536		1.27
DC577	274	1750.6	1.36	7620.86	8.7906		23.71
DC577	274	1763.3	0.59	890.72	2.0700	c19:0	10.33
DC577	274	1766.3	0.23	5737.29	7.0044		4.08
DC577	274	1792.2	0.33	4478.65	5.7714		5.73
DC577	274	1848.4	0.29	527.63	1.6792	c20:0	5.01
DC577	274	1860.3	0.15	4667.44	5.9584		2.53
DC577	274	1981.1	0.47	-62.66	1.0370	c22:0	8.20
DC577	274	1986.8	0.34	-120.23	0.9740		5.85
DC577	274	2054.5	0.20	-135.30	0.9574		3.49
DC577	274	2087.1	0.45	-78.11	1.0201	c24:0	7.91
DC579	275	490.5	0.11	-3.65	1.1016		1.72
DC579	275	660.9	1.22	1018.94	2.2073	c10:0 3-OH	19.39
DC579	275	741.3	12.53	-29.71	1.0731	c12:0	200.00
DC579	275	1005.3	0.03	34627.56	28.4847	i14:0	0.49
DC579	275	1016.2	1.18	184.13	1.3065		18.78
DC579	275	1064.4	0.13	6989.98	8.2000	c14:0	2.03
DC579	275	1131.1	0.06	13051.94	13.5767	br15:1	1.01
DC579	275	1162.5	0.27	17959.27	17.4888	i15:0	4.37
DC579	275	1174.6	0.41	49195.96	35.9455	a15:0	6.59
DC579	275	1194.4	0.04	19019.72	18.2881	c15:1	0.61
DC579	275	1218.1	0.21	3647.64	4.9392	c15:0	3.35
DC579	275	1283.1	0.03	14109.29	14.4506	br16:1	0.40
DC579	275	1314.4	0.17	21204.14	19.8868	i16:0/c16:2n4	2.76
DC579	275	1339.7	0.61	30050.19	25.7680	c16:1n7c	9.75
DC579	275	1353.7	0.20	9045.89	10.0969	c16:1n5c/7t	3.21
DC579	275	1370.2	0.98	16832.75	16.6224	c16:0	15.61
DC579	275	1397.2	0.08	7345.59	8.5338		1.29
DC579	275	1429.8	0.24	2863.37	4.1403	12Me16:0	3.81
DC579	275	1440.8	0.05	16584.00	16.4286		0.81
DC579	275	1460.5	0.04	21690.57	20.2343	i17:0	0.56
DC579	275	1472.4	0.09	52776.80	37.5470		1.45
DC579	275	1481	0.02	58443.00	39.9237	a17:0	0.24
DC579	275	1492.5	0.27	14963.72	15.1441	cy17:0	4.26
DC579	275	1504.4	0.18	548.89	1.7021		2.84
DC579	275	1510	0.11	3566.90	4.8576		1.80
DC579	275	1522.4	0.54	85.80	1.1993		8.65
DC579	275	1590.5	0.03	17750.59	17.3297	c18:3n6	0.49
DC579	275	1608.7	0.12	7056.51	8.2627		1.92
DC579	275	1617	0.22	7504.17	8.6819	c18:2n6c	3.50
DC579	275	1624.8	0.68	18434.55	17.8490		10.80
DC579	275	1651.5	0.32	11538.73	12.2944	c18:0	5.15
DC579	275	1697.7	0.10	11594.14	12.3420		1.52
DC579	275	1750.4	0.26	10145.13	11.0793		4.07
DC579	275	1763.5	1.08	178.98	1.3009	c19:0	17.24
DC579	275	1792.4	0.08	6803.17	8.0237		1.21
DC579	275	1796.8	0.01	51065.08	36.7915		0.18
DC579	275	1848.6	0.12	590.58	1.7471	c20:0	1.88
DC579	275	1933	0.06	5259.23	6.5399		0.94
DC579	275	1941	0.08	5527.46	6.8011		1.34
DC579	275	1982.6	0.11	-23.63	1.0798	c22:0	1.68
DC579	275	1990.1	17.14	-70.44	1.0285		273.51
DC579	275	2012.7	0.24	56.95	1.1678		3.81
DC579	275	2232.3	0.18	2820.21	4.0959		2.86
OC404	205	661.7	1.26	-19.97	1.0838	c10:0 3-OH	16.50
OC404	205	743	15.22	-29.71	1.0731	c12:0	200.00
OC404	205	1007.6	0.04	11732.41	12.4606	i14:0	0.58
OC404	205	1018.5	1.31	23.85	1.1317		17.25
OC404	205	1066.7	0.10	8168.52	9.2971	c14:0	1.30
OC404	205	1133.4	0.07	14308.36	14.6132	br15:1	0.96
OC404	205	1165	0.26	17953.55	17.4845	i15:0	3.40
OC404	205	1177.3	0.31	20708.50	19.5296	a15:0	4.11
OC404	205	1220.8	0.28	2789.53	4.0644	c15:0	3.69
OC404	205	1286	0.06	4759.18	6.0491	br16:1	0.78
OC404	205	1317.1	0.20	20803.44	19.5982	i16:0/c16:2n4	2.57
OC404	205	1342.6	0.83	34609.54	28.4744	c16:1n7c	10.86
OC404	205	1356.6	0.30	10774.86	11.6325	c16:1n5c/7t	3.88
OC404	205	1373.1	1.37	22763.81	20.9905	c16:0	17.96
OC404	205	1400.1	0.13	10780.82	11.6377		1.66
OC404	205	1407.2	0.09	6710.99	7.9364		1.18
OC404	205	1432.9	0.32	4286.11	5.5799	12Me16:0	4.14
OC404	205	1437.5	0.04	14512.76	14.7795		0.54
OC404	205	1463.2	0.05	24307.64	22.0534	i17:0	0.64
OC404	205	1475.3	0.07	26032.09	23.2073		0.93
OC404	205	1483.7	0.03	52098.70	37.2499	a17:0	0.37
OC404	205	1495.4	0.48	17882.65	17.4305	cy17:0	6.25
OC404	205	1507.7	0.31	821.05	1.9952		4.11
OC404	205	1513	0.30	3424.53	4.7133		3.89
OC404	205	1548.1	0.03	10318.63	11.2324	c16:0 2-OH	0.34
OC404	205	1571.1	0.03	18306.49	17.7523		0.43
OC404	205	1593.2	0.04	33838.54	28.0307	c18:3n6	0.50
OC404	205	1611.8	0.20	7140.26	8.3414	c18:2n6c	2.59
OC404	205	1620.2	0.30	9529.14	10.5315	c18:1n9c/3n3	3.98
OC404	205	1627.7	0.86	28609.79	24.8700	c18:1n9t/7c	11.31
OC404	205	1654.7	0.55	13005.86	13.5382	c18:0	7.19
OC404	205	1700.2	0.35	8674.18	9.7598		4.61
OC404	205	1742.6	0.08	19633.82	18.7440		1.05
OC404	205	1752.7	0.24	11419.97	12.1921		3.14
OC404	205	1765.8	1.18	127.24	1.2445	c19:0	15.50
OC404	205	1769.4	0.24	1868.05	3.1067		3.09
OC404	205	1794.7	0.06	8517.99	9.6174		0.84
OC404	205	1801.4	0.03	13566.75	14.0044		0.35
OC404	205	1830.8	0.04	7147.40	8.3481		0.55
OC404	205	1850.7	0.09	1897.85	3.1380	c20:0	1.12
OC404	205	1862.4	0.05	3452.93	4.7421		0.63
OC404	205	1903.8	0.06	3541.43	4.8318		0.74
OC404	205	1911.9	0.11	2483.00	3.7479		1.38
OC404	205	1931.2	0.09	2642.58	3.9129		1.21
OC404	205	1975.5	0.07	2173.36	3.4261		0.93
OC404	205	1983	0.16	377.45	1.5166	c22:0	2.06
OC404	205	1988.8	0.46	65.19	1.1768		6.00
OC404	205	2014.3	0.08	982.41	2.1682		1.01
OC404	205	2070.1	0.13	73.97	1.1864		1.75
OC404	205	2089.2	0.17	138.00	1.2563	c24:0	2.23
OC404	205	2122.6	0.14	-1.80	1.1036		1.84
OC404	205	2271.6	0.29	-34.70	1.0676		3.86
OC404	205	2499.8	0.80	-27.26	1.0758		10.44
OC405	207	662.5	0.45	5.84	1.1120	c10:0 3-OH	6.08
OC405	207	743.2	14.94	-29.71	1.0731	c12:0	200.00
OC405	207	1018.5	0.78	6.65	1.1129		10.46
OC405	207	1067.2	0.04	4882.84	6.1709	c14:0	0.48
OC405	207	1165.2	0.08	20551.85	19.4160	i15:0	1.02
OC405	207	1177.3	0.15	28612.84	24.8719	a15:0	2.05
OC405	207	1220.6	0.16	1616.18	2.8417	c15:0	2.14
OC405	207	1317.3	0.07	20793.80	19.5913	i16:0/c16:2n4	0.99
OC405	207	1342.4	0.39	45175.03	34.0464	c16:1n7c	5.20
OC405	207	1356.2	0.21	6389.61	7.6309	c16:1n5c/7t	2.80
OC405	207	1372.9	0.73	20049.35	19.0495	c16:0	9.71
OC405	207	1431	0.19	2408.20	3.6704	12Me16:0	2.48
OC405	207	1437.3	0.03	10809.99	11.6632		0.40
OC405	207	1463.6	0.04	8382.13	9.4931	i17:0	0.51
OC405	207	1475.5	0.05	25420.05	22.8017		0.67
OC405	207	1483.7	0.02	36702.73	29.6518	a17:0	0.20
OC405	207	1495.4	0.26	21010.76	19.7478	cy17:0	3.43
OC405	207	1513.2	0.75	797.86	1.9703		9.99
OC405	207	1611.8	0.20	5953.98	7.2135	c18:2n6c	2.69
OC405	207	1620.4	0.27	7042.29	8.2493	c18:1n9c/3n3	3.60
OC405	207	1627.9	0.58	23093.54	21.2199	c18:1n9t/7c	7.73
OC405	207	1654.7	0.19	10309.35	11.2243	c18:0	2.56
OC405	207	1677.6	0.21	958.09	2.1422		2.84
OC405	207	1700.4	0.08	7752.05	8.9124		1.11
OC405	207	1752.9	0.12	9833.37	10.8029		1.54
OC405	207	1766.1	1.26	25.53	1.1335	c19:0	16.89
OC405	207	1794.7	0.04	4175.83	5.4699		0.52
OC405	207	1988.8	0.37	-30.23	1.0725		4.97
OC405	207	2018.5	0.13	-25.38	1.0778		1.74
OC405	207	2070.1	0.12	-10.08	1.0946		1.62
OC405	207	2122.8	0.13	-56.62	1.0437		1.71
OC405	207	2271.6	0.26	-14.43	1.0898		3.47
OC405	207	2501.5	0.76	-18.51	1.0854		10.23
OC406	208	662.1	0.51	44.12	1.1538	c10:0 3-OH	6.29
OC406	208	743	16.10	-29.71	1.0731	c12:0	200.00
OC406	208	1018	0.53	28.69	1.1370		6.56
OC406	208	1066.7	0.03	5460.21	6.7358	c14:0	0.41
OC406	208	1164.8	0.06	23948.04	21.8084	i15:0	0.73
OC406	208	1176.9	0.12	41687.70	32.3058	a15:0	1.52
OC406	208	1220.1	0.12	2594.65	3.8634	c15:0	1.45
OC406	208	1316.9	0.10	23538.36	21.5273	i16:0/c16:2n4	1.19
OC406	208	1342	0.32	62119.54	41.3714	c16:1n7c	4.00
OC406	208	1355.8	0.17	6285.68	7.5316	c16:1n5c/7t	2.05
OC406	208	1372.5	0.61	27236.85	23.9935	c16:0	7.53
OC406	208	1430.4	0.14	3735.78	5.0282	12Me16:0	1.73
OC406	208	1436.9	0.02	26199.68	23.3177		0.20
OC406	208	1463	0.02	16181.52	16.1132	i17:0	0.29
OC406	208	1474.9	0.04	48614.76	35.6778		0.55
OC406	208	1483.3	0.01	132728.13	59.9203	a17:0	0.14
OC406	208	1495	0.23	28645.88	24.8927	cy17:0	2.91
OC406	208	1507.1	0.22	761.92	1.9317		2.77
OC406	208	1512.5	0.23	2510.86	3.7768		2.82
OC406	208	1570.8	0.01	38452.87	30.6070		0.17
OC406	208	1592.8	0.02	38404.32	30.5808	c18:3n6	0.25
OC406	208	1611.4	0.21	6405.08	7.6456	c18:2n6c	2.61
OC406	208	1619.5	0.26	10213.40	11.1396	c18:1n9c/3n3	3.19
OC406	208	1627.1	0.53	34034.21	28.1438	c18:1n9t/7c	6.64
OC406	208	1654.2	0.16	14244.69	14.5613	c18:0	1.96
OC406	208	1699.8	0.08	13451.05	13.9087		1.01
OC406	208	1752.5	0.11	14245.83	14.5622		1.34
OC406	208	1765.6	0.98	117.39	1.2338	c19:0	12.13
OC406	208	1794.7	0.03	9775.16	10.7511		0.41
OC406	208	1862	0.03	3678.83	4.9707		0.42
OC406	208	1930.7	0.07	4075.13	5.3692		0.82
OC406	208	1988.6	0.29	-51.40	1.0494		3.62
OC406	208	2271.4	0.26	-38.53	1.0634		3.18
OC407	216	662.1	1.47	-6.59	1.0984	c10:0 3-OH	30.54
OC407	216	741.7	9.65	-29.71	1.0731	c12:0	200.00
OC407	216	843.9	0.02	11843.87	12.5560		0.41
OC407	216	1006.3	0.28	27651.69	24.2605	i14:0	5.85
OC407	216	1017.8	1.48	259.08	1.3881		30.59
OC407	216	1028.7	0.07	3316.97	4.6040		1.39
OC407	216	1065.9	0.45	7053.62	8.2599	c14:0	9.23
OC407	216	1131.7	0.39	15461.52	15.5429	br15:1	8.07
OC407	216	1144.1	0.10	22582.22	20.8635		2.07
OC407	216	1164.3	1.52	13357.03	13.8307	i15:0	31.58
OC407	216	1176.7	1.31	23636.24	21.5947	a15:0	27.08
OC407	216	1196.7	0.14	22626.40	20.8944	c15:1	2.97
OC407	216	1221.4	0.43	9977.47	10.9309	c15:0	8.92
OC407	216	1274.5	0.02	15351.79	15.4553		0.31
OC407	216	1285.3	0.15	6230.53	7.4789	br16:1	3.05
OC407	216	1316.3	0.77	17107.71	16.8356	i16:0/c16:2n4	16.03
OC407	216	1332	0.25	8485.34	9.5875		5.16
OC407	216	1342	2.10	36948.63	29.7876	c16:1n7c	43.44
OC407	216	1356	0.77	12077.60	12.7554	c16:1n5c/7t	15.86
OC407	216	1372.9	3.90	17369.33	17.0374	c16:0	80.77
OC407	216	1392.8	0.25	14702.82	14.9335		5.16
OC407	216	1432.3	0.94	5830.82	7.0948	12Me16:0	19.39
OC407	216	1436	0.19	4688.27	5.9790		3.88
OC407	216	1462.2	0.25	10938.62	11.7753	i17:0	5.20
OC407	216	1474.3	0.36	15189.65	15.3255		7.49
OC407	216	1482.6	0.10	24062.61	21.8866	a17:0	2.07
OC407	216	1494.3	0.84	9365.04	10.3844	cy17:0	17.48
OC407	216	1506.3	0.22	670.44	1.8332		4.52
OC407	216	1516.9	0.23	10409.55	11.3125		4.79
OC407	216	1527.2	6.18	-63.69	1.0359		128.15
OC407	216	1541.4	0.19	1247.93	2.4515	c16:0 2-OH	3.86
OC407	216	1569.8	0.13	11554.66	12.3081		2.63
OC407	216	1592	0.02	38419.65	30.5891	c18:3n6	0.46
OC407	216	1601.1	0.01	25276.91	22.7062		0.27
OC407	216	1610.8	0.35	12882.65	13.4351	c18:2n6c	7.24
OC407	216	1619.1	0.72	10376.36	11.2833	c18:1n9c/3n3	14.83
OC407	216	1627.3	2.23	24515.26	22.1941	c18:1n9t/7c	46.24
OC407	216	1653.4	0.52	12894.66	13.4451	c18:0	10.78
OC407	216	1655.9	0.24	22852.52	21.0523		4.94
OC407	216	1676.2	0.18	12385.95	13.0170		3.79
OC407	216	1699.2	0.42	12961.53	13.5011		8.69
OC407	216	1736.6	0.00	-85241.81	-1617.9089		-0.04
OC407	216	1751.8	0.62	11517.59	12.2762		12.81
OC407	216	1764.8	0.63	486.89	1.6351	c19:0	13.04
OC407	216	1767.7	0.11	9688.32	10.6737		2.18
OC407	216	1793.6	0.07	12393.97	13.0238		1.47
OC407	216	1800.3	-0.01	-44355.78	-94.0618		-0.12
OC407	216	1822.5	-0.02	-25667.00	-38.0771		-0.31
OC407	216	1827.7	0.38	588.37	1.7448		7.92
OC407	216	1838.4	0.11	2246.84	3.5027		2.20
OC407	216	1849.9	0.11	1481.46	2.6993	c20:0	2.24
[truncated: 531 more rows]
