# Supplementary material for: Bacterial contributions to delignification and lignocellulose degradation in forest soils with metagenomic and quantitative stable isotope probing
Source: ISME J. 2018 Sep 26;13(2):413–29. doi: 10.1038/s41396-018-0279-6 (PMC6331573; doi:10.1038/s41396-018-0279-6)
Supplement: Supplementary file 11 — Supplementary Data [file 41396_2018_279_MOESM11_ESM.zip › Wilhelm, et al. - Supplementary Data/Leung.controls.PLFA.csv]

Analysis	Identifier 1	Identifier 2	Hexanes	Inj vol	Peak Nr	d 13C	Atom % 13C	ngC/ul	Area All	Rt	Component
7525	neg (-) org	Mohn	100 ul	1 uL inj	4	-26.60	1.08	2.55	0.558	545.5	c10:0 3-OH
7525	neg (-) org	Mohn	100 ul	1 uL inj	5	-26.70	1.08	22.36	4.891	562.4
7525	neg (-) org	Mohn	100 ul	1 uL inj	6	-26.90	1.08	52.66	11.517	893.9
7525	neg (-) org	Mohn	100 ul	1 uL inj	7	-24.93	1.08	2.26	0.494	939.5	c14:0
7525	neg (-) org	Mohn	100 ul	1 uL inj	8	-25.56	1.08	2.16	0.473	958.9
7525	neg (-) org	Mohn	100 ul	1 uL inj	9	-20.03	1.08	9.24	2.021	1034.3	i15:0
7525	neg (-) org	Mohn	100 ul	1 uL inj	10	-19.74	1.08	5.40	1.182	1045.8	a15:0
7525	neg (-) org	Mohn	100 ul	1 uL inj	11	-22.57	1.08	1.66	0.364	1090.6	c15:0
7525	neg (-) org	Mohn	100 ul	1 uL inj	12	-28.83	1.07	5.35	1.171	1102.1
7525	neg (-) org	Mohn	100 ul	1 uL inj	13	-20.88	1.08	3.68	0.805	1182.5	i16:0/c16:2n4
7525	neg (-) org	Mohn	100 ul	1 uL inj	14	-20.54	1.08	26.92	5.887	1204.7	c16:1n7c
7525	neg (-) org	Mohn	100 ul	1 uL inj	15	-22.00	1.08	6.74	1.475	1218.5	c16:1n5c/7t
7525	neg (-) org	Mohn	100 ul	1 uL inj	16	-13.62	1.09	37.58	8.22	1237.7	c16:0
7525	neg (-) org	Mohn	100 ul	1 uL inj	17	-25.31	1.08	9.33	2.04	1264.7
7525	neg (-) org	Mohn	100 ul	1 uL inj	18	-23.22	1.08	3.12	0.683	1289.1	10Me16:0
7525	neg (-) org	Mohn	100 ul	1 uL inj	19	-23.66	1.08	7.04	1.539	1296.6	12Me16:0
7525	neg (-) org	Mohn	100 ul	1 uL inj	20	-22.27	1.08	2.60	0.568	1325.5	i17:0
7525	neg (-) org	Mohn	100 ul	1 uL inj	21	-24.61	1.08	4.45	0.973	1337.2
7525	neg (-) org	Mohn	100 ul	1 uL inj	22	-20.20	1.08	7.56	1.653	1354.1	cy17:0
7525	neg (-) org	Mohn	100 ul	1 uL inj	23	5.93	1.11	6.11	1.337	1365.2
7525	neg (-) org	Mohn	100 ul	1 uL inj	24	-19.53	1.08	2.79	0.61	1377.7	c17:0
7525	neg (-) org	Mohn	100 ul	1 uL inj	25	4.58	1.11	18.24	3.989	1467.2	c18:2n6c
7525	neg (-) org	Mohn	100 ul	1 uL inj	26	1.59	1.11	19.02	4.16	1476.8	c18:1n9c/3n3
7525	neg (-) org	Mohn	100 ul	1 uL inj	27	-19.00	1.08	15.19	3.322	1484.7	c18:1n9t/7c
7525	neg (-) org	Mohn	100 ul	1 uL inj	28	-21.48	1.08	6.77	1.48	1492.7	c18:1n7t
7525	neg (-) org	Mohn	100 ul	1 uL inj	29	-13.40	1.09	1.40	0.307	1497.7
7525	neg (-) org	Mohn	100 ul	1 uL inj	30	-14.66	1.09	9.82	2.148	1513.6	c18:0
7525	neg (-) org	Mohn	100 ul	1 uL inj	31	-25.94	1.08	6.29	1.376	1548.9
7525	neg (-) org	Mohn	100 ul	1 uL inj	32	-28.07	1.07	5.61	1.227	1555.2
7525	neg (-) org	Mohn	100 ul	1 uL inj	33	-24.40	1.08	3.09	0.676	1562.5	10Me18:0
7525	neg (-) org	Mohn	100 ul	1 uL inj	34	-27.50	1.08	4.51	0.987	1570
7525	neg (-) org	Mohn	100 ul	1 uL inj	35	-26.66	1.08	3.40	0.744	1607	c19:1
7525	neg (-) org	Mohn	100 ul	1 uL inj	36	-24.13	1.08	13.68	2.991	1624.3	cy19:0
7525	neg (-) org	Mohn	100 ul	1 uL inj	37	-29.32	1.07	14.69	3.212	1644.2	c19:0
7525	neg (-) org	Mohn	100 ul	1 uL inj	38	-25.56	1.08	5.99	1.309	1678.3	c20:4n6
7525	neg (-) org	Mohn	100 ul	1 uL inj	39	-25.19	1.08	5.51	1.206	1750.6
7525	neg (-) org	Mohn	100 ul	1 uL inj	40	-21.50	1.08	5.57	1.219	1759.6	c20:0
7525	neg (-) org	Mohn	100 ul	1 uL inj	41	-25.38	1.08	4.21	0.92	1781.3
7525	neg (-) org	Mohn	100 ul	1 uL inj	42	-25.69	1.08	7.29	1.594	1790.1	c21:5n3
7525	neg (-) org	Mohn	100 ul	1 uL inj	43	-25.60	1.08	2.52	0.551	1796.4
7525	neg (-) org	Mohn	100 ul	1 uL inj	44	-25.57	1.08	2.85	0.623	1804.1
7525	neg (-) org	Mohn	100 ul	1 uL inj	45	-25.77	1.08	3.06	0.669	1810.1
7525	neg (-) org	Mohn	100 ul	1 uL inj	46	-26.21	1.08	3.98	0.87	1820.6
7525	neg (-) org	Mohn	100 ul	1 uL inj	47	-25.90	1.08	1.34	0.292	1825.8
7525	neg (-) org	Mohn	100 ul	1 uL inj	48	-25.38	1.08	3.78	0.826	1846.3	c21:0
7525	neg (-) org	Mohn	100 ul	1 uL inj	49	-26.73	1.08	4.60	1.005	1867.4	-
7525	neg (-) org	Mohn	100 ul	1 uL inj	50	-26.07	1.08	1.24	0.272	1872.6	c22:5n3
7525	neg (-) org	Mohn	100 ul	1 uL inj	51	-26.10	1.08	1.36	0.297	1876.6
7525	neg (-) org	Mohn	100 ul	1 uL inj	52	-27.09	1.08	2.15	0.47	1889.4
7525	neg (-) org	Mohn	100 ul	1 uL inj	53	-24.82	1.08	2.09	0.458	1893.7
7525	neg (-) org	Mohn	100 ul	1 uL inj	54	-23.75	1.08	13.61	2.977	1914.9	c22:0
7525	neg (-) org	Mohn	100 ul	1 uL inj	55	-23.08	1.08	2.07	0.453	1933.5
7525	neg (-) org	Mohn	100 ul	1 uL inj	56	-23.96	1.08	4.85	1.061	1939.3
7525	neg (-) org	Mohn	100 ul	1 uL inj	57	-25.00	1.08	2.74	0.6	1941.8
7525	neg (-) org	Mohn	100 ul	1 uL inj	58	-33.82	1.07	2.14	0.468	1956	c22:6n3
7525	neg (-) org	Mohn	100 ul	1 uL inj	59	-27.37	1.08	1.17	0.255	1991.6
7525	neg (-) org	Mohn	100 ul	1 uL inj	60	-20.70	1.08	5.44	1.189	2028.1	c24:0
7525	neg (-) org	Mohn	100 ul	1 uL inj	61	-25.29	1.08	2.99	0.654	2034.6
7525	neg (-) org	Mohn	100 ul	1 uL inj	62	-26.32	1.08	2.38	0.52	2045.7
7525	neg (-) org	Mohn	100 ul	1 uL inj	63	-25.18	1.08	3.96	0.866	2051.1
7525	neg (-) org	Mohn	100 ul	1 uL inj	64	-24.73	1.08	1.77	0.387	2053.8
7525	neg (-) org	Mohn	100 ul	1 uL inj	65	-25.47	1.08	3.68	0.804	2060.5
7525	neg (-) org	Mohn	100 ul	1 uL inj	66	-24.87	1.08	3.98	0.87	2067.2
7525	neg (-) org	Mohn	100 ul	1 uL inj	67	-26.80	1.08	2.28	0.499	2092.1
7525	neg (-) org	Mohn	100 ul	1 uL inj	68	-14.44	1.09	2.13	0.465	2106.5
7525	neg (-) org	Mohn	100 ul	1 uL inj	69	-24.02	1.08	1.75	0.383	2128
7525	neg (-) org	Mohn	100 ul	1 uL inj	70	-24.81	1.08	2.04	0.447	2139.1
7525	neg (-) org	Mohn	100 ul	1 uL inj	71	-24.84	1.08	3.24	0.708	2148.1
7525	neg (-) org	Mohn	100 ul	1 uL inj	72	-25.54	1.08	3.19	0.697	2151.9
7525	neg (-) org	Mohn	100 ul	1 uL inj	73	-25.12	1.08	2.37	0.519	2168.8
7525	neg (-) org	Mohn	100 ul	1 uL inj	74	-26.68	1.08	1.82	0.397	2254.9
7527	D14 org	Mohn	100 ul	1 uL inj	4	-25.63	1.08	2.55	0.558	545.3	c10:0 3-OH
7527	D14 org	Mohn	100 ul	1 uL inj	5	-2.58	1.10	25.19	5.51	562.4
7527	D14 org	Mohn	100 ul	1 uL inj	6	-29.83	1.07	49.70	10.87	893.9
7527	D14 org	Mohn	100 ul	1 uL inj	7	974.43	2.16	4.01	0.876	939.2	c14:0
7527	D14 org	Mohn	100 ul	1 uL inj	8	-204.65	0.88	1.79	0.391	958.9
7527	D14 org	Mohn	100 ul	1 uL inj	9	1549.57	2.77	18.20	3.981	1034.8	i15:0
7527	D14 org	Mohn	100 ul	1 uL inj	10	1228.48	2.43	10.02	2.191	1046	a15:0
7527	D14 org	Mohn	100 ul	1 uL inj	11	995.99	2.18	3.58	0.782	1090.4	c15:0
7527	D14 org	Mohn	100 ul	1 uL inj	12	-3.59	1.10	5.08	1.112	1102.1
7527	D14 org	Mohn	100 ul	1 uL inj	13	1238.99	2.44	8.57	1.875	1182.9	i16:0/c16:2n4
7527	D14 org	Mohn	100 ul	1 uL inj	14	672.11	1.84	3.01	0.658	1196.7	c16:1n9c
7527	D14 org	Mohn	100 ul	1 uL inj	15	857.29	2.03	35.11	7.679	1205.1	c16:1n7c
7527	D14 org	Mohn	100 ul	1 uL inj	16	541.65	1.69	10.01	2.19	1218.7	c16:1n5c/7t
7527	D14 org	Mohn	100 ul	1 uL inj	17	1848.59	3.09	62.30	13.626	1239.2	c16:0
7527	D14 org	Mohn	100 ul	1 uL inj	18	234.30	1.36	9.72	2.125	1264.7
7527	D14 org	Mohn	100 ul	1 uL inj	19	794.59	1.97	5.61	1.226	1288.9	10Me16:0
7527	D14 org	Mohn	100 ul	1 uL inj	20	451.37	1.60	11.91	2.604	1297.1	12Me16:0
7527	D14 org	Mohn	100 ul	1 uL inj	21	1042.85	2.23	4.25	0.93	1325.7	i17:0
7527	D14 org	Mohn	100 ul	1 uL inj	22	745.45	1.91	6.71	1.467	1337.4
7527	D14 org	Mohn	100 ul	1 uL inj	23	565.52	1.72	2.30	0.503	1342.2	a17:0
7527	D14 org	Mohn	100 ul	1 uL inj	24	1173.45	2.37	14.78	3.233	1354.7	cy17:0
7527	D14 org	Mohn	100 ul	1 uL inj	25	80.15	1.19	13.54	2.962	1365.4
7527	D14 org	Mohn	100 ul	1 uL inj	26	206.56	1.33	1.28	0.279	1372.5
7527	D14 org	Mohn	100 ul	1 uL inj	27	416.21	1.56	6.21	1.358	1378.1	c17:0
7527	D14 org	Mohn	100 ul	1 uL inj	28	455.30	1.60	2.14	0.468	1432.3	10Me17:0
7527	D14 org	Mohn	100 ul	1 uL inj	29	6079.12	7.33	26.75	5.85	1467.8	c18:2n6c
7527	D14 org	Mohn	100 ul	1 uL inj	30	2543.50	3.81	32.79	7.171	1477.8	c18:1n9c/3n3
7527	D14 org	Mohn	100 ul	1 uL inj	31	1411.81	2.63	28.80	6.298	1485.6	c18:1n9t/7c
7527	D14 org	Mohn	100 ul	1 uL inj	32	614.02	1.77	7.91	1.73	1493.1	c18:1n7t
7527	D14 org	Mohn	100 ul	1 uL inj	33	734.08	1.90	3.70	0.809	1498.3
7527	D14 org	Mohn	100 ul	1 uL inj	34	1035.95	2.23	17.04	3.727	1513.8	c18:0
7527	D14 org	Mohn	100 ul	1 uL inj	35	94.87	1.21	6.71	1.467	1548.9
7527	D14 org	Mohn	100 ul	1 uL inj	36	60.44	1.17	5.30	1.159	1555.2
7527	D14 org	Mohn	100 ul	1 uL inj	37	520.37	1.67	5.74	1.255	1563.1	10Me18:0
7527	D14 org	Mohn	100 ul	1 uL inj	38	140.02	1.26	4.64	1.015	1570
7527	D14 org	Mohn	100 ul	1 uL inj	39	164.59	1.29	4.79	1.047	1607	c19:1
7527	D14 org	Mohn	100 ul	1 uL inj	40	894.38	2.07	28.43	6.219	1625	cy19:0
7527	D14 org	Mohn	100 ul	1 uL inj	41	33.39	1.14	14.73	3.222	1644.4	c19:0
7527	D14 org	Mohn	100 ul	1 uL inj	42	466.11	1.61	5.77	1.262	1678.1	c20:4n6
7527	D14 org	Mohn	100 ul	1 uL inj	43	-54.12	1.05	4.36	0.954	1750.8
7527	D14 org	Mohn	100 ul	1 uL inj	44	53.90	1.16	5.50	1.202	1759.6	c20:0
7527	D14 org	Mohn	100 ul	1 uL inj	45	202.09	1.33	3.58	0.783	1781.3
7527	D14 org	Mohn	100 ul	1 uL inj	46	-3.06	1.10	7.03	1.538	1790.3	c21:5n3
7527	D14 org	Mohn	100 ul	1 uL inj	47	-38.94	1.06	2.05	0.449	1796.4
7527	D14 org	Mohn	100 ul	1 uL inj	48	-53.14	1.05	2.21	0.484	1803.9
7527	D14 org	Mohn	100 ul	1 uL inj	49	-60.20	1.04	4.18	0.914	1820.6
7527	D14 org	Mohn	100 ul	1 uL inj	50	-70.16	1.03	6.85	1.498	1867	-
7527	D14 org	Mohn	100 ul	1 uL inj	51	-111.27	0.98	2.20	0.482	1889.2
7527	D14 org	Mohn	100 ul	1 uL inj	52	-82.56	1.02	1.74	0.381	1894
7527	D14 org	Mohn	100 ul	1 uL inj	53	9.60	1.12	15.99	3.497	1915.1	c22:0
7527	D14 org	Mohn	100 ul	1 uL inj	54	-15.68	1.09	2.79	0.611	1933.5
7527	D14 org	Mohn	100 ul	1 uL inj	55	-21.74	1.08	5.04	1.102	1939.3
7527	D14 org	Mohn	100 ul	1 uL inj	56	-25.26	1.08	5.93	1.296	1941.8
7527	D14 org	Mohn	100 ul	1 uL inj	57	1.16	1.11	3.03	0.662	1948.5
7527	D14 org	Mohn	100 ul	1 uL inj	58	-3.05	1.10	5.64	1.233	1956.2	-
7527	D14 org	Mohn	100 ul	1 uL inj	59	-25.33	1.08	1.42	0.311	1962.5	c22:6n3
7527	D14 org	Mohn	100 ul	1 uL inj	60	7.54	1.11	2.67	0.585	1974.4	-
7527	D14 org	Mohn	100 ul	1 uL inj	61	-36.31	1.07	5.46	1.195	1991.6
7527	D14 org	Mohn	100 ul	1 uL inj	62	-33.45	1.07	2.51	0.55	2010.8
7527	D14 org	Mohn	100 ul	1 uL inj	63	-28.50	1.07	2.58	0.564	2016.6	c24:1n9
7527	D14 org	Mohn	100 ul	1 uL inj	64	16.28	1.12	10.24	2.24	2028.1	c24:0
7527	D14 org	Mohn	100 ul	1 uL inj	65	-37.52	1.06	4.88	1.067	2034.8
7527	D14 org	Mohn	100 ul	1 uL inj	66	-42.16	1.06	3.85	0.843	2045.9
7527	D14 org	Mohn	100 ul	1 uL inj	67	-33.60	1.07	4.60	1.006	2051.1
7527	D14 org	Mohn	100 ul	1 uL inj	68	-37.45	1.06	2.83	0.62	2054.1
7527	D14 org	Mohn	100 ul	1 uL inj	69	-38.69	1.06	5.13	1.122	2060.5
7527	D14 org	Mohn	100 ul	1 uL inj	70	-37.48	1.06	6.09	1.331	2067.4
7527	D14 org	Mohn	100 ul	1 uL inj	71	-37.04	1.07	4.54	0.994	2076.4
7527	D14 org	Mohn	100 ul	1 uL inj	72	-42.09	1.06	7.60	1.663	2092.1
7527	D14 org	Mohn	100 ul	1 uL inj	73	-39.55	1.06	4.80	1.05	2094.2
7527	D14 org	Mohn	100 ul	1 uL inj	74	-24.53	1.08	45.63	9.979	2110.9
7527	D14 org	Mohn	100 ul	1 uL inj	75	-34.96	1.07	21.45	4.691	2114
7527	D14 org	Mohn	100 ul	1 uL inj	76	-24.74	1.08	2.76	0.604	2122.2
7527	D14 org	Mohn	100 ul	1 uL inj	77	-40.55	1.06	3.52	0.769	2128
7527	D14 org	Mohn	100 ul	1 uL inj	78	-51.30	1.05	4.17	0.913	2131
7527	D14 org	Mohn	100 ul	1 uL inj	79	-4.39	1.10	2.94	0.643	2139.1
7527	D14 org	Mohn	100 ul	1 uL inj	80	-34.40	1.07	1.02	0.222	2142.3
7527	D14 org	Mohn	100 ul	1 uL inj	81	-36.69	1.07	5.32	1.163	2148.3
7527	D14 org	Mohn	100 ul	1 uL inj	82	-39.65	1.06	5.17	1.131	2152.1
7527	D14 org	Mohn	100 ul	1 uL inj	83	-45.49	1.06	3.15	0.688	2159.8
7527	D14 org	Mohn	100 ul	1 uL inj	84	-44.60	1.06	2.30	0.502	2163.8
7527	D14 org	Mohn	100 ul	1 uL inj	85	-53.88	1.05	6.07	1.327	2168.8
7527	D14 org	Mohn	100 ul	1 uL inj	86	-67.52	1.03	3.38	0.739	2182
7527	D14 org	Mohn	100 ul	1 uL inj	87	-94.47	1.00	5.16	1.129	2193
7527	D14 org	Mohn	100 ul	1 uL inj	88	-46.17	1.06	1.67	0.365	2255.1
7527	D14 org	Mohn	100 ul	1 uL inj	89	-30.06	1.07	1.91	0.417	2272.7
7527	D14 org	Mohn	100 ul	1 uL inj	90	-31.59	1.07	2.01	0.44	2277.3
7530	neg (-) min	Mohn	100 ul	1 uL inj	4	4.79	1.11	16.45	3.597	562
7530	neg (-) min	Mohn	100 ul	1 uL inj	5	-60.41	1.04	24.76	5.415	892.4
7530	neg (-) min	Mohn	100 ul	1 uL inj	6	3633.35	4.92	6.52	1.427	1033.9	i15:0
7530	neg (-) min	Mohn	100 ul	1 uL inj	7	2676.90	3.95	4.18	0.915	1045.6	a15:0
7530	neg (-) min	Mohn	100 ul	1 uL inj	8	-36.14	1.07	3.73	0.816	1101.4
7530	neg (-) min	Mohn	100 ul	1 uL inj	9	2111.06	3.36	2.16	0.472	1182.1	i16:0/c16:2n4
7530	neg (-) min	Mohn	100 ul	1 uL inj	10	1659.44	2.89	15.85	3.467	1204	c16:1n7c
7530	neg (-) min	Mohn	100 ul	1 uL inj	11	2843.13	4.12	5.13	1.122	1218.1	c16:1n5c/7t
7530	neg (-) min	Mohn	100 ul	1 uL inj	12	1694.95	2.92	26.72	5.843	1236.9	c16:0
7530	neg (-) min	Mohn	100 ul	1 uL inj	13	151.31	1.27	6.17	1.35	1264.2
7530	neg (-) min	Mohn	100 ul	1 uL inj	14	1769.23	3.00	2.40	0.524	1288.5	10Me16:0
7530	neg (-) min	Mohn	100 ul	1 uL inj	15	671.55	1.83	6.29	1.375	1296.2	12Me16:0
7530	neg (-) min	Mohn	100 ul	1 uL inj	16	816.55	1.99	3.49	0.764	1336.6
7530	neg (-) min	Mohn	100 ul	1 uL inj	17	1050.24	2.24	6.33	1.385	1353.7	cy17:0
7530	neg (-) min	Mohn	100 ul	1 uL inj	18	142.22	1.26	4.81	1.053	1364.1
7530	neg (-) min	Mohn	100 ul	1 uL inj	19	1742.89	2.98	5.57	1.219	1466.1	c18:2n6c
7530	neg (-) min	Mohn	100 ul	1 uL inj	20	1775.20	3.01	9.58	2.096	1476	c18:1n9c/3n3
7530	neg (-) min	Mohn	100 ul	1 uL inj	21	1726.97	2.96	12.83	2.806	1484.1	c18:1n9t/7c
7530	neg (-) min	Mohn	100 ul	1 uL inj	22	463.46	1.61	4.25	0.929	1491.8	c18:1n7t
7530	neg (-) min	Mohn	100 ul	1 uL inj	23	1388.46	2.60	5.31	1.161	1513	c18:0
7530	neg (-) min	Mohn	100 ul	1 uL inj	24	11.90	1.12	3.93	0.86	1548.3
7530	neg (-) min	Mohn	100 ul	1 uL inj	25	63.81	1.18	3.37	0.738	1554.5
7530	neg (-) min	Mohn	100 ul	1 uL inj	26	314.51	1.45	2.53	0.554	1562.3	10Me18:0
7530	neg (-) min	Mohn	100 ul	1 uL inj	27	110.01	1.23	3.41	0.745	1569
7530	neg (-) min	Mohn	100 ul	1 uL inj	28	1101.40	2.30	8.66	1.895	1623.7	cy19:0
7530	neg (-) min	Mohn	100 ul	1 uL inj	29	-24.16	1.08	7.73	1.69	1643.8	c19:0
7530	neg (-) min	Mohn	100 ul	1 uL inj	30	-34.50	1.07	2.80	0.612	1750.2
7530	neg (-) min	Mohn	100 ul	1 uL inj	31	186.27	1.31	1.69	0.369	1758.9	-
7530	neg (-) min	Mohn	100 ul	1 uL inj	32	10.01	1.12	3.69	0.808	1789.7	-
7530	neg (-) min	Mohn	100 ul	1 uL inj	33	-38.60	1.06	1.96	0.429	1820.2
7530	neg (-) min	Mohn	100 ul	1 uL inj	34	70.34	1.18	3.22	0.705	1866.8	-
7530	neg (-) min	Mohn	100 ul	1 uL inj	35	7.04	1.11	6.72	1.469	1914.9	c22:0
7530	neg (-) min	Mohn	100 ul	1 uL inj	36	-27.77	1.08	2.94	0.643	1939.1
7530	neg (-) min	Mohn	100 ul	1 uL inj	37	-24.81	1.08	3.63	0.793	1941.8
7530	neg (-) min	Mohn	100 ul	1 uL inj	38	-34.66	1.07	2.76	0.603	1947.5
7530	neg (-) min	Mohn	100 ul	1 uL inj	39	-32.82	1.07	3.63	0.794	1955.8	-
7530	neg (-) min	Mohn	100 ul	1 uL inj	40	444.79	1.59	1.91	0.418	2016.2	c24:1n9
7530	neg (-) min	Mohn	100 ul	1 uL inj	41	644.28	1.81	7.30	1.596	2030	c24:0
7530	neg (-) min	Mohn	100 ul	1 uL inj	42	361.19	1.50	4.95	1.082	2034.2
7530	neg (-) min	Mohn	100 ul	1 uL inj	43	80.04	1.19	1.86	0.407	2045.3
7530	neg (-) min	Mohn	100 ul	1 uL inj	44	-1.23	1.10	2.31	0.506	2050.7
7530	neg (-) min	Mohn	100 ul	1 uL inj	45	-2.84	1.10	1.34	0.293	2053.6
7530	neg (-) min	Mohn	100 ul	1 uL inj	46	-19.15	1.08	2.59	0.567	2060.3
7530	neg (-) min	Mohn	100 ul	1 uL inj	47	-33.88	1.07	2.58	0.564	2075.6
7530	neg (-) min	Mohn	100 ul	1 uL inj	48	-9.91	1.09	9.89	2.162	2094.4
7530	neg (-) min	Mohn	100 ul	1 uL inj	49	-21.49	1.08	46.27	10.12	2110.9
7530	neg (-) min	Mohn	100 ul	1 uL inj	50	-36.22	1.07	28.49	6.231	2114.9
7530	neg (-) min	Mohn	100 ul	1 uL inj	51	-38.28	1.06	2.40	0.524	2127.4
7530	neg (-) min	Mohn	100 ul	1 uL inj	52	-49.18	1.05	3.25	0.71	2130.8
7530	neg (-) min	Mohn	100 ul	1 uL inj	53	-49.50	1.05	2.46	0.538	2138.7
7530	neg (-) min	Mohn	100 ul	1 uL inj	54	-42.61	1.06	2.93	0.641	2147.7
7530	neg (-) min	Mohn	100 ul	1 uL inj	55	-40.71	1.06	3.21	0.702	2153.5
7530	neg (-) min	Mohn	100 ul	1 uL inj	56	-39.35	1.06	1.91	0.417	2159.4
7530	neg (-) min	Mohn	100 ul	1 uL inj	57	-53.62	1.05	1.15	0.251	2163.1
7530	neg (-) min	Mohn	100 ul	1 uL inj	58	-62.88	1.04	3.45	0.755	2168.8
7530	neg (-) min	Mohn	100 ul	1 uL inj	59	-66.05	1.03	7.25	1.586	2193.2
7532	D14 min	Mohn	100 ul	4 uL inj	4	-26.21	1.08	24.26	5.306	561.8
7532	D14 min	Mohn	100 ul	4 uL inj	5	-26.61	1.08	33.66	7.361	892.8
7532	D14 min	Mohn	100 ul	4 uL inj	6	-22.80	1.08	2.05	0.449	939	c14:0
7532	D14 min	Mohn	100 ul	4 uL inj	7	-28.64	1.07	2.54	0.556	958.5
7532	D14 min	Mohn	100 ul	4 uL inj	8	-18.63	1.09	9.69	2.12	1034.1	i15:0
7532	D14 min	Mohn	100 ul	4 uL inj	9	-16.77	1.09	6.79	1.486	1045.6	a15:0
7532	D14 min	Mohn	100 ul	4 uL inj	10	-29.46	1.07	4.99	1.091	1101.6
7532	D14 min	Mohn	100 ul	4 uL inj	11	-21.30	1.08	3.65	0.799	1182.1	i16:0/c16:2n4
7532	D14 min	Mohn	100 ul	4 uL inj	12	-19.38	1.08	23.18	5.07	1204.3	c16:1n7c
7532	D14 min	Mohn	100 ul	4 uL inj	13	-20.03	1.08	6.62	1.448	1217.8	c16:1n5c/7t
7532	D14 min	Mohn	100 ul	4 uL inj	14	-21.32	1.08	39.57	8.654	1237.5	c16:0
7532	D14 min	Mohn	100 ul	4 uL inj	15	-26.49	1.08	8.23	1.801	1264.2
7532	D14 min	Mohn	100 ul	4 uL inj	16	-23.78	1.08	4.33	0.948	1288.3	10Me16:0
7532	D14 min	Mohn	100 ul	4 uL inj	17	-25.27	1.08	9.82	2.148	1296.4	12Me16:0
7532	D14 min	Mohn	100 ul	4 uL inj	18	-24.91	1.08	3.07	0.672	1306
7532	D14 min	Mohn	100 ul	4 uL inj	19	-23.26	1.08	2.69	0.589	1325.1	i17:0
7532	D14 min	Mohn	100 ul	4 uL inj	20	-23.61	1.08	3.94	0.862	1336.8
7532	D14 min	Mohn	100 ul	4 uL inj	21	-20.44	1.08	9.83	2.15	1353.9	cy17:0
7532	D14 min	Mohn	100 ul	4 uL inj	22	-9.16	1.10	8.30	1.816	1364.4
7532	D14 min	Mohn	100 ul	4 uL inj	23	-25.63	1.08	2.99	0.655	1377.7	c17:0
7532	D14 min	Mohn	100 ul	4 uL inj	24	-24.91	1.08	9.57	2.092	1466.3	c18:2n6c
7532	D14 min	Mohn	100 ul	4 uL inj	25	-21.66	1.08	15.40	3.369	1476.4	c18:1n9c/3n3
7532	D14 min	Mohn	100 ul	4 uL inj	26	-22.14	1.08	20.66	4.518	1484.5	c18:1n9t/7c
7532	D14 min	Mohn	100 ul	4 uL inj	27	-24.41	1.08	5.92	1.295	1492.3	c18:1n7t
7532	D14 min	Mohn	100 ul	4 uL inj	28	-20.99	1.08	2.17	0.474	1497.7
7532	D14 min	Mohn	100 ul	4 uL inj	29	-22.55	1.08	7.86	1.72	1513.2	c18:0
7532	D14 min	Mohn	100 ul	4 uL inj	30	-26.15	1.08	5.29	1.156	1548.3
7532	D14 min	Mohn	100 ul	4 uL inj	31	-27.46	1.08	4.60	1.005	1554.5
7532	D14 min	Mohn	100 ul	4 uL inj	32	-23.91	1.08	3.83	0.838	1562.5	10Me18:0
7532	D14 min	Mohn	100 ul	4 uL inj	33	-25.72	1.08	4.57	0.999	1569.2
7532	D14 min	Mohn	100 ul	4 uL inj	34	-25.08	1.08	12.56	2.747	1623.9	cy19:0
7532	D14 min	Mohn	100 ul	4 uL inj	35	-30.20	1.07	10.62	2.323	1643.8	c19:0
7532	D14 min	Mohn	100 ul	4 uL inj	36	-13.43	1.09	2.09	0.458	1676.4	-
7532	D14 min	Mohn	100 ul	4 uL inj	37	-27.25	1.08	4.10	0.896	1750.2
7532	D14 min	Mohn	100 ul	4 uL inj	38	-22.08	1.08	2.09	0.458	1758.9	-
7532	D14 min	Mohn	100 ul	4 uL inj	39	-24.41	1.08	2.30	0.503	1780.9
7532	D14 min	Mohn	100 ul	4 uL inj	40	-25.66	1.08	6.31	1.381	1789.9	-
7532	D14 min	Mohn	100 ul	4 uL inj	41	-31.53	1.07	1.66	0.363	1795.1	c21:5n3
7532	D14 min	Mohn	100 ul	4 uL inj	42	-25.18	1.08	2.72	0.594	1803.5
7532	D14 min	Mohn	100 ul	4 uL inj	43	-24.76	1.08	2.45	0.535	1809.7
7532	D14 min	Mohn	100 ul	4 uL inj	44	-25.39	1.08	3.66	0.801	1820.2
7532	D14 min	Mohn	100 ul	4 uL inj	45	-25.06	1.08	1.35	0.296	1835
7532	D14 min	Mohn	100 ul	4 uL inj	46	-23.40	1.08	1.49	0.326	1839.2
7532	D14 min	Mohn	100 ul	4 uL inj	47	-20.69	1.08	2.45	0.536	1846.3	-
7532	D14 min	Mohn	100 ul	4 uL inj	48	-23.82	1.08	1.13	0.247	1849	c21:0
7532	D14 min	Mohn	100 ul	4 uL inj	49	-21.95	1.08	5.08	1.111	1853
7532	D14 min	Mohn	100 ul	4 uL inj	50	-27.75	1.08	4.84	1.058	1860.9
7532	D14 min	Mohn	100 ul	4 uL inj	51	-26.21	1.08	4.60	1.006	1868	-
7532	D14 min	Mohn	100 ul	4 uL inj	52	-24.56	1.08	1.42	0.31	1876.2
7532	D14 min	Mohn	100 ul	4 uL inj	53	-23.47	1.08	2.08	0.454	1883.1
7532	D14 min	Mohn	100 ul	4 uL inj	54	-24.60	1.08	0.95	0.207	1886.4
7532	D14 min	Mohn	100 ul	4 uL inj	55	-24.23	1.08	1.84	0.403	1889.6
7532	D14 min	Mohn	100 ul	4 uL inj	56	-24.04	1.08	1.37	0.3	1893.3
7532	D14 min	Mohn	100 ul	4 uL inj	57	-24.16	1.08	12.51	2.736	1915.3	c22:0
7532	D14 min	Mohn	100 ul	4 uL inj	58	-21.40	1.08	1.99	0.436	1933
7532	D14 min	Mohn	100 ul	4 uL inj	59	-26.40	1.08	8.71	1.904	1941.6
7532	D14 min	Mohn	100 ul	4 uL inj	60	-32.59	1.07	2.99	0.654	1947.5
7532	D14 min	Mohn	100 ul	4 uL inj	61	-26.61	1.08	4.17	0.911	1955.8	-
7532	D14 min	Mohn	100 ul	4 uL inj	62	-21.48	1.08	2.20	0.482	1973.8	-
7532	D14 min	Mohn	100 ul	4 uL inj	63	129.11	1.25	1.28	0.279	2016.2	c24:1n9
7532	D14 min	Mohn	100 ul	4 uL inj	64	189.63	1.31	3.39	0.742	2030	c24:0
7532	D14 min	Mohn	100 ul	4 uL inj	65	-39.67	1.06	2.45	0.535	2034.4
7532	D14 min	Mohn	100 ul	4 uL inj	66	-231.30	0.85	1.77	0.387	2045.5
7532	D14 min	Mohn	100 ul	4 uL inj	67	-117.16	0.98	2.76	0.603	2050.9
7532	D14 min	Mohn	100 ul	4 uL inj	68	-161.13	0.93	1.45	0.317	2053.6
7532	D14 min	Mohn	100 ul	4 uL inj	69	-174.52	0.91	2.78	0.607	2060.3
7532	D14 min	Mohn	100 ul	4 uL inj	70	-222.92	0.86	2.42	0.53	2075.6
7532	D14 min	Mohn	100 ul	4 uL inj	71	-151.87	0.94	6.15	1.345	2095.9
7532	D14 min	Mohn	100 ul	4 uL inj	72	-66.05	1.03	36.08	7.891	2110.7
7532	D14 min	Mohn	100 ul	4 uL inj	73	-157.39	0.93	1.86	0.406	2127.8
7532	D14 min	Mohn	100 ul	4 uL inj	74	-187.85	0.90	2.61	0.571	2130.5
7532	D14 min	Mohn	100 ul	4 uL inj	75	-225.70	0.86	1.44	0.315	2138.9
7532	D14 min	Mohn	100 ul	4 uL inj	76	-152.65	0.94	2.94	0.642	2147.9
7532	D14 min	Mohn	100 ul	4 uL inj	77	-162.64	0.93	2.89	0.633	2153.7
7532	D14 min	Mohn	100 ul	4 uL inj	78	-184.44	0.90	1.91	0.418	2159.4
7532	D14 min	Mohn	100 ul	4 uL inj	79	-264.36	0.82	2.70	0.591	2168.8
7532	D14 min	Mohn	100 ul	4 uL inj	80	-247.93	0.83	4.56	0.998	2192
7534	BL043 2 Days	Mohn	100 ul	1 uL inj	4	-22.79	1.08	24.08	5.266	561.8
7534	BL043 2 Days	Mohn	100 ul	1 uL inj	5	-27.21	1.08	13.89	3.039	568.3
7534	BL043 2 Days	Mohn	100 ul	1 uL inj	6	-22.10	1.08	33.79	7.39	892.6
7534	BL043 2 Days	Mohn	100 ul	1 uL inj	7	1250.57	2.45	3.20	0.699	938.8	c14:0
7534	BL043 2 Days	Mohn	100 ul	1 uL inj	8	82.57	1.20	3.15	0.69	958.3
7534	BL043 2 Days	Mohn	100 ul	1 uL inj	9	1764.60	3.00	11.06	2.418	1033.9	i15:0
7534	BL043 2 Days	Mohn	100 ul	1 uL inj	10	1503.58	2.72	5.64	1.233	1045.2	a15:0
7534	BL043 2 Days	Mohn	100 ul	1 uL inj	11	962.81	2.15	1.63	0.356	1090.1	-
7534	BL043 2 Days	Mohn	100 ul	1 uL inj	12	-21.44	1.08	4.63	1.012	1101.4
7534	BL043 2 Days	Mohn	100 ul	1 uL inj	13	1155.12	2.35	5.01	1.096	1181.9	i16:0/c16:2n4
7534	BL043 2 Days	Mohn	100 ul	1 uL inj	14	1501.27	2.72	19.78	4.327	1203.8	c16:1n7c
7534	BL043 2 Days	Mohn	100 ul	1 uL inj	15	566.34	1.72	5.58	1.221	1217.8	c16:1n5c/7t
7534	BL043 2 Days	Mohn	100 ul	1 uL inj	16	5344.29	6.62	35.03	7.662	1237.3	c16:0
7534	BL043 2 Days	Mohn	100 ul	1 uL inj	17	645.06	1.81	7.14	1.561	1264
7534	BL043 2 Days	Mohn	100 ul	1 uL inj	18	691.78	1.86	2.56	0.559	1288.3	10Me16:0
7534	BL043 2 Days	Mohn	100 ul	1 uL inj	19	188.97	1.31	8.13	1.779	1296.2	12Me16:0
7534	BL043 2 Days	Mohn	100 ul	1 uL inj	20	1120.48	2.32	1.82	0.398	1336.6
7534	BL043 2 Days	Mohn	100 ul	1 uL inj	21	2086.04	3.34	5.04	1.103	1353.7	cy17:0
7534	BL043 2 Days	Mohn	100 ul	1 uL inj	22	-2.75	1.10	5.48	1.198	1364.1
7534	BL043 2 Days	Mohn	100 ul	1 uL inj	23	44386.20	33.66	2.65	0.579	1442.3	-
7534	BL043 2 Days	Mohn	100 ul	1 uL inj	24	15771.01	15.79	26.25	5.741	1467.2	c18:2n6c
7534	BL043 2 Days	Mohn	100 ul	1 uL inj	25	13619.62	14.05	23.52	5.145	1476.6	c18:1n9c/3n3
7534	BL043 2 Days	Mohn	100 ul	1 uL inj	26	4780.75	6.07	15.21	3.327	1484.1	c18:1n9t/7c
7534	BL043 2 Days	Mohn	100 ul	1 uL inj	27	1514.68	2.73	4.84	1.058	1492.1	c18:1n7t
7534	BL043 2 Days	Mohn	100 ul	1 uL inj	28	1618.14	2.84	8.34	1.823	1513	c18:0
7534	BL043 2 Days	Mohn	100 ul	1 uL inj	29	-878.65	0.14	3.99	0.873	1548.3
7534	BL043 2 Days	Mohn	100 ul	1 uL inj	30	-1040.38	-0.05	3.73	0.816	1554.3
7534	BL043 2 Days	Mohn	100 ul	1 uL inj	31	-1058.18	-0.07	2.14	0.468	1562.1	10Me18:0	?
7534	BL043 2 Days	Mohn	100 ul	1 uL inj	32	-1075.34	-0.08	2.70	0.591	1569
7534	BL043 2 Days	Mohn	100 ul	1 uL inj	33	527.88	1.68	11.56	2.528	1623.5	cy19:0
7534	BL043 2 Days	Mohn	100 ul	1 uL inj	34	-635.18	0.41	7.74	1.692	1643.6	c19:0	?
7534	BL043 2 Days	Mohn	100 ul	1 uL inj	35	-90.05	1.01	3.23	0.706	1750
7534	BL043 2 Days	Mohn	100 ul	1 uL inj	36	470.19	1.62	2.40	0.526	1758.9	c20:0
7534	BL043 2 Days	Mohn	100 ul	1 uL inj	37	-70.10	1.03	3.87	0.846	1789.7	-
7534	BL043 2 Days	Mohn	100 ul	1 uL inj	38	-161.96	0.93	1.98	0.432	1820.2
7534	BL043 2 Days	Mohn	100 ul	1 uL inj	39	-170.15	0.92	3.42	0.748	1866.8	-
7534	BL043 2 Days	Mohn	100 ul	1 uL inj	40	91.37	1.21	6.92	1.514	1914.2	c22:0
7534	BL043 2 Days	Mohn	100 ul	1 uL inj	41	-41.09	1.06	3.41	0.745	1938.9
7534	BL043 2 Days	Mohn	100 ul	1 uL inj	42	-42.29	1.06	2.84	0.621	1942
7534	BL043 2 Days	Mohn	100 ul	1 uL inj	43	-55.81	1.04	2.81	0.615	1947.3
7534	BL043 2 Days	Mohn	100 ul	1 uL inj	44	-49.21	1.05	3.68	0.805	1955.6	-
7534	BL043 2 Days	Mohn	100 ul	1 uL inj	45	570.99	1.73	1.40	0.307	2016	c24:1n9
7534	BL043 2 Days	Mohn	100 ul	1 uL inj	46	889.99	2.07	2.24	0.49	2027.9	-
7534	BL043 2 Days	Mohn	100 ul	1 uL inj	47	52.41	1.16	1.81	0.395	2029.6	c24:0
7534	BL043 2 Days	Mohn	100 ul	1 uL inj	48	17.75	1.13	2.12	0.463	2034.2
7534	BL043 2 Days	Mohn	100 ul	1 uL inj	49	-48.41	1.05	2.20	0.481	2050.7
7534	BL043 2 Days	Mohn	100 ul	1 uL inj	50	-63.40	1.04	1.18	0.258	2053.4
7534	BL043 2 Days	Mohn	100 ul	1 uL inj	51	-71.30	1.03	2.18	0.476	2060.3
7534	BL043 2 Days	Mohn	100 ul	1 uL inj	52	-80.97	1.02	2.04	0.446	2067.2
7534	BL043 2 Days	Mohn	100 ul	1 uL inj	53	-32.76	1.07	2.16	0.473	2075.6
7534	BL043 2 Days	Mohn	100 ul	1 uL inj	54	-80.02	1.02	7.07	1.547	2094
7534	BL043 2 Days	Mohn	100 ul	1 uL inj	55	-12.02	1.09	49.24	10.77	2110.5
7534	BL043 2 Days	Mohn	100 ul	1 uL inj	56	-48.10	1.05	1.63	0.357	2127.6
7534	BL043 2 Days	Mohn	100 ul	1 uL inj	57	-91.59	1.01	2.56	0.559	2130.8
7534	BL043 2 Days	Mohn	100 ul	1 uL inj	58	-96.11	1.00	2.42	0.53	2147.9
7534	BL043 2 Days	Mohn	100 ul	1 uL inj	59	-104.09	0.99	2.67	0.585	2153.5
7534	BL043 2 Days	Mohn	100 ul	1 uL inj	60	-123.67	0.97	1.69	0.369	2159.2
7534	BL043 2 Days	Mohn	100 ul	1 uL inj	61	-132.97	0.96	7.30	1.596	2193
7536	BL043 7 Days	Mohn	100 ul	1 uL inj	4	-32.21	1.07	3.95	0.863	544.7	c10:0 3-OH
7536	BL043 7 Days	Mohn	100 ul	1 uL inj	5	-25.87	1.08	43.64	9.544	562.4
7536	BL043 7 Days	Mohn	100 ul	1 uL inj	6	-29.95	1.07	25.40	5.556	568.9
7536	BL043 7 Days	Mohn	100 ul	1 uL inj	7	-36.25	1.07	2.31	0.505	586
7536	BL043 7 Days	Mohn	100 ul	1 uL inj	8	-16.86	1.09	1.94	0.424	640.4
7536	BL043 7 Days	Mohn	100 ul	1 uL inj	9	-21.80	1.08	56.63	12.385	893.1
7536	BL043 7 Days	Mohn	100 ul	1 uL inj	10	-13.22	1.09	2.26	0.495	904.8
7536	BL043 7 Days	Mohn	100 ul	1 uL inj	11	1043.73	2.23	3.12	0.683	938.6	c14:0
7536	BL043 7 Days	Mohn	100 ul	1 uL inj	12	30.29	1.14	5.27	1.153	958.3
7536	BL043 7 Days	Mohn	100 ul	1 uL inj	13	3242.89	4.53	6.74	1.475	1033.7	-
7536	BL043 7 Days	Mohn	100 ul	1 uL inj	14	1812.95	3.05	3.93	0.859	1045.2	a15:0
7536	BL043 7 Days	Mohn	100 ul	1 uL inj	15	-38.09	1.06	7.65	1.673	1101.4
7536	BL043 7 Days	Mohn	100 ul	1 uL inj	16	2010.35	3.26	2.07	0.453	1181.9	i16:0/c16:2n4
7536	BL043 7 Days	Mohn	100 ul	1 uL inj	17	1095.00	2.29	20.58	4.502	1203.6	c16:1n7c
7536	BL043 7 Days	Mohn	100 ul	1 uL inj	18	497.68	1.65	5.63	1.232	1217.6	c16:1n5c/7t
7536	BL043 7 Days	Mohn	100 ul	1 uL inj	19	3743.55	5.04	27.86	6.093	1236.7	c16:0
7536	BL043 7 Days	Mohn	100 ul	1 uL inj	20	140.13	1.26	11.02	2.41	1264
7536	BL043 7 Days	Mohn	100 ul	1 uL inj	21	665.73	1.83	2.91	0.637	1288.9	10Me16:0
7536	BL043 7 Days	Mohn	100 ul	1 uL inj	22	124.04	1.24	6.59	1.441	1296	12Me16:0
7536	BL043 7 Days	Mohn	100 ul	1 uL inj	23	5737.35	7.00	3.22	0.705	1353.5	cy17:0
7536	BL043 7 Days	Mohn	100 ul	1 uL inj	24	8.14	1.11	11.57	2.53	1364.6
7536	BL043 7 Days	Mohn	100 ul	1 uL inj	25	-26.38	1.08	19.45	4.255	1374.2
7536	BL043 7 Days	Mohn	100 ul	1 uL inj	26	11315.59	12.10	10.99	2.404	1466.1	c18:2n6c
7536	BL043 7 Days	Mohn	100 ul	1 uL inj	27	8572.31	9.67	12.73	2.785	1475.7	c18:1n9c/3n3
7536	BL043 7 Days	Mohn	100 ul	1 uL inj	28	5086.94	6.37	10.00	2.187	1483.7	c18:1n9t/7c
7536	BL043 7 Days	Mohn	100 ul	1 uL inj	29	864.07	2.04	6.69	1.464	1491.8	c18:1n7t
7536	BL043 7 Days	Mohn	100 ul	1 uL inj	30	1021.89	2.21	1.37	0.299	1497.3
7536	BL043 7 Days	Mohn	100 ul	1 uL inj	31	1940.37	3.18	6.78	1.483	1513	c18:0
7536	BL043 7 Days	Mohn	100 ul	1 uL inj	32	-34.98	1.07	7.00	1.53	1548.1
7536	BL043 7 Days	Mohn	100 ul	1 uL inj	33	-54.92	1.05	6.82	1.492	1554.3
7536	BL043 7 Days	Mohn	100 ul	1 uL inj	34	48.64	1.16	2.25	0.493	1561.2	10Me18:0
7536	BL043 7 Days	Mohn	100 ul	1 uL inj	35	-109.07	0.99	4.72	1.033	1569.2
7536	BL043 7 Days	Mohn	100 ul	1 uL inj	36	-151.99	0.94	2.30	0.504	1606.2	c19:1
7536	BL043 7 Days	Mohn	100 ul	1 uL inj	37	3740.15	5.03	8.42	1.841	1623.5	cy19:0
7536	BL043 7 Days	Mohn	100 ul	1 uL inj	38	-93.15	1.00	11.90	2.603	1643.6	c19:0
7536	BL043 7 Days	Mohn	100 ul	1 uL inj	39	-53.95	1.05	5.26	1.15	1750.2
7536	BL043 7 Days	Mohn	100 ul	1 uL inj	40	41.37	1.15	3.26	0.712	1758.9	c20:0
7536	BL043 7 Days	Mohn	100 ul	1 uL inj	41	85.71	1.20	2.28	0.499	1780.7
7536	BL043 7 Days	Mohn	100 ul	1 uL inj	42	-14.48	1.09	6.47	1.414	1789.9	-
7536	BL043 7 Days	Mohn	100 ul	1 uL inj	43	-38.45	1.06	2.20	0.482	1795.9	c21:5n3
7536	BL043 7 Days	Mohn	100 ul	1 uL inj	44	-53.59	1.05	2.40	0.526	1803.5
7536	BL043 7 Days	Mohn	100 ul	1 uL inj	45	-61.89	1.04	3.51	0.767	1820.4
7536	BL043 7 Days	Mohn	100 ul	1 uL inj	46	-74.72	1.02	5.02	1.098	1866.8	-
7536	BL043 7 Days	Mohn	100 ul	1 uL inj	47	-104.42	0.99	1.03	0.225	1872.8	c22:5n3
7536	BL043 7 Days	Mohn	100 ul	1 uL inj	48	-108.77	0.99	1.35	0.295	1876.2
7536	BL043 7 Days	Mohn	100 ul	1 uL inj	49	-120.32	0.97	1.15	0.252	1883.3
7536	BL043 7 Days	Mohn	100 ul	1 uL inj	50	-102.35	0.99	1.75	0.383	1893.5
7536	BL043 7 Days	Mohn	100 ul	1 uL inj	51	-27.21	1.08	281.02	61.462	1921.8	c22:0
7536	BL043 7 Days	Mohn	100 ul	1 uL inj	52	-27.41	1.08	5.77	1.261	1933
7536	BL043 7 Days	Mohn	100 ul	1 uL inj	53	-26.00	1.08	8.58	1.876	1939.5
7536	BL043 7 Days	Mohn	100 ul	1 uL inj	54	79.52	1.19	1.63	0.357	1942.2
7536	BL043 7 Days	Mohn	100 ul	1 uL inj	55	-52.63	1.05	1.31	0.286	1956	c22:6n3
7536	BL043 7 Days	Mohn	100 ul	1 uL inj	56	36.39	1.15	1.51	0.33	2010.8
7536	BL043 7 Days	Mohn	100 ul	1 uL inj	57	222.86	1.35	1.49	0.326	2016	c24:1n9
7536	BL043 7 Days	Mohn	100 ul	1 uL inj	58	176.12	1.30	5.50	1.204	2030.2	c24:0
7536	BL043 7 Days	Mohn	100 ul	1 uL inj	59	-41.74	1.06	3.16	0.692	2034.6
7536	BL043 7 Days	Mohn	100 ul	1 uL inj	60	-189.39	0.90	2.34	0.512	2045.7
7536	BL043 7 Days	Mohn	100 ul	1 uL inj	61	-93.58	1.00	3.76	0.822	2050.9
7536	BL043 7 Days	Mohn	100 ul	1 uL inj	62	-152.77	0.94	1.94	0.425	2053.6
7536	BL043 7 Days	Mohn	100 ul	1 uL inj	63	-136.98	0.96	3.69	0.808	2060.5
7536	BL043 7 Days	Mohn	100 ul	1 uL inj	64	-197.46	0.89	2.77	0.605	2066.6
7536	BL043 7 Days	Mohn	100 ul	1 uL inj	65	-211.48	0.87	2.46	0.539	2075.4
7536	BL043 7 Days	Mohn	100 ul	1 uL inj	66	-199.85	0.89	6.34	1.386	2091.9
7536	BL043 7 Days	Mohn	100 ul	1 uL inj	67	-61.56	1.04	40.66	8.893	2110.1
7536	BL043 7 Days	Mohn	100 ul	1 uL inj	68	-161.19	0.93	2.12	0.464	2127.8
7536	BL043 7 Days	Mohn	100 ul	1 uL inj	69	-213.01	0.87	2.40	0.524	2130.5
7536	BL043 7 Days	Mohn	100 ul	1 uL inj	70	-132.88	0.96	1.86	0.407	2139.1
7536	BL043 7 Days	Mohn	100 ul	1 uL inj	71	-132.17	0.96	3.50	0.765	2148.1
7536	BL043 7 Days	Mohn	100 ul	1 uL inj	72	-139.87	0.95	3.58	0.784	2154
7536	BL043 7 Days	Mohn	100 ul	1 uL inj	73	-170.92	0.92	2.21	0.483	2159.8
7536	BL043 7 Days	Mohn	100 ul	1 uL inj	74	-281.41	0.80	2.67	0.583	2169.2
7536	BL043 7 Days	Mohn	100 ul	1 uL inj	75	-216.73	0.87	5.17	1.131	2192.6
7536	BL043 7 Days	Mohn	100 ul	1 uL inj	76	-49.03	1.05	1.45	0.318	2255.1
7536	BL043 7 Days	Mohn	100 ul	1 uL inj	77	-42.55	1.06	2.18	0.476	2272.7
7536	BL043 7 Days	Mohn	100 ul	1 uL inj	78	-43.08	1.06	2.10	0.459	2277.5
7538	BL043 Control	Mohn	100 ul	1 uL inj	4	-25.72	1.08	3.06	0.67	544.7	c10:0 3-OH
7538	BL043 Control	Mohn	100 ul	1 uL inj	5	-27.08	1.08	112.21	24.542	563.7
7538	BL043 Control	Mohn	100 ul	1 uL inj	6	-25.25	1.08	2.54	0.555	602.3
7538	BL043 Control	Mohn	100 ul	1 uL inj	7	-27.97	1.08	2.42	0.529	609.7
7538	BL043 Control	Mohn	100 ul	1 uL inj	8	-22.56	1.08	4.53	0.991	891
7538	BL043 Control	Mohn	100 ul	1 uL inj	9	-27.92	1.08	5.31	1.162	938.2	c14:0
7538	BL043 Control	Mohn	100 ul	1 uL inj	10	-23.64	1.08	2.39	0.522	957.8
7538	BL043 Control	Mohn	100 ul	1 uL inj	11	-14.73	1.09	16.88	3.692	1033.7	i15:0
7538	BL043 Control	Mohn	100 ul	1 uL inj	12	-18.45	1.09	8.97	1.962	1045	a15:0
7538	BL043 Control	Mohn	100 ul	1 uL inj	13	-23.61	1.08	2.91	0.636	1089.1	-
7538	BL043 Control	Mohn	100 ul	1 uL inj	14	-29.36	1.07	5.18	1.134	1101.2
7538	BL043 Control	Mohn	100 ul	1 uL inj	15	-26.27	1.08	1.54	0.336	1149.5
7538	BL043 Control	Mohn	100 ul	1 uL inj	16	-20.38	1.08	6.92	1.513	1181.7	i16:0/c16:2n4
7538	BL043 Control	Mohn	100 ul	1 uL inj	17	-19.03	1.08	2.19	0.48	1195.5	c16:1n9c
7538	BL043 Control	Mohn	100 ul	1 uL inj	18	-19.21	1.08	29.47	6.445	1203.8	c16:1n7c
7538	BL043 Control	Mohn	100 ul	1 uL inj	19	-21.38	1.08	7.48	1.637	1217.4	c16:1n5c/7t
7538	BL043 Control	Mohn	100 ul	1 uL inj	20	-15.59	1.09	58.30	12.75	1237.9	c16:0
7538	BL043 Control	Mohn	100 ul	1 uL inj	21	-25.56	1.08	8.48	1.854	1264
7538	BL043 Control	Mohn	100 ul	1 uL inj	22	-22.94	1.08	4.65	1.017	1287.9	10Me16:0
7538	BL043 Control	Mohn	100 ul	1 uL inj	23	-24.11	1.08	11.07	2.422	1295.8	12Me16:0
7538	BL043 Control	Mohn	100 ul	1 uL inj	24	-18.60	1.09	3.11	0.681	1324.4	i17:0
7538	BL043 Control	Mohn	100 ul	1 uL inj	25	-24.68	1.08	5.15	1.126	1336.1
7538	BL043 Control	Mohn	100 ul	1 uL inj	26	-11.04	1.09	10.28	2.249	1353.3	cy17:0
7538	BL043 Control	Mohn	100 ul	1 uL inj	27	-22.69	1.08	3.19	0.698	1376.7	c17:0
7538	BL043 Control	Mohn	100 ul	1 uL inj	28	-23.27	1.08	1.69	0.37	1431	10Me17:0
7538	BL043 Control	Mohn	100 ul	1 uL inj	29	-1.92	1.10	31.30	6.845	1467	c18:2n6c
7538	BL043 Control	Mohn	100 ul	1 uL inj	30	-7.71	1.10	31.26	6.836	1476.6	c18:1n9c/3n3
7538	BL043 Control	Mohn	100 ul	1 uL inj	31	-14.78	1.09	23.87	5.221	1484.3	c18:1n9t/7c
7538	BL043 Control	Mohn	100 ul	1 uL inj	32	-21.54	1.08	6.67	1.459	1492.1	c18:1n7t
7538	BL043 Control	Mohn	100 ul	1 uL inj	33	-18.96	1.08	3.54	0.775	1497.3
7538	BL043 Control	Mohn	100 ul	1 uL inj	34	-20.62	1.08	15.40	3.368	1512.7	c18:0
7538	BL043 Control	Mohn	100 ul	1 uL inj	35	-25.86	1.08	5.50	1.202	1547.9
7538	BL043 Control	Mohn	100 ul	1 uL inj	36	-27.11	1.08	4.74	1.037	1553.9
7538	BL043 Control	Mohn	100 ul	1 uL inj	37	-24.06	1.08	3.42	0.748	1561.4	10Me18:0
7538	BL043 Control	Mohn	100 ul	1 uL inj	38	-26.71	1.08	3.65	0.799	1568.8
7538	BL043 Control	Mohn	100 ul	1 uL inj	39	-24.50	1.08	3.47	0.758	1605.7	c19:1
7538	BL043 Control	Mohn	100 ul	1 uL inj	40	-14.74	1.09	21.90	4.79	1623.7	cy19:0
7538	BL043 Control	Mohn	100 ul	1 uL inj	41	-28.57	1.07	18.59	4.066	1643.6	c19:0
7538	BL043 Control	Mohn	100 ul	1 uL inj	42	-24.29	1.08	7.20	1.574	1676.8	c20:4n6
7538	BL043 Control	Mohn	100 ul	1 uL inj	43	-27.53	1.08	4.13	0.903	1749.7
7538	BL043 Control	Mohn	100 ul	1 uL inj	44	-26.09	1.08	4.77	1.043	1758.3	c20:0
7538	BL043 Control	Mohn	100 ul	1 uL inj	45	-27.09	1.08	4.53	0.991	1789.5	-
7538	BL043 Control	Mohn	100 ul	1 uL inj	46	-26.95	1.08	2.11	0.461	1819.8
7538	BL043 Control	Mohn	100 ul	1 uL inj	47	-30.14	1.07	4.28	0.937	1866
7538	BL043 Control	Mohn	100 ul	1 uL inj	48	-25.40	1.08	13.22	2.891	1914.2	c22:0
7538	BL043 Control	Mohn	100 ul	1 uL inj	49	-20.32	1.08	2.53	0.554	1932.8
7538	BL043 Control	Mohn	100 ul	1 uL inj	50	-24.16	1.08	4.03	0.882	1938.7
7538	BL043 Control	Mohn	100 ul	1 uL inj	51	-22.87	1.08	4.12	0.901	1941.2
7538	BL043 Control	Mohn	100 ul	1 uL inj	52	-32.88	1.07	3.22	0.705	1947
7538	BL043 Control	Mohn	100 ul	1 uL inj	53	-26.81	1.08	4.19	0.917	1955.4	-
7538	BL043 Control	Mohn	100 ul	1 uL inj	54	-24.29	1.08	2.10	0.46	1973.8	-
7538	BL043 Control	Mohn	100 ul	1 uL inj	55	-23.27	1.08	4.00	0.875	1990.9
7538	BL043 Control	Mohn	100 ul	1 uL inj	56	9.51	1.12	1.97	0.43	2010.4
7538	BL043 Control	Mohn	100 ul	1 uL inj	57	41.00	1.15	2.37	0.518	2015.8	c24:1n9
7538	BL043 Control	Mohn	100 ul	1 uL inj	58	49.35	1.16	7.47	1.634	2027.7	c24:0
7538	BL043 Control	Mohn	100 ul	1 uL inj	59	23.03	1.13	3.39	0.742	2034.4
7538	BL043 Control	Mohn	100 ul	1 uL inj	60	-11.34	1.09	2.95	0.645	2045.5
7538	BL043 Control	Mohn	100 ul	1 uL inj	61	-21.12	1.08	3.59	0.785	2050.5
7538	BL043 Control	Mohn	100 ul	1 uL inj	62	-19.53	1.08	1.88	0.411	2053.4
7538	BL043 Control	Mohn	100 ul	1 uL inj	63	-20.76	1.08	4.08	0.893	2059.9
7538	BL043 Control	Mohn	100 ul	1 uL inj	64	-20.35	1.08	4.54	0.994	2066.8
7538	BL043 Control	Mohn	100 ul	1 uL inj	65	-24.92	1.08	3.60	0.788	2075.4
7538	BL043 Control	Mohn	100 ul	1 uL inj	66	-18.09	1.09	10.98	2.402	2091.5
7538	BL043 Control	Mohn	100 ul	1 uL inj	67	-21.65	1.08	48.15	10.531	2110.3
7538	BL043 Control	Mohn	100 ul	1 uL inj	68	-21.31	1.08	21.74	4.754	2113
7538	BL043 Control	Mohn	100 ul	1 uL inj	69	-22.21	1.08	3.00	0.657	2121.6
7538	BL043 Control	Mohn	100 ul	1 uL inj	70	-22.49	1.08	2.69	0.588	2127.4
7538	BL043 Control	Mohn	100 ul	1 uL inj	71	-23.56	1.08	3.68	0.805	2130.1
7538	BL043 Control	Mohn	100 ul	1 uL inj	72	-14.91	1.09	2.02	0.442	2138.7
7538	BL043 Control	Mohn	100 ul	1 uL inj	73	-0.33	1.11	1.09	0.238	2141.2
7538	BL043 Control	Mohn	100 ul	1 uL inj	74	-18.48	1.09	3.85	0.841	2147.9
7538	BL043 Control	Mohn	100 ul	1 uL inj	75	-26.96	1.08	7.06	1.545	2192.2
7543	std	Mohn	100 ul	1 uL inj	4	-29.73	1.07	1.84	0.806	633.3	c12:0
7543	std	Mohn	100 ul	1 uL inj	5	-30.83	1.07	3.06	1.337	785.6	c13:0
7543	std	Mohn	100 ul	1 uL inj	6	-16.47	1.09	4.31	1.884	918.6	c14:1
7543	std	Mohn	100 ul	1 uL inj	7	-28.53	1.07	10.32	4.513	939	c14:0
7543	std	Mohn	100 ul	1 uL inj	8	-19.80	1.08	5.21	2.281	1070.1	c15:1
7543	std	Mohn	100 ul	1 uL inj	9	-31.99	1.07	6.17	2.701	1089.7	c15:0
7543	std	Mohn	100 ul	1 uL inj	10	-30.62	1.07	5.58	2.439	1203.8	c16:1n7c
7543	std	Mohn	100 ul	1 uL inj	11	-30.01	1.07	20.10	8.792	1237.5	c16:0
7543	std	Mohn	100 ul	1 uL inj	12	-28.83	1.07	6.68	2.92	1346.2	c17:1
7543	std	Mohn	100 ul	1 uL inj	13	-29.91	1.07	6.64	2.903	1377.7	c17:0
7543	std	Mohn	100 ul	1 uL inj	14	-32.99	1.07	5.99	2.62	1442.7	c18:3n6
7543	std	Mohn	100 ul	1 uL inj	15	-30.43	1.07	6.16	2.694	1466.8	c18:2n6c
7543	std	Mohn	100 ul	1 uL inj	16	-29.37	1.07	26.94	11.784	1477.2	c18:1n9c/3n3
7543	std	Mohn	100 ul	1 uL inj	17	-29.80	1.07	9.64	4.216	1486	c18:1n9t/7c
7543	std	Mohn	100 ul	1 uL inj	18	-29.12	1.07	15.15	6.629	1514.2	c18:0
7543	std	Mohn	100 ul	1 uL inj	19	-14.95	1.09	5.30	2.32	1676.4	c20:4n6
7543	std	Mohn	100 ul	1 uL inj	20	-25.21	1.08	6.97	3.051	1684.1	c20:5n3
7543	std	Mohn	100 ul	1 uL inj	21	-30.89	1.07	7.54	3.298	1701.1	c20:3n6
7543	std	Mohn	100 ul	1 uL inj	22	-30.41	1.07	6.60	2.887	1724.7	c20:2/c20:3n3
7543	std	Mohn	100 ul	1 uL inj	23	-29.18	1.07	16.04	7.015	1732	c20:1n9
7543	std	Mohn	100 ul	1 uL inj	24	-29.11	1.07	14.44	6.315	1760	c20:0
7543	std	Mohn	100 ul	1 uL inj	25	-27.32	1.08	6.89	3.016	1844.8	c21:0
7543	std	Mohn	100 ul	1 uL inj	26	-14.16	1.09	5.68	2.485	1857.8
7543	std	Mohn	100 ul	1 uL inj	27	-31.24	1.07	6.32	2.763	1893.7
7543	std	Mohn	100 ul	1 uL inj	28	-29.76	1.07	8.39	3.672	1896.9	c22:1n9/22:2
7543	std	Mohn	100 ul	1 uL inj	29	-28.31	1.07	15.41	6.742	1914.9	c22:0
7543	std	Mohn	100 ul	1 uL inj	30	-27.55	1.08	7.21	3.156	1974.4	c23:0
7543	std	Mohn	100 ul	1 uL inj	31	-29.82	1.07	7.05	3.082	2015	c24:1n9
7543	std	Mohn	100 ul	1 uL inj	32	-29.99	1.07	15.47	6.768	2028.3	c24:0
