# Supplementary material for: Bacterial contributions to delignification and lignocellulose degradation in forest soils with metagenomic and quantitative stable isotope probing
Source: ISME J. 2018 Sep 26;13(2):413–29. doi: 10.1038/s41396-018-0279-6 (PMC6331573; doi:10.1038/s41396-018-0279-6)
Supplement: Supplementary file 11 — Supplementary Data [file 41396_2018_279_MOESM11_ESM.zip › Wilhelm, et al. - Supplementary Data/leung.taxonomy.csv]

FA	Taxonomy
10Me16:0	Actinobacteria
10Me17:0	NA
10Me18:0	Actinobacteria
12Me16:0	NA
2-OH	Gram-negative Bacteria
3-OH	Gram-negative Bacteria
a15:0	Gram-positive Bacteria
a17:0	Gram-positive Bacteria
br15:1	NA
br16:1	NA
c10:0	NA
c12:0	NA
c13:0	NA
c14:0	NA
c14:1	Gram-negative Bacteria
c15:0	NA
c15:1	Gram-negative Bacteria
c16:0	NA
c16:0	NA
c16:1n5c/7t	Fungi
c16:1n7c	Gram-negative Bacteria
c16:1n9c	Gram-negative Bacteria
c16:1w5c	Fungi
c16:1w9c/7c	Gram-negative Bacteria
c17:0	NA
c17:1	Gram-negative Bacteria
c18:0	NA
c18:1n7t	Gram-negative Bacteria
c18:1n9c/3n3	Fungi
c18:1n9t/7c	Fungi
c18:1w9c	Fungi
c18:1w9t/11	Fungi
c18:2n6c	Fungi
c18:2w6c/6t	Fungi
c18:3n6	Fungi
c18:3w6/3w3	Fungi
c19:0	NA
c19:1	NA
c20:0	NA
c20:1n9	Fungi
c20:2/c20:3n3	NA
c20:3n6	NA
c20:3w3	NA
c20:3w6	NA
c20:4n6	NA
c20:4w6	NA
c20:5n3	NA
c21:0	NA
c21:5n3	NA
c22:0	NA
c22:1n9/22:2	NA
c22:5n3	NA
c22:6n3	NA
c22:6w3	NA
c23:0	NA
c24:0	NA
c24:1n9	NA
cy17:0	Gram-negative Bacteria
cy17:0/17:1w6c	Gram-negative Bacteria
cy19:0	Gram-negative Bacteria
i14:0	Gram-positive Bacteria
i15:0	Gram-positive Bacteria
i16:0	Gram-positive Bacteria
i16:0/c16:2n4	Gram-positive Bacteria
i17:0	Gram-positive Bacteria
