# Supplementary material for: Bacterial contributions to delignification and lignocellulose degradation in forest soils with metagenomic and quantitative stable isotope probing
Source: ISME J. 2018 Sep 26;13(2):413–29. doi: 10.1038/s41396-018-0279-6 (PMC6331573; doi:10.1038/s41396-018-0279-6)
Supplement: Supplementary file 11 — Supplementary Data [file 41396_2018_279_MOESM11_ESM.zip › Wilhelm, et al. - Supplementary Data/match.sampleIDs.delta.csv]

CompleteID	SampleName	Substrate	Ecozone	Horizon	Site	Delta	InFieldID
BP515_Org	BP515	Cellulose	BC	Org	BP	7874.732839	BBP295,BBP296,BBP297
BP518_Min	BP518	Cellulose	BC	Min	BP	4814.585683	BBP298,BBP299,BBP230
DC575_Org	DC575	Cellulose	BC	Org	DC	8438.495806	BDC235,BDC236,BDC237
DC578_Min	DC578	Cellulose	BC	Min	DC	3015.018971	BDC238,BDC239,BDC240
OC455_Org	OC455	Cellulose	BC	Org	OC	5554.149979	BOL355,BOL356,BOL357
OC458_Min	OC458	Cellulose	BC	Min	OC	6156.046158	BOL358,BOL359,BOL360
BP482_Min	BP482	Hemicellulose	BC	Min	BP	32794.85449	BBP298,BBP299,BBP230
BP483_Min	BP483	Hemicellulose	BC	Min	BP	27024.4019	BBP298,BBP299,BBP230
BP485_Org	BP485	Hemicellulose	BC	Org	BP	12412.81819	BBP295,BBP296,BBP297
BP486_Org	BP486	Hemicellulose	BC	Org	BP	10075.91371	BBP295,BBP296,BBP297
BP515_Org	BP515	Hemicellulose	BC	Org	BP	6152.776323	BBP295,BBP296,BBP297
BP518_Min	BP518	Hemicellulose	BC	Min	BP	19555.90229	BBP298,BBP299,BBP230
DC524_Min	DC524	Hemicellulose	BC	Min	DC	21707.00291	BDC238,BDC239,BDC240
DC525_Min	DC525	Hemicellulose	BC	Min	DC	22874.17703	BDC238,BDC239,BDC240
DC527_Org	DC527	Hemicellulose	BC	Org	DC	24112.54461	BDC235,BDC236,BDC237
DC528_Org	DC528	Hemicellulose	BC	Org	DC	13434.16011	BDC235,BDC236,BDC237
DC575_Org	DC575	Hemicellulose	BC	Org	DC	5048.670332	BDC235,BDC236,BDC237
DC578_Min	DC578	Hemicellulose	BC	Min	DC	18905.17167	BDC238,BDC239,BDC240
OC404_Min	OC404	Hemicellulose	BC	Min	OC	31631.34031	BOL358,BOL359,BOL360
OC405_Min	OC405	Hemicellulose	BC	Min	OC	29520.73914	BOL358,BOL359,BOL360
OC407_Org	OC407	Hemicellulose	BC	Org	OC	28731.53362	BOL355,BOL356,BOL357
OC408_Org	OC408	Hemicellulose	BC	Org	OC	16458.13611	BOL355,BOL356,BOL357
OC458_Min	OC458	Hemicellulose	BC	Min	OC	20656.83268	BOL358,BOL359,BOL360
BL043_Org	BL043	Cellulose	California	Org	BL	981.9753996	BL045
BL044_Min	BL044	Cellulose	California	Min	BL	2893.501378	BL044,BL046,BL048
BR067_Org	BR067	Cellulose	California	Org	BR	2568.278353	BR067,BR069,BR071
BR068_Min	BR068	Cellulose	California	Min	BR	9284.46485	BR068,BR070,BR072
LH019_Org	LH019	Cellulose	California	Org	LH	531.323316	LH019,LH021,LH023
LH020_Min	LH020	Cellulose	California	Min	LH	13272.57464	LH020,LH022,LH024
BR049_Org	BR049	Hemicellulose	California	Org	BR	7651.237937	BR049
BR050_Min	BR050	Hemicellulose	California	Min	BR	14277.17056	BR050
BR067_Org	BR067	Hemicellulose	California	Org	BR	5499.742795	BR067
BR067_Org	BR067	Hemicellulose	California	Org	BR	5499.742795	BR067
BR068_Min	BR068	Hemicellulose	California	Min	BR	17231.90652	BR068
BR068_Min	BR068	Hemicellulose	California	Min	BR	17231.90652	BR068
LH1_Org	LH1	Hemicellulose	California	Org	LH	4685.515942	LH001
LH19_Org	LH19	Hemicellulose	California	Org	LH	3603.516507	LH019
LH2_Min	LH2	Hemicellulose	California	Min	LH	9345.384449	LH002
LH20_Min	LH20	Hemicellulose	California	Min	LH	17148.50906	LH020
BLM1_Min	BLM1	Lignin	California	Min	BL	1941.353797	BL026
BLM2_Min	BLM2	Lignin	California	Min	BL	1504.465585	BL028
BLM3_Min	BLM3	Lignin	California	Min	BL	1048.161398	BL030
BLO1_Org	BLO1	Lignin	California	Org	BL	419.2070365	BL026
BRM1_Min	BRM1	Lignin	California	Min	BR	1421.534207	BR050
BRM2_Min	BRM2	Lignin	California	Min	BR	1572.813651	BR052
BRM3_Min	BRM3	Lignin	California	Min	BR	1263.261759	BR054
BRO1_Org	BRO1	Lignin	California	Org	BR	951.0824843	BR049
BRO2_Org	BRO2	Lignin	California	Org	BR	965.3703672	BR051
BRO3_Org	BRO3	Lignin	California	Org	BR	855.7541165	BR053
LHM1_Min	LHM1	Lignin	California	Min	LH	1351.767767	LH002
LHM2_Min	LHM2	Lignin	California	Min	LH	2246.503839	LH004
LHM3_Min	LHM3	Lignin	California	Min	LH	1488.649358	LH006
LHO1_Org	LHO1	Lignin	California	Org	LH	949.6950783	LH001
LHO3_Org	LHO3	Lignin	California	Org	LH	779.3126012	LH005
A7_Org	A7	Cellulose	Ontario_BS	Org	A7	724.8624732	A7025,A7027,A7029
A8_Min	A8	Cellulose	Ontario_BS	Min	A8	3267.670961	A8056,A8058,A8060
A8_Org	A8	Cellulose	Ontario_BS	Org	A8	1733.594245	A8055,A8057,A8059
A9_Min	A9	Cellulose	Ontario_BS	Min	A9	6027.559338	A9086,A9088,A9090
A9_Org	A9	Cellulose	Ontario_BS	Org	A9	1358.280417	A9085,A9087,A9089
A7M1_Min	A7M1	Lignin	Ontario_BS	Min	A7	4624.876345	A7008
A7M2_Min	A7M2	Lignin	Ontario_BS	Min	A7	2794.843692	A7010
A7M3_Min	A7M3	Lignin	Ontario_BS	Min	A7	3665.648658	A7020
A7O1_Org	A7O1	Lignin	Ontario_BS	Org	A7	1285.22883	A7011
A7O2_Org	A7O2	Lignin	Ontario_BS	Org	A7	892.7982453	A7015
A8M2_Min	A8M2	Lignin	Ontario_BS	Min	A8	4037.152779	A8040
A8M3_Min	A8M3	Lignin	Ontario_BS	Min	A8	4751.539239	A8048
A8O2_Org	A8O2	Lignin	Ontario_BS	Org	A8	1156.628817	A8039
A9M1_Min	A9M1	Lignin	Ontario_BS	Min	A9	3957.889299	A9064
A9M2_Min	A9M2	Lignin	Ontario_BS	Min	A9	5207.105374	A9070
A9M3_Min	A9M3	Lignin	Ontario_BS	Min	A9	3951.574786	A9074
A9O2_Org	A9O2	Lignin	Ontario_BS	Org	A9	1085.782316	A9069
JE_Min	JE	Cellulose	Ontario_JP	Min	JE	3503.660004	JE122,JE124,JE126
JE_Org	JE	Cellulose	Ontario_JP	Org	JE	3552.430611	JE121,JE123,JE125
JS_Min	JS	Cellulose	Ontario_JP	Min	JS	3165.880735	JS080,JS082,JS084
JS_Org	JS	Cellulose	Ontario_JP	Org	JS	2457.92012	JS079,JS081,JS083
JW_Min	JW	Cellulose	Ontario_JP	Min	JW	5614.794266	JW014,JW020,JW026
JW_Org	JW	Cellulose	Ontario_JP	Org	JW	2989.432125	JW013,JW019
TXA_Min	TXA	Cellulose	Texas	Min	TXA	11273.66082	TXA001,TXA002,TXA007
TXA_Org	TXA	Cellulose	Texas	Org	TXA	1300.309733	TXC148,TXC149,TXC150
TXB_Min	TXB	Cellulose	Texas	Min	TXB	17688.5192	TXA001,TXA002,TXA007
TXB_Org	TXB	Cellulose	Texas	Org	TXB	1639.852216	TXC148,TXC149,TXC150
TXC_Min	TXC	Cellulose	Texas	Min	TXC	20315.04879	TXA001,TXA002,TXA007
TXC_Org	TXC	Cellulose	Texas	Org	TXC	1884.681705	TXC148,TXC149,TXC150
TXAM1_Min	TXAM1	Lignin	Texas	Min	TXA	6601.585052	TXA001,TXA002,TXA007
TXAM2_Min	TXAM2	Lignin	Texas	Min	TXA	5391.671938	TXA001,TXA002,TXA007
TXAM3_Min	TXAM3	Lignin	Texas	Min	TXA	5066.098016	TXA001,TXA002,TXA007
TXAO1_Org	TXAO1	Lignin	Texas	Org	TXA	718.0824396	TXC148,TXC149,TXC150
TXAO2_Org	TXAO2	Lignin	Texas	Org	TXA	744.6392015	TXC148,TXC149,TXC150
