# Supplementary material for: Bacterial contributions to delignification and lignocellulose degradation in forest soils with metagenomic and quantitative stable isotope probing
Source: ISME J. 2018 Sep 26;13(2):413–29. doi: 10.1038/s41396-018-0279-6 (PMC6331573; doi:10.1038/s41396-018-0279-6)
Supplement: Supplementary file 11 — Supplementary Data [file 41396_2018_279_MOESM11_ESM.zip › Wilhelm, et al. - Supplementary Data/metadata.all.metagenomes.csv]

Substrate	SampleOrigin	SampleID	CombinedID	CombinedID.2	CombinedID.3	JoinedID	JoinedID.Cazy	JoinedID.2	PairedReads	SingleReads	MG_ID	Enrichment	Ratio_13C	Ecozone	Ecozone.Simplified	Horizon	Latitude	Longitude	bp Count	Sequence Count	Assembler	Contigs.+500.Total	Contigs.+500.N50	Contigs.+500.Largest	Scaffolds.+500.Largest	Total Reads	Mapped Pairs	Percent Mapped Pairs	InsertSize
Cellulose	A7025	A7025	A7025_C13	A7025_13C	A7025	Cellulose.A7025	Cellulose.A7025	Cellulose.A7025_C13	A7025.pe.tr.qc.fq.gz	A7025.se.tr.qc.fq.gz	4633859.3	C13	0.099055547	Ontario_BS	Ontario	Org	49.07	-89.41	2585657229	17931836	Ray	42183	1734	68309	82518	74769631	41071268	0.549304142	547
Cellulose	A7026	A7026	A7026_C13	A7026_13C	A7026	Cellulose.A7026	Cellulose.A7026	Cellulose.A7026_C13	A7026.pe.tr.qc.fq.gz	A7026.se.tr.qc.fq.gz	4633860.3	C13	0.127208719	Ontario_BS	Ontario	Min	49.07	-89.41	7717209171	71777825	Ray	32678	2908	83378	161781	73033293	49560640	0.678603387	844
Cellulose	A7026	A7026	A7026_C12	A7026_12C	A7026_12C	Cellulose.A7026_12C	Cellulose.A7026_12C	Cellulose.A7026_C12	A7026_12C.pe.tr.qc.fq.gz	A7026_12C.se.tr.qc.fq.gz	4633861.3	C12	0.044775927	Ontario_BS	Ontario	Min	49.07	-89.41	5688481798	53365267	Ray	3499	716	2928	4950	53691402	8182788	0.152404066	1980
Cellulose	A8055	A8055	A8055_C13	A8055_13C	A8055	Cellulose.A8055	Cellulose.A8055	Cellulose.A8055_C13	A8055.pe.tr.qc.fq.gz	A8055.se.tr.qc.fq.gz	4633862.3	C13	0.105507539	Ontario_BS	Ontario	Org	49.08	-89.38	11306133978	104977095	Ray	72092	1882	147483	147483	105322195	72099088	0.6845574	879
Cellulose	A8055	A8055	A8055_C12	A8055_12C	A8055_12C	Cellulose.A8055_12C	Cellulose.A8055_12C	Cellulose.A8055_C12	A8055_12C.pe.tr.qc.fq.gz	A8055_12C.se.tr.qc.fq.gz	4633863.3	C12	NA	Ontario_BS	Ontario	Org	49.08	-89.38	10008925498	90320772	Ray	20640	887	11413	22444	95588519	39643214	0.414727777	754
Cellulose	A8056	A8056	A8056_C13	A8056_13C	A8056	Cellulose.A8056	Cellulose.A8056	Cellulose.A8056_C13	A8056.pe.tr.qc.fq.gz	A8056.se.tr.qc.fq.gz	4633864.3	C13	0.108975288	Ontario_BS	Ontario	Min	49.08	-89.38	7675463605	72512131	Ray	20384	3458	161115	161115	72513672	46820612	0.645679783	932
Cellulose	A9085	A9085	A9085_C13	A9085_13C	A9085	Cellulose.A9085	Cellulose.A9085	Cellulose.A9085_C13	A9085.pe.tr.qc.fq.gz	A9085.se.tr.qc.fq.gz	4633865.3	C13	0.094670046	Ontario_BS	Ontario	Org	49.07	-89.39	6681513603	61591368	Ray	27176	2157	516512	1051722	62927979	34972450	0.555753586	663
Cellulose	A9086	A9086	A9086_C13	A9086_13C	A9086	Cellulose.A9086	Cellulose.A9086	Cellulose.A9086_C13	A9086.pe.tr.qc.fq.gz	A9086.se.tr.qc.fq.gz	4633866.3	C13	0.157522818	Ontario_BS	Ontario	Min	49.07	-89.39	4816211797	45868202	Ray	26451	1474	26032	56261	43870593	18506895	0.421851945	2537
Cellulose	BL043	BL043	BL043_C13	BL043_13C	BL043	Cellulose.BL043	Cellulose.BL043	Cellulose.BL043_C13	BL043.pe.tr.qc.fq.gz	BL043.se.tr.qc.fq.gz	4633867.3	C13	0.183524406	California	California	Org	38.88	-120.64	7143891610	65979856	Ray	19419	948	29618	39157	70477110	25594118	0.363155044	1305
Cellulose	BL044	BL044	BL044_C13	BL044_13C	BL044	Cellulose.BL044	Cellulose.BL044	Cellulose.BL044_C13	BL044.pe.tr.qc.fq.gz	BL044.se.tr.qc.fq.gz	4633868.3	C13	0.142950569	California	California	Min	38.88	-120.64	5420557279	50410037	Ray	22113	909	6811	12324	46805897	22247063	0.475304704	1050
Cellulose	BP515	BP515	BP515_C13	BP515_13C	BP515	Cellulose.BP515	Cellulose.BP515	Cellulose.BP515_C13	BP515.pe.tr.qc.fq.gz	BP515.se.tr.qc.fq.gz	4633869.3	C13	0.226027923	BC	BC	Org	50.56	-120.17	2724227323	25713898	Ray	2180	711	11248	11607	26501595	7173051	0.270664879	1205
Cellulose	BP518	BP518	BP518_C13	BP518_13C	BP518	Cellulose.BP518	Cellulose.BP518	Cellulose.BP518_C13	BP518.pe.tr.qc.fq.gz	BP518.se.tr.qc.fq.gz	4633870.3	C13	0.118518134	BC	BC	Min	50.56	-120.17	4600097553	43996556	Ray	11430	849	36540	36540	33310671	11157858	0.334963472	1323
Cellulose	BR067	BR067	BR067_C13	BR067_13C	BR067	Cellulose.BR067	Cellulose.BR067	Cellulose.BR067_C13	BR067.pe.tr.qc.fq.gz	BR067.se.tr.qc.fq.gz	4633871.3	C13	0.158792963	California	California	Org	36.77	-119.41	4021733077	37546426	Ray	36324	1158	52378	52378	35643491	18773584	0.526704413	945
Cellulose	BR068	BR068	BR068_C13	BR068_13C	BR068	Cellulose.BR068	Cellulose.BR068	Cellulose.BR068_C13	BR068.pe.tr.qc.fq.gz	BR068.se.tr.qc.fq.gz	4633872.3	C13	0.231036926	California	California	Min	36.77	-119.41	2872064005	26873803	Ray	30477	1111	14614	22017	27740889	15740039	0.567394902	1341
Cellulose	DC575	DC575	DC575_C13	DC575_13C	DC575	Cellulose.DC575	Cellulose.DC575	Cellulose.DC575_C13	DC575.pe.tr.qc.fq.gz	DC575.se.tr.qc.fq.gz	4633873.3	C13	0.259062005	BC	BC	Org	50.51	-102.25	6978272587	60818846	Ray	34171	1328	51331	62194	71660519	27897711	0.389303781	402
Cellulose	DC575	DC575	DC575_C12	DC575_12C	DC575_12C	Cellulose.DC575_12C	Cellulose.DC575_12C	Cellulose.DC575_C12	DC575_12C.pe.tr.qc.fq.gz	DC575_12C.se.tr.qc.fq.gz	4633874.3	C12	0.043502085	BC	BC	Org	50.51	-102.25	9115206213	82568169	Ray	3199	990	11049	15761	81849395	10412063	0.127210018	440
Cellulose	DC578	DC578	DC578_C13	DC578_13C	DC578	Cellulose.DC578	Cellulose.DC578	Cellulose.DC578_C13	DC578.pe.tr.qc.fq.gz	DC578.se.tr.qc.fq.gz	4633875.3	C13	0.078817343	BC	BC	Min	50.51	-102.25	27341167652	246898335	Ray	58584	2311	208658	208658	258323721	104153010	0.403187944	459
Cellulose	DC578	DC578	DC578_C12	DC578_12C	DC578_12C	Cellulose.DC578_12C	Cellulose.DC578_12C	Cellulose.DC578_C12	DC578_12C.pe.tr.qc.fq.gz	DC578_12C.se.tr.qc.fq.gz	4633876.3	C12	0.067989493	BC	BC	Min	50.51	-102.25	5532585813	52436301	Ray	2093	697	2789	3044	46847911	9169852	0.195736625	1012
Cellulose	JE121	JE121	JE121_C13	JE121_13C	JE121	Cellulose.JE121	Cellulose.JE121	Cellulose.JE121_C13	JE121.pe.tr.qc.fq.gz	JE121.se.tr.qc.fq.gz	4633877.3	C13	0.138821268	Ontario_JP	Ontario	Org	47.58	-82.79	18615549299	168369981	Ray	45148	2580	249163	249163	181448400	109071343	0.601114934	553
Cellulose	JE121	JE121	JE121_C12	JE121_12C	JE121_12C	Cellulose.JE121_12C	Cellulose.JE121_12C	Cellulose.JE121_C12	JE121_12C.pe.tr.qc.fq.gz	JE121_12C.se.tr.qc.fq.gz	4633878.3	C12	0.048915134	Ontario_JP	Ontario	Org	47.58	-82.79	9695414003	89262213	Ray	6361	1469	28976	41363	95697544	12062760	0.126050884	367
Cellulose	JE122	JE122	JE122_C13	JE122_13C	JE122	Cellulose.JE122	Cellulose.JE122	Cellulose.JE122_C13	JE122.pe.tr.qc.fq.gz	JE122.se.tr.qc.fq.gz	4633879.3	C13	0.093106837	Ontario_JP	Ontario	Min	47.58	-82.79	6609365840	62374205	Ray	17930	8499	453416	617630	63568699	40563928	0.638111659	1864
Cellulose	JE122	JE122	JE122_C12	JE122_12C	JE122_12C	Cellulose.JE122_12C	Cellulose.JE122_12C	Cellulose.JE122_C12	JE122_12C.pe.tr.qc.fq.gz	JE122_12C.se.tr.qc.fq.gz	4633880.3	C12	0.059607469	Ontario_JP	Ontario	Min	47.58	-82.79	7446786361	68428716	Ray	10910	1360	22385	31073	65188853	12570366	0.192829992	441
Cellulose	JS079	JS079	JS079_C13	JS079_13C	JS079	Cellulose.JS079	Cellulose.JS079	Cellulose.JS079_C13	JS079.pe.tr.qc.fq.gz	JS079.se.tr.qc.fq.gz	4633881.3	C13	0.081687195	Ontario_JP	Ontario	Org	47.57	-83.84	5803912155	53945885	Ray	19319	895	50271	50271	56546399	22735761	0.402072659	1100
Cellulose	JS080	JS080	JS080_C13	JS080_13C	JS080	Cellulose.JS080	Cellulose.JS080	Cellulose.JS080_C13	JS080.pe.tr.qc.fq.gz	JS080.se.tr.qc.fq.gz	4633882.3	C13	0.15421406	Ontario_JP	Ontario	Min	47.57	-83.84	7253437371	67580588	Ray	23101	4143	153189	153189	71466473	50719368	0.709694572	1024
Cellulose	JW013	JW013	JW013_C13	JW013_13C	JW013	Cellulose.JW013	Cellulose.JW013	Cellulose.JW013_C13	JW013.pe.tr.qc.fq.gz	JW013.se.tr.qc.fq.gz	4633883.3	C13	0.157919712	Ontario_JP	Ontario	Org	47.58	-82.81	10572783396	96036195	Ray	58348	2398	440416	508732	92135871	50424000	0.547278703	429
Cellulose	JW014	JW014	JW014_C13	JW014_13C	JW014	Cellulose.JW014	Cellulose.JW014	Cellulose.JW014_C13	JW014.pe.tr.qc.fq.gz	JW014.se.tr.qc.fq.gz	4633884.3	C13	0.120783037	Ontario_JP	Ontario	Min	47.58	-82.81	8819707935	81831570	Ray	32780	1457	80538	93362	84839965	66811183	0.787496588	795
Cellulose	LH019	LH019	LH019_C13	LH019_13C	LH019	Cellulose.LH019	Cellulose.LH019	Cellulose.LH019_C13	LH019.pe.tr.qc.fq.gz	LH019.se.tr.qc.fq.gz	4633885.3	C13	0.16295464	California	California	Org	39.26	-120.78	10681859098	100485518	Ray	12610	814	12096	20365	100918215	27097079	0.268505334	1055
Cellulose	LH019	LH019	LH019_C12	LH019_12C	LH019_12C	Cellulose.LH019_12C	Cellulose.LH019_12C	Cellulose.LH019_C12	LH019_12C.pe.tr.qc.fq.gz	LH019_12C.se.tr.qc.fq.gz	4633886.3	C12	0.042219608	California	California	Org	39.26	-120.78	10100806925	92307277	Ray	451	628	2350	2350	88637069	8134080	0.091768377	503
Cellulose	LH020	LH020	LH020_C13	LH020_13C	LH020	Cellulose.LH020	Cellulose.LH020	Cellulose.LH020_C13	LH020.pe.tr.qc.fq.gz	LH020.se.tr.qc.fq.gz	4633887.3	C13	0.158792963	California	California	Min	39.26	-120.78	7806808207	72685470	Ray	17286	2458	61573	77825	63433745	38986918	0.614608486	846
Cellulose	LH020	LH020	LH020_C12	LH020_12C	LH020_12C	Cellulose.LH020_12C	Cellulose.LH020_12C	Cellulose.LH020_C12	LH020_12C.pe.tr.qc.fq.gz	LH020_12C.se.tr.qc.fq.gz	4633888.3	C12	0.048358434	California	California	Min	39.26	-120.78	9966726190	91891093	Ray	6359	1468	28976	32919	95697544	18183465	0.190009735	470
Cellulose	OC455	OC455	OC455_C13	OC455_13C	OC455	Cellulose.OC455	Cellulose.OC455	Cellulose.OC455_C13	OC455.pe.tr.qc.fq.gz	OC455.se.tr.qc.fq.gz	4633889.3	C13	0.150839857	BC	BC	Org	50.53	-120.21	12579420210	116640664	Ray	34005	846	21286	22210	118044719	31150587	0.263888019	833
Cellulose	OC458	OC458	OC458_C13	OC458_13C	OC458	Cellulose.OC458	Cellulose.OC458	Cellulose.OC458_C13	OC458.pe.tr.qc.fq.gz	OC458.se.tr.qc.fq.gz	4633890.3	C13	0.165387925	BC	BC	Min	50.53	-120.21	8869941161	83879936	Ray	44898	1548	183034	212112	85332002	44447628	0.520878767	1578
Cellulose	TXA037	TXA37	TXA37_C13	TXA37_13C	TXA37	Cellulose.TXA37	Cellulose.TXA37	Cellulose.TXA37_C13	TXA37.pe.tr.qc.fq.gz	TXA37.se.tr.qc.fq.gz	4674125.3	C13	0.231694228	Texas	Texas	Min	31.11	-95.15	NA	NA	MegaHit	1398380	912	1218760	NA	353624487	135713871	0.383779619	726
Cellulose	TXA037	TXA37	TXA37_C12	TXA37_12C	TXA37_12C	Cellulose.TXA37_12C	Cellulose.TXA37_12C	Cellulose.TXA37_C12	TXA37_12C.pe.tr.qc.fq.gz	TXA37_12C.se.tr.qc.fq.gz	4674126.3	C12	0.056597115	Texas	Texas	Min	31.11	-95.15	NA	NA	Ray	34177	1326	51331	62194	71660519	22739345	0.317320406	291
Cellulose	TXA040	TXA40	TXA40_C13	TXA40_13C	TXA40	Cellulose.TXA40	Cellulose.TXA40	Cellulose.TXA40_C13	TXA40.pe.tr.qc.fq.gz	TXA40.se.tr.qc.fq.gz	4633891.3	C13	0.077836147	Texas	Texas	Org	31.11	-95.15	8291674931	74768150	Ray	62339	2738	402302	425193	82594797	52676186	0.637766396	578
Cellulose	TXA040	TXA40	TXA40_C12	TXA40_12C	TXA40_12C	Cellulose.TXA40_12C	Cellulose.TXA40_12C	Cellulose.TXA40_C12	TXA40_12C.pe.tr.qc.fq.gz	TXA40_12C.se.tr.qc.fq.gz	4633892.3	C12	0.044339019	Texas	Texas	Org	31.11	-95.15	10783320118	97111838	Ray	3852	707	42141	42141	101245254	21438641	0.21174959	497
Cellulose	TXB082	TXB82	TXB82_C13	TXB82_13C	TXB82	Cellulose.TXB82	Cellulose.TXB82	Cellulose.TXB82_C13	TXB82.pe.tr.qc.fq.gz	TXB82.se.tr.qc.fq.gz	4633893.3	C13	0.2568966	Texas	Texas	Org	31.11	-95.15	5072098761	45000753	Ray	21926	1106	40825	40825	46742286	21694422	0.464128391	447
Cellulose	TXC148	TXC148	TXC148_C13	TXC148_13C	TXC148	Cellulose.TXC148	Cellulose.TXC148	Cellulose.TXC148_C13	TXC148.pe.tr.qc.fq.gz	TXC148.se.tr.qc.fq.gz	4633894.3	C13	0.113254555	Texas	Texas	Org	31.11	-95.15	7529851399	66909725	Ray	34778	1720	91211	113173	69312710	41959977	0.605372045	476
Lignin	A7008	A7M1	A7M1_C13	A7M1_13C	A7M1_13C	Lignin.A7M1_13C	Lignin.A7M1_13C	Lignin.A7M1_C13	A7M1_13C.pe.tr.qc.fq.gz	A7M1_13C.se.tr.qc.fq.gz	4669343.3	C13	0.149713093	Ontario_BS	Ontario	Min	49.07	-89.41	7642711304	73257479	Ray	22143	1919	84824	107372	65432167	29384807	0.449088091	1657
Lignin	A7010	A7M2	A7M2_C13	A7M2_13C	A7M2_13C	Lignin.A7M2_13C	Lignin.A7M2_13C	Lignin.A7M2_C13	A7M2_13C.pe.tr.qc.fq.gz	A7M2_13C.se.tr.qc.fq.gz	4669358.3	C13	0.127555521	Ontario_BS	Ontario	Min	49.07	-89.41	10771347226	101242470	Ray	43405	1167	19416	36439	92406206	43787860	0.473862762	1496
Lignin	A7020	A7M3	A7M3_C12	A7M3_12C	A7M3_12C	Lignin.A7M3_12C	Lignin.A7M3_12C	Lignin.A7M3_C12	A7M3_12C.pe.tr.qc.fq.gz	A7M3_12C.se.tr.qc.fq.gz	4669438.3	C12	0.044429535	Ontario_BS	Ontario	Min	49.07	-89.41	1889902072	17984536	Ray	301	1369	6713	8266	18109725	1225921	0.06769407	1397
Lignin	A7020	A7M3	A7M3_C13	A7M3_13C	A7M3_13C	Lignin.A7M3_13C	Lignin.A7M3_13C	Lignin.A7M3_C13	A7M3_13C.pe.tr.qc.fq.gz	A7M3_13C.se.tr.qc.fq.gz	4669340.3	C13	0.115007857	Ontario_BS	Ontario	Min	49.07	-89.41	4300045036	42924038	Ray	6196	816	6464	8667	41238917	19014937	0.461092055	2080
Lignin	A7007	A7O1	A7O1_C13	A7O1_13C	A7O1_13C	Lignin.A7O1_13C	Lignin.A7O1_13C	Lignin.A7O1_C13	A7O1_13C.pe.tr.qc.fq.gz	A7O1_13C.se.tr.qc.fq.gz	4669434.3	C13	0.091742704	Ontario_BS	Ontario	Org	49.07	-89.41	9839619987	98045731	Ray	6214	1063	7954	17931	97265926	13599278	0.139815438	1692
Lignin	A7009	A7O2	A7O2_C12	A7O2_12C	A7O2_12C	Lignin.A7O2_12C	Lignin.A7O2_12C	Lignin.A7O2_C12	A7O2_12C.pe.tr.qc.fq.gz	A7O2_12C.se.tr.qc.fq.gz	4669367.3	C12	0.043928333	Ontario_BS	Ontario	Org	49.07	-89.41	1230910519	11827868	Ray	19	806	2268	2268	12203319	1642634	0.134605512	2530
Lignin	A7009	A7O2	A7O2_C13	A7O2_13C	A7O2_13C	Lignin.A7O2_13C	Lignin.A7O2_13C	Lignin.A7O2_C13	A7O2_13C.pe.tr.qc.fq.gz	A7O2_13C.se.tr.qc.fq.gz	4669373.3	C13	0.078130892	Ontario_BS	Ontario	Org	49.07	-89.41	14294489762	142968354	Ray	39946	887	25475	39506	140077383	41752432	0.298066905	1314
Lignin	A8038	A8M1	A8M1_C12	A8M1_12C	A8M1_12C	Lignin.A8M1_12C	Lignin.A8M1_12C	Lignin.A8M1_C12	A8M1_12C.pe.tr.qc.fq.gz	A8M1_12C.se.tr.qc.fq.gz	4669357.3	C12	0.050093624	Ontario_BS	Ontario	Min	49.08	-89.38	3315091179	32548911	Ray	471	619	1574	1574	32384914	2023962	0.062497063	2063
Lignin	A8040	A8M2	A8M2_C13	A8M2_13C	A8M2_13C	Lignin.A8M2_13C	Lignin.A8M2_13C	Lignin.A8M2_C13	A8M2_13C.pe.tr.qc.fq.gz	A8M2_13C.se.tr.qc.fq.gz	4669365.3	C13	0.076082356	Ontario_BS	Ontario	Min	49.08	-89.38	1378991524	13415231	Ray	662	622	1885	2616	13706260	5219454	0.38080804	2090
Lignin	A8048	A8M3	A8M3_C13	A8M3_13C	A8M3_13C	Lignin.A8M3_13C	Lignin.A8M3_13C	Lignin.A8M3_C13	A8M3_13C.pe.tr.qc.fq.gz	A8M3_13C.se.tr.qc.fq.gz	4669360.3	C13	0.119031723	Ontario_BS	Ontario	Min	49.08	-89.38	9786729809	98447708	Ray	62344	1271	41837	123440	136905068	72360110	0.52854223	1580
Lignin	A8039	A8O2	A8O2_C12	A8O2_12C	A8O2_12C	Lignin.A8O2_12C	Lignin.A8O2_12C	Lignin.A8O2_C12	A8O2_12C.pe.tr.qc.fq.gz	A8O2_12C.se.tr.qc.fq.gz	4669345.3	C12	0.047053115	Ontario_BS	Ontario	Org	49.08	-89.38	9663220781	97657686	Ray	14361	1326	100708	137573	94874411	1605717	0.016924658	2178
Lignin	A8039	A8O2	A8O2_C13	A8O2_13C	A8O2_13C	Lignin.A8O2_13C	Lignin.A8O2_13C	Lignin.A8O2_C13	A8O2_13C.pe.tr.qc.fq.gz	A8O2_13C.se.tr.qc.fq.gz	4669364.3	C13	0.045859613	Ontario_BS	Ontario	Org	49.08	-89.38	6305242762	59564197	Ray	17096	837	13685	15598	61165615	11496763	0.18796121	1172
Lignin	A8047	A8O3	A8O3_C12	A8O3_12C	A8O3_12C	Lignin.A8O3_12C	Lignin.A8O3_12C	Lignin.A8O3_C12	A8O3_12C.pe.tr.qc.fq.gz	A8O3_12C.se.tr.qc.fq.gz	4669369.3	C12	0.075439389	Ontario_BS	Ontario	Org	49.08	-89.38	2026480741	19017836	Ray	254	736	5084	5084	19609477	427938	0.02182302	744
Lignin	A9064	A9M1	A9M1_C12	A9M1_12C	A9M1_12C	Lignin.A9M1_12C	Lignin.A9M1_12C	Lignin.A9M1_C12	A9M1_12C.pe.tr.qc.fq.gz	A9M1_12C.se.tr.qc.fq.gz	4669372.3	C12	0.044526594	Ontario_BS	Ontario	Min	49.07	-89.39	315657468	3154821	Ray	5	2180	2588	2588	2637794	130819	0.049594093	2246
Lignin	A9064	A9M1	A9M1_C13	A9M1_13C	A9M1_13C	Lignin.A9M1_13C	Lignin.A9M1_13C	Lignin.A9M1_C13	A9M1_13C.pe.tr.qc.fq.gz	A9M1_13C.se.tr.qc.fq.gz	4669348.3	C13	0.14527	Ontario_BS	Ontario	Min	49.07	-89.39	387170875	3808283	Ray	59	616	1513	1513	3180941	832763	0.261797688	2378
Lignin	A9070	A9M2	A9M2_C13	A9M2_13C	A9M2_13C	Lignin.A9M2_13C	Lignin.A9M2_13C	Lignin.A9M2_C13	A9M2_13C.pe.tr.qc.fq.gz	A9M2_13C.se.tr.qc.fq.gz	4669362.3	C13	0.163968695	Ontario_BS	Ontario	Min	49.07	-89.39	6474636520	65377084	Ray	23549	1166	30574	69268	62240411	33198539	0.533392027	1953
Lignin	A9074	A9M3	A9M3_C13	A9M3_13C	A9M3_13C	Lignin.A9M3_13C	Lignin.A9M3_13C	Lignin.A9M3_C13	A9M3_13C.pe.tr.qc.fq.gz	A9M3_13C.se.tr.qc.fq.gz	4669375.3	C13	0.140968368	Ontario_BS	Ontario	Min	49.07	-89.39	2179322668	22579226	Ray	435	627	1566	1881	19758974	6854413	0.346901261	2361
Lignin	A9069	A9O2	A9O2_C13	A9O2_13C	A9O2_13C	Lignin.A9O2_13C	Lignin.A9O2_13C	Lignin.A9O2_C13	A9O2_13C.pe.tr.qc.fq.gz	A9O2_13C.se.tr.qc.fq.gz	4669352.3	C13	0.083397759	Ontario_BS	Ontario	Org	49.07	-89.39	4059100090	38505106	Ray	4285	737	20568	20568	39007101	4699502	0.120478115	1570
Lignin	BL026	BLM1	BLM1_C13	BLM1_13C	BLM1_13C	Lignin.BLM1_13C	Lignin.BLM1_13C	Lignin.BLM1_C13	BLM1_13C.pe.tr.qc.fq.gz	BLM1_13C.se.tr.qc.fq.gz	4669435.3	C13	0.06764988	California	California	Min	38.88	-120.64	7139726137	68050483	Ray	20428	858	12493	39233	69332722	38148282	0.550220457	1172
Lignin	BL028	BLM2	BLM2_C12	BLM2_12C	BLM2_12C	Lignin.BLM2_12C	Lignin.BLM2_12C	Lignin.BLM2_C12	BLM2_12C.pe.tr.qc.fq.gz	BLM2_12C.se.tr.qc.fq.gz	4669354.3	C12	0.045420504	California	California	Min	38.88	-120.64	7469722796	72884238	Ray	46	719	1785	1785	73451424	3108192	0.042316293	2008
Lignin	BL028	BLM2	BLM2_C13	BLM2_13C	BLM2_13C	Lignin.BLM2_13C	Lignin.BLM2_13C	Lignin.BLM2_C13	BLM2_13C.pe.tr.qc.fq.gz	BLM2_13C.se.tr.qc.fq.gz	4669350.3	C13	0.074460193	California	California	Min	38.88	-120.64	9659605241	96215805	Ray	10415	737	4251	8172	95082725	45404679	0.477528163	1864
Lignin	BL030	BLM3	BLM3_C13	BLM3_13C	BLM3_13C	Lignin.BLM3_13C	Lignin.BLM3_13C	Lignin.BLM3_C13	BLM3_13C.pe.tr.qc.fq.gz	BLM3_13C.se.tr.qc.fq.gz	4669356.3	C13	0.047032442	California	California	Min	38.88	-120.64	14183456580	138885801	Ray	18642	794	5835	9479	139509316	51281340	0.367583624	1548
Lignin	BL025	BLO1	BLO1_C13	BLO1_13C	BLO1_13C	Lignin.BLO1_13C	Lignin.BLO1_13C	Lignin.BLO1_C13	BLO1_13C.pe.tr.qc.fq.gz	BLO1_13C.se.tr.qc.fq.gz	4669346.3	C13	0.075608095	California	California	Org	38.88	-120.64	5572087167	51968937	Ray	5989	694	37078	37078	55663992	6073115	0.109103116	904
Lignin	BL029	BLO3	BLO3_C12	BLO3_12C	BLO3_12C	Lignin.BLO3_12C	Lignin.BLO3_12C	Lignin.BLO3_C12	BLO3_12C.pe.tr.qc.fq.gz	BLO3_12C.se.tr.qc.fq.gz	4669379.3	C12	0.048081515	California	California	Org	38.88	-120.64	639588285	6227629	Ray	20	728	1358	1358	6416901	263150	0.041008892	1920
Lignin	BR050	BRM1	BRM1_C12	BRM1_12C	BRM1_12C	Lignin.BRM1_12C	Lignin.BRM1_12C	Lignin.BRM1_C12	BRM1_12C.pe.tr.qc.fq.gz	BRM1_12C.se.tr.qc.fq.gz	4669355.3	C12	0.04884675	California	California	Min	36.77	-119.41	11215937923	109038160	Ray	366	812	6014	6014	109703085	5459367	0.049764936	1887
Lignin	BR050	BRM1	BRM1_C13	BRM1_13C	BRM1_13C	Lignin.BRM1_13C	Lignin.BRM1_13C	Lignin.BRM1_C13	BRM1_13C.pe.tr.qc.fq.gz	BRM1_13C.se.tr.qc.fq.gz	4669441.3	C13	0.040738127	California	California	Min	36.77	-119.41	4388870659	43190335	Ray	3870	739	3223	5006	42873393	15517885	0.361946744	1831
Lignin	BR052	BRM2	BRM2_C13	BRM2_13C	BRM2_13C	Lignin.BRM2_13C	Lignin.BRM2_13C	Lignin.BRM2_C13	BRM2_13C.pe.tr.qc.fq.gz	BRM2_13C.se.tr.qc.fq.gz	4669437.3	C13	0.055169366	California	California	Min	36.77	-119.41	12065212961	122719194	Ray	71387	1442	47278	71051	148631080	92861223	0.624776615	1170
Lignin	BR054	BRM3	BRM3_C13	BRM3_13C	BRM3_13C	Lignin.BRM3_13C	Lignin.BRM3_13C	Lignin.BRM3_C13	BRM3_13C.pe.tr.qc.fq.gz	BRM3_13C.se.tr.qc.fq.gz	4669351.3	C13	0.064258327	California	California	Min	36.77	-119.41	9028020037	90379296	Ray	18647	948	28390	30759	86408933	41151250	0.476238377	1804
Lignin	BR049	BRO1	BRO1_C13	BRO1_13C	BRO1_13C	Lignin.BRO1_13C	Lignin.BRO1_13C	Lignin.BRO1_C13	BRO1_13C.pe.tr.qc.fq.gz	BRO1_13C.se.tr.qc.fq.gz	4669497.3	C13	0.07062969	California	California	Org	36.77	-119.41	5536612779	52643368	Ray	23923	996	16178	27406	53378478	21835247	0.409064623	1503
Lignin	BR051	BRO2	BRO2_C13	BRO2_13C	BRO2_13C	Lignin.BRO2_13C	Lignin.BRO2_13C	Lignin.BRO2_C13	BRO2_13C.pe.tr.qc.fq.gz	BRO2_13C.se.tr.qc.fq.gz	4669442.3	C13	0.085307437	California	California	Org	36.77	-119.41	13522922272	134841806	Ray	30759	937	40580	40580	134569076	42930232	0.31902004	1382
Lignin	BR053	BRO3	BRO3_C12	BRO3_12C	BRO3_12C	Lignin.BRO3_12C	Lignin.BRO3_12C	Lignin.BRO3_C12	BRO3_12C.pe.tr.qc.fq.gz	BRO3_12C.se.tr.qc.fq.gz	4669347.3	C12	0.048132662	California	California	Org	36.77	-119.41	1931822196	18677980	Ray	11	567	836	836	19150854	1315072	0.068669105	1746
Lignin	BR053	BRO3	BRO3_C13	BRO3_13C	BRO3_13C	Lignin.BRO3_13C	Lignin.BRO3_13C	Lignin.BRO3_C13	BRO3_13C.pe.tr.qc.fq.gz	BRO3_13C.se.tr.qc.fq.gz	4669363.3	C13	0.081519272	California	California	Org	36.77	-119.41	8958130563	90020201	Ray	19885	1458	31407	55413	87198464	22681306	0.260111302	1452
Lignin	LH002	LHM1	LHM1_C12	LHM1_12C	LHM1_12C	Lignin.LHM1_12C	Lignin.LHM1_12C	Lignin.LHM1_C12	LHM1_12C.pe.tr.qc.fq.gz	LHM1_12C.se.tr.qc.fq.gz	4669374.3	C12	0.072246053	California	California	Min	39.26	-120.78	3269952274	31855699	Ray	13	818	1563	1563	31545212	1991245	0.063123526	2110
Lignin	LH002	LHM1	LHM1_C13	LHM1_13C	LHM1_13C	Lignin.LHM1_13C	Lignin.LHM1_13C	Lignin.LHM1_C13	LHM1_13C.pe.tr.qc.fq.gz	LHM1_13C.se.tr.qc.fq.gz	4669377.3	C13	0.052977645	California	California	Min	39.26	-120.78	4394236950	43473177	Ray	1816	651	2237	2553	43163694	12435578	0.288102728	2216
Lignin	LH004	LHM2	LHM2_C13	LHM2_13C	LHM2_13C	Lignin.LHM2_13C	Lignin.LHM2_13C	Lignin.LHM2_C13	LHM2_13C.pe.tr.qc.fq.gz	LHM2_13C.se.tr.qc.fq.gz	4669339.3	C13	0.101437173	California	California	Min	39.26	-120.78	8545798641	79768616	Ray	29021	810	17245	18268	76407188	31634503	0.414025222	1736
Lignin	LH006	LHM3	LHM3_C13	LHM3_13C	LHM3_13C	Lignin.LHM3_13C	Lignin.LHM3_13C	Lignin.LHM3_C13	LHM3_13C.pe.tr.qc.fq.gz	LHM3_13C.se.tr.qc.fq.gz	4669440.3	C13	0.083257786	California	California	Min	39.26	-120.78	3028436381	30255636	Ray	2613	721	6519	8583	29192382	11509940	0.394278891	1907
Lignin	LH005	LHO3	LHO3_C12	LHO3_12C	LHO3_12C	Lignin.LHO3_12C	Lignin.LHO3_12C	Lignin.LHO3_C12	LHO3_12C.pe.tr.qc.fq.gz	LHO3_12C.se.tr.qc.fq.gz	4669378.3	C12	0.043529193	California	California	Org	39.26	-120.78	382485477	3724031	Ray	NA	NA	NA	677	3192285	177311	0.0555436	2507
Lignin	LH005	LHO3	LHO3_C13	LHO3_13C	LHO3_13C	Lignin.LHO3_13C	Lignin.LHO3_13C	Lignin.LHO3_C13	LHO3_13C.pe.tr.qc.fq.gz	LHO3_13C.se.tr.qc.fq.gz	4669366.3	C13	0.061782751	California	California	Org	39.26	-120.78	13343012984	124785076	Ray	21224	1098	38683	38683	119009917	20685795	0.173815725	1409
Lignin	TXA037	TXAM1	TXAM1_C13	TXAM1_13C	TXAM1_13C	Lignin.TXAM1_13C	Lignin.TXAM1_13	Lignin.TXAM1_C13	TXAM1_13C.pe.tr.qc.fq.gz	TXAM1_13C.se.tr.qc.fq.gz	4669353.3	C13	0.161739288	Texas	Texas	Min	31.11	-95.15	2812208458	28223360	Ray	591	670	5433	9063	26516314	2740249	0.103342003	2407
Lignin	TXA038	TXAM2	TXAM2_C12	TXAM2_12C	TXAM2_12C	Lignin.TXAM2_12C	Lignin.TXAM2_12	Lignin.TXAM2_C12	TXAM2_12C.pe.tr.qc.fq.gz	TXAM2_12C.se.tr.qc.fq.gz	4669359.3	C12	0.067413828	Texas	Texas	Min	31.11	-95.15	94170092	918265	Ray	NA	NA	NA	NA	822266	46259	0.056257951	2726
Lignin	TXA038	TXAM2	TXAM2_C13	TXAM2_13C	TXAM2_13C	Lignin.TXAM2_13C	Lignin.TXAM2_13	Lignin.TXAM2_C13	TXAM2_13C.pe.tr.qc.fq.gz	TXAM2_13C.se.tr.qc.fq.gz	4669439.3	C13	0.234062514	Texas	Texas	Min	31.11	-95.15	10314569075	104444505	Ray	13508	751	27116	27116	97351496	18468385	0.189708281	2350
Lignin	TXA039	TXAM3	TXAM3_C12	TXAM3_12C	TXAM3_12C	Lignin.TXAM3_12C	Lignin.TXAM3_12	Lignin.TXAM3_C12	TXAM3_12C.pe.tr.qc.fq.gz	TXAM3_12C.se.tr.qc.fq.gz	4669344.3	C12	0.073476273	Texas	Texas	Min	31.11	-95.15	691220603	6836447	Ray	10	561	608	608	6739182	206324	0.030615585	2333
Lignin	TXA039	TXAM3	TXAM3_C13	TXAM3_13C	TXAM3_13C	Lignin.TXAM3_13C	Lignin.TXAM3_13	Lignin.TXAM3_C13	TXAM3_13C.pe.tr.qc.fq.gz	TXAM3_13C.se.tr.qc.fq.gz	4669436.3	C13	0.135528107	Texas	Texas	Min	31.11	-95.15	525368273	5158156	Ray	11	626	831	831	5190651	520773	0.100329034	2512
Lignin	TXA040	TXAO1	TXAO1_C13	TXAO1_13C	TXAO1_13C	Lignin.TXAO1_13C	Lignin.TXAO1_13	Lignin.TXAO1_C13	TXAO1_13C.pe.tr.qc.fq.gz	TXAO1_13C.se.tr.qc.fq.gz	4669371.3	C13	0.066289749	Texas	Texas	Org	31.11	-95.15	4771234304	44899701	Ray	18705	829	34222	36509	44899701	NA	NA	1578
Lignin	BR052	BRM2	BRM2_C12	BRM2_12C	BRM2_12C	Lignin.BRM2_12C	Lignin.BRM2_12C	Lignin.BRM2_C12	BRM2_12C.pe.tr.qc.fq.gz	BRM2_12C.se.tr.qc.fq.gz	4633649.3	C12	0.046447382	California	California	Min	36.78	-119.418	1092575136	9841064	Ray	41	1136	4488	4488	10077972	661821	0.065670057
Lignin	A8048	A8M3	A8M3_C12	A8M3_12C	A8M3_12C	Lignin.A8M3_12C	Lignin.A8M3_12C	Lignin.A8M3_C12	A8M3_12C.pe.tr.qc.fq.gz	A8M3_12C.se.tr.qc.fq.gz	4633645.3	C12	0.064268257	Ontario_BS	Ontario	Min	49.08	-89.38	993312339	9145590	Ray	1	532	532	532	9193699	526700	0.057289237
Lignin.Antibiotic	A7008	A7_Antibiotic	A7_Antibiotic_C13	A7_Antibiotic_13C	A7_Antibiotic	Lignin.Antibiotic.A7_Antibiotic	Lignin.A7_Antibiotic	Lignin.Antibiotic.A7_Antibiotic_C13	A7_Antibiotic.pe.tr.qc.fq.gz	A7_Antibiotic.se.tr.qc.fq.gz	4669443.3	C13	NA	Ontario_BS	Ontario	Min	49.07	-89.41	945601918	9295332	Ray	NA	NA	NA	NA	9295332	NA	NA	1883
Lignin.Antibiotic	A7008	A7_Control	A7_Control_C13	A7_Control_13C	A7_Control	Lignin.Antibiotic.A7_Control	Lignin.A7_Control	Lignin.Antibiotic.A7_Control_C13	A7_Control.pe.tr.qc.fq.gz	A7_Control.se.tr.qc.fq.gz	4669341.3	C13	NA	Ontario_BS	Ontario	Min	49.07	-89.41	3142473908	29987009	Ray	NA	NA	NA	NA	29987009	NA	NA	1558
Lignin.Antibiotic	A8040	A8_Antibiotic	A8_Antibiotic_C13	A8_Antibiotic_13C	A8_Antibiotic	Lignin.Antibiotic.A8_Antibiotic	Lignin.A8_Antibiotic	Lignin.Antibiotic.A8_Antibiotic_C13	A8_Antibiotic.pe.tr.qc.fq.gz	A8_Antibiotic.se.tr.qc.fq.gz	4669368.3	C13	NA	Ontario_BS	Ontario	Min	49.08	-89.38	15515980279	143214302	Ray	NA	NA	NA	NA	143214302	NA	NA	1843
Lignin.Antibiotic	A8040	A8_Control	A8_Control_C13	A8_Control_13C	A8_Control	Lignin.Antibiotic.A8_Control	Lignin.A8_Control	Lignin.Antibiotic.A8_Control_C13	A8_Control.pe.tr.qc.fq.gz	A8_Control.se.tr.qc.fq.gz	4669361.3	C13	NA	Ontario_BS	Ontario	Min	49.08	-89.38	9865694426	91954283	Ray	NA	NA	NA	NA	91954283	NA	NA	1974
Lignin.Antibiotic	A9064	BR_Antibiotic	BR_Antibiotic_C13	BR_Antibiotic_13C	BR_Antibiotic	Lignin.Antibiotic.BR_Antibiotic	Lignin.BR_Antibiotic	Lignin.Antibiotic.BR_Antibiotic_C13	BR_Antibiotic.pe.tr.qc.fq.gz	BR_Antibiotic.se.tr.qc.fq.gz	4669376.3	C13	NA	California	California	Min	36.77	-119.41	4526838728	42531515	Ray	NA	NA	NA	NA	42531515	NA	NA	1800
Lignin.Antibiotic	A9064	BR_Control	BR_Control_C13	BR_Control_13C	BR_Control	Lignin.Antibiotic.BR_Control	Lignin.BR_Control	Lignin.Antibiotic.BR_Control_C13	BR_Control.pe.tr.qc.fq.gz	BR_Control.se.tr.qc.fq.gz	4669349.3	C13	NA	California	California	Min	36.77	-119.41	15254456752	140557300	Ray	NA	NA	NA	NA	140557300	NA	NA	1710
Lignin.Antibiotic	TXA037	TXA_Antibiotic	TXA_Antibiotic_C13	TXA_Antibiotic_13C	TXA_Antibiotic	Lignin.Antibiotic.TXA_Antibiotic	Lignin.TXA_Antibiotic	Lignin.Antibiotic.TXA_Antibiotic_C13	TXA_Antibiotic.pe.tr.qc.fq.gz	TXA_Antibiotic.se.tr.qc.fq.gz	4669342.3	C13	NA	Texas	Texas	Min	31.11	-95.15	2634946346	25140904	Ray	NA	NA	NA	NA	25140904	NA	NA	1901
Lignin.Antibiotic	TXA037	TXA_Control	TXA_Control_C13	TXA_Control_13C	TXA_Control	Lignin.Antibiotic.TXA_Control	Lignin.TXA_Control	Lignin.Antibiotic.TXA_Control_C13	TXA_Control.pe.tr.qc.fq.gz	TXA_Control.se.tr.qc.fq.gz	4669370.3	C13	NA	Texas	Texas	Min	31.11	-95.15	3035673713	28771445	Ray	NA	NA	NA	NA	28771445	NA	NA	2031
Lignin.Preliminary	A8048	A8M3.Nextera	A8M3.Nextera_C12	A8M3.Nextera_12C	A8M3.Nextera_12C	Lignin.Preliminary.A8M3.Nextera.12C	Lignin.Preliminary.A8M3.Nextera.12C	Lignin.Preliminary.A8M3.Nextera_C12	A8M3.Nextera.12C.pe.tr.qc.fq.gz	A8M3.Nextera.12C.se.tr.qc.fq.gz	4633643.3	C12	NA	Ontario_BS	Ontario	Min	49.08	-89.38	2903826588	26488676	Ray	NA	NA	NA	NA	26488676	NA	NA	NA
Lignin.Preliminary	A8048	A8M3.Nextera	A8M3.Nextera_C13	A8M3.Nextera_13C	A8M3.Nextera_13C	Lignin.Preliminary.A8M3.Nextera.13C	Lignin.Preliminary.A8M3.Nextera.13C	Lignin.Preliminary.A8M3.Nextera_C13	A8M3.Nextera.13C.pe.tr.qc.fq.gz	A8M3.Nextera.13C.se.tr.qc.fq.gz	4633644.3	C13	NA	Ontario_BS	Ontario	Min	49.08	-89.38	2458410622	21727728	Ray	NA	NA	NA	NA	21727728	NA	NA	NA
Lignin.Preliminary	A8048	A8M3.XT	A8M3.XT_C12	A8M3.XT_12C	A8M3.XT_12C	Lignin.Preliminary.A8M3.XT.12C	Lignin.Preliminary.A8M3.XT.12C	Lignin.Preliminary.A8M3.XT_C12	A8M3.XT.12C.pe.tr.qc.fq.gz	A8M3.XT.12C.se.tr.qc.fq.gz	4633645.3	C12	NA	Ontario_BS	Ontario	Min	49.08	-89.38	993312339	9145590	Ray	NA	NA	NA	NA	9145590	NA	NA	NA
Lignin.Preliminary	A8048	A8M3.XT	A8M3.XT_C13	A8M3.XT_13C	A8M3.XT_13C	Lignin.Preliminary.A8M3.XT.13C	Lignin.Preliminary.A8M3.XT.13C	Lignin.Preliminary.A8M3.XT_C13	A8M3.XT.13C.pe.tr.qc.fq.gz	A8M3.XT.13C.se.tr.qc.fq.gz	4633646.3	C13	NA	Ontario_BS	Ontario	Min	49.08	-89.38	4447781667	42018133	Ray	NA	NA	NA	NA	42018133	NA	NA	NA
Lignin.Preliminary	BR052	BRM2.Nextera	BRM2.Nextera_C12	BRM2.Nextera_12C	BRM2.Nextera_12C	Lignin.Preliminary.BRM2.Nextera.12C	Lignin.Preliminary.BRM2.Nextera.12C	Lignin.Preliminary.BRM2.Nextera_C12	BRM2.Nextera.12C.pe.tr.qc.fq.gz	BRM2.Nextera.12C.se.tr.qc.fq.gz	4633647.3	C12	NA	California	California	Min	36.78	-119.418	2950295670	27288494	Ray	NA	NA	NA	NA	27288494	NA	NA	NA
Lignin.Preliminary	BR052	BRM2.Nextera	BRM2.Nextera_C13	BRM2.Nextera_13C	BRM2.Nextera_13C	Lignin.Preliminary.BRM2.Nextera.13C	Lignin.Preliminary.BRM2.Nextera.13C	Lignin.Preliminary.BRM2.Nextera_C13	BRM2.Nextera.13C.pe.tr.qc.fq.gz	BRM2.Nextera.13C.se.tr.qc.fq.gz	4633648.3	C13	NA	California	California	Min	36.78	-119.418	2896768638	25717712	Ray	NA	NA	NA	NA	25717712	NA	NA	NA
Lignin.Preliminary	BR052	BRM2.XT	BRM2.XT_C12	BRM2.XT_12C	BRM2.XT_12C	Lignin.Preliminary.BRM2.XT.12C	Lignin.Preliminary.BRM2.XT.12C	Lignin.Preliminary.BRM2.XT_C12	BRM2.XT.12C.pe.tr.qc.fq.gz	BRM2.XT.12C.se.tr.qc.fq.gz	4633649.3	C12	NA	California	California	Min	36.78	-119.418	1092575136	9841064	Ray	NA	NA	NA	NA	9841064	NA	NA	NA
Lignin.Preliminary	BR052	BRM2.XT	BRM2.XT_C13	BRM2.XT_13C	BRM2.XT_13C	Lignin.Preliminary.BRM2.XT.13C	Lignin.Preliminary.BRM2.XT.13C	Lignin.Preliminary.BRM2.XT_C13	BRM2.XT.13C.pe.tr.qc.fq.gz	BRM2.XT.13C.se.tr.qc.fq.gz	4633650.3	C13	NA	California	California	Min	36.78	-119.418	3304135030	30584798	Ray	NA	NA	NA	NA	30584798	NA	NA	NA
