# Supplementary material for: Bacterial contributions to delignification and lignocellulose degradation in forest soils with metagenomic and quantitative stable isotope probing
Source: ISME J. 2018 Sep 26;13(2):413–29. doi: 10.1038/s41396-018-0279-6 (PMC6331573; doi:10.1038/s41396-018-0279-6)
Supplement: Supplementary file 11 — Supplementary Data [file 41396_2018_279_MOESM11_ESM.zip › Wilhelm, et al. - Supplementary Data/metagenome.assembly.metrics.csv]

sampleID	label	# contigs (>= 0 bp)	# contigs (>= 1000 bp)	# contigs (>= 5000 bp)	# contigs (>= 10000 bp)	# contigs (>= 25000 bp)	# contigs (>= 50000 bp)	Total length (>= 0 bp)	Total length (>= 1000 bp)	Total length (>= 5000 bp)	Total length (>= 10000 bp)	Total length (>= 25000 bp)	Total length (>= 50000 bp)	# contigs	Largest contig	Total length	GC (%)	N50	N75	L50	L75	# N's per 100 kbp
A7025	C13	15732	15732	1422	499	102	13	43138573	43138573	16096585	9929626	3818347	771605	15732	82518	43138573	61.27	3303	1731	2785	7423	825.21
A7026_12C	C12	651	651	0	0	0	0	945554	945554	0	0	0	0	651	4950	945554	70.49	1406	1151	245	430	4568.96
A7026	C13	13362	13362	2724	1130	263	50	57205237	57205237	34587657	23527349	10462701	3346955	13362	161781	57205237	67.48	7278	2917	1728	4940	2696.79
A8055_12C	C12	5956	5956	46	7	0	0	9864496	9864496	346948	96788	0	0	5956	22444	9864496	69.24	1636	1257	2016	3748	2911.32
A8055	C13	24666	24666	4276	1294	95	8	83648886	83648886	40710338	20152810	3297762	673013	24666	147483	83648886	64.8	4828	2348	4503	10783	2813.58
A8056	C13	7587	7587	1733	812	213	44	36909762	36909762	24471997	18040976	8776347	3079993	7587	161115	36909762	67.62	9668	3526	854	2496	2650.69
A9085	C13	10067	10067	844	288	92	47	35467550	35467550	17714119	14038218	11102841	9577203	10067	1051722	35467550	61.91	4990	2097	848	3748	1631.46
A9086	C13	6836	6836	1338	490	53	2	25061967	25061967	13972454	8025849	1719643	111344	6836	56261	25061967	65.73	5985	2548	1076	2699	4845.01
BL043	C13	4413	4413	347	111	5	0	10414880	10414880	3297969	1638261	147710	0	4413	39157	10414880	63.83	2626	1505	904	2268	2986.1
BL044	C13	6288	6288	12	1	0	0	9582393	9582393	73382	12324	0	0	6288	12324	9582393	61.76	1500	1211	2322	4109	1518.5
BP515	C13	307	307	8	3	0	0	530374	530374	69586	33979	0	0	307	11607	530374	67.28	1606	1216	92	187	2022.72
BP518	C13	2568	2568	23	2	1	0	4146999	4146999	194533	56190	36540	0	2568	36540	4146999	62.19	1555	1218	859	1622	981.79
BR067	C13	12818	12818	532	103	8	1	26788350	26788350	4415568	1591041	259725	52378	12818	52378	26788350	63.79	2184	1485	3500	7258	2891.6
BR068	C13	8969	8969	723	92	0	0	20494305	20494305	5390638	1183066	0	0	8969	22017	20494305	66.78	2555	1534	2114	4770	2878.41
DC575_12C	C12	910	910	29	4	0	0	1782229	1782229	215769	48463	0	0	910	15761	1782229	70.67	2049	1401	263	529	1763.8
DC575	C13	11612	11612	775	180	14	2	26670579	26670579	6707970	2772256	491857	114303	11612	62194	26670579	64.86	2536	1520	2706	6156	878.52
DC578_12C	C12	318	318	0	0	0	0	429131	429131	0	0	0	0	318	3044	429131	70.55	1313	1125	128	217	4082.2
DC578	C13	22663	22663	2828	1144	331	89	77184675	77184675	39045322	27594463	15135832	6877649	22663	208658	77184675	63.06	5103	2092	2739	8941	1268.77
JE121_12C	C12	2551	2551	333	51	1	0	7553217	7553217	2493355	657244	41363	0	2551	41363	7553217	72.73	3678	2174	634	1298	4701.52
JE121	C13	15982	15982	2357	995	287	91	60133318	60133318	34129340	24721269	13931605	7285428	15982	249163	60133318	63.3	6681	2327	1653	5682	1285.03
JE122_12C	C12	4207	4207	209	32	1	0	9185073	9185073	1610244	419970	31073	0	4207	31073	9185073	69.98	2398	1531	1118	2338	1201.6
JE122	C13	5230	5230	1278	592	248	140	39273358	39273358	31405468	26589543	21491325	17858157	5230	617630	39273358	65.93	35024	6770	185	942	2137.56
JS079	C13	4727	4727	139	26	4	1	9217504	9217504	1191697	449796	143550	50271	4727	50271	9217504	64.4	1999	1397	1350	2745	3156.29
JS080	C13	8712	8712	2584	1172	281	59	48332452	48332452	34754057	24933073	11500519	3998165	8712	153189	48332452	67.81	10584	4424	1098	2903	2494.01
JW013	C13	24445	24445	3067	927	96	26	75085255	75085255	33692509	18930027	7157769	4929587	24445	508732	75085255	54.67	4225	1934	3907	10680	516.13
JW014	C13	11512	11512	1211	302	41	4	31813317	31813317	11433119	5280395	1424966	272319	11512	93362	31813317	66.38	3366	1836	2312	5587	2843.11
LH019_12C	C12	24	24	0	0	0	0	32043	32043	0	0	0	0	24	2350	32043	63.74	1232	1110	10	17	159.16
LH019	C13	2806	2806	79	6	0	0	5160004	5160004	541818	79341	0	0	2806	20365	5160004	64.51	1845	1332	849	1684	4102.3
LH020_12C	C12	2545	2545	337	50	1	0	7540250	7540250	2509797	626273	32919	0	2545	32919	7540250	72.74	3689	2181	632	1295	4700.79
LH020	C13	4395	4395	777	455	141	17	19059184	19059184	12459255	10218103	5254025	1040297	4395	77825	19059184	67.86	11632	2812	392	1279	1491.66
OC455	C13	7472	7472	221	34	0	0	13666684	13666684	1691955	464866	0	0	7472	22210	13666684	59.21	1800	1314	2230	4471	2456.51
OC458	C13	11319	11319	1412	583	222	111	42990450	42990450	24360469	18695124	13226709	9314070	11319	212112	42990450	64.68	7013	2361	923	3801	2959.45
TXA37_12C	C12	11621	11621	773	180	14	2	26665598	26665598	6702245	2783479	491857	114303	11621	62194	26665598	64.86	2534	1515	2708	6162	878.13
TXA40_12C	C12	433	433	2	2	2	0	641819	641819	81848	81848	81848	0	433	42141	641819	51.09	1305	1110	147	281	900.88
TXA40	C13	29548	29548	4424	1071	115	28	95914910	95914910	41824867	19070641	5728907	2805590	29548	425193	95914910	59.93	4262	2254	5756	13574	1006.01
TXB82	C13	7349	7349	246	61	5	0	14396227	14396227	2241368	980009	161067	0	7349	40825	14396227	63.17	1965	1373	2031	4259	1576.94
TXC148	C13	9996	9996	1110	421	128	30	31659900	31659900	14411437	9716239	5269759	1897364	9996	113173	31659900	61.83	4319	1964	1416	4214	1016.98
A7_Antibiotic	C13	361	361	289	231	112	38	8393889	8393889	8183310	7769511	5761059	3157343	361	239404	8393889	66.94	38270	21356	63	136	80.17
A7_Control	C13	3853	3853	88	6	0	0	7193384	7193384	584123	65413	0	0	3853	12295	7193384	66.89	1885	1408	1209	2318	5030.89
A7M1_13C	C13	7563	7563	1408	491	80	15	28627916	28627916	15531757	9142595	3280738	1063541	7563	107372	28627916	67.82	5676	2660	1180	3054	4358.66
A7M2_13C	C13	12995	12995	1256	252	5	0	33593060	33593060	10220435	3526675	156806	0	12995	36439	33593060	65.75	3087	1776	2958	6609	4484.85
A7M3_12C	C12	115	115	12	0	0	0	266118	266118	72893	0	0	0	115	8266	266118	60.71	2705	1586	30	63	2404.57
A7M3_13C	C13	1746	1746	6	0	0	0	2892090	2892090	42108	0	0	0	1746	8667	2892090	68.58	1670	1267	599	1103	4589.76
A7O1_13C	C13	1763	1763	198	28	0	0	4834580	4834580	1505401	347699	0	0	1763	17931	4834580	67.46	3358	1956	425	902	6226.87
A7O2_12C	C12	4	4	0	0	0	0	6039	6039	0	0	0	0	4	2268	6039	45.31	1417	1352	2	3	0
A7O2_13C	C13	8322	8322	901	218	7	0	22034006	22034006	7721981	3104873	200249	0	8322	39506	22034006	61.37	3222	1769	1736	4120	7192.8
A8_Antibiotic	C13	7570	7570	748	156	11	1	19619415	19619415	6311930	2355200	360661	63169	7570	63169	19619415	60.65	3115	1735	1652	3808	5218.32
A8_Control	C13	4675	4675	31	3	2	1	8001482	8001482	249710	90970	80805	54196	4675	54196	8001482	66.69	1701	1307	1582	2932	5308.17
A8M1_12C	C12	17	17	0	0	0	0	19664	19664	0	0	0	0	17	1574	19664	48.7	1151	1023	8	13	0
A8M2_13C	C13	59	59	0	0	0	0	71983	71983	0	0	0	0	59	2616	71983	68.4	1134	1066	26	42	3670.31
A8M3_13C	C13	19412	19412	2025	572	115	17	55806596	55806596	20671634	10914102	4356917	1085002	19412	123440	55806596	65.28	3446	1924	3787	9314	4667.46
A8O2_12C	C12	3382	3382	403	182	60	17	11549194	11549194	6090913	4596689	2795774	1272556	3382	137573	11549194	44.49	5679	2118	344	1233	3755.64
A8O2_13C	C13	3617	3617	80	9	0	0	6581650	6581650	559085	109092	0	0	3617	15598	6581650	58.37	1899	1295	1098	2152	4105.9
A8O3_12C	C12	44	44	1	0	0	0	78892	78892	5084	0	0	0	44	5084	78892	50.92	1910	1318	15	27	1020.38
A9M1_12C	C12	2	2	0	0	0	0	4768	4768	0	0	0	0	2	2588	4768	36.28	2588	2180	1	2	0
A9M1_13C	C13	2	2	0	0	0	0	2806	2806	0	0	0	0	2	1513	2806	67.46	1513	1293	1	2	0
A9M2_13C	C13	5975	5975	660	219	37	4	17521782	17521782	6944173	4019384	1286181	245239	5975	69268	17521782	65.63	3682	2017	1087	2734	5170.8
A9M3_13C	C13	44	44	0	0	0	0	54766	54766	0	0	0	0	44	1881	54766	66.08	1246	1105	20	31	3239.24
A9O2_13C	C13	668	668	11	7	0	0	1114660	1114660	139589	115083	0	0	668	20568	1114660	61.39	1537	1230	214	415	3926.85
BLM1_13C	C13	4483	4483	199	23	2	0	9183213	9183213	1505574	343939	71757	0	4483	39233	9183213	64.36	2136	1436	1223	2519	5616.93
BLM2_12C	C12	4	4	0	0	0	0	5640	5640	0	0	0	0	4	1785	5640	60.69	1335	1308	2	3	0
BLM2_13C	C13	2538	2538	6	0	0	0	3704682	3704682	34950	0	0	0	2538	8172	3704682	64.06	1416	1178	960	1682	4527.27
BLM3_13C	C13	5276	5276	42	0	0	0	8758320	8758320	254096	0	0	0	5276	9479	8758320	65.27	1647	1247	1770	3307	4927.49
BLO1_13C	C13	767	767	3	2	1	0	1141382	1141382	60755	54519	37078	0	767	37078	1141382	58.14	1407	1177	280	503	3581.97
BLO3_12C	C12	5	5	0	0	0	0	5695	5695	0	0	0	0	5	1358	5695	38.35	1092	1071	3	4	737.49
BR_Antibiotic	C13	4616	4616	696	265	28	3	15144226	15144226	7378938	4421606	949096	172155	4616	64391	15144226	64.78	4831	2174	736	1950	4702.14
BR_Control	C13	428	428	5	2	0	0	626018	626018	48907	26914	0	0	428	15718	626018	60.09	1315	1125	151	280	5234.83
BRM1_12C	C12	85	85	1	0	0	0	146506	146506	6014	0	0	0	85	6014	146506	47.96	1788	1231	28	52	2223.12
BRM1_13C	C13	898	898	1	0	0	0	1294391	1294391	5006	0	0	0	898	5006	1294391	68.49	1391	1158	342	598	3990.22
BRM2_12C	C12	15	15	0	0	0	0	25343	25343	0	0	0	0	15	4488	25343	56.17	1672	1196	5	10	0
BRM2_13C	C13	22011	22011	4167	1187	108	6	78849660	78849660	39229807	18833037	3614393	375201	22011	71051	78849660	65.17	4966	2559	4207	9771	6036.82
BRM3_13C	C13	4500	4500	437	81	1	0	11615711	11615711	3421331	1071853	30759	0	4500	30759	11615711	65.79	3047	1766	1057	2332	6049.02
BRO1_13C	C13	6443	6443	507	69	1	0	15855159	15855159	3827087	922048	27406	0	6443	27406	15855159	65.49	2842	1723	1619	3435	5649.73
BRO2_13C	C13	8456	8456	694	132	6	0	21014057	21014057	5717782	1955585	200531	0	8456	40580	21014057	65.51	2814	1679	2012	4464	6718.11
BRO3_13C	C13	5396	5396	1073	352	46	3	20605638	20605638	11037588	6077726	1612725	163600	5396	55413	20605638	57.01	5557	2737	934	2273	6025.66
LHM1_12C	C12	2	2	0	0	0	0	2999	2999	0	0	0	0	2	1563	2999	66.42	1563	1436	1	2	0
LHM1_13C	C13	219	219	0	0	0	0	277127	277127	0	0	0	0	219	2553	277127	64.88	1237	1092	93	153	4477.01
LHM2_13C	C13	7583	7583	61	7	0	0	12923723	12923723	427552	100091	0	0	7583	18268	12923723	65.61	1698	1299	2541	4744	4837.24
LHM3_13C	C13	568	568	1	0	0	0	820596	820596	8583	0	0	0	568	8583	820596	68.12	1409	1156	216	378	4725.22
LHO3_13C	C13	5426	5426	639	197	9	0	15247433	15247433	5996399	2935442	282775	0	5426	38683	15247433	60.07	3593	1832	1026	2567	3633.29
TXA_Antibiotic	C13	6643	6643	1334	593	153	30	28883865	28883865	18228443	13084765	6281985	2113076	6643	145972	28883865	66.22	8472	3027	741	2234	4428.04
TXA_Control	C13	972	972	30	4	1	1	1773205	1773205	274024	104829	69647	69647	972	69647	1773205	64.81	1842	1247	276	571	3535.86
TXAM1_13C	C13	79	79	1	0	0	0	136802	136802	9063	0	0	0	79	9063	136802	57.73	1700	1187	24	48	2699.52
TXAM2_13C	C13	3172	3172	13	3	1	0	4966998	4966998	120081	57757	27116	0	3172	27116	4966998	64.11	1522	1236	1148	2058	5384.42
TXAO1_13C	C13	4158	4158	169	17	1	0	8378852	8378852	1254763	244054	36509	0	4158	36509	8378852	67.07	2049	1471	1186	2410	5823.11
