# Supplementary material for: Bacterial contributions to delignification and lignocellulose degradation in forest soils with metagenomic and quantitative stable isotope probing
Source: ISME J. 2018 Sep 26;13(2):413–29. doi: 10.1038/s41396-018-0279-6 (PMC6331573; doi:10.1038/s41396-018-0279-6)
Supplement: Supplementary file 11 — Supplementary Data [file 41396_2018_279_MOESM11_ESM.zip › Wilhelm, et al. - Supplementary Data/PLFA.delta.csv]

	SampleName	Substrate	Ecozone	Horizon	Site	value
1	BP515	Cellulose	BC	Org	BP	8355.67393324736
2	DC575	Cellulose	BC	Org	DC	8978.72398661538
3	OC455	Cellulose	BC	Org	OC	6784.52794871411
4	BL043	Cellulose	California	Org	BL	1098.00926333534
5	BL045	Cellulose	California	Org	BL	1633.08568410743
6	BL047	Cellulose	California	Org	BL	1168.57514856182
7	BR067	Cellulose	California	Org	BR	2730.58682959185
8	BR069	Cellulose	California	Org	BR	2426.57180038167
9	BR071	Cellulose	California	Org	BR	4911.07821073024
10	LH019	Cellulose	California	Org	LH	580.12968752009
11	LH021	Cellulose	California	Org	LH	1169.50609072057
12	LH023	Cellulose	California	Org	LH	770.203375740419
13	A7	Cellulose	Ontario_BS	Org	A7	821.830884253463
14	A8	Cellulose	Ontario_BS	Org	A8	1949.60835134836
15	A9	Cellulose	Ontario_BS	Org	A9	1528.43018296354
16	JE	Cellulose	Ontario_JP	Org	JE	3721.06819099689
17	JS	Cellulose	Ontario_JP	Org	JS	2701.94381382352
18	JW	Cellulose	Ontario_JP	Org	JW	3137.57215489189
19	TXA	Cellulose	Texas	Org	TXA	1401.10488414462
20	TXB	Cellulose	Texas	Org	TXB	1859.11599455345
21	TXC	Cellulose	Texas	Org	TXC	2102.50669738628
22	BP518	Cellulose	BC	Min	BP	5351.16849099127
23	DC578	Cellulose	BC	Min	DC	3613.16927728678
24	OC458	Cellulose	BC	Min	OC	6988.3032859506
25	BL044	Cellulose	California	Min	BL	3374.99283204597
26	BL046	Cellulose	California	Min	BL	3981.11325669385
27	BL048	Cellulose	California	Min	BL	8601.97293819989
28	BR068	Cellulose	California	Min	BR	12145.6712450202
29	BR070	Cellulose	California	Min	BR	5605.5460629366
30	BR072	Cellulose	California	Min	BR	6843.04589890941
31	LH020	Cellulose	California	Min	LH	17943.6021159507
32	LH022	Cellulose	California	Min	LH	10239.4848645896
33	LH024	Cellulose	California	Min	LH	6899.35379832617
34	A7	Cellulose	Ontario_BS	Min	A7	3931.92194564358
35	A8	Cellulose	Ontario_BS	Min	A8	3954.33805498686
36	A9	Cellulose	Ontario_BS	Min	A9	7088.56185617392
37	JE	Cellulose	Ontario_JP	Min	JE	4287.95836551748
38	JS	Cellulose	Ontario_JP	Min	JS	3912.6525135877
39	JW	Cellulose	Ontario_JP	Min	JW	6587.6801858184
40	TXA	Cellulose	Texas	Min	TXA	14464.926139272
41	TXB	Cellulose	Texas	Min	TXB	22928.7087264274
42	TXC	Cellulose	Texas	Min	TXC	28296.1640600116
43	BLO1	Lignin	California	Org	BL	403.60919574255
44	BLO2	Lignin	California	Org	BL	431.48836072127
45	BLO3	Lignin	California	Org	BL	484.208904979398
46	BRO1	Lignin	California	Org	BR	889.971599128979
47	BRO2	Lignin	California	Org	BR	895.75770121111
48	BRO3	Lignin	California	Org	BR	753.738074019355
49	LHO1	Lignin	California	Org	LH	911.048979813319
50	LHO2	Lignin	California	Org	LH	1240.64883963014
51	LHO3	Lignin	California	Org	LH	704.484512307946
52	A7O1	Lignin	Ontario_BS	Org	A7	1224.82644223074
53	A7O2	Lignin	Ontario_BS	Org	A7	988.764259030885
54	A7O3	Lignin	Ontario_BS	Org	A7	1270.30965031901
55	A8O1	Lignin	Ontario_BS	Org	A8	1237.99008359985
56	A8O2	Lignin	Ontario_BS	Org	A8	1089.98411740662
57	A8O3	Lignin	Ontario_BS	Org	A8	1107.40587394754
58	A9O1	Lignin	Ontario_BS	Org	A9	861.521505423988
59	A9O2	Lignin	Ontario_BS	Org	A9	1037.58714323
60	A9O3	Lignin	Ontario_BS	Org	A9	1079.95041870767
61	TXAO1	Lignin	Texas	Org	TXA	823.365126448333
62	TXAO2	Lignin	Texas	Org	TXA	904.28854955896
63	TXAO3	Lignin	Texas	Org	TXA	965.500359233336
64	BLM1	Lignin	California	Min	BL	1762.34321758463
65	BLM2	Lignin	California	Min	BL	1478.97027554862
66	BLM3	Lignin	California	Min	BL	1031.44317217838
67	BR_Antibiotic	Lignin	California	Min	BR	174.193970561809
68	BR_Uninhibited	Lignin	California	Min	BR	743.623942805364
69	BRM1	Lignin	California	Min	BR	1452.92702722295
70	BRM2	Lignin	California	Min	BR	1732.31220208695
71	BRM3	Lignin	California	Min	BR	1397.2293581967
72	LHM1	Lignin	California	Min	LH	1395.62648145612
73	LHM2	Lignin	California	Min	LH	2303.5623802823
74	LHM3	Lignin	California	Min	LH	1503.13071299245
75	A7_Antibiotic	Lignin	Ontario_BS	Min	A7	638.520553356202
76	A7_Uninhibited	Lignin	Ontario_BS	Min	A7	2279.00054981183
77	A7M1	Lignin	Ontario_BS	Min	A7	5636.80216118697
78	A7M2	Lignin	Ontario_BS	Min	A7	3222.70564721372
79	A7M3	Lignin	Ontario_BS	Min	A7	4158.68677506386
80	A8_Antibiotic	Lignin	Ontario_BS	Min	A8	428.050957371583
81	A8_Uninhibited	Lignin	Ontario_BS	Min	A8	1410.28474349373
82	A8M1	Lignin	Ontario_BS	Min	A8	2868.60383296575
83	A8M2	Lignin	Ontario_BS	Min	A8	4000.40617526314
84	A8M3	Lignin	Ontario_BS	Min	A8	4831.56324823618
85	A9M1	Lignin	Ontario_BS	Min	A9	4162.83273889767
86	A9M2	Lignin	Ontario_BS	Min	A9	5560.01098498608
87	A9M3	Lignin	Ontario_BS	Min	A9	4192.41669645917
88	TXA_Antibiotic	Lignin	Texas	Min	TXA	1283.08876601961
89	TXA_Uninhibited	Lignin	Texas	Min	TXA	3993.66073265422
90	TXAM1	Lignin	Texas	Min	TXA	6086.39479027458
91	TXAM2	Lignin	Texas	Min	TXA	4137.03093726184
92	TXAM3	Lignin	Texas	Min	TXA	4426.25167865658
93	BP485	Hemicellulose	BC	Org	BP	4578.59226362136
94	BP486	Hemicellulose	BC	Org	BP	4035.74342121322
95	BP487	Hemicellulose	BC	Org	BP	3573.80314085326
96	BP515	Hemicellulose	BC	Org	BP	2795.22857102706
97	BP516	Hemicellulose	BC	Org	BP	3628.73609624266
98	BP517	Hemicellulose	BC	Org	BP	2888.99253312551
99	DC527	Hemicellulose	BC	Org	DC	8443.07956310083
100	DC528	Hemicellulose	BC	Org	DC	4848.45539373251
101	DC529	Hemicellulose	BC	Org	DC	4624.35803547182
102	DC545	Hemicellulose	BC	Org	DC	4399.45022932691
103	DC546	Hemicellulose	BC	Org	DC	4094.74694056721
104	DC547	Hemicellulose	BC	Org	DC	4186.87159545203
105	DC575	Hemicellulose	BC	Org	DC	2462.02713653655
106	DC576	Hemicellulose	BC	Org	DC	3917.96329162392
107	DC577	Hemicellulose	BC	Org	DC	3064.32773931197
108	OC407	Hemicellulose	BC	Org	OC	10808.0719559086
109	OC408	Hemicellulose	BC	Org	OC	5273.4534504805
110	OC409	Hemicellulose	BC	Org	OC	7553.81129151205
111	OC425	Hemicellulose	BC	Org	OC	-18.3994995905042
112	OC426	Hemicellulose	BC	Org	OC	-8.55206018162946
113	OC456	Hemicellulose	BC	Org	OC	-16.0392146254871
114	OC457	Hemicellulose	BC	Org	OC	413.930156434359
115	BR049	Hemicellulose	California	Org	BR	3520.64972298869
116	BR051	Hemicellulose	California	Org	BR	3143.15487089033
117	BR053	Hemicellulose	California	Org	BR	3426.42653239565
118	BR055	Hemicellulose	California	Org	BR	5677.57794810141
119	BR057	Hemicellulose	California	Org	BR	3613.00593747507
120	BR059	Hemicellulose	California	Org	BR	2968.5198796553
121	BR061	Hemicellulose	California	Org	BR	3606.91633067512
122	BR063	Hemicellulose	California	Org	BR	3693.69900618632
123	BR065	Hemicellulose	California	Org	BR	2444.57950067127
124	BR067	Hemicellulose	California	Org	BR	1767.59884911625
125	BR069	Hemicellulose	California	Org	BR	5473.17173934732
126	BR071	Hemicellulose	California	Org	BR	4418.59700460068
127	LH1	Hemicellulose	California	Org	LH	1951.09885717841
128	LH11	Hemicellulose	California	Org	LH	446.478661935694
129	LH13	Hemicellulose	California	Org	LH	1961.58510290376
130	LH17	Hemicellulose	California	Org	LH	454.145503997946
131	LH19	Hemicellulose	California	Org	LH	713.599278657189
132	LH21	Hemicellulose	California	Org	LH	1753.01693896363
133	LH23	Hemicellulose	California	Org	LH	1005.41566570654
134	LH3	Hemicellulose	California	Org	LH	1919.47890056356
135	LH5	Hemicellulose	California	Org	LH	1186.30605792157
136	LH7	Hemicellulose	California	Org	LH	935.183286645409
137	LH9	Hemicellulose	California	Org	LH	1424.58859516421
138	BP482	Hemicellulose	BC	Min	BP	4711.19668024765
139	BP483	Hemicellulose	BC	Min	BP	4824.32917802616
140	BP484	Hemicellulose	BC	Min	BP	1960.02177120594
141	BP488	Hemicellulose	BC	Min	BP	3943.49418933323
142	BP489	Hemicellulose	BC	Min	BP	3813.89225419218
143	BP490	Hemicellulose	BC	Min	BP	3836.77831615357
144	BP506	Hemicellulose	BC	Min	BP	5610.66033240743
145	BP507	Hemicellulose	BC	Min	BP	3273.07532541931
146	BP508	Hemicellulose	BC	Min	BP	4335.95800469208
147	BP518	Hemicellulose	BC	Min	BP	3477.64965655362
148	BP519	Hemicellulose	BC	Min	BP	2814.06869647867
149	BP520	Hemicellulose	BC	Min	BP	2604.03483959464
150	DC524	Hemicellulose	BC	Min	DC	3193.54891553688
151	DC525	Hemicellulose	BC	Min	DC	1488.28123178828
152	DC526	Hemicellulose	BC	Min	DC	2783.02824379348
153	DC530	Hemicellulose	BC	Min	DC	2427.66267016948
154	DC531	Hemicellulose	BC	Min	DC	1744.41489935266
155	DC532	Hemicellulose	BC	Min	DC	1756.94890822998
156	DC548	Hemicellulose	BC	Min	DC	1257.0529034238
157	DC549	Hemicellulose	BC	Min	DC	1089.83600807438
158	DC550	Hemicellulose	BC	Min	DC	1652.59302595324
159	DC578	Hemicellulose	BC	Min	DC	1556.47778590939
160	DC579	Hemicellulose	BC	Min	DC	4661.13134538861
161	DC580	Hemicellulose	BC	Min	DC	883.801836419336
162	OC404	Hemicellulose	BC	Min	OC	5804.90530393126
163	OC405	Hemicellulose	BC	Min	OC	3481.98911768615
164	OC406	Hemicellulose	BC	Min	OC	4188.14367110652
165	OC410	Hemicellulose	BC	Min	OC	6280.07470593356
166	OC411	Hemicellulose	BC	Min	OC	3393.22321841281
167	OC412	Hemicellulose	BC	Min	OC	-10.6794884454292
168	OC428	Hemicellulose	BC	Min	OC	5401.54478287035
169	OC429	Hemicellulose	BC	Min	OC	-17.4139399882061
170	OC430	Hemicellulose	BC	Min	OC	-17.9722347843233
171	OC435	Hemicellulose	BC	Min	OC	-15.1327976632322
172	OC458	Hemicellulose	BC	Min	OC	2454.05500340598
173	OC459	Hemicellulose	BC	Min	OC	584.686144150047
174	OC460	Hemicellulose	BC	Min	OC	3210.41844363754
175	OC479	Hemicellulose	BC	Min	OC	3570.81583432789
176	OC480	Hemicellulose	BC	Min	OC	3808.38949683143
177	OC481	Hemicellulose	BC	Min	OC	3103.63563774834
178	BR050	Hemicellulose	California	Min	BR	2685.09529136715
179	BR052	Hemicellulose	California	Min	BR	2423.62952623163
180	BR054	Hemicellulose	California	Min	BR	2463.39794713993
181	BR056	Hemicellulose	California	Min	BR	4192.39547887865
182	BR058	Hemicellulose	California	Min	BR	3594.17946675929
183	BR060	Hemicellulose	California	Min	BR	2652.08195991533
184	BR062	Hemicellulose	California	Min	BR	1305.32441030685
185	BR064	Hemicellulose	California	Min	BR	2449.61497657601
186	BR066	Hemicellulose	California	Min	BR	1268.88514767575
187	BR068	Hemicellulose	California	Min	BR	3354.13913524357
188	BR070	Hemicellulose	California	Min	BR	4595.74151348108
189	BR072	Hemicellulose	California	Min	BR	3642.80974084174
190	LH10	Hemicellulose	California	Min	LH	982.322176639042
191	LH12	Hemicellulose	California	Min	LH	1747.54279635589
192	LH14	Hemicellulose	California	Min	LH	1808.50036532623
193	LH16	Hemicellulose	California	Min	LH	1371.39183054081
194	LH18	Hemicellulose	California	Min	LH	1328.93053975503
195	LH2	Hemicellulose	California	Min	LH	1821.75038899894
196	LH20	Hemicellulose	California	Min	LH	2876.23263812451
197	LH22	Hemicellulose	California	Min	LH	1372.38596553655
198	LH24	Hemicellulose	California	Min	LH	1754.18098777795
199	LH4	Hemicellulose	California	Min	LH	1553.34432130496
200	LH6	Hemicellulose	California	Min	LH	1201.51372918785
201	LH8	Hemicellulose	California	Min	LH	2788.94549284008
202	Control	Lignin	Control	Min	NA	-7.34475474916285
203	Control	Lignin	Control	Org	NA	-24.2061417170292
204	Control	Cellulose	Control	Min	NA	-7.34475474916285
205	Control	Cellulose	Control	Org	NA	-24.2061417170292
206	Control	Hemicellulose	Control	Min	NA	-6.85292571867213
207	Control	Hemicellulose	Control	Org	NA	-6.85292571867213
