# Supplementary material for: Bacterial contributions to delignification and lignocellulose degradation in forest soils with metagenomic and quantitative stable isotope probing
Source: ISME J. 2018 Sep 26;13(2):413–29. doi: 10.1038/s41396-018-0279-6 (PMC6331573; doi:10.1038/s41396-018-0279-6)
Supplement: Supplementary file 11 — Supplementary Data [file 41396_2018_279_MOESM11_ESM.zip › Wilhelm, et al. - Supplementary Data/PLFA.FB.ratios.csv]

	SampleName	Substrate	Horizon	Ecozone	Site	Measure	FB_Ratio
1	A7	Cellulose	Org	Ontario_BS	A7	TotalC	1.19222290077777
2	A8	Cellulose	Org	Ontario_BS	A8	TotalC	0.483341259588009
3	A9	Cellulose	Org	Ontario_BS	A9	TotalC	0.574530439151677
4	BL043	Cellulose	Org	California	BL	TotalC	0.483947846998053
5	BL045	Cellulose	Org	California	BL	TotalC	0.457272479514728
6	BL047	Cellulose	Org	California	BL	TotalC	0.530779108452689
7	BP515	Cellulose	Org	BC	BP	TotalC	0.398429265908592
8	BR067	Cellulose	Org	California	BR	TotalC	0.504943492082046
9	BR069	Cellulose	Org	California	BR	TotalC	0.361426551400312
10	BR071	Cellulose	Org	California	BR	TotalC	0.391117741162088
11	DC575	Cellulose	Org	BC	DC	TotalC	0.365268470716258
12	JE	Cellulose	Org	Ontario_JP	JE	TotalC	0.634460547805999
13	JS	Cellulose	Org	Ontario_JP	JS	TotalC	0.764836466367324
14	JW	Cellulose	Org	Ontario_JP	JW	TotalC	0.420113110279554
15	LH019	Cellulose	Org	California	LH	TotalC	0.789120310359206
16	LH021	Cellulose	Org	California	LH	TotalC	1.027670121103
17	LH023	Cellulose	Org	California	LH	TotalC	1.151023279946
18	OC455	Cellulose	Org	BC	OC	TotalC	0.440274999125539
19	TXA	Cellulose	Org	Texas	TXA	TotalC	0.348619485905094
20	TXB	Cellulose	Org	Texas	TXB	TotalC	0.328794453244647
21	TXC	Cellulose	Org	Texas	TXC	TotalC	0.330937557634558
22	A7	Cellulose	Org	Ontario_BS	A7	umols13C_per_drywt	1.38933739077588
23	A8	Cellulose	Org	Ontario_BS	A8	umols13C_per_drywt	0.794950058839726
24	A9	Cellulose	Org	Ontario_BS	A9	umols13C_per_drywt	1.13340460965783
25	BL043	Cellulose	Org	California	BL	umols13C_per_drywt	0.706234072887385
26	BL045	Cellulose	Org	California	BL	umols13C_per_drywt	0.671938987787331
27	BL047	Cellulose	Org	California	BL	umols13C_per_drywt	0.808422287136507
28	BP515	Cellulose	Org	BC	BP	umols13C_per_drywt	0.35702196138152
29	BR067	Cellulose	Org	California	BR	umols13C_per_drywt	0.584146138004042
30	BR069	Cellulose	Org	California	BR	umols13C_per_drywt	0.388823881288966
31	BR071	Cellulose	Org	California	BR	umols13C_per_drywt	0.940428219209424
32	DC575	Cellulose	Org	BC	DC	umols13C_per_drywt	0.163206565042092
33	JE	Cellulose	Org	Ontario_JP	JE	umols13C_per_drywt	0.543095228176678
34	JS	Cellulose	Org	Ontario_JP	JS	umols13C_per_drywt	1.33196235448765
35	JW	Cellulose	Org	Ontario_JP	JW	umols13C_per_drywt	0.461692458996083
36	LH019	Cellulose	Org	California	LH	umols13C_per_drywt	0.912853815530868
37	LH021	Cellulose	Org	California	LH	umols13C_per_drywt	0.933140601454498
38	LH023	Cellulose	Org	California	LH	umols13C_per_drywt	1.06442766269205
39	OC455	Cellulose	Org	BC	OC	umols13C_per_drywt	1.39104759880615
40	TXA	Cellulose	Org	Texas	TXA	umols13C_per_drywt	0.269758085572965
41	TXB	Cellulose	Org	Texas	TXB	umols13C_per_drywt	0.262262315487635
42	TXC	Cellulose	Org	Texas	TXC	umols13C_per_drywt	0.271590441847689
43	A7	Cellulose	Org	Ontario_BS	A7	umols12C_per_drywt	1.18828301872696
44	A8	Cellulose	Org	Ontario_BS	A8	umols12C_per_drywt	0.474446446441913
45	A9	Cellulose	Org	Ontario_BS	A9	umols12C_per_drywt	0.561953929222837
46	BL043	Cellulose	Org	California	BL	umols12C_per_drywt	0.479011918143678
47	BL045	Cellulose	Org	California	BL	umols12C_per_drywt	0.451040281066688
48	BL047	Cellulose	Org	California	BL	umols12C_per_drywt	0.524468975831883
49	BP515	Cellulose	Org	BC	BP	umols12C_per_drywt	0.403326918153137
50	BR067	Cellulose	Org	California	BR	umols12C_per_drywt	0.501626809983752
51	BR069	Cellulose	Org	California	BR	umols12C_per_drywt	0.360248269711808
52	BR071	Cellulose	Org	California	BR	umols12C_per_drywt	0.361202439495565
53	DC575	Cellulose	Org	BC	DC	umols12C_per_drywt	0.393407251649216
54	JE	Cellulose	Org	Ontario_JP	JE	umols12C_per_drywt	0.639542594970117
55	JS	Cellulose	Org	Ontario_JP	JS	umols12C_per_drywt	0.74551594387288
56	JW	Cellulose	Org	Ontario_JP	JW	umols12C_per_drywt	0.418224690576809
57	LH019	Cellulose	Org	California	LH	umols12C_per_drywt	0.786919809542963
58	LH021	Cellulose	Org	California	LH	umols12C_per_drywt	1.03021613295512
59	LH023	Cellulose	Org	California	LH	umols12C_per_drywt	1.15293617225963
60	OC455	Cellulose	Org	BC	OC	umols12C_per_drywt	0.38443273975493
61	TXA	Cellulose	Org	Texas	TXA	umols12C_per_drywt	0.350865604313407
62	TXB	Cellulose	Org	Texas	TXB	umols12C_per_drywt	0.331005192088063
63	TXC	Cellulose	Org	Texas	TXC	umols12C_per_drywt	0.333087971157292
64	A7	Cellulose	Min	Ontario_BS	A7	TotalC	0.2841429281297
65	A8	Cellulose	Min	Ontario_BS	A8	TotalC	0.283765610495252
66	A9	Cellulose	Min	Ontario_BS	A9	TotalC	0.166224681873349
67	BL044	Cellulose	Min	California	BL	TotalC	0.331735633835934
68	BL046	Cellulose	Min	California	BL	TotalC	0.424137531131473
69	BL048	Cellulose	Min	California	BL	TotalC	0.606072819113639
70	BP518	Cellulose	Min	BC	BP	TotalC	0.308093098610147
71	BR068	Cellulose	Min	California	BR	TotalC	0.319863959284042
72	BR070	Cellulose	Min	California	BR	TotalC	0.173404982142027
73	BR072	Cellulose	Min	California	BR	TotalC	0.335547563630904
74	DC578	Cellulose	Min	BC	DC	TotalC	0.264705351239336
75	JE	Cellulose	Min	Ontario_JP	JE	TotalC	0.380942505927016
76	JS	Cellulose	Min	Ontario_JP	JS	TotalC	0.428551300190343
77	JW	Cellulose	Min	Ontario_JP	JW	TotalC	0.314880766821467
78	LH020	Cellulose	Min	California	LH	TotalC	0.273978205410458
79	LH022	Cellulose	Min	California	LH	TotalC	0.311505550021842
80	LH024	Cellulose	Min	California	LH	TotalC	0.342493050951978
81	OC458	Cellulose	Min	BC	OC	TotalC	0.314113294615096
82	TXA	Cellulose	Min	Texas	TXA	TotalC	0.216668181701455
83	TXB	Cellulose	Min	Texas	TXB	TotalC	0.357034018583123
84	TXC	Cellulose	Min	Texas	TXC	TotalC	0.327384275837559
85	A7	Cellulose	Min	Ontario_BS	A7	umols13C_per_drywt	0.234178897278046
86	A8	Cellulose	Min	Ontario_BS	A8	umols13C_per_drywt	0.294009675200922
87	A9	Cellulose	Min	Ontario_BS	A9	umols13C_per_drywt	0.242518200132854
88	BL044	Cellulose	Min	California	BL	umols13C_per_drywt	0.452648764883125
89	BL046	Cellulose	Min	California	BL	umols13C_per_drywt	0.30167808587398
90	BL048	Cellulose	Min	California	BL	umols13C_per_drywt	1.59977799568579
91	BP518	Cellulose	Min	BC	BP	umols13C_per_drywt	0.193077748193308
92	BR068	Cellulose	Min	California	BR	umols13C_per_drywt	0.924829836463391
93	BR070	Cellulose	Min	California	BR	umols13C_per_drywt	0.634867859091628
94	BR072	Cellulose	Min	California	BR	umols13C_per_drywt	0.554618707461203
95	DC578	Cellulose	Min	BC	DC	umols13C_per_drywt	0.108813737660121
96	JE	Cellulose	Min	Ontario_JP	JE	umols13C_per_drywt	0.224081319286733
97	JS	Cellulose	Min	Ontario_JP	JS	umols13C_per_drywt	0.199949749236619
98	JW	Cellulose	Min	Ontario_JP	JW	umols13C_per_drywt	0.190962350211629
99	LH020	Cellulose	Min	California	LH	umols13C_per_drywt	0.420625396871503
100	LH022	Cellulose	Min	California	LH	umols13C_per_drywt	0.220639560171824
101	LH024	Cellulose	Min	California	LH	umols13C_per_drywt	0.683537092334292
102	OC458	Cellulose	Min	BC	OC	umols13C_per_drywt	0.129029267906694
103	TXA	Cellulose	Min	Texas	TXA	umols13C_per_drywt	0.167230072456179
104	TXB	Cellulose	Min	Texas	TXB	umols13C_per_drywt	0.539386670544643
105	TXC	Cellulose	Min	Texas	TXC	umols13C_per_drywt	0.640787678887724
106	A7	Cellulose	Min	Ontario_BS	A7	umols12C_per_drywt	0.287082459816996
107	A8	Cellulose	Min	Ontario_BS	A8	umols12C_per_drywt	0.283256116344338
108	A9	Cellulose	Min	Ontario_BS	A9	umols12C_per_drywt	0.159182255428261
109	BL044	Cellulose	Min	California	BL	umols12C_per_drywt	0.324786671730782
110	BL046	Cellulose	Min	California	BL	umols12C_per_drywt	0.433118021218348
111	BL048	Cellulose	Min	California	BL	umols12C_per_drywt	0.528598071769763
112	BP518	Cellulose	Min	BC	BP	umols12C_per_drywt	0.317243982635006
113	BR068	Cellulose	Min	California	BR	umols12C_per_drywt	0.244433362022377
114	BR070	Cellulose	Min	California	BR	umols12C_per_drywt	0.143910841099297
115	BR072	Cellulose	Min	California	BR	umols12C_per_drywt	0.31624512300096
116	DC578	Cellulose	Min	BC	DC	umols12C_per_drywt	0.273616587427941
117	JE	Cellulose	Min	Ontario_JP	JE	umols12C_per_drywt	0.389962525380819
118	JS	Cellulose	Min	Ontario_JP	JS	umols12C_per_drywt	0.440214178505261
119	JW	Cellulose	Min	Ontario_JP	JW	umols12C_per_drywt	0.323081216337941
120	LH020	Cellulose	Min	California	LH	umols12C_per_drywt	0.240123525400092
121	LH022	Cellulose	Min	California	LH	umols12C_per_drywt	0.326797817768231
122	LH024	Cellulose	Min	California	LH	umols12C_per_drywt	0.313488211233247
123	OC458	Cellulose	Min	BC	OC	umols12C_per_drywt	0.333256040288069
124	TXA	Cellulose	Min	Texas	TXA	umols12C_per_drywt	0.225248056052709
125	TXB	Cellulose	Min	Texas	TXB	umols12C_per_drywt	0.312794872308458
126	TXC	Cellulose	Min	Texas	TXC	umols12C_per_drywt	0.245649353937886
127	A7O1	Lignin	Org	Ontario_BS	A7	TotalC	0.254023674719305
128	A7O2	Lignin	Org	Ontario_BS	A7	TotalC	0.316427401486042
129	A7O3	Lignin	Org	Ontario_BS	A7	TotalC	0.363850269476718
130	A8O1	Lignin	Org	Ontario_BS	A8	TotalC	0.2754705149085
131	A8O2	Lignin	Org	Ontario_BS	A8	TotalC	0.264546702508473
132	A8O3	Lignin	Org	Ontario_BS	A8	TotalC	0.26714634545366
133	A9O1	Lignin	Org	Ontario_BS	A9	TotalC	0.246054361527972
134	A9O2	Lignin	Org	Ontario_BS	A9	TotalC	0.225816482667701
135	A9O3	Lignin	Org	Ontario_BS	A9	TotalC	0.201499261191598
136	BLO1	Lignin	Org	California	BL	TotalC	0.659609956441874
137	BLO2	Lignin	Org	California	BL	TotalC	0.610315972053969
138	BLO3	Lignin	Org	California	BL	TotalC	0.549628831223363
139	BRO1	Lignin	Org	California	BR	TotalC	0.356140852712389
140	BRO2	Lignin	Org	California	BR	TotalC	0.269996476102774
141	BRO3	Lignin	Org	California	BR	TotalC	0.40307044868167
142	LHO1	Lignin	Org	California	LH	TotalC	0.438538677124773
143	LHO2	Lignin	Org	California	LH	TotalC	0.394584616996386
144	LHO3	Lignin	Org	California	LH	TotalC	0.538716764929741
145	TXAO1	Lignin	Org	Texas	TXA	TotalC	1.01175775222153
146	TXAO2	Lignin	Org	Texas	TXA	TotalC	1.0394954713998
147	TXAO3	Lignin	Org	Texas	TXA	TotalC	0.965329289788276
148	A7O1	Lignin	Org	Ontario_BS	A7	umols13C_per_drywt	0.123777081723546
149	A7O2	Lignin	Org	Ontario_BS	A7	umols13C_per_drywt	0.170987828372349
150	A7O3	Lignin	Org	Ontario_BS	A7	umols13C_per_drywt	0.192912861494957
151	A8O1	Lignin	Org	Ontario_BS	A8	umols13C_per_drywt	0.158818506111184
152	A8O2	Lignin	Org	Ontario_BS	A8	umols13C_per_drywt	0.149348789481103
153	A8O3	Lignin	Org	Ontario_BS	A8	umols13C_per_drywt	0.155278102924874
154	A9O1	Lignin	Org	Ontario_BS	A9	umols13C_per_drywt	0.138654979076414
155	A9O2	Lignin	Org	Ontario_BS	A9	umols13C_per_drywt	0.128001085497038
156	A9O3	Lignin	Org	Ontario_BS	A9	umols13C_per_drywt	0.111381259098984
157	BLO1	Lignin	Org	California	BL	umols13C_per_drywt	0.393395004992363
158	BLO2	Lignin	Org	California	BL	umols13C_per_drywt	0.355244441749451
159	BLO3	Lignin	Org	California	BL	umols13C_per_drywt	0.311745559333838
160	BRO1	Lignin	Org	California	BR	umols13C_per_drywt	0.179870986963046
161	BRO2	Lignin	Org	California	BR	umols13C_per_drywt	0.135296900286864
162	BRO3	Lignin	Org	California	BR	umols13C_per_drywt	0.243668395863345
163	LHO1	Lignin	Org	California	LH	umols13C_per_drywt	0.221561886515592
164	LHO2	Lignin	Org	California	LH	umols13C_per_drywt	0.183975312503597
165	LHO3	Lignin	Org	California	LH	umols13C_per_drywt	0.28658948845689
166	TXAO1	Lignin	Org	Texas	TXA	umols13C_per_drywt	1.05286474332017
167	TXAO2	Lignin	Org	Texas	TXA	umols13C_per_drywt	1.07509412726877
168	TXAO3	Lignin	Org	Texas	TXA	umols13C_per_drywt	0.970847062648342
169	A7O1	Lignin	Org	Ontario_BS	A7	umols12C_per_drywt	0.25816610018786
170	A7O2	Lignin	Org	Ontario_BS	A7	umols12C_per_drywt	0.320645063312784
171	A7O3	Lignin	Org	Ontario_BS	A7	umols12C_per_drywt	0.369505967189776
172	A8O1	Lignin	Org	Ontario_BS	A8	umols12C_per_drywt	0.279136222156708
173	A8O2	Lignin	Org	Ontario_BS	A8	umols12C_per_drywt	0.267909567425295
174	A8O3	Lignin	Org	Ontario_BS	A8	umols12C_per_drywt	0.270482200967111
175	A9O1	Lignin	Org	Ontario_BS	A9	umols12C_per_drywt	0.248788584112842
176	A9O2	Lignin	Org	Ontario_BS	A9	umols12C_per_drywt	0.22861048423066
177	A9O3	Lignin	Org	Ontario_BS	A9	umols12C_per_drywt	0.204036338880337
178	BLO1	Lignin	Org	California	BL	umols12C_per_drywt	0.665015605856732
179	BLO2	Lignin	Org	California	BL	umols12C_per_drywt	0.61561393611559
180	BLO3	Lignin	Org	California	BL	umols12C_per_drywt	0.554789652562183
181	BRO1	Lignin	Org	California	BR	umols12C_per_drywt	0.360948428559892
182	BRO2	Lignin	Org	California	BR	umols12C_per_drywt	0.27368408441003
183	BRO3	Lignin	Org	California	BR	umols12C_per_drywt	0.406908362049318
184	LHO1	Lignin	Org	California	LH	umols12C_per_drywt	0.444506932879902
185	LHO2	Lignin	Org	California	LH	umols12C_per_drywt	0.401459053106758
186	LHO3	Lignin	Org	California	LH	umols12C_per_drywt	0.545015320924431
187	TXAO1	Lignin	Org	Texas	TXA	umols12C_per_drywt	1.01091961457261
188	TXAO2	Lignin	Org	Texas	TXA	umols12C_per_drywt	1.03874665968897
189	TXAO3	Lignin	Org	Texas	TXA	umols12C_per_drywt	0.965208152561673
190	A7_Antibiotic	Lignin	Min	Ontario_BS	A7	TotalC	0.247099786098485
191	A7_Uninhibited	Lignin	Min	Ontario_BS	A7	TotalC	0.246356382225036
192	A7M1	Lignin	Min	Ontario_BS	A7	TotalC	0.183960766749618
193	A7M2	Lignin	Min	Ontario_BS	A7	TotalC	0.231181331774343
194	A7M3	Lignin	Min	Ontario_BS	A7	TotalC	0.289721224505448
195	A8_Antibiotic	Lignin	Min	Ontario_BS	A8	TotalC	0.235222114775493
196	A8_Uninhibited	Lignin	Min	Ontario_BS	A8	TotalC	0.233893485341931
197	A8M1	Lignin	Min	Ontario_BS	A8	TotalC	0.207551313042355
198	A8M2	Lignin	Min	Ontario_BS	A8	TotalC	0.20888186752055
199	A8M3	Lignin	Min	Ontario_BS	A8	TotalC	0.211246835815202
200	A9M1	Lignin	Min	Ontario_BS	A9	TotalC	0.205703765418965
201	A9M2	Lignin	Min	Ontario_BS	A9	TotalC	0.184510065950074
202	A9M3	Lignin	Min	Ontario_BS	A9	TotalC	0.219139623651023
203	BLM1	Lignin	Min	California	BL	TotalC	0.31210410872119
204	BLM2	Lignin	Min	California	BL	TotalC	0.27560617415224
205	BLM3	Lignin	Min	California	BL	TotalC	0.254191676024218
206	BR_Antibiotic	Lignin	Min	California	BR	TotalC	0.244233337022823
207	BR_Uninhibited	Lignin	Min	California	BR	TotalC	0.266576903552206
208	BRM1	Lignin	Min	California	BR	TotalC	0.247281093695671
209	BRM2	Lignin	Min	California	BR	TotalC	0.317642600813123
210	BRM3	Lignin	Min	California	BR	TotalC	0.303193781569089
211	LHM1	Lignin	Min	California	LH	TotalC	0.30917960372667
212	LHM2	Lignin	Min	California	LH	TotalC	0.299141555423795
213	LHM3	Lignin	Min	California	LH	TotalC	0.273164432092648
214	TXA_Antibiotic	Lignin	Min	Texas	TXA	TotalC	0.319928205533025
215	TXA_Uninhibited	Lignin	Min	Texas	TXA	TotalC	0.206169678642564
216	TXAM1	Lignin	Min	Texas	TXA	TotalC	0.625241494167033
217	TXAM2	Lignin	Min	Texas	TXA	TotalC	0.723436574573841
218	TXAM3	Lignin	Min	Texas	TXA	TotalC	0.756456201404324
219	A7_Antibiotic	Lignin	Min	Ontario_BS	A7	umols13C_per_drywt	0.134503110956604
220	A7_Uninhibited	Lignin	Min	Ontario_BS	A7	umols13C_per_drywt	0.0946195933799074
221	A7M1	Lignin	Min	Ontario_BS	A7	umols13C_per_drywt	0.0813185265529485
222	A7M2	Lignin	Min	Ontario_BS	A7	umols13C_per_drywt	0.101305308879025
223	A7M3	Lignin	Min	Ontario_BS	A7	umols13C_per_drywt	0.14471743139269
224	A8_Antibiotic	Lignin	Min	Ontario_BS	A8	umols13C_per_drywt	0.157244073337097
225	A8_Uninhibited	Lignin	Min	Ontario_BS	A8	umols13C_per_drywt	0.105566926640651
226	A8M1	Lignin	Min	Ontario_BS	A8	umols13C_per_drywt	0.113329101230804
227	A8M2	Lignin	Min	Ontario_BS	A8	umols13C_per_drywt	0.0843554755871853
228	A8M3	Lignin	Min	Ontario_BS	A8	umols13C_per_drywt	0.116524705580747
229	A9M1	Lignin	Min	Ontario_BS	A9	umols13C_per_drywt	0.0692300386001229
230	A9M2	Lignin	Min	Ontario_BS	A9	umols13C_per_drywt	0.0829958704646612
231	A9M3	Lignin	Min	Ontario_BS	A9	umols13C_per_drywt	0.0974318643541603
232	BLM1	Lignin	Min	California	BL	umols13C_per_drywt	0.114616426674517
233	BLM2	Lignin	Min	California	BL	umols13C_per_drywt	0.116863651295249
234	BLM3	Lignin	Min	California	BL	umols13C_per_drywt	0.119700376120774
235	BR_Antibiotic	Lignin	Min	California	BR	umols13C_per_drywt	0.198202756636068
236	BR_Uninhibited	Lignin	Min	California	BR	umols13C_per_drywt	0.156483052015291
237	BRM1	Lignin	Min	California	BR	umols13C_per_drywt	0.100132618076888
238	BRM2	Lignin	Min	California	BR	umols13C_per_drywt	0.113329244894611
239	BRM3	Lignin	Min	California	BR	umols13C_per_drywt	0.127660920494926
240	LHM1	Lignin	Min	California	LH	umols13C_per_drywt	0.12074002430832
241	LHM2	Lignin	Min	California	LH	umols13C_per_drywt	0.105327737612896
242	LHM3	Lignin	Min	California	LH	umols13C_per_drywt	0.108946137081518
243	TXA_Antibiotic	Lignin	Min	Texas	TXA	umols13C_per_drywt	0.134352633474956
244	TXA_Uninhibited	Lignin	Min	Texas	TXA	umols13C_per_drywt	0.081815209485744
245	TXAM1	Lignin	Min	Texas	TXA	umols13C_per_drywt	0.629133504327618
246	TXAM2	Lignin	Min	Texas	TXA	umols13C_per_drywt	0.754242879288322
247	TXAM3	Lignin	Min	Texas	TXA	umols13C_per_drywt	0.934915722560633
248	A7_Antibiotic	Lignin	Min	Ontario_BS	A7	umols12C_per_drywt	0.249509215949765
249	A7_Uninhibited	Lignin	Min	Ontario_BS	A7	umols12C_per_drywt	0.254068463450896
250	A7M1	Lignin	Min	Ontario_BS	A7	umols12C_per_drywt	0.193707989110215
251	A7M2	Lignin	Min	Ontario_BS	A7	umols12C_per_drywt	0.240008723886837
252	A7M3	Lignin	Min	Ontario_BS	A7	umols12C_per_drywt	0.302169089808262
253	A8_Antibiotic	Lignin	Min	Ontario_BS	A8	umols12C_per_drywt	0.236631328994205
254	A8_Uninhibited	Lignin	Min	Ontario_BS	A8	umols12C_per_drywt	0.238561128750207
255	A8M1	Lignin	Min	Ontario_BS	A8	umols12C_per_drywt	0.213181462030156
256	A8M2	Lignin	Min	Ontario_BS	A8	umols12C_per_drywt	0.218851650984273
257	A8M3	Lignin	Min	Ontario_BS	A8	umols12C_per_drywt	0.219659701372931
258	A9M1	Lignin	Min	Ontario_BS	A9	umols12C_per_drywt	0.217616586218552
259	A9M2	Lignin	Min	Ontario_BS	A9	umols12C_per_drywt	0.1949978892535
260	A9M3	Lignin	Min	Ontario_BS	A9	umols12C_per_drywt	0.228637798023528
261	BLM1	Lignin	Min	California	BL	umols12C_per_drywt	0.320459856301491
262	BLM2	Lignin	Min	California	BL	umols12C_per_drywt	0.281270142560311
263	BLM3	Lignin	Min	California	BL	umols12C_per_drywt	0.258163067120923
264	BR_Antibiotic	Lignin	Min	California	BR	umols12C_per_drywt	0.244866333264332
265	BR_Uninhibited	Lignin	Min	California	BR	umols12C_per_drywt	0.269101824307699
266	BRM1	Lignin	Min	California	BR	umols12C_per_drywt	0.252415142526551
267	BRM2	Lignin	Min	California	BR	umols12C_per_drywt	0.326257826338895
268	BRM3	Lignin	Min	California	BR	umols12C_per_drywt	0.309249159439597
269	LHM1	Lignin	Min	California	LH	umols12C_per_drywt	0.316151707488846
270	LHM2	Lignin	Min	California	LH	umols12C_per_drywt	0.308966742760174
271	LHM3	Lignin	Min	California	LH	umols12C_per_drywt	0.279140755286185
272	TXA_Antibiotic	Lignin	Min	Texas	TXA	umols12C_per_drywt	0.326080009407048
273	TXA_Uninhibited	Lignin	Min	Texas	TXA	umols12C_per_drywt	0.215713636713173
274	TXAM1	Lignin	Min	Texas	TXA	umols12C_per_drywt	0.624891545436336
275	TXAM2	Lignin	Min	Texas	TXA	umols12C_per_drywt	0.721488782776183
276	TXAM3	Lignin	Min	Texas	TXA	umols12C_per_drywt	0.745200778397416
