# Supplementary material for: Bacterial contributions to delignification and lignocellulose degradation in forest soils with metagenomic and quantitative stable isotope probing
Source: ISME J. 2018 Sep 26;13(2):413–29. doi: 10.1038/s41396-018-0279-6 (PMC6331573; doi:10.1038/s41396-018-0279-6)
Supplement: Supplementary file 11 — Supplementary Data [file 41396_2018_279_MOESM11_ESM.zip › Wilhelm, et al. - Supplementary Data/PLFA.final.complete.csv]

SampleName	rt	Delta_value	Peak_Area	FA	AcquisitionDate	c11_0	c18_1w9	c19_0	molC_per_uL	molC	Dry_wt_Sample_in_grams	Enriched	Ecozone	Site	Horizon	Run	Control	umols13C_per_drywt	umols12C_per_drywt	Taxonomy	Substrate	Treatment
OC458	589.3	14.63542207	315408.9634	UF1	(05/22/15 08:10:00)	5.42E-11	4.68E-11	5.47E-11	5.19E-11	1.30E-08	0.65	1	BC	OC	Min	2	0	0.000224966	0.01973101	Unclassified	Cellulose	NA
BP518	589.7	-44.07336833	162205.7388	UF1	(05/22/15 00:00:00)	2.78E-11	2.40E-11	2.82E-11	2.67E-11	6.67E-09	0.61	1	BC	BP	Min	2	0	0.000116223	0.01081953	Unclassified	Cellulose	NA
DC575	589.7	-53.00798447	713632.1051	UF1	(05/22/15 02:09:00)	1.23E-10	1.06E-10	1.24E-10	1.17E-10	2.93E-08	0.27	1	BC	DC	Org	2	0	0.001144538	0.107553803	Unclassified	Cellulose	NA
DC578	589.7	-33.38048857	1778927	UF1	(05/22/15 03:32:00)	3.05E-10	2.64E-10	3.09E-10	2.93E-10	7.32E-08	0.62	1	BC	DC	Min	2	0	0.001267945	0.116731166	Unclassified	Cellulose	NA
OC455	589.7	-76.0996519	1324007.036	UF1	(05/22/15 05:41:00)	2.27E-10	1.96E-10	2.30E-10	2.18E-10	5.45E-08	0.35	1	BC	OC	Org	2	0	0.001598572	0.153974543	Unclassified	Cellulose	NA
BP515	589.8	-75.37568636	1995054.415	UF1	(05/21/15 22:35:00)	3.43E-10	2.96E-10	3.46E-10	3.28E-10	8.20E-08	0.31	1	BC	BP	Org	2	0	0.002721696	0.26194869	Unclassified	Cellulose	NA
TXC	591.4	-665.6747532	307850	UF1	(10/03/13 05:05:00)	8.84E-11	6.26E-11	7.64E-11	7.58E-11	1.89E-08	0.5	1	Texas	TXC	Org	1	0	0.000141823	0.037750181	Unclassified	Cellulose	NA
JW	591.5	-610.198711	314926.75	UF1	(10/03/13 00:49:00)	9.04E-11	6.40E-11	7.82E-11	7.75E-11	1.94E-08	0.49	1	Ontario_JP	JW	Org	1	0	0.000172502	0.039381633	Unclassified	Cellulose	NA
TXB	591.5	-371.785362	340858	UF1	(10/02/13 23:23:00)	9.78E-11	6.93E-11	8.46E-11	8.39E-11	2.10E-08	0.48	1	Texas	TXB	Org	1	0	0.000306353	0.04339659	Unclassified	Cellulose	NA
A8	591.6	-793.9924428	336144	UF1	(10/02/13 19:06:00)	9.65E-11	6.83E-11	8.34E-11	8.27E-11	2.07E-08	0.51	1	Ontario_BS	A8	Org	1	0	9.37E-05	0.040469646	Unclassified	Cellulose	NA
A9	591.6	-847.6841415	273589.5	UF1	(10/02/13 16:14:00)	7.85E-11	5.56E-11	6.79E-11	6.74E-11	1.68E-08	0.42	1	Ontario_BS	A9	Org	1	0	6.85E-05	0.040020808	Unclassified	Cellulose	NA
TXA	591.6	-587.9896484	289992	UF1	(10/02/13 21:57:00)	8.32E-11	5.89E-11	7.20E-11	7.14E-11	1.78E-08	0.48	1	Texas	TXA	Org	1	0	0.00017135	0.037009833	Unclassified	Cellulose	NA
A7	591.7	-97.95814008	2065435	UF1	(10/02/13 20:31:00)	5.93E-10	4.20E-10	5.13E-10	5.08E-10	1.27E-07	0.49	1	Ontario_BS	A7	Org	1	0	0.002603147	0.256811132	Unclassified	Cellulose	NA
JS	591.7	-49.54402199	1589990.5	UF1	(10/02/13 17:39:00)	4.56E-10	3.23E-10	3.95E-10	3.91E-10	9.79E-08	0.6	1	Ontario_JP	JS	Org	1	0	0.001723447	0.161364439	Unclassified	Cellulose	NA
A7	591.9	-174.9487928	139405.75	UF1	(10/02/13 13:21:00)	4.00E-11	2.83E-11	3.46E-11	3.43E-11	8.58E-09	0.92	1	Ontario_BS	A7	Min	1	0	8.57E-05	0.009239817	Unclassified	Cellulose	NA
A8	591.9	-568.199285	166829.75	UF1	(10/01/13 14:07:00)	4.79E-11	3.39E-11	4.14E-11	4.11E-11	1.03E-08	0.96	1	Ontario_BS	A8	Min	1	0	5.16E-05	0.010643354	Unclassified	Cellulose	NA
A9	591.9	-1355.979066	128959.5	UF1	(10/01/13 08:23:00)	3.70E-11	2.62E-11	3.20E-11	3.17E-11	7.94E-09	0.98	1	Ontario_BS	A9	Min	1	0	0	0.008131046	Unclassified	Cellulose	NA
JE	591.9	-780.0627115	148211.75	UF1	(10/01/13 11:15:00)	4.25E-11	3.01E-11	3.68E-11	3.65E-11	9.12E-09	0.96	1	Ontario_JP	JE	Min	1	0	2.34E-05	0.009478024	Unclassified	Cellulose	NA
JS	591.9	-4429.497487	93436.75	UF1	(10/01/13 16:59:00)	2.68E-11	1.90E-11	2.32E-11	2.30E-11	5.75E-09	0.92	1	Ontario_JP	JS	Min	1	0	0	0.00650094	Unclassified	Cellulose	NA
TXB	592	-718.6728599	79786.25	UF1	(10/01/13 12:41:00)	2.29E-11	1.62E-11	1.98E-11	1.96E-11	4.91E-09	0.92	1	Texas	TXB	Min	1	0	1.68E-05	0.005320444	Unclassified	Cellulose	NA
TXC	592.1	-745.0223727	88839.25	UF1	(10/01/13 09:49:00)	2.55E-11	1.81E-11	2.21E-11	2.19E-11	5.47E-09	0.97	1	Texas	TXC	Min	1	0	1.61E-05	0.005620423	Unclassified	Cellulose	NA
TXA	592.2	2.441632569	138669.5	UF1	(10/01/13 06:58:00)	3.98E-11	2.82E-11	3.44E-11	3.41E-11	8.53E-09	0.97	1	Texas	TXA	Min	1	0	9.80E-05	0.008700071	Unclassified	Cellulose	NA
OC458	828.2	11863.09494	47834.35258	UF2	(05/22/15 08:10:00)	8.21E-12	7.09E-12	8.30E-12	7.87E-12	1.97E-09	0.65	1	BC	OC	Min	2	0	0.000382217	0.002644271	Unclassified	Cellulose	NA
BP518	829.1	8201.598042	23208.17556	UF2	(05/22/15 00:00:00)	3.98E-12	3.44E-12	4.03E-12	3.82E-12	9.54E-10	0.61	1	BC	BP	Min	2	0	0.000146626	0.001418046	Unclassified	Cellulose	NA
DC575	829.1	20846.34999	593289.2403	UF2	(05/22/15 02:09:00)	1.02E-10	8.80E-11	1.03E-10	9.76E-11	2.44E-08	0.27	1	BC	DC	Org	2	0	0.017811936	0.072556134	Unclassified	Cellulose	NA
OC455	829.1	6726.5583	1383778.786	UF2	(05/22/15 05:41:00)	2.38E-10	2.05E-10	2.40E-10	2.28E-10	5.69E-08	0.35	1	BC	OC	Org	2	0	0.012989593	0.149606806	Unclassified	Cellulose	NA
BP515	829.2	23313.6681	1673097.546	UF2	(05/21/15 22:35:00)	2.87E-10	2.48E-10	2.90E-10	2.75E-10	6.88E-08	0.31	1	BC	BP	Org	2	0	0.0476297	0.174328844	Unclassified	Cellulose	NA
OC458	834.7	-34.89316789	445097.2378	UF3	(05/22/15 08:10:00)	7.64E-11	6.60E-11	7.72E-11	7.32E-11	1.83E-08	0.65	1	BC	OC	Min	2	0	0.000302136	0.027859238	Unclassified	Cellulose	NA
OC455	835.4	88.21149311	1812132.966	UF3	(05/22/15 05:41:00)	3.11E-10	2.69E-10	3.15E-10	2.98E-10	7.45E-08	0.35	1	BC	OC	Org	2	0	0.002572333	0.210356422	Unclassified	Cellulose	NA
DC575	835.5	415.1739591	926920.8424	UF3	(05/22/15 02:09:00)	1.59E-10	1.37E-10	1.61E-10	1.52E-10	3.81E-08	0.27	1	BC	DC	Org	2	0	0.002210075	0.138975778	Unclassified	Cellulose	NA
BP515	835.6	653.3689012	2444133.519	UF3	(05/21/15 22:35:00)	4.20E-10	3.62E-10	4.24E-10	4.02E-10	1.01E-07	0.31	1	BC	BP	Org	2	0	0.005914371	0.318332304	Unclassified	Cellulose	NA
BP518	835.6	-26.62439527	254727.4622	UF3	(05/22/15 00:00:00)	4.37E-11	3.78E-11	4.42E-11	4.19E-11	1.05E-08	0.61	1	BC	BP	Min	2	0	0.000185811	0.016987666	Unclassified	Cellulose	NA
DC578	835.7	-35.51887848	2243628.75	UF3	(05/22/15 03:32:00)	3.85E-10	3.33E-10	3.89E-10	3.69E-10	9.23E-08	0.62	1	BC	DC	Min	2	0	0.001595666	0.147227866	Unclassified	Cellulose	NA
TXC	836.3	4173.760814	302409.625	UF3	(10/03/13 05:05:00)	8.68E-11	6.15E-11	7.51E-11	7.44E-11	1.86E-08	0.5	1	Texas	TXC	Org	1	0	0.002045154	0.035177217	Unclassified	Cellulose	NA
TXA	836.4	1805.591119	343135	UF3	(10/02/13 21:57:00)	9.85E-11	6.97E-11	8.52E-11	8.45E-11	2.11E-08	0.48	1	Texas	TXA	Org	1	0	0.001344634	0.042650253	Unclassified	Cellulose	NA
TXB	836.5	2942.677586	305218.5	UF3	(10/02/13 23:23:00)	8.76E-11	6.20E-11	7.58E-11	7.51E-11	1.88E-08	0.48	1	Texas	TXB	Org	1	0	0.001660237	0.037473204	Unclassified	Cellulose	NA
OC458	873.9	11550.78517	56067.22116	c14:0	(05/22/15 08:10:00)	9.63E-12	8.31E-12	9.73E-12	9.22E-12	2.31E-09	0.65	1	BC	OC	Min	2	0	0.000438468	0.003108914	Total Biomass	Cellulose	NA
DC575	874.8	7996.91586	864392.2578	c14:0	(05/22/15 02:09:00)	1.48E-10	1.28E-10	1.50E-10	1.42E-10	3.55E-08	0.27	1	BC	DC	Org	2	0	0.012088832	0.119572851	Total Biomass	Cellulose	NA
BP515	874.9	7834.646226	2205741.429	c14:0	(05/21/15 22:35:00)	3.79E-10	3.27E-10	3.83E-10	3.63E-10	9.07E-08	0.31	1	BC	BP	Org	2	0	0.026426854	0.266193955	Total Biomass	Cellulose	NA
BP518	874.9	6491.587008	31793.12877	c14:0	(05/22/15 00:00:00)	5.46E-12	4.71E-12	5.52E-12	5.23E-12	1.31E-09	0.61	1	BC	BP	Min	2	0	0.000166435	0.001977027	Total Biomass	Cellulose	NA
OC455	874.9	3641.34553	2107492.321	c14:0	(05/22/15 05:41:00)	3.62E-10	3.12E-10	3.66E-10	3.47E-10	8.67E-08	0.35	1	BC	OC	Org	2	0	0.012275304	0.235358687	Total Biomass	Cellulose	NA
JE	882.4	2768.846593	887120.25	c14:0	(10/03/13 03:40:00)	2.55E-10	1.80E-10	2.20E-10	2.18E-10	5.46E-08	0.42	1	Ontario_JP	JE	Org	1	0	0.005281583	0.124708921	Total Biomass	Cellulose	NA
TXC	882.4	1410.59577	1057210.25	c14:0	(10/03/13 05:05:00)	3.03E-10	2.15E-10	2.62E-10	2.60E-10	6.51E-08	0.5	1	Texas	TXC	Org	1	0	0.003431978	0.126695732	Total Biomass	Cellulose	NA
A9	882.6	1147.090532	524758.5	c14:0	(10/02/13 16:14:00)	1.51E-10	1.07E-10	1.30E-10	1.29E-10	3.23E-08	0.42	1	Ontario_BS	A9	Org	1	0	0.00181152	0.075081801	Total Biomass	Cellulose	NA
JW	882.6	1977.429226	838869	c14:0	(10/03/13 00:49:00)	2.41E-10	1.71E-10	2.08E-10	2.07E-10	5.16E-08	0.49	1	Ontario_JP	JW	Org	1	0	0.003411012	0.101949165	Total Biomass	Cellulose	NA
TXA	882.6	856.9849925	1135729.75	c14:0	(10/02/13 21:57:00)	3.26E-10	2.31E-10	2.82E-10	2.80E-10	6.99E-08	0.48	1	Texas	TXA	Org	1	0	0.002976524	0.142640513	Total Biomass	Cellulose	NA
JW	882.7	9159.062251	136842.5	c14:0	(10/02/13 14:47:00)	3.93E-11	2.78E-11	3.40E-11	3.37E-11	8.42E-09	1.03	1	Ontario_JP	JW	Min	1	0	0.000837773	0.007338628	Total Biomass	Cellulose	NA
TXB	882.7	1369.299206	1071710.75	c14:0	(10/02/13 23:23:00)	3.08E-10	2.18E-10	2.66E-10	2.64E-10	6.60E-08	0.48	1	Texas	TXB	Org	1	0	0.003563537	0.133845335	Total Biomass	Cellulose	NA
A7	882.8	557.3484425	983313.75	c14:0	(10/02/13 20:31:00)	2.82E-10	2.00E-10	2.44E-10	2.42E-10	6.05E-08	0.49	1	Ontario_BS	A7	Org	1	0	0.002124143	0.121377989	Total Biomass	Cellulose	NA
A8	882.8	1281.999461	803989.75	c14:0	(10/02/13 19:06:00)	2.31E-10	1.63E-10	2.00E-10	1.98E-10	4.95E-08	0.51	1	Ontario_BS	A8	Org	1	0	0.002425694	0.094593745	Total Biomass	Cellulose	NA
JS	882.8	1473.377405	964092	c14:0	(10/02/13 17:39:00)	2.77E-10	1.96E-10	2.39E-10	2.37E-10	5.93E-08	0.6	1	Ontario_JP	JS	Org	1	0	0.002674165	0.096214304	Total Biomass	Cellulose	NA
A7	882.9	7297.671913	208165	c14:0	(10/02/13 13:21:00)	5.97E-11	4.23E-11	5.17E-11	5.12E-11	1.28E-08	0.92	1	Ontario_BS	A7	Min	1	0	0.001187671	0.012737429	Total Biomass	Cellulose	NA
A8	882.9	5856.876795	250196.5	c14:0	(10/01/13 14:07:00)	7.18E-11	5.09E-11	6.21E-11	6.16E-11	1.54E-08	0.96	1	Ontario_BS	A8	Min	1	0	0.001147456	0.014891955	Total Biomass	Cellulose	NA
JS	882.9	-16645.46562	124192.25	c14:0	(10/01/13 16:59:00)	3.56E-11	2.52E-11	3.08E-11	3.06E-11	7.64E-09	0.92	1	Ontario_JP	JS	Min	1	0	0	0.01007995	Total Biomass	Cellulose	NA
JE	883	7510.576491	174151.5	c14:0	(10/01/13 11:15:00)	5.00E-11	3.54E-11	4.32E-11	4.29E-11	1.07E-08	0.96	1	Ontario_JP	JE	Min	1	0	0.000974508	0.010189866	Total Biomass	Cellulose	NA
A9	883.1	7873.759066	117027	c14:0	(10/01/13 08:23:00)	3.36E-11	2.38E-11	2.91E-11	2.88E-11	7.20E-09	0.98	1	Ontario_BS	A9	Min	1	0	0.000666382	0.00668279	Total Biomass	Cellulose	NA
TXA	883.4	15500.55641	59075.25	c14:0	(10/01/13 06:58:00)	1.70E-11	1.20E-11	1.47E-11	1.45E-11	3.64E-09	0.97	1	Texas	TXA	Min	1	0	0.000586269	0.003161841	Total Biomass	Cellulose	NA
OC458	928.4	20899.13307	55827.0132	UF4	(05/22/15 08:10:00)	9.58E-12	8.28E-12	9.69E-12	9.18E-12	2.30E-09	0.65	1	BC	OC	Min	2	0	0.000697559	0.002834625	Unclassified	Cellulose	NA
DC575	929.2	8449.91777	464658.9771	UF4	(05/22/15 02:09:00)	7.98E-11	6.89E-11	8.06E-11	7.64E-11	1.91E-08	0.27	1	BC	DC	Org	2	0	0.006794211	0.063981276	Unclassified	Cellulose	NA
OC455	929.2	2372.543169	1133921.445	UF4	(05/22/15 05:41:00)	1.95E-10	1.68E-10	1.97E-10	1.87E-10	4.66E-08	0.35	1	BC	OC	Org	2	0	0.00486506	0.12837267	Unclassified	Cellulose	NA
BP515	929.3	6491.270456	1337834.59	UF4	(05/21/15 22:35:00)	2.30E-10	1.98E-10	2.32E-10	2.20E-10	5.50E-08	0.31	1	BC	BP	Org	2	0	0.013780496	0.163700977	Unclassified	Cellulose	NA
OC458	954.6	8624.849589	375625.2824	i15:0	(05/22/15 08:10:00)	6.45E-11	5.57E-11	6.52E-11	6.18E-11	1.54E-08	0.65	1	BC	OC	Min	2	0	0.002319556	0.021446317	Gram-positive Bacteria	Cellulose	NA
BP518	955.6	6902.828822	210261.1704	i15:0	(05/22/15 00:00:00)	3.61E-11	3.12E-11	3.65E-11	3.46E-11	8.65E-09	0.61	1	BC	BP	Min	2	0	0.001156197	0.013019406	Gram-positive Bacteria	Cellulose	NA
DC578	955.6	2771.590146	1458576.75	i15:0	(05/22/15 03:32:00)	2.50E-10	2.16E-10	2.53E-10	2.40E-10	6.00E-08	0.62	1	BC	DC	Min	2	0	0.003933739	0.092816021	Gram-positive Bacteria	Cellulose	NA
BP515	956.2	6396.554535	8325457.726	i15:0	(05/21/15 22:35:00)	1.43E-09	1.23E-09	1.44E-09	1.37E-09	3.42E-07	0.31	1	BC	BP	Org	2	0	0.084756127	1.019726084	Gram-positive Bacteria	Cellulose	NA
DC575	956.2	7147.755378	3601138.129	i15:0	(05/22/15 02:09:00)	6.18E-10	5.34E-10	6.25E-10	5.92E-10	1.48E-07	0.27	1	BC	DC	Org	2	0	0.046008451	0.502506305	Gram-positive Bacteria	Cellulose	NA
OC455	956.2	3069.821236	7572606.268	i15:0	(05/22/15 05:41:00)	1.30E-09	1.12E-09	1.31E-09	1.25E-09	3.11E-07	0.35	1	BC	OC	Org	2	0	0.038913662	0.850880663	Gram-positive Bacteria	Cellulose	NA
JW	963.8	4727.329086	1211555.5	i15:0	(10/02/13 14:47:00)	3.48E-10	2.46E-10	3.01E-10	2.98E-10	7.46E-08	1.03	1	Ontario_JP	JW	Min	1	0	0.004377303	0.068013687	Gram-positive Bacteria	Cellulose	NA
TXC	963.9	1314.228694	4114165.75	i15:0	(10/03/13 05:05:00)	1.18E-09	8.36E-10	1.02E-09	1.01E-09	2.53E-07	0.5	1	Texas	TXC	Org	1	0	0.012835267	0.493560661	Gram-positive Bacteria	Cellulose	NA
A7	964	2685.116552	1476562.25	i15:0	(10/02/13 13:21:00)	4.24E-10	3.00E-10	3.67E-10	3.63E-10	9.09E-08	0.92	1	Ontario_BS	A7	Min	1	0	0.003927623	0.094846313	Gram-positive Bacteria	Cellulose	NA
JS	964	2702.534034	1018380.25	i15:0	(10/01/13 16:59:00)	2.92E-10	2.07E-10	2.53E-10	2.51E-10	6.27E-08	0.92	1	Ontario_JP	JS	Min	1	0	0.002721161	0.065402906	Gram-positive Bacteria	Cellulose	NA
TXB	964	10627.7749	235744.25	i15:0	(10/01/13 12:41:00)	6.77E-11	4.79E-11	5.85E-11	5.80E-11	1.45E-08	0.92	1	Texas	TXB	Min	1	0	0.001822439	0.013947561	Gram-positive Bacteria	Cellulose	NA
A8	964.1	1871.9197	1858295.25	i15:0	(10/01/13 14:07:00)	5.33E-10	3.78E-10	4.61E-10	4.57E-10	1.14E-07	0.96	1	Ontario_BS	A8	Min	1	0	0.003724415	0.115405796	Gram-positive Bacteria	Cellulose	NA
A9	964.1	548.9423758	3969446	i15:0	(10/02/13 16:14:00)	1.14E-09	8.07E-10	9.85E-10	9.77E-10	2.44E-07	0.42	1	Ontario_BS	A9	Org	1	0	0.009950805	0.57169558	Gram-positive Bacteria	Cellulose	NA
TXC	964.1	11459.17482	238362	i15:0	(10/01/13 09:49:00)	6.84E-11	4.85E-11	5.92E-11	5.87E-11	1.47E-08	0.97	1	Texas	TXC	Min	1	0	0.001857308	0.013265893	Gram-positive Bacteria	Cellulose	NA
A9	964.2	5669.807326	803710.25	i15:0	(10/01/13 08:23:00)	2.31E-10	1.63E-10	2.00E-10	1.98E-10	4.95E-08	0.98	1	Ontario_BS	A9	Min	1	0	0.003519128	0.046953028	Gram-positive Bacteria	Cellulose	NA
JE	964.2	3188.814959	1599464.5	i15:0	(10/01/13 11:15:00)	4.59E-10	3.25E-10	3.97E-10	3.94E-10	9.84E-08	0.96	1	Ontario_JP	JE	Min	1	0	0.004609514	0.097927767	Gram-positive Bacteria	Cellulose	NA
TXA	964.2	741.9722681	3858822.25	i15:0	(10/02/13 21:57:00)	1.11E-09	7.84E-10	9.58E-10	9.50E-10	2.37E-07	0.48	1	Texas	TXA	Org	1	0	0.009498875	0.485258141	Gram-positive Bacteria	Cellulose	NA
TXB	964.2	925.5895164	4244785	i15:0	(10/02/13 23:23:00)	1.22E-09	8.63E-10	1.05E-09	1.04E-09	2.61E-07	0.48	1	Texas	TXB	Org	1	0	0.011527034	0.532716008	Gram-positive Bacteria	Cellulose	NA
JE	964.4	2945.853706	6645732.5	i15:0	(10/03/13 03:40:00)	1.91E-09	1.35E-09	1.65E-09	1.64E-09	4.09E-07	0.42	1	Ontario_JP	JE	Org	1	0	0.041345574	0.932459405	Gram-positive Bacteria	Cellulose	NA
JW	964.4	1983.815328	5708890	i15:0	(10/03/13 00:49:00)	1.64E-09	1.16E-09	1.42E-09	1.41E-09	3.51E-07	0.49	1	Ontario_JP	JW	Org	1	0	0.023261681	0.69376286	Gram-positive Bacteria	Cellulose	NA
TXA	964.4	8054.479861	339039.5	i15:0	(10/01/13 06:58:00)	9.73E-11	6.89E-11	8.42E-11	8.35E-11	2.09E-08	0.97	1	Texas	TXA	Min	1	0	0.001986537	0.019524284	Gram-positive Bacteria	Cellulose	NA
A7	964.7	494.873304	6210335	i15:0	(10/02/13 20:31:00)	1.78E-09	1.26E-09	1.54E-09	1.53E-09	3.82E-07	0.49	1	Ontario_BS	A7	Org	1	0	0.012886207	0.767118768	Gram-positive Bacteria	Cellulose	NA
A8	964.7	912.6974829	5814271	i15:0	(10/02/13 19:06:00)	1.67E-09	1.18E-09	1.44E-09	1.43E-09	3.58E-07	0.51	1	Ontario_BS	A8	Org	1	0	0.014762923	0.686859595	Gram-positive Bacteria	Cellulose	NA
JS	965	1224.407584	7182457	i15:0	(10/02/13 17:39:00)	2.06E-09	1.46E-09	1.78E-09	1.77E-09	4.42E-07	0.6	1	Ontario_JP	JS	Org	1	0	0.017965962	0.71875022	Gram-positive Bacteria	Cellulose	NA
OC458	965.1	5498.969135	317052.8336	a15:0	(05/22/15 08:10:00)	5.44E-11	4.70E-11	5.50E-11	5.22E-11	1.30E-08	0.65	1	BC	OC	Min	2	0	0.001365278	0.018694706	Gram-positive Bacteria	Cellulose	NA
BP518	966.1	3967.388691	178180.591	a15:0	(05/22/15 00:00:00)	3.06E-11	2.64E-11	3.09E-11	2.93E-11	7.33E-09	0.61	1	BC	BP	Min	2	0	0.000635096	0.011377666	Gram-positive Bacteria	Cellulose	NA
DC578	966.2	3084.5687	851171.5	a15:0	(05/22/15 03:32:00)	1.46E-10	1.26E-10	1.48E-10	1.40E-10	3.50E-08	0.62	1	BC	DC	Min	2	0	0.00247772	0.053981865	Gram-positive Bacteria	Cellulose	NA
DC575	966.4	11562.72747	2080367.209	a15:0	(05/22/15 02:09:00)	3.57E-10	3.08E-10	3.61E-10	3.42E-10	8.56E-08	0.27	1	BC	DC	Org	2	0	0.039199478	0.277675929	Gram-positive Bacteria	Cellulose	NA
BP515	966.5	10658.25628	5774753.257	a15:0	(05/21/15 22:35:00)	9.91E-10	8.56E-10	1.00E-09	9.50E-10	2.37E-07	0.31	1	BC	BP	Org	2	0	0.088738233	0.677359254	Gram-positive Bacteria	Cellulose	NA
OC455	966.6	3362.365272	5157479.827	a15:0	(05/22/15 05:41:00)	8.85E-10	7.65E-10	8.95E-10	8.48E-10	2.12E-07	0.35	1	BC	OC	Org	2	0	0.028318995	0.577693798	Gram-positive Bacteria	Cellulose	NA
TXC	974	2176.78852	1257553.75	a15:0	(10/03/13 05:05:00)	3.61E-10	2.56E-10	3.12E-10	3.10E-10	7.74E-08	0.5	1	Texas	TXC	Org	1	0	0.005335169	0.149452007	Gram-positive Bacteria	Cellulose	NA
JW	974.2	3447.568526	633757.75	a15:0	(10/02/13 14:47:00)	1.82E-10	1.29E-10	1.57E-10	1.56E-10	3.90E-08	1.03	1	Ontario_JP	JW	Min	1	0	0.001802457	0.036064855	Gram-positive Bacteria	Cellulose	NA
JE	974.3	4093.061508	2202009.25	a15:0	(10/03/13 03:40:00)	6.32E-10	4.48E-10	5.47E-10	5.42E-10	1.36E-07	0.42	1	Ontario_JP	JE	Org	1	0	0.017466871	0.305195465	Gram-positive Bacteria	Cellulose	NA
TXA	974.3	1027.515916	1333182	a15:0	(10/02/13 21:57:00)	3.83E-10	2.71E-10	3.31E-10	3.28E-10	8.20E-08	0.48	1	Texas	TXA	Org	1	0	0.003807722	0.167125559	Gram-positive Bacteria	Cellulose	NA
TXB	974.3	1692.363249	1363300.75	a15:0	(10/02/13 23:23:00)	3.91E-10	2.77E-10	3.38E-10	3.36E-10	8.39E-08	0.48	1	Texas	TXB	Org	1	0	0.005133057	0.169661885	Gram-positive Bacteria	Cellulose	NA
A9	974.4	609.9957136	1333801.75	a15:0	(10/02/13 16:14:00)	3.83E-10	2.71E-10	3.31E-10	3.28E-10	8.21E-08	0.42	1	Ontario_BS	A9	Org	1	0	0.003473092	0.191970042	Gram-positive Bacteria	Cellulose	NA
JS	974.4	2406.537474	499126.75	a15:0	(10/01/13 16:59:00)	1.43E-10	1.01E-10	1.24E-10	1.23E-10	3.07E-08	0.92	1	Ontario_JP	JS	Min	1	0	0.001231001	0.032157848	Gram-positive Bacteria	Cellulose	NA
JW	974.4	2783.692383	1990999.75	a15:0	(10/03/13 00:49:00)	5.71E-10	4.05E-10	4.94E-10	4.90E-10	1.23E-07	0.49	1	Ontario_JP	JW	Org	1	0	0.010198678	0.239866691	Gram-positive Bacteria	Cellulose	NA
TXB	974.4	11731.7386	120789.5	a15:0	(10/01/13 12:41:00)	3.47E-11	2.46E-11	3.00E-11	2.97E-11	7.43E-09	0.92	1	Texas	TXB	Min	1	0	0.001011331	0.007068826	Gram-positive Bacteria	Cellulose	NA
A7	974.5	1532.000349	728139	a15:0	(10/02/13 13:21:00)	2.09E-10	1.48E-10	1.81E-10	1.79E-10	4.48E-08	0.92	1	Ontario_BS	A7	Min	1	0	0.001347543	0.047360973	Gram-positive Bacteria	Cellulose	NA
A8	974.5	1550.9671	924812.5	a15:0	(10/01/13 14:07:00)	2.65E-10	1.88E-10	2.30E-10	2.28E-10	5.69E-08	0.96	1	Ontario_BS	A8	Min	1	0	0.00165215	0.057635042	Gram-positive Bacteria	Cellulose	NA
A7	974.6	545.6646967	1554843.75	a15:0	(10/02/13 20:31:00)	4.46E-10	3.16E-10	3.86E-10	3.83E-10	9.57E-08	0.49	1	Ontario_BS	A7	Org	1	0	0.003333988	0.191951107	Gram-positive Bacteria	Cellulose	NA
A8	974.6	2163.865141	1923887.25	a15:0	(10/02/13 19:06:00)	5.52E-10	3.91E-10	4.78E-10	4.74E-10	1.18E-07	0.51	1	Ontario_BS	A8	Org	1	0	0.007970611	0.22418964	Gram-positive Bacteria	Cellulose	NA
A9	974.6	4145.945172	501590.5	a15:0	(10/01/13 08:23:00)	1.44E-10	1.02E-10	1.25E-10	1.23E-10	3.09E-08	0.98	1	Ontario_BS	A9	Min	1	0	0.001721911	0.029777443	Gram-positive Bacteria	Cellulose	NA
JE	974.6	2111.670974	742035.25	a15:0	(10/01/13 11:15:00)	2.13E-10	1.51E-10	1.84E-10	1.83E-10	4.57E-08	0.96	1	Ontario_JP	JE	Min	1	0	0.001607153	0.045962691	Gram-positive Bacteria	Cellulose	NA
TXC	974.6	17012.67422	132776.25	a15:0	(10/01/13 09:49:00)	3.81E-11	2.70E-11	3.30E-11	3.27E-11	8.17E-09	0.97	1	Texas	TXC	Min	1	0	0.001418111	0.007006059	Gram-positive Bacteria	Cellulose	NA
JS	974.9	2308.804204	2407296.5	a15:0	(10/02/13 17:39:00)	6.91E-10	4.89E-10	5.98E-10	5.93E-10	1.48E-07	0.6	1	Ontario_JP	JS	Org	1	0	0.00885179	0.238068489	Gram-positive Bacteria	Cellulose	NA
TXA	974.9	13604.87981	137460	a15:0	(10/01/13 06:58:00)	3.95E-11	2.79E-11	3.41E-11	3.38E-11	8.46E-09	0.97	1	Texas	TXA	Min	1	0	0.001229539	0.007491798	Gram-positive Bacteria	Cellulose	NA
OC458	1002.2	5918.098755	63083.0832	c15:0	(05/22/15 08:10:00)	1.08E-11	9.35E-12	1.09E-11	1.04E-11	2.59E-09	0.65	1	BC	OC	Min	2	0	0.000287901	0.003703376	Total Biomass	Cellulose	NA
BP518	1003.1	6040.298108	36058.401	c15:0	(05/22/15 00:00:00)	6.19E-12	5.35E-12	6.26E-12	5.93E-12	1.48E-09	0.61	1	BC	BP	Min	2	0	0.000178226	0.002252796	Total Biomass	Cellulose	NA
DC575	1003.1	5819.951279	564586.8992	c15:0	(05/22/15 02:09:00)	9.69E-11	8.37E-11	9.80E-11	9.29E-11	2.32E-08	0.27	1	BC	DC	Org	2	0	0.00612138	0.079874834	Total Biomass	Cellulose	NA
BP515	1003.2	6166.503603	1282868.614	c15:0	(05/21/15 22:35:00)	2.20E-10	1.90E-10	2.23E-10	2.11E-10	5.28E-08	0.31	1	BC	BP	Org	2	0	0.012684134	0.157505375	Total Biomass	Cellulose	NA
OC455	1003.2	4350.953695	1111011.79	c15:0	(05/22/15 05:41:00)	1.91E-10	1.65E-10	1.93E-10	1.83E-10	4.57E-08	0.35	1	BC	OC	Org	2	0	0.007404457	0.123141349	Total Biomass	Cellulose	NA
JE	1011	4902.516074	629968	c15:0	(10/03/13 03:40:00)	1.81E-10	1.28E-10	1.56E-10	1.55E-10	3.88E-08	0.42	1	Ontario_JP	JE	Org	1	0	0.005741855	0.086567906	Total Biomass	Cellulose	NA
TXC	1011	2395.314864	434754.75	c15:0	(10/03/13 05:05:00)	1.25E-10	8.84E-11	1.08E-10	1.07E-10	2.68E-08	0.5	1	Texas	TXC	Org	1	0	0.00196666	0.051545534	Total Biomass	Cellulose	NA
TXA	1011.2	3113.058841	448493.25	c15:0	(10/02/13 21:57:00)	1.29E-10	9.12E-11	1.11E-10	1.10E-10	2.76E-08	0.48	1	Texas	TXA	Org	1	0	0.002540349	0.054962994	Total Biomass	Cellulose	NA
TXB	1011.2	2153.863122	429237.25	c15:0	(10/02/13 23:23:00)	1.23E-10	8.73E-11	1.07E-10	1.06E-10	2.64E-08	0.48	1	Texas	TXB	Org	1	0	0.001883694	0.053150751	Total Biomass	Cellulose	NA
A9	1011.3	3166.970679	493895.25	c15:0	(10/02/13 16:14:00)	1.42E-10	1.00E-10	1.23E-10	1.22E-10	3.04E-08	0.42	1	Ontario_BS	A9	Org	1	0	0.003237192	0.06913371	Total Biomass	Cellulose	NA
JW	1011.3	4627.806668	155121.25	c15:0	(10/02/13 14:47:00)	4.45E-11	3.15E-11	3.85E-11	3.82E-11	9.55E-09	1.03	1	Ontario_JP	JW	Min	1	0	0.000551288	0.008717277	Total Biomass	Cellulose	NA
JW	1011.3	4441.223215	631273.25	c15:0	(10/03/13 00:49:00)	1.81E-10	1.28E-10	1.57E-10	1.55E-10	3.89E-08	0.49	1	Ontario_JP	JW	Org	1	0	0.004568567	0.074718021	Total Biomass	Cellulose	NA
A7	1011.4	1126.04741	957562	c15:0	(10/02/13 20:31:00)	2.75E-10	1.95E-10	2.38E-10	2.36E-10	5.89E-08	0.49	1	Ontario_BS	A7	Org	1	0	0.002806252	0.117461515	Total Biomass	Cellulose	NA
A8	1011.4	3368.84645	597554	c15:0	(10/02/13 19:06:00)	1.72E-10	1.21E-10	1.48E-10	1.47E-10	3.68E-08	0.51	1	Ontario_BS	A8	Org	1	0	0.003374396	0.068733929	Total Biomass	Cellulose	NA
JS	1011.5	3197.029634	892236.75	c15:0	(10/02/13 17:39:00)	2.56E-10	1.81E-10	2.21E-10	2.20E-10	5.49E-08	0.6	1	Ontario_JP	JS	Org	1	0	0.00412186	0.087396301	Total Biomass	Cellulose	NA
A7	1011.6	3952.288536	276688.25	c15:0	(10/02/13 13:21:00)	7.94E-11	5.62E-11	6.87E-11	6.81E-11	1.70E-08	0.92	1	Ontario_BS	A7	Min	1	0	0.000975721	0.017533209	Total Biomass	Cellulose	NA
A8	1011.6	3673.563466	295443.5	c15:0	(10/01/13 14:07:00)	8.48E-11	6.01E-11	7.33E-11	7.27E-11	1.82E-08	0.96	1	Ontario_BS	A8	Min	1	0	0.000945058	0.017995014	Total Biomass	Cellulose	NA
JS	1011.6	3839.252148	167291.25	c15:0	(10/01/13 16:59:00)	4.80E-11	3.40E-11	4.15E-11	4.12E-11	1.03E-08	0.92	1	Ontario_JP	JS	Min	1	0	0.000577169	0.0106137	Total Biomass	Cellulose	NA
JE	1011.7	3877.480185	221766.75	c15:0	(10/01/13 11:15:00)	6.36E-11	4.51E-11	5.51E-11	5.46E-11	1.36E-08	0.96	1	Ontario_JP	JE	Min	1	0	0.000738726	0.013478132	Total Biomass	Cellulose	NA
A9	1011.8	6376.273102	98074.625	c15:0	(10/01/13 08:23:00)	2.81E-11	1.99E-11	2.43E-11	2.41E-11	6.04E-09	0.98	1	Ontario_BS	A9	Min	1	0	0.000471433	0.00568755	Total Biomass	Cellulose	NA
OC455	1060.8	866.2840556	762458.5357	UF5	(05/22/15 05:41:00)	1.31E-10	1.13E-10	1.32E-10	1.25E-10	3.14E-08	0.35	1	BC	OC	Org	2	0	0.001840274	0.087749921	Unclassified	Cellulose	NA
BP515	1060.9	4406.658871	959316.6875	UF5	(05/21/15 22:35:00)	1.65E-10	1.42E-10	1.66E-10	1.58E-10	3.95E-08	0.31	1	BC	BP	Org	2	0	0.007289275	0.119976787	Unclassified	Cellulose	NA
JE	1069.8	1037.564464	434134.625	UF5	(10/03/13 03:40:00)	1.25E-10	8.82E-11	1.08E-10	1.07E-10	2.67E-08	0.42	1	Ontario_JP	JE	Org	1	0	0.001423939	0.062190186	Unclassified	Cellulose	NA
A8	1070.1	875.2607328	392158.375	UF5	(10/02/13 19:06:00)	1.13E-10	7.97E-11	9.73E-11	9.65E-11	2.41E-08	0.51	1	Ontario_BS	A8	Org	1	0	0.000976636	0.046346089	Unclassified	Cellulose	NA
OC458	1089.2	3454.532422	192492.4338	i16:0	(05/22/15 08:10:00)	3.30E-11	2.85E-11	3.34E-11	3.17E-11	7.92E-09	0.65	1	BC	OC	Min	2	0	0.000580577	0.01159845	Gram-positive Bacteria	Cellulose	NA
BP518	1090.2	3653.83659	109425.8023	i16:0	(05/22/15 00:00:00)	1.88E-11	1.62E-11	1.90E-11	1.80E-11	4.50E-09	0.61	1	BC	BP	Min	2	0	0.000366635	0.007010746	Gram-positive Bacteria	Cellulose	NA
DC578	1090.3	2417.627792	475649.25	i16:0	(05/22/15 03:32:00)	8.17E-11	7.05E-11	8.26E-11	7.82E-11	1.96E-08	0.62	1	BC	DC	Min	2	0	0.001166873	0.030383712	Gram-positive Bacteria	Cellulose	NA
DC575	1090.6	8119.699354	1590144.803	i16:0	(05/22/15 02:09:00)	2.73E-10	2.36E-10	2.76E-10	2.62E-10	6.54E-08	0.27	1	BC	DC	Org	2	0	0.022514026	0.219692148	Gram-positive Bacteria	Cellulose	NA
BP515	1090.7	6487.998502	4519639.514	i16:0	(05/21/15 22:35:00)	7.76E-10	6.70E-10	7.84E-10	7.43E-10	1.86E-07	0.31	1	BC	BP	Org	2	0	0.046536234	0.553053795	Gram-positive Bacteria	Cellulose	NA
OC455	1090.7	2295.939335	3838591.278	i16:0	(05/22/15 05:41:00)	6.59E-10	5.69E-10	6.66E-10	6.31E-10	1.58E-07	0.35	1	BC	OC	Org	2	0	0.01610865	0.43493246	Gram-positive Bacteria	Cellulose	NA
JW	1099.3	1199.536017	513549.25	i16:0	(10/02/13 14:47:00)	1.47E-10	1.04E-10	1.27E-10	1.26E-10	3.16E-08	1.03	1	Ontario_JP	JW	Min	1	0	0.000740131	0.029944669	Gram-positive Bacteria	Cellulose	NA
TXC	1099.3	409.2772024	2307667.5	i16:0	(10/03/13 05:05:00)	6.62E-10	4.69E-10	5.73E-10	5.68E-10	1.42E-07	0.5	1	Texas	TXC	Org	1	0	0.004428049	0.279613357	Gram-positive Bacteria	Cellulose	NA
A9	1099.4	314.7100858	1479965.25	i16:0	(10/02/13 16:14:00)	4.25E-10	3.01E-10	3.67E-10	3.64E-10	9.11E-08	0.42	1	Ontario_BS	A9	Org	1	0	0.003157182	0.213703417	Gram-positive Bacteria	Cellulose	NA
JE	1099.5	1850.209481	2942147.75	i16:0	(10/03/13 03:40:00)	8.44E-10	5.98E-10	7.30E-10	7.24E-10	1.81E-07	0.42	1	Ontario_JP	JE	Org	1	0	0.013379407	0.417736069	Gram-positive Bacteria	Cellulose	NA
TXA	1099.5	347.1502708	1841419	i16:0	(10/02/13 21:57:00)	5.29E-10	3.74E-10	4.57E-10	4.53E-10	1.13E-07	0.48	1	Texas	TXA	Org	1	0	0.003520779	0.232575861	Gram-positive Bacteria	Cellulose	NA
TXB	1099.5	3976.187126	136049.25	i16:0	(10/01/13 12:41:00)	3.90E-11	2.77E-11	3.38E-11	3.35E-11	8.37E-09	0.92	1	Texas	TXB	Min	1	0	0.00048196	0.00861899	Gram-positive Bacteria	Cellulose	NA
A7	1099.6	1734.136228	448869.5	i16:0	(10/02/13 13:21:00)	1.29E-10	9.12E-11	1.11E-10	1.10E-10	2.76E-08	0.92	1	Ontario_BS	A7	Min	1	0	0.000895048	0.029131865	Gram-positive Bacteria	Cellulose	NA
JS	1099.6	1704.872084	337057.75	i16:0	(10/01/13 16:59:00)	9.67E-11	6.85E-11	8.37E-11	8.30E-11	2.07E-08	0.92	1	Ontario_JP	JS	Min	1	0	0.000665114	0.021882206	Gram-positive Bacteria	Cellulose	NA
JW	1099.6	1723.668651	2426685.25	i16:0	(10/03/13 00:49:00)	6.96E-10	4.93E-10	6.02E-10	5.97E-10	1.49E-07	0.49	1	Ontario_JP	JW	Org	1	0	0.009051391	0.295735157	Gram-positive Bacteria	Cellulose	NA
TXB	1099.6	312.9382401	2121395.5	i16:0	(10/02/13 23:23:00)	6.09E-10	4.31E-10	5.27E-10	5.22E-10	1.31E-07	0.48	1	Texas	TXB	Org	1	0	0.003954582	0.268039109	Gram-positive Bacteria	Cellulose	NA
A8	1099.7	1138.459322	503472.25	i16:0	(10/01/13 14:07:00)	1.45E-10	1.02E-10	1.25E-10	1.24E-10	3.10E-08	0.96	1	Ontario_BS	A8	Min	1	0	0.000757407	0.031518818	Gram-positive Bacteria	Cellulose	NA
TXC	1099.7	3275.758609	179277.5	i16:0	(10/01/13 09:49:00)	5.15E-11	3.64E-11	4.45E-11	4.41E-11	1.10E-08	0.97	1	Texas	TXC	Min	1	0	0.000521462	0.010853042	Gram-positive Bacteria	Cellulose	NA
A9	1099.8	4223.061471	298304.5	i16:0	(10/01/13 08:23:00)	8.56E-11	6.06E-11	7.41E-11	7.34E-11	1.84E-08	0.98	1	Ontario_BS	A9	Min	1	0	0.001038546	0.017694662	Gram-positive Bacteria	Cellulose	NA
A7	1099.9	280.1828936	2347418	i16:0	(10/02/13 20:31:00)	6.74E-10	4.77E-10	5.83E-10	5.78E-10	1.44E-07	0.49	1	Ontario_BS	A7	Org	1	0	0.004181189	0.29064956	Gram-positive Bacteria	Cellulose	NA
A8	1099.9	987.6393324	2367918.5	i16:0	(10/02/13 19:06:00)	6.80E-10	4.81E-10	5.88E-10	5.83E-10	1.46E-07	0.51	1	Ontario_BS	A8	Org	1	0	0.006242769	0.279499836	Gram-positive Bacteria	Cellulose	NA
JE	1099.9	1195.257948	535888.75	i16:0	(10/01/13 11:15:00)	1.54E-10	1.09E-10	1.33E-10	1.32E-10	3.30E-08	0.96	1	Ontario_JP	JE	Min	1	0	0.00082707	0.033527288	Gram-positive Bacteria	Cellulose	NA
JS	1100.1	1169.511971	3106980	i16:0	(10/02/13 17:39:00)	8.92E-10	6.32E-10	7.71E-10	7.65E-10	1.91E-07	0.6	1	Ontario_JP	JS	Org	1	0	0.007584466	0.311103476	Gram-positive Bacteria	Cellulose	NA
TXA	1100.2	2832.454636	215925.75	i16:0	(10/01/13 06:58:00)	6.20E-11	4.39E-11	5.36E-11	5.32E-11	1.33E-08	0.97	1	Texas	TXA	Min	1	0	0.000565633	0.01313407	Gram-positive Bacteria	Cellulose	NA
OC458	1104.4	7996.748631	76371.05752	UF6	(05/22/15 08:10:00)	1.31E-11	1.13E-11	1.33E-11	1.26E-11	3.14E-09	0.65	1	BC	OC	Min	2	0	0.000443655	0.004388354	Unclassified	Cellulose	NA
BP518	1105.5	6310.419496	43401.27715	UF6	(05/22/15 00:00:00)	7.45E-12	6.43E-12	7.53E-12	7.14E-12	1.78E-09	0.61	1	BC	BP	Min	2	0	0.000222126	0.002703946	Unclassified	Cellulose	NA
DC575	1105.6	11937.53325	781138.5875	UF6	(05/22/15 02:09:00)	1.34E-10	1.16E-10	1.36E-10	1.28E-10	3.21E-08	0.27	1	BC	DC	Org	2	0	0.015102053	0.103878676	Unclassified	Cellulose	NA
BP515	1105.7	11421.07625	1987098.537	UF6	(05/21/15 22:35:00)	3.41E-10	2.95E-10	3.45E-10	3.27E-10	8.17E-08	0.31	1	BC	BP	Org	2	0	0.032288156	0.231326777	Unclassified	Cellulose	NA
OC455	1105.8	4077.873332	1743638.343	UF6	(05/22/15 05:41:00)	2.99E-10	2.59E-10	3.03E-10	2.87E-10	7.17E-08	0.35	1	BC	OC	Org	2	0	0.011059629	0.19382089	Unclassified	Cellulose	NA
OC458	1113.6	13790.02402	405645.9073	c16:1w9	(05/22/15 08:10:00)	6.96E-11	6.01E-11	7.04E-11	6.67E-11	1.67E-08	0.65	1	BC	OC	Min	2	0	0.003657637	0.022007645	Gram-negative Bacteria	Cellulose	NA
BP518	1114.6	8470.570927	251521.3226	c16:1w9	(05/22/15 00:00:00)	4.32E-11	3.73E-11	4.37E-11	4.14E-11	1.03E-08	0.61	1	BC	BP	Min	2	0	0.001631062	0.01532626	Gram-negative Bacteria	Cellulose	NA
DC578	1114.7	5378.801847	1456119.5	c16:1w9	(05/22/15 03:32:00)	2.50E-10	2.16E-10	2.53E-10	2.40E-10	5.99E-08	0.62	1	BC	DC	Min	2	0	0.006460257	0.09012651	Gram-negative Bacteria	Cellulose	NA
JW	1114.9	3684.131886	198686.75	UF6	(10/02/13 14:47:00)	5.70E-11	4.04E-11	4.93E-11	4.89E-11	1.22E-08	1.03	1	Ontario_JP	JW	Min	1	0	0.000593634	0.011277989	Unclassified	Cellulose	NA
A8	1115.2	2195.420869	259476.5	UF6	(10/01/13 14:07:00)	7.45E-11	5.27E-11	6.44E-11	6.39E-11	1.60E-08	0.96	1	Ontario_BS	A8	Min	1	0	0.000576594	0.016057732	Unclassified	Cellulose	NA
A9	1115.4	8693.550524	101761.25	UF6	(10/01/13 08:23:00)	2.92E-11	2.07E-11	2.53E-11	2.51E-11	6.26E-09	0.98	1	Ontario_BS	A9	Min	1	0	0.000627729	0.00576277	Unclassified	Cellulose	NA
OC455	1115.7	6566.93117	8247847.995	c16:1w9	(05/22/15 05:41:00)	1.42E-09	1.22E-09	1.43E-09	1.36E-09	3.39E-07	0.35	1	BC	OC	Org	2	0	0.075948745	0.89318765	Gram-negative Bacteria	Cellulose	NA
BP515	1115.8	15074.15751	10032945.65	c16:1w9	(05/21/15 22:35:00)	1.72E-09	1.49E-09	1.74E-09	1.65E-09	4.13E-07	0.31	1	BC	BP	Org	2	0	0.203634859	1.127368235	Gram-negative Bacteria	Cellulose	NA
DC575	1115.8	17938.60808	4120394.143	c16:1w9	(05/22/15 02:09:00)	7.07E-10	6.11E-10	7.15E-10	6.78E-10	1.69E-07	0.27	1	BC	DC	Org	2	0	0.110128117	0.517478186	Gram-negative Bacteria	Cellulose	NA
JE	1116.4	3405.258179	237678.75	UF6	(10/01/13 11:15:00)	6.82E-11	4.83E-11	5.90E-11	5.85E-11	1.46E-08	0.96	1	Ontario_JP	JE	Min	1	0	0.000718693	0.01451824	Unclassified	Cellulose	NA
JS	1116.4	2405.854605	163314.25	UF6	(10/01/13 16:59:00)	4.69E-11	3.32E-11	4.05E-11	4.02E-11	1.01E-08	0.92	1	Ontario_JP	JS	Min	1	0	0.000402706	0.010522124	Unclassified	Cellulose	NA
JW	1123.9	11617.74322	947021.25	c16:1w9	(10/02/13 14:47:00)	2.72E-10	1.93E-10	2.35E-10	2.33E-10	5.83E-08	1.03	1	Ontario_JP	JW	Min	1	0	0.007026761	0.049558187	Gram-negative Bacteria	Cellulose	NA
TXC	1124	4508.392485	2293701.25	c16:1w9	(10/03/13 05:05:00)	6.58E-10	4.66E-10	5.69E-10	5.65E-10	1.41E-07	0.5	1	Texas	TXC	Org	1	0	0.016456788	0.265865569	Gram-negative Bacteria	Cellulose	NA
TXB	1124.1	46307.71045	160236.25	c16:1w9	(10/01/13 12:41:00)	4.60E-11	3.26E-11	3.98E-11	3.94E-11	9.86E-09	0.92	1	Texas	TXB	Min	1	0	0.00372044	0.006998489	Gram-negative Bacteria	Cellulose	NA
JS	1124.2	8122.805617	855381.25	c16:1w9	(10/01/13 16:59:00)	2.46E-10	1.74E-10	2.12E-10	2.11E-10	5.26E-08	0.92	1	Ontario_JP	JS	Min	1	0	0.0053205	0.051899826	Gram-negative Bacteria	Cellulose	NA
TXC	1124.2	54700.52104	153770.5	c16:1w9	(10/01/13 09:49:00)	4.41E-11	3.13E-11	3.82E-11	3.79E-11	9.46E-09	0.97	1	Texas	TXC	Min	1	0	0.003755766	0.006000412	Gram-negative Bacteria	Cellulose	NA
A7	1124.3	6891.341464	1110197.25	c16:1w9	(10/02/13 13:21:00)	3.19E-10	2.26E-10	2.76E-10	2.73E-10	6.83E-08	0.92	1	Ontario_BS	A7	Min	1	0	0.00604924	0.068216882	Gram-negative Bacteria	Cellulose	NA
A9	1124.4	10936.37375	644866.75	c16:1w9	(10/01/13 08:23:00)	1.85E-10	1.31E-10	1.60E-10	1.59E-10	3.97E-08	0.98	1	Ontario_BS	A9	Min	1	0	0.004789492	0.035707459	Gram-negative Bacteria	Cellulose	NA
TXA	1124.4	2832.204	2860250	c16:1w9	(10/02/13 21:57:00)	8.21E-10	5.81E-10	7.10E-10	7.04E-10	1.76E-07	0.48	1	Texas	TXA	Org	1	0	0.015140397	0.351585164	Gram-negative Bacteria	Cellulose	NA
TXB	1124.4	4267.107951	2384563.25	c16:1w9	(10/02/13 23:23:00)	6.84E-10	4.85E-10	5.92E-10	5.87E-10	1.47E-07	0.48	1	Texas	TXB	Org	1	0	0.017084548	0.288651068	Gram-negative Bacteria	Cellulose	NA
A8	1124.5	5909.434913	1501701.5	c16:1w9	(10/01/13 14:07:00)	4.31E-10	3.05E-10	3.73E-10	3.70E-10	9.24E-08	0.96	1	Ontario_BS	A8	Min	1	0	0.006936121	0.089333842	Gram-negative Bacteria	Cellulose	NA
A9	1124.5	1303.821972	3373939.75	c16:1w9	(10/02/13 16:14:00)	9.68E-10	6.86E-10	8.38E-10	8.31E-10	2.08E-07	0.42	1	Ontario_BS	A9	Org	1	0	0.012475941	0.481910393	Gram-negative Bacteria	Cellulose	NA
JE	1124.5	8456.45758	1274332.75	c16:1w9	(10/01/13 11:15:00)	3.66E-10	2.59E-10	3.16E-10	3.14E-10	7.84E-08	0.96	1	Ontario_JP	JE	Min	1	0	0.007847256	0.073846721	Gram-negative Bacteria	Cellulose	NA
JE	1124.6	5220.87579	4571028.5	c16:1w9	(10/03/13 03:40:00)	1.31E-09	9.29E-10	1.13E-09	1.13E-09	2.81E-07	0.42	1	Ontario_JP	JE	Org	1	0	0.043763031	0.626033761	Gram-negative Bacteria	Cellulose	NA
TXA	1124.6	33023.40319	166331.25	c16:1w9	(10/01/13 06:58:00)	4.77E-11	3.38E-11	4.13E-11	4.09E-11	1.02E-08	0.97	1	Texas	TXA	Min	1	0	0.002918807	0.007634305	Gram-negative Bacteria	Cellulose	NA
JW	1124.7	5429.842633	4204116	c16:1w9	(10/03/13 00:49:00)	1.21E-09	8.55E-10	1.04E-09	1.03E-09	2.59E-07	0.49	1	Ontario_JP	JW	Org	1	0	0.035580992	0.492447109	Gram-negative Bacteria	Cellulose	NA
A8	1124.9	1758.312203	4414805	c16:1w9	(10/02/13 19:06:00)	1.27E-09	8.97E-10	1.10E-09	1.09E-09	2.72E-07	0.51	1	Ontario_BS	A8	Org	1	0	0.016016383	0.516729098	Gram-negative Bacteria	Cellulose	NA
A7	1125	827.1870053	4663729	c16:1w9	(10/02/13 20:31:00)	1.34E-09	9.48E-10	1.16E-09	1.15E-09	2.87E-07	0.49	1	Ontario_BS	A7	Org	1	0	0.011785009	0.573969514	Gram-negative Bacteria	Cellulose	NA
JS	1125.2	2229.977385	5056800.5	c16:1w9	(10/02/13 17:39:00)	1.45E-09	1.03E-09	1.26E-09	1.24E-09	3.11E-07	0.6	1	Ontario_JP	JS	Org	1	0	0.018166732	0.500517439	Gram-negative Bacteria	Cellulose	NA
OC458	1127.9	35368.60329	153336.7946	UF8	(05/22/15 08:10:00)	2.63E-11	2.27E-11	2.66E-11	2.52E-11	6.31E-09	0.65	1	BC	OC	Min	2	0	0.002814604	0.00688704	Unclassified	Cellulose	NA
BP518	1129	38621.96643	77324.0676	UF8	(05/22/15 00:00:00)	1.33E-11	1.15E-11	1.34E-11	1.27E-11	3.18E-09	0.61	1	BC	BP	Min	2	0	0.001606021	0.003607092	Unclassified	Cellulose	NA
DC578	1129	13499.18832	544342.5	UF8	(05/22/15 03:32:00)	9.35E-11	8.07E-11	9.45E-11	8.95E-11	2.24E-08	0.62	1	BC	DC	Min	2	0	0.005058724	0.031048396	Unclassified	Cellulose	NA
DC575	1129.7	24804.327	1940163.322	UF8	(05/22/15 02:09:00)	3.33E-10	2.88E-10	3.37E-10	3.19E-10	7.98E-08	0.27	1	BC	DC	Org	2	0	0.066429106	0.229090858	Unclassified	Cellulose	NA
BP515	1129.8	20084.77338	4709320.548	UF8	(05/21/15 22:35:00)	8.09E-10	6.98E-10	8.17E-10	7.75E-10	1.94E-07	0.31	1	BC	BP	Org	2	0	0.119671144	0.505082586	Unclassified	Cellulose	NA
OC455	1129.9	7775.726669	5273527.514	UF8	(05/22/15 05:41:00)	9.05E-10	7.82E-10	9.15E-10	8.68E-10	2.17E-07	0.35	1	BC	OC	Org	2	0	0.055621322	0.564027276	Unclassified	Cellulose	NA
A9	1130.7	504.9503852	419414.625	UF7	(10/02/13 16:14:00)	1.20E-10	8.53E-11	1.04E-10	1.03E-10	2.58E-08	0.42	1	Ontario_BS	A9	Org	1	0	0.001022045	0.060435146	Unclassified	Cellulose	NA
JW	1130.7	2332.344212	466471.75	UF7	(10/03/13 00:49:00)	1.34E-10	9.48E-11	1.16E-10	1.15E-10	2.87E-08	0.49	1	Ontario_JP	JW	Org	1	0	0.002114706	0.056473161	Unclassified	Cellulose	NA
JE	1130.9	2499.922083	700097.75	UF7	(10/03/13 03:40:00)	2.01E-10	1.42E-10	1.74E-10	1.72E-10	4.31E-08	0.42	1	Ontario_JP	JE	Org	1	0	0.003881961	0.098703973	Unclassified	Cellulose	NA
A7	1131.2	312.9263866	911500.625	UF7	(10/02/13 20:31:00)	2.62E-10	1.85E-10	2.26E-10	2.24E-10	5.61E-08	0.49	1	Ontario_BS	A7	Org	1	0	0.001664475	0.112818081	Unclassified	Cellulose	NA
A8	1131.2	690.1308834	554913.125	UF7	(10/02/13 19:06:00)	1.59E-10	1.13E-10	1.38E-10	1.37E-10	3.42E-08	0.51	1	Ontario_BS	A8	Org	1	0	0.001248075	0.065714669	Unclassified	Cellulose	NA
JS	1131.4	1145.078176	703553.5	UF7	(10/02/13 17:39:00)	2.02E-10	1.43E-10	1.75E-10	1.73E-10	4.33E-08	0.6	1	Ontario_JP	JS	Org	1	0	0.001698561	0.070466054	Unclassified	Cellulose	NA
TXC	1138.2	6843.050239	1068809.5	UF8	(10/03/13 05:05:00)	3.07E-10	2.17E-10	2.65E-10	2.63E-10	6.58E-08	0.5	1	Texas	TXC	Org	1	0	0.010655393	0.120900021	Unclassified	Cellulose	NA
JW	1138.4	17964.6741	422963.25	UF8	(10/02/13 14:47:00)	1.21E-10	8.60E-11	1.05E-10	1.04E-10	2.60E-08	1.03	1	Ontario_JP	JW	Min	1	0	0.004439634	0.020832611	Unclassified	Cellulose	NA
A9	1138.6	1364.118496	905331.5	UF8	(10/02/13 16:14:00)	2.60E-10	1.84E-10	2.25E-10	2.23E-10	5.57E-08	0.42	1	Ontario_BS	A9	Org	1	0	0.003433027	0.129225987	Unclassified	Cellulose	NA
JE	1138.6	13830.86451	1264667.75	UF8	(10/03/13 03:40:00)	3.63E-10	2.57E-10	3.14E-10	3.11E-10	7.78E-08	0.42	1	Ontario_JP	JE	Org	1	0	0.026472004	0.158840864	Unclassified	Cellulose	NA
JS	1138.6	3611.422574	408133.5	UF8	(10/01/13 16:59:00)	1.17E-10	8.30E-11	1.01E-10	1.00E-10	2.51E-08	0.92	1	Ontario_JP	JS	Min	1	0	0.001345069	0.025956829	Unclassified	Cellulose	NA
TXA	1138.6	2985.08598	1380672.25	UF8	(10/02/13 21:57:00)	3.96E-10	2.81E-10	3.43E-10	3.40E-10	8.50E-08	0.48	1	Texas	TXA	Org	1	0	0.007587492	0.169434728	Unclassified	Cellulose	NA
TXB	1138.6	4534.601762	1161188.25	UF8	(10/02/13 23:23:00)	3.33E-10	2.36E-10	2.88E-10	2.86E-10	7.15E-08	0.48	1	Texas	TXB	Org	1	0	0.008717274	0.140163912	Unclassified	Cellulose	NA
A7	1138.7	4527.528778	482202	UF8	(10/02/13 13:21:00)	1.38E-10	9.80E-11	1.20E-10	1.19E-10	2.97E-08	0.92	1	Ontario_BS	A7	Min	1	0	0.001886417	0.030370259	Unclassified	Cellulose	NA
JW	1138.7	18581.97418	1416177.5	UF8	(10/03/13 00:49:00)	4.06E-10	2.88E-10	3.52E-10	3.49E-10	8.72E-08	0.49	1	Ontario_JP	JW	Org	1	0	0.032080285	0.145788622	Unclassified	Cellulose	NA
TXB	1138.7	69822.41592	84227.5	UF8	(10/01/13 12:41:00)	2.42E-11	1.71E-11	2.09E-11	2.07E-11	5.18E-09	0.92	1	Texas	TXB	Min	1	0	0.002496918	0.003137441	Unclassified	Cellulose	NA
TXC	1138.7	45676.88328	83310.5	UF8	(10/01/13 09:49:00)	2.39E-11	1.69E-11	2.07E-11	2.05E-11	5.13E-09	0.97	1	Texas	TXC	Min	1	0	0.001818587	0.003467161	Unclassified	Cellulose	NA
A7	1138.8	744.1686945	903792	UF8	(10/02/13 20:31:00)	2.59E-10	1.84E-10	2.24E-10	2.22E-10	5.56E-08	0.49	1	Ontario_BS	A7	Org	1	0	0.002182066	0.111332303	Unclassified	Cellulose	NA
A8	1138.8	3297.68757	514674.25	UF8	(10/01/13 14:07:00)	1.48E-10	1.05E-10	1.28E-10	1.27E-10	3.17E-08	0.96	1	Ontario_BS	A8	Min	1	0	0.001520021	0.031474334	Unclassified	Cellulose	NA
A8	1138.9	2055.852168	1165969.75	UF8	(10/02/13 19:06:00)	3.35E-10	2.37E-10	2.89E-10	2.87E-10	7.18E-08	0.51	1	Ontario_BS	A8	Org	1	0	0.004671141	0.136029324	Unclassified	Cellulose	NA
A9	1138.9	26683.85605	227710.5	UF8	(10/01/13 08:23:00)	6.54E-11	4.63E-11	5.65E-11	5.61E-11	1.40E-08	0.98	1	Ontario_BS	A9	Min	1	0	0.003393032	0.010906948	Unclassified	Cellulose	NA
JE	1138.9	7467.441079	489346.5	UF8	(10/01/13 11:15:00)	1.40E-10	9.95E-11	1.21E-10	1.20E-10	3.01E-08	0.96	1	Ontario_JP	JE	Min	1	0	0.002725588	0.028645073	Unclassified	Cellulose	NA
JS	1139	5226.719173	1285182.75	UF8	(10/02/13 17:39:00)	3.69E-10	2.61E-10	3.19E-10	3.16E-10	7.91E-08	0.6	1	Ontario_JP	JS	Org	1	0	0.0086206	0.123202665	Unclassified	Cellulose	NA
TXA	1139.2	55331.08673	77495.5	UF8	(10/01/13 06:58:00)	2.22E-11	1.58E-11	1.92E-11	1.91E-11	4.77E-09	0.97	1	Texas	TXA	Min	1	0	0.001905909	0.003010898	Unclassified	Cellulose	NA
OC458	1145.7	8793.111282	939732.7032	c16:0	(05/22/15 08:10:00)	1.61E-10	1.39E-10	1.63E-10	1.55E-10	3.86E-08	0.65	1	BC	OC	Min	2	0	0.005894414	0.053562626	Total Biomass	Cellulose	NA
DC578	1146.6	4518.450579	3164482	c16:0	(05/22/15 03:32:00)	5.43E-10	4.69E-10	5.49E-10	5.21E-10	1.30E-07	0.62	1	BC	DC	Min	2	0	0.012256575	0.197648646	Total Biomass	Cellulose	NA
BP518	1146.7	6575.654509	518237.0258	c16:0	(05/22/15 00:00:00)	8.90E-11	7.68E-11	8.99E-11	8.53E-11	2.13E-08	0.61	1	BC	BP	Min	2	0	0.002740992	0.032198043	Total Biomass	Cellulose	NA
BP515	1149	9947.395741	20273050.86	c16:0	(05/21/15 22:35:00)	3.48E-09	3.01E-09	3.52E-09	3.33E-09	8.34E-07	0.31	1	BC	BP	Org	2	0	0.294612994	2.394875653	Total Biomass	Cellulose	NA
DC575	1149	11631.57118	8088446.199	c16:0	(05/22/15 02:09:00)	1.39E-09	1.20E-09	1.40E-09	1.33E-09	3.33E-07	0.27	1	BC	DC	Org	2	0	0.153138542	1.078869765	Total Biomass	Cellulose	NA
OC455	1149	NA	16503604.93	c16:0	(05/22/15 05:41:00)	2.83E-09	2.45E-09	2.86E-09	2.71E-09	6.79E-07	0.35	1	BC	OC	Org	2	0	NA	NA	Total Biomass	Cellulose	NA
TXB	1156.4	25963.13475	695028	c16:0	(10/01/13 12:41:00)	1.99E-10	1.41E-10	1.73E-10	1.71E-10	4.28E-08	0.92	1	Texas	TXB	Min	1	0	0.010811358	0.035682212	Total Biomass	Cellulose	NA
JW	1156.5	10092.08559	2919684.5	c16:0	(10/02/13 14:47:00)	8.38E-10	5.93E-10	7.25E-10	7.19E-10	1.80E-07	1.03	1	Ontario_JP	JW	Min	1	0	0.019334519	0.155117951	Total Biomass	Cellulose	NA
TXC	1156.5	35289.14139	792847	c16:0	(10/01/13 09:49:00)	2.28E-10	1.61E-10	1.97E-10	1.95E-10	4.88E-08	0.97	1	Texas	TXC	Min	1	0	0.01457114	0.035732114	Total Biomass	Cellulose	NA
A9	1156.8	7430.596626	1737671.5	c16:0	(10/01/13 08:23:00)	4.99E-10	3.53E-10	4.31E-10	4.28E-10	1.07E-07	0.98	1	Ontario_BS	A9	Min	1	0	0.009443368	0.099680569	Total Biomass	Cellulose	NA
JS	1156.8	5573.797606	2628886.5	c16:0	(10/01/13 16:59:00)	7.55E-10	5.34E-10	6.53E-10	6.47E-10	1.62E-07	0.92	1	Ontario_JP	JS	Min	1	0	0.012097196	0.163760927	Total Biomass	Cellulose	NA
TXA	1157	15856.70827	815362	c16:0	(10/01/13 06:58:00)	2.34E-10	1.66E-10	2.02E-10	2.01E-10	5.02E-08	0.97	1	Texas	TXA	Min	1	0	0.008238573	0.043493175	Total Biomass	Cellulose	NA
A7	1157.1	4406.652707	3752332	c16:0	(10/02/13 13:21:00)	1.08E-09	7.63E-10	9.31E-10	9.24E-10	2.31E-07	0.92	1	Ontario_BS	A7	Min	1	0	0.014376828	0.236633652	Total Biomass	Cellulose	NA
JE	1157.2	5870.691838	3712743.5	c16:0	(10/01/13 11:15:00)	1.07E-09	7.55E-10	9.22E-10	9.14E-10	2.28E-07	0.96	1	Ontario_JP	JE	Min	1	0	0.017059308	0.220954492	Total Biomass	Cellulose	NA
A8	1157.3	4962.634018	4359659.5	c16:0	(10/01/13 14:07:00)	1.25E-09	8.86E-10	1.08E-09	1.07E-09	2.68E-07	0.96	1	Ontario_BS	A8	Min	1	0	0.017550531	0.261935279	Total Biomass	Cellulose	NA
A9	1157.3	1897.73708	6686331	c16:0	(10/02/13 16:14:00)	1.92E-09	1.36E-09	1.66E-09	1.65E-09	4.11E-07	0.42	1	Ontario_BS	A9	Org	1	0	0.030897103	0.948856809	Total Biomass	Cellulose	NA
TXC	1157.3	2704.209701	8163365.5	c16:0	(10/03/13 05:05:00)	2.34E-09	1.66E-09	2.03E-09	2.01E-09	5.02E-07	0.5	1	Texas	TXC	Org	1	0	0.040153182	0.964642274	Total Biomass	Cellulose	NA
TXB	1157.8	2148.642512	8567612	c16:0	(10/02/13 23:23:00)	2.46E-09	1.74E-09	2.13E-09	2.11E-09	5.27E-07	0.48	1	Texas	TXB	Org	1	0	0.037538582	1.060953619	Total Biomass	Cellulose	NA
A8	1158	2084.996927	8725728	c16:0	(10/02/13 19:06:00)	2.50E-09	1.77E-09	2.17E-09	2.15E-09	5.37E-07	0.51	1	Ontario_BS	A8	Org	1	0	0.035279489	1.017675775	Total Biomass	Cellulose	NA
TXA	1158	1551.617089	9469288	c16:0	(10/02/13 21:57:00)	2.72E-09	1.92E-09	2.35E-09	2.33E-09	5.83E-07	0.48	1	Texas	TXA	Org	1	0	0.033841591	1.18025856	Total Biomass	Cellulose	NA
JW	1158.1	3795.744038	9639558	c16:0	(10/03/13 00:49:00)	2.77E-09	1.96E-09	2.39E-09	2.37E-09	5.93E-07	0.49	1	Ontario_JP	JW	Org	1	0	0.061909598	1.148798551	Total Biomass	Cellulose	NA
JE	1158.2	4116.738695	10999430	c16:0	(10/03/13 03:40:00)	3.16E-09	2.24E-09	2.73E-09	2.71E-09	6.77E-07	0.42	1	Ontario_JP	JE	Org	1	0	0.087633707	1.524122364	Total Biomass	Cellulose	NA
A7	1159	785.0713113	13157911	c16:0	(10/02/13 20:31:00)	3.78E-09	2.67E-09	3.27E-09	3.24E-09	8.10E-07	0.49	1	Ontario_BS	A7	Org	1	0	0.032498072	1.620107792	Total Biomass	Cellulose	NA
JS	1159.1	2548.018383	12589240	c16:0	(10/02/13 17:39:00)	3.61E-09	2.56E-09	3.13E-09	3.10E-09	7.75E-07	0.6	1	Ontario_JP	JS	Org	1	0	0.04950986	1.241788762	Total Biomass	Cellulose	NA
OC458	1208.9	3179.642717	103951.7348	UF9	(05/22/15 08:10:00)	1.78E-11	1.54E-11	1.80E-11	1.71E-11	4.28E-09	0.65	1	BC	OC	Min	2	0	0.000295049	0.006281994	Unclassified	Cellulose	NA
BP518	1210.1	2019.946842	56148.4	UF9	(05/22/15 00:00:00)	9.64E-12	8.32E-12	9.74E-12	9.24E-12	2.31E-09	0.61	1	BC	BP	Min	2	0	0.000124246	0.003661224	Unclassified	Cellulose	NA
DC575	1210.2	6234.434675	1011231.971	UF9	(05/22/15 02:09:00)	1.74E-10	1.50E-10	1.76E-10	1.66E-10	4.16E-08	0.27	1	BC	DC	Org	2	0	0.01158025	0.142447626	Unclassified	Cellulose	NA
BP515	1210.4	6611.88456	3197885.935	UF9	(05/21/15 22:35:00)	5.49E-10	4.74E-10	5.55E-10	5.26E-10	1.32E-07	0.31	1	BC	BP	Org	2	0	0.033428704	0.390813211	Unclassified	Cellulose	NA
OC455	1210.4	2077.079588	2548436.053	UF9	(05/22/15 05:41:00)	4.38E-10	3.78E-10	4.42E-10	4.19E-10	1.05E-07	0.35	1	BC	OC	Org	2	0	0.010008101	0.289437539	Unclassified	Cellulose	NA
OC458	1217.2	3101.574135	187773.1953	UF10	(05/22/15 08:10:00)	3.22E-11	2.78E-11	3.26E-11	3.09E-11	7.72E-09	0.65	1	BC	OC	Min	2	0	0.000523446	0.011356994	Unclassified	Cellulose	NA
BP518	1218.4	3030.327323	121775.4872	UF10	(05/22/15 00:00:00)	2.09E-11	1.81E-11	2.11E-11	2.00E-11	5.01E-09	0.61	1	BC	BP	Min	2	0	0.000355717	0.007854268	Unclassified	Cellulose	NA
DC578	1218.4	2949.896546	535304.75	UF10	(05/22/15 03:32:00)	9.19E-11	7.94E-11	9.29E-11	8.81E-11	2.20E-08	0.62	1	BC	DC	Min	2	0	0.001509053	0.033998578	Unclassified	Cellulose	NA
DC575	1218.6	2852.423324	1270907.556	UF10	(05/22/15 02:09:00)	2.18E-10	1.88E-10	2.21E-10	2.09E-10	5.23E-08	0.27	1	BC	DC	Org	2	0	0.008032475	0.185548422	Unclassified	Cellulose	NA
BP515	1218.8	3597.754909	3135648.811	UF10	(05/21/15 22:35:00)	5.38E-10	4.65E-10	5.44E-10	5.16E-10	1.29E-07	0.31	1	BC	BP	Org	2	0	0.020436389	0.395548947	Unclassified	Cellulose	NA
OC455	1218.8	2538.077978	2637097.357	UF10	(05/22/15 05:41:00)	4.53E-10	3.91E-10	4.58E-10	4.34E-10	1.08E-07	0.35	1	BC	OC	Org	2	0	0.011848507	0.298014991	Unclassified	Cellulose	NA
TXC	1219.8	882.3968248	1012400.5	UF9	(10/03/13 05:05:00)	2.91E-10	2.06E-10	2.51E-10	2.49E-10	6.23E-08	0.5	1	Texas	TXC	Org	1	0	0.002581305	0.122030955	Unclassified	Cellulose	NA
JW	1220.1	2496.232662	439049.75	UF9	(10/02/13 14:47:00)	1.26E-10	8.92E-11	1.09E-10	1.08E-10	2.70E-08	1.03	1	Ontario_JP	JW	Min	1	0	0.000991694	0.025241728	Unclassified	Cellulose	NA
A9	1220.2	747.7878852	624437.5	UF9	(10/02/13 16:14:00)	1.79E-10	1.27E-10	1.55E-10	1.54E-10	3.84E-08	0.42	1	Ontario_BS	A9	Org	1	0	0.001762455	0.089736917	Unclassified	Cellulose	NA
JE	1220.2	3139.84378	1352188	UF9	(10/03/13 03:40:00)	3.88E-10	2.75E-10	3.36E-10	3.33E-10	8.32E-08	0.42	1	Ontario_JP	JE	Org	1	0	0.008807662	0.189329625	Unclassified	Cellulose	NA
TXA	1220.2	475.5837098	1055804.5	UF9	(10/02/13 21:57:00)	3.03E-10	2.15E-10	2.62E-10	2.60E-10	6.50E-08	0.48	1	Texas	TXA	Org	1	0	0.002208007	0.133161453	Unclassified	Cellulose	NA
TXB	1220.2	659.3926985	888441.75	UF9	(10/02/13 23:23:00)	2.55E-10	1.81E-10	2.21E-10	2.19E-10	5.47E-08	0.48	1	Texas	TXB	Org	1	0	0.00208521	0.111825917	Unclassified	Cellulose	NA
JS	1220.4	1856.022686	377677.5	UF9	(10/01/13 16:59:00)	1.08E-10	7.68E-11	9.38E-11	9.30E-11	2.32E-08	0.92	1	Ontario_JP	JS	Min	1	0	0.00078562	0.024478939	Unclassified	Cellulose	NA
JW	1220.4	2008.55541	1374292	UF9	(10/03/13 00:49:00)	3.94E-10	2.79E-10	3.41E-10	3.38E-10	8.46E-08	0.49	1	Ontario_JP	JW	Org	1	0	0.005644659	0.166963517	Unclassified	Cellulose	NA
A7	1220.5	238.8882129	828998.25	UF9	(10/02/13 20:31:00)	2.38E-10	1.69E-10	2.06E-10	2.04E-10	5.10E-08	0.49	1	Ontario_BS	A7	Org	1	0	0.001429624	0.102690807	Unclassified	Cellulose	NA
TXB	1220.5	1817.875968	209877.5	UF9	(10/01/13 12:41:00)	6.02E-11	4.27E-11	5.21E-11	5.17E-11	1.29E-08	0.92	1	Texas	TXB	Min	1	0	0.000430921	0.013608735	Unclassified	Cellulose	NA
A7	1220.6	824.5523793	530941.25	UF9	(10/02/13 13:21:00)	1.52E-10	1.08E-10	1.32E-10	1.31E-10	3.27E-08	0.92	1	Ontario_BS	A7	Min	1	0	0.000713571	0.034803493	Unclassified	Cellulose	NA
A8	1220.6	747.3457955	849479	UF9	(10/02/13 19:06:00)	2.44E-10	1.73E-10	2.11E-10	2.09E-10	5.23E-08	0.51	1	Ontario_BS	A8	Org	1	0	0.001974027	0.100534713	Unclassified	Cellulose	NA
TXC	1220.6	2460.061872	247299.25	UF9	(10/01/13 09:49:00)	7.10E-11	5.03E-11	6.14E-11	6.09E-11	1.52E-08	0.97	1	Texas	TXC	Min	1	0	0.000587226	0.01510301	Unclassified	Cellulose	NA
A8	1220.7	1128.946955	567221.75	UF9	(10/01/13 14:07:00)	1.63E-10	1.15E-10	1.41E-10	1.40E-10	3.49E-08	0.96	1	Ontario_BS	A8	Min	1	0	0.000849602	0.035513428	Unclassified	Cellulose	NA
JE	1220.7	1434.511266	522662	UF9	(10/01/13 11:15:00)	1.50E-10	1.06E-10	1.30E-10	1.29E-10	3.22E-08	0.96	1	Ontario_JP	JE	Min	1	0	0.00089223	0.032614197	Unclassified	Cellulose	NA
JS	1220.7	1287.269727	1015100.5	UF9	(10/02/13 17:39:00)	2.91E-10	2.06E-10	2.52E-10	2.50E-10	6.25E-08	0.6	1	Ontario_JP	JS	Org	1	0	0.002609097	0.101511396	Unclassified	Cellulose	NA
A9	1220.8	1101.6336	430969	UF9	(10/01/13 08:23:00)	1.24E-10	8.76E-11	1.07E-10	1.06E-10	2.65E-08	0.98	1	Ontario_BS	A9	Min	1	0	0.000624419	0.026439979	Unclassified	Cellulose	NA
TXA	1221.2	1620.479042	230197	UF9	(10/01/13 06:58:00)	6.61E-11	4.68E-11	5.71E-11	5.67E-11	1.42E-08	0.97	1	Texas	TXA	Min	1	0	0.000417774	0.014187387	Unclassified	Cellulose	NA
JW	1228.7	1793.529385	887763.25	UF10	(10/02/13 14:47:00)	2.55E-10	1.80E-10	2.20E-10	2.19E-10	5.46E-08	1.03	1	Ontario_JP	JW	Min	1	0	0.001614456	0.0514298	Unclassified	Cellulose	NA
TXA	1228.7	393.6833033	1597555.25	UF10	(10/02/13 21:57:00)	4.59E-10	3.25E-10	3.97E-10	3.93E-10	9.83E-08	0.48	1	Texas	TXA	Org	1	0	0.003158395	0.201671373	Unclassified	Cellulose	NA
TXC	1228.7	562.9188529	2271675.5	UF10	(10/03/13 05:05:00)	6.52E-10	4.62E-10	5.64E-10	5.59E-10	1.40E-07	0.5	1	Texas	TXC	Org	1	0	0.004826008	0.27478529	Unclassified	Cellulose	NA
TXB	1228.8	392.3910076	1712520.75	UF10	(10/02/13 23:23:00)	4.92E-10	3.48E-10	4.25E-10	4.22E-10	1.05E-07	0.48	1	Texas	TXB	Org	1	0	0.003382593	0.216187421	Unclassified	Cellulose	NA
JS	1228.9	713.026778	711420.75	UF10	(10/01/13 16:59:00)	2.04E-10	1.45E-10	1.77E-10	1.75E-10	4.38E-08	0.92	1	Ontario_JP	JS	Min	1	0	0.000898791	0.046691364	Unclassified	Cellulose	NA
TXB	1228.9	3843.880103	164325	UF10	(10/01/13 12:41:00)	4.72E-11	3.34E-11	4.08E-11	4.05E-11	1.01E-08	0.92	1	Texas	TXB	Min	1	0	0.00056745	0.010424994	Unclassified	Cellulose	NA
A7	1229	816.2398108	994557.5	UF10	(10/02/13 13:21:00)	2.85E-10	2.02E-10	2.47E-10	2.45E-10	6.12E-08	0.92	1	Ontario_BS	A7	Min	1	0	0.001330691	0.065199764	Unclassified	Cellulose	NA
A9	1229	139.8757094	2114373.5	UF10	(10/02/13 16:14:00)	6.07E-10	4.30E-10	5.25E-10	5.20E-10	1.30E-07	0.42	1	Ontario_BS	A9	Org	1	0	0.003918311	0.305902682	Unclassified	Cellulose	NA
TXC	1229	3517.748287	223126.25	UF10	(10/01/13 09:49:00)	6.40E-11	4.54E-11	5.54E-11	5.49E-11	1.37E-08	0.97	1	Texas	TXC	Min	1	0	0.000683961	0.013472587	Unclassified	Cellulose	NA
JE	1229.2	742.2961144	3949187	UF10	(10/03/13 03:40:00)	1.13E-09	8.03E-10	9.80E-10	9.72E-10	2.43E-07	0.42	1	Ontario_JP	JE	Org	1	0	0.011112102	0.567565713	Unclassified	Cellulose	NA
A8	1229.3	548.6202903	1265663.5	UF10	(10/01/13 14:07:00)	3.63E-10	2.57E-10	3.14E-10	3.12E-10	7.79E-08	0.96	1	Ontario_BS	A8	Min	1	0	0.001387829	0.079750386	Unclassified	Cellulose	NA
A9	1229.3	1214.938286	635747.25	UF10	(10/01/13 08:23:00)	1.82E-10	1.29E-10	1.58E-10	1.57E-10	3.91E-08	0.98	1	Ontario_BS	A9	Min	1	0	0.000969571	0.038954686	Unclassified	Cellulose	NA
JE	1229.4	932.5771058	1127242.75	UF10	(10/01/13 11:15:00)	3.24E-10	2.29E-10	2.80E-10	2.77E-10	6.94E-08	0.96	1	Ontario_JP	JE	Min	1	0	0.001535992	0.070728448	Unclassified	Cellulose	NA
JW	1229.4	1131.969796	3579157.75	UF10	(10/03/13 00:49:00)	1.03E-09	7.28E-10	8.88E-10	8.81E-10	2.20E-07	0.49	1	Ontario_JP	JW	Org	1	0	0.010517692	0.43901697	Unclassified	Cellulose	NA
A7	1229.5	240.1953717	3210269.75	UF10	(10/02/13 20:31:00)	9.21E-10	6.53E-10	7.97E-10	7.90E-10	1.98E-07	0.49	1	Ontario_BS	A7	Org	1	0	0.005541935	0.397661174	Unclassified	Cellulose	NA
A8	1229.5	209.9251244	2998478.75	UF10	(10/02/13 19:06:00)	8.61E-10	6.10E-10	7.44E-10	7.38E-10	1.85E-07	0.51	1	Ontario_BS	A8	Org	1	0	0.004853565	0.356980311	Unclassified	Cellulose	NA
TXA	1229.6	3145.560039	262647.75	UF10	(10/01/13 06:58:00)	7.54E-11	5.34E-11	6.52E-11	6.47E-11	1.62E-08	0.97	1	Texas	TXA	Min	1	0	0.000741733	0.01592231	Unclassified	Cellulose	NA
JS	1229.8	421.870914	3457936	UF10	(10/02/13 17:39:00)	9.92E-10	7.03E-10	8.58E-10	8.51E-10	2.13E-07	0.6	1	Ontario_JP	JS	Org	1	0	0.005577996	0.349108069	Unclassified	Cellulose	NA
JW	1241.7	3056.377091	251598	UF11	(10/02/13 14:47:00)	7.22E-11	5.11E-11	6.25E-11	6.19E-11	1.55E-08	1.03	1	Ontario_JP	JW	Min	1	0	0.00065537	0.014377724	Unclassified	Cellulose	NA
A7	1242	5099.012704	283870.5	UF11	(10/02/13 13:21:00)	8.15E-11	5.77E-11	7.05E-11	6.99E-11	1.75E-08	0.92	1	Ontario_BS	A7	Min	1	0	0.001217978	0.017771405	Unclassified	Cellulose	NA
A8	1242.1	3931.775673	285455.25	UF11	(10/01/13 14:07:00)	8.19E-11	5.80E-11	7.09E-11	7.03E-11	1.76E-08	0.96	1	Ontario_BS	A8	Min	1	0	0.000960908	0.017338845	Unclassified	Cellulose	NA
JS	1242.1	2345.843624	212985.5	UF11	(10/01/13 16:59:00)	6.11E-11	4.33E-11	5.29E-11	5.24E-11	1.31E-08	0.92	1	Ontario_JP	JS	Min	1	0	0.000516268	0.013731297	Unclassified	Cellulose	NA
A9	1242.3	4885.698076	129747.5	UF11	(10/01/13 08:23:00)	3.72E-11	2.64E-11	3.22E-11	3.19E-11	7.99E-09	0.98	1	Ontario_BS	A9	Min	1	0	0.000505468	0.007642538	Unclassified	Cellulose	NA
JE	1242.4	2275.355178	342221	UF11	(10/01/13 11:15:00)	9.82E-11	6.96E-11	8.50E-11	8.42E-11	2.11E-08	0.96	1	Ontario_JP	JE	Min	1	0	0.000778813	0.021160037	Unclassified	Cellulose	NA
OC458	1251.4	7692.32157	85849.47499	i17:0	(05/22/15 08:10:00)	1.47E-11	1.27E-11	1.49E-11	1.41E-11	3.53E-09	0.65	1	BC	OC	Min	2	0	0.000483343	0.004948367	Gram-positive Bacteria	Cellulose	NA
BP518	1252.5	5646.707594	41817.47433	i17:0	(05/22/15 00:00:00)	7.18E-12	6.20E-12	7.26E-12	6.88E-12	1.72E-09	0.61	1	BC	BP	Min	2	0	0.000195939	0.002623354	Gram-positive Bacteria	Cellulose	NA
DC575	1252.9	10768.11144	825068.9681	i17:0	(05/22/15 02:09:00)	1.42E-10	1.22E-10	1.43E-10	1.36E-10	3.39E-08	0.27	1	BC	DC	Org	2	0	0.014677934	0.110994141	Gram-positive Bacteria	Cellulose	NA
OC455	1253	2390.246284	1218548.912	i17:0	(05/22/15 05:41:00)	2.09E-10	1.81E-10	2.11E-10	2.00E-10	5.01E-08	0.35	1	BC	OC	Org	2	0	0.005254588	0.137927015	Gram-positive Bacteria	Cellulose	NA
BP515	1253.1	8069.998652	2042955.669	i17:0	(05/21/15 22:35:00)	3.51E-10	3.03E-10	3.55E-10	3.36E-10	8.40E-08	0.31	1	BC	BP	Org	2	0	0.025068264	0.245956857	Gram-positive Bacteria	Cellulose	NA
TXC	1262.7	1885.880925	705355.5	i17:0	(10/03/13 05:05:00)	2.02E-10	1.43E-10	1.75E-10	1.74E-10	4.34E-08	0.5	1	Texas	TXC	Org	1	0	0.002727048	0.084092292	Gram-positive Bacteria	Cellulose	NA
JE	1263	3738.278629	913569.5	i17:0	(10/03/13 03:40:00)	2.62E-10	1.86E-10	2.27E-10	2.25E-10	5.62E-08	0.42	1	Ontario_JP	JE	Org	1	0	0.006767372	0.127098764	Gram-positive Bacteria	Cellulose	NA
TXA	1263	1024.256582	667919.75	i17:0	(10/02/13 21:57:00)	1.92E-10	1.36E-10	1.66E-10	1.64E-10	4.11E-08	0.48	1	Texas	TXA	Org	1	0	0.001904658	0.083732348	Gram-positive Bacteria	Cellulose	NA
A9	1263.1	672.3259094	537052.5	i17:0	(10/02/13 16:14:00)	1.54E-10	1.09E-10	1.33E-10	1.32E-10	3.31E-08	0.42	1	Ontario_BS	A9	Org	1	0	0.001451574	0.077243197	Gram-positive Bacteria	Cellulose	NA
JW	1263.1	2812.181389	336190.5	i17:0	(10/02/13 14:47:00)	9.65E-11	6.83E-11	8.35E-11	8.28E-11	2.07E-08	1.03	1	Ontario_JP	JW	Min	1	0	0.000825166	0.019262369	Gram-positive Bacteria	Cellulose	NA
TXB	1263.1	1191.179534	702972.5	i17:0	(10/02/13 23:23:00)	2.02E-10	1.43E-10	1.75E-10	1.73E-10	4.33E-08	0.48	1	Texas	TXB	Org	1	0	0.002165946	0.087965331	Gram-positive Bacteria	Cellulose	NA
JW	1263.2	3644.258445	901023	i17:0	(10/03/13 00:49:00)	2.59E-10	1.83E-10	2.24E-10	2.22E-10	5.55E-08	0.49	1	Ontario_JP	JW	Org	1	0	0.005613053	0.107553535	Gram-positive Bacteria	Cellulose	NA
A7	1263.3	508.7931113	571868	i17:0	(10/02/13 20:31:00)	1.64E-10	1.16E-10	1.42E-10	1.41E-10	3.52E-08	0.49	1	Ontario_BS	A7	Org	1	0	0.001197469	0.070627945	Gram-positive Bacteria	Cellulose	NA
A8	1263.4	999.5336639	758847	i17:0	(10/02/13 19:06:00)	2.18E-10	1.54E-10	1.88E-10	1.87E-10	4.67E-08	0.51	1	Ontario_BS	A8	Org	1	0	0.002012329	0.089559622	Gram-positive Bacteria	Cellulose	NA
JS	1263.4	3460.270368	275593.75	i17:0	(10/01/13 16:59:00)	7.91E-11	5.60E-11	6.84E-11	6.78E-11	1.70E-08	0.92	1	Ontario_JP	JS	Min	1	0	0.000879913	0.017555801	Gram-positive Bacteria	Cellulose	NA
A7	1263.5	2542.384751	312260.5	i17:0	(10/02/13 13:21:00)	8.96E-11	6.35E-11	7.75E-11	7.69E-11	1.92E-08	0.92	1	Ontario_BS	A7	Min	1	0	0.000799667	0.020088852	Gram-positive Bacteria	Cellulose	NA
TXB	1263.5	9496.126558	78402	i17:0	(10/01/13 12:41:00)	2.25E-11	1.59E-11	1.95E-11	1.93E-11	4.83E-09	0.92	1	Texas	TXB	Min	1	0	0.000553329	0.004691336	Gram-positive Bacteria	Cellulose	NA
JE	1263.6	1526.514405	391352	i17:0	(10/01/13 11:15:00)	1.12E-10	7.96E-11	9.71E-11	9.63E-11	2.41E-08	0.96	1	Ontario_JP	JE	Min	1	0	0.000692622	0.024395881	Gram-positive Bacteria	Cellulose	NA
JS	1263.6	1961.258263	892997.75	i17:0	(10/02/13 17:39:00)	2.56E-10	1.82E-10	2.22E-10	2.20E-10	5.50E-08	0.6	1	Ontario_JP	JS	Org	1	0	0.00294982	0.088646398	Gram-positive Bacteria	Cellulose	NA
TXC	1263.6	5994.151731	89160.75	i17:0	(10/01/13 09:49:00)	2.56E-11	1.81E-11	2.21E-11	2.19E-11	5.49E-09	0.97	1	Texas	TXC	Min	1	0	0.000412207	0.005244718	Gram-positive Bacteria	Cellulose	NA
A8	1263.7	1069.925942	410982	i17:0	(10/01/13 14:07:00)	1.18E-10	8.35E-11	1.02E-10	1.01E-10	2.53E-08	0.96	1	Ontario_BS	A8	Min	1	0	0.000598903	0.025748025	Gram-positive Bacteria	Cellulose	NA
A9	1263.8	5179.465001	237202.25	i17:0	(10/01/13 08:23:00)	6.81E-11	4.82E-11	5.89E-11	5.84E-11	1.46E-08	0.98	1	Ontario_BS	A9	Min	1	0	0.000967217	0.013928834	Gram-positive Bacteria	Cellulose	NA
TXA	1264.2	4411.090645	92427.5	i17:0	(10/01/13 06:58:00)	2.65E-11	1.88E-11	2.29E-11	2.28E-11	5.69E-09	0.97	1	Texas	TXA	Min	1	0	0.000336136	0.005528052	Gram-positive Bacteria	Cellulose	NA
OC458	1266.9	2696.783916	108608.4721	UF12	(05/22/15 08:10:00)	1.86E-11	1.61E-11	1.88E-11	1.79E-11	4.47E-09	0.65	1	BC	OC	Min	2	0	0.000274074	0.006597601	Unclassified	Cellulose	NA
BP518	1268.1	2340.015922	62651.54985	UF12	(05/22/15 00:00:00)	1.08E-11	9.29E-12	1.09E-11	1.03E-11	2.58E-09	0.61	1	BC	BP	Min	2	0	0.000152799	0.004071108	Unclassified	Cellulose	NA
DC575	1268.6	3736.425017	1006222.386	UF12	(05/22/15 02:09:00)	1.73E-10	1.49E-10	1.75E-10	1.66E-10	4.14E-08	0.27	1	BC	DC	Org	2	0	0.007745161	0.145519669	Unclassified	Cellulose	NA
BP515	1268.7	3759.498265	2471265.609	UF12	(05/21/15 22:35:00)	4.24E-10	3.66E-10	4.29E-10	4.07E-10	1.02E-07	0.31	1	BC	BP	Org	2	0	0.016644149	0.311201958	Unclassified	Cellulose	NA
OC455	1268.9	1289.56273	2074183.372	UF12	(05/22/15 05:41:00)	3.56E-10	3.08E-10	3.60E-10	3.41E-10	8.53E-08	0.35	1	BC	OC	Org	2	0	0.006113216	0.237606915	Unclassified	Cellulose	NA
TXC	1278.3	1088.109714	456642.75	UF12	(10/03/13 05:05:00)	1.31E-10	9.28E-11	1.13E-10	1.12E-10	2.81E-08	0.5	1	Texas	TXC	Org	1	0	0.001288616	0.054917682	Unclassified	Cellulose	NA
JE	1278.5	1862.073223	794230.75	UF12	(10/03/13 03:40:00)	2.28E-10	1.61E-10	1.97E-10	1.96E-10	4.89E-08	0.42	1	Ontario_JP	JE	Org	1	0	0.003626327	0.112752998	Unclassified	Cellulose	NA
TXB	1278.6	694.2860305	450879	UF12	(10/02/13 23:23:00)	1.29E-10	9.17E-11	1.12E-10	1.11E-10	2.77E-08	0.48	1	Texas	TXB	Org	1	0	0.001080068	0.056729163	Unclassified	Cellulose	NA
A9	1278.7	641.5332574	473993.75	UF12	(10/02/13 16:14:00)	1.36E-10	9.63E-11	1.18E-10	1.17E-10	2.92E-08	0.42	1	Ontario_BS	A9	Org	1	0	0.001257973	0.068196744	Unclassified	Cellulose	NA
JW	1278.7	1075.187459	240315	UF12	(10/02/13 14:47:00)	6.90E-11	4.88E-11	5.97E-11	5.92E-11	1.48E-08	1.03	1	Ontario_JP	JW	Min	1	0	0.00032721	0.01403172	Unclassified	Cellulose	NA
JW	1278.7	1581.93312	657742.5	UF12	(10/03/13 00:49:00)	1.89E-10	1.34E-10	1.63E-10	1.62E-10	4.05E-08	0.49	1	Ontario_JP	JW	Org	1	0	0.002329272	0.080281799	Unclassified	Cellulose	NA
A7	1279	1112.189329	263406	UF12	(10/02/13 13:21:00)	7.56E-11	5.35E-11	6.54E-11	6.48E-11	1.62E-08	0.92	1	Ontario_BS	A7	Min	1	0	0.000408526	0.017211894	Unclassified	Cellulose	NA
A8	1279	1497.526384	705466	UF12	(10/02/13 19:06:00)	2.02E-10	1.43E-10	1.75E-10	1.74E-10	4.34E-08	0.51	1	Ontario_BS	A8	Org	1	0	0.002323977	0.082806357	Unclassified	Cellulose	NA
JS	1279.1	1937.609257	203933.5	UF12	(10/01/13 16:59:00)	5.85E-11	4.15E-11	5.06E-11	5.02E-11	1.26E-08	0.92	1	Ontario_JP	JS	Min	1	0	0.00043594	0.013206095	Unclassified	Cellulose	NA
A7	1279.2	325.9481135	864402	UF12	(10/02/13 20:31:00)	2.48E-10	1.76E-10	2.15E-10	2.13E-10	5.32E-08	0.49	1	Ontario_BS	A7	Org	1	0	0.001593894	0.106973173	Unclassified	Cellulose	NA
JS	1279.2	2070.233075	717514.75	UF12	(10/02/13 17:39:00)	2.06E-10	1.46E-10	1.78E-10	1.77E-10	4.42E-08	0.6	1	Ontario_JP	JS	Org	1	0	0.002454464	0.07114218	Unclassified	Cellulose	NA
A8	1279.3	529.6743456	421739.75	UF12	(10/01/13 14:07:00)	1.21E-10	8.57E-11	1.05E-10	1.04E-10	2.60E-08	0.96	1	Ontario_BS	A8	Min	1	0	0.000456885	0.026579693	Unclassified	Cellulose	NA
A9	1279.4	3226.73529	186504.5	UF12	(10/01/13 08:23:00)	5.35E-11	3.79E-11	4.63E-11	4.59E-11	1.15E-08	0.98	1	Ontario_BS	A9	Min	1	0	0.00053107	0.011181215	Unclassified	Cellulose	NA
JE	1279.4	600.8326318	311364.5	UF12	(10/01/13 11:15:00)	8.94E-11	6.33E-11	7.73E-11	7.66E-11	1.92E-08	0.96	1	Ontario_JP	JE	Min	1	0	0.000352726	0.019607998	Unclassified	Cellulose	NA
OC458	1292.9	7266.360546	373403.453	cyc17:0	(05/22/15 08:10:00)	6.41E-11	5.54E-11	6.48E-11	6.14E-11	1.54E-08	0.65	1	BC	OC	Min	2	0	0.002008043	0.021617254	Total Biomass	Cellulose	NA
BP518	1294	3953.281908	204296.1927	cyc17:0	(05/22/15 00:00:00)	3.51E-11	3.03E-11	3.55E-11	3.36E-11	8.40E-09	0.61	1	BC	BP	Min	2	0	0.000726222	0.013047228	Total Biomass	Cellulose	NA
DC578	1294	3761.38238	945711	cyc17:0	(05/22/15 03:32:00)	1.62E-10	1.40E-10	1.64E-10	1.56E-10	3.89E-08	0.62	1	BC	DC	Min	2	0	0.003185912	0.059544631	Total Biomass	Cellulose	NA
DC575	1294.7	7624.719102	2220736.356	cyc17:0	(05/22/15 02:09:00)	3.81E-10	3.29E-10	3.85E-10	3.65E-10	9.13E-08	0.27	1	BC	DC	Org	2	0	0.029886466	0.308369556	Total Biomass	Cellulose	NA
BP515	1294.9	3787.306602	5876131.799	cyc17:0	(05/21/15 22:35:00)	1.01E-09	8.71E-10	1.02E-09	9.67E-10	2.42E-07	0.31	1	BC	BP	Org	2	0	0.039795592	0.739751101	Total Biomass	Cellulose	NA
OC455	1294.9	2551.784579	5029938.881	cyc17:0	(05/22/15 05:41:00)	8.64E-10	7.46E-10	8.73E-10	8.27E-10	2.07E-07	0.35	1	BC	OC	Org	2	0	0.022683761	0.568342752	Total Biomass	Cellulose	NA
TXC	1304.3	6435.440602	1138432.5	cyc17:0	(10/03/13 05:05:00)	3.27E-10	2.31E-10	2.83E-10	2.80E-10	7.01E-08	0.5	1	Texas	TXC	Org	1	0	0.010805134	0.129319892	Total Biomass	Cellulose	NA
JW	1304.6	33897.19803	683779.5	cyc17:0	(10/02/13 14:47:00)	1.96E-10	1.39E-10	1.70E-10	1.68E-10	4.21E-08	1.03	1	Ontario_JP	JW	Min	1	0	0.011508558	0.029347577	Total Biomass	Cellulose	NA
A9	1304.8	2014.58779	1185304.75	cyc17:0	(10/02/13 16:14:00)	3.40E-10	2.41E-10	2.94E-10	2.92E-10	7.29E-08	0.42	1	Ontario_BS	A9	Org	1	0	0.005690848	0.167992891	Total Biomass	Cellulose	NA
JE	1304.8	9794.046999	1861644.25	cyc17:0	(10/03/13 03:40:00)	5.34E-10	3.78E-10	4.62E-10	4.58E-10	1.15E-07	0.42	1	Ontario_JP	JE	Org	1	0	0.029508587	0.243279769	Total Biomass	Cellulose	NA
TXA	1304.8	3621.690292	1491091.5	cyc17:0	(10/02/13 21:57:00)	4.28E-10	3.03E-10	3.70E-10	3.67E-10	9.18E-08	0.48	1	Texas	TXA	Org	1	0	0.009438687	0.181740884	Total Biomass	Cellulose	NA
TXB	1304.8	5376.82011	1223936	cyc17:0	(10/02/13 23:23:00)	3.51E-10	2.49E-10	3.04E-10	3.01E-10	7.53E-08	0.48	1	Texas	TXB	Org	1	0	0.010493059	0.146433299	Total Biomass	Cellulose	NA
A8	1305.1	5271.101545	1539773.25	cyc17:0	(10/02/13 19:06:00)	4.42E-10	3.13E-10	3.82E-10	3.79E-10	9.48E-08	0.51	1	Ontario_BS	A8	Org	1	0	0.012231863	0.173576398	Total Biomass	Cellulose	NA
JW	1305.1	7233.479409	1932193	cyc17:0	(10/03/13 00:49:00)	5.55E-10	3.93E-10	4.80E-10	4.76E-10	1.19E-07	0.49	1	Ontario_JP	JW	Org	1	0	0.020551545	0.22212782	Total Biomass	Cellulose	NA
TXB	1305.1	27380.48379	131725	cyc17:0	(10/01/13 12:41:00)	3.78E-11	2.68E-11	3.27E-11	3.24E-11	8.11E-09	0.92	1	Texas	TXB	Min	1	0	0.002130685	0.006680997	Total Biomass	Cellulose	NA
A7	1305.2	6349.827186	1160518.5	cyc17:0	(10/02/13 13:21:00)	3.33E-10	2.36E-10	2.88E-10	2.86E-10	7.14E-08	0.92	1	Ontario_BS	A7	Min	1	0	0.005922612	0.071709726	Total Biomass	Cellulose	NA
TXC	1305.2	36374.62985	161163	cyc17:0	(10/01/13 09:49:00)	4.63E-11	3.28E-11	4.00E-11	3.97E-11	9.92E-09	0.97	1	Texas	TXC	Min	1	0	0.003024286	0.007200919	Total Biomass	Cellulose	NA
JS	1305.3	17114.17415	702105	cyc17:0	(10/01/13 16:59:00)	2.02E-10	1.43E-10	1.74E-10	1.73E-10	4.32E-08	0.92	1	Ontario_JP	JS	Min	1	0	0.00794336	0.039023623	Total Biomass	Cellulose	NA
A7	1305.4	782.2629886	1423227	cyc17:0	(10/02/13 20:31:00)	4.08E-10	2.89E-10	3.53E-10	3.50E-10	8.76E-08	0.49	1	Ontario_BS	A7	Org	1	0	0.003509736	0.175244573	Total Biomass	Cellulose	NA
A9	1305.4	9805.921247	544071	cyc17:0	(10/01/13 08:23:00)	1.56E-10	1.11E-10	1.35E-10	1.34E-10	3.35E-08	0.98	1	Ontario_BS	A9	Min	1	0	0.003699613	0.030467472	Total Biomass	Cellulose	NA
JE	1305.4	11951.17318	858391	cyc17:0	(10/01/13 11:15:00)	2.46E-10	1.74E-10	2.13E-10	2.11E-10	5.28E-08	0.96	1	Ontario_JP	JE	Min	1	0	0.006991192	0.0480379	Total Biomass	Cellulose	NA
A8	1305.5	9291.654173	1423697	cyc17:0	(10/01/13 14:07:00)	4.09E-10	2.89E-10	3.53E-10	3.50E-10	8.76E-08	0.96	1	Ontario_BS	A8	Min	1	0	0.009461072	0.081808237	Total Biomass	Cellulose	NA
JS	1305.6	6104.284252	1977027.25	cyc17:0	(10/02/13 17:39:00)	5.67E-10	4.02E-10	4.91E-10	4.87E-10	1.22E-07	0.6	1	Ontario_JP	JS	Org	1	0	0.014992083	0.187794786	Total Biomass	Cellulose	NA
TXA	1305.7	38694.69431	142954	cyc17:0	(10/01/13 06:58:00)	4.10E-11	2.91E-11	3.55E-11	3.52E-11	8.80E-09	0.97	1	Texas	TXA	Min	1	0	0.002797745	0.006272166	Total Biomass	Cellulose	NA
JW	1339.4	-2367.194518	170599.5	UF13	(10/02/13 14:47:00)	4.90E-11	3.47E-11	4.23E-11	4.20E-11	1.05E-08	1.03	1	Ontario_JP	JW	Min	1	0	0	0.010352447	Unclassified	Cellulose	NA
JS	1339.8	-799.7923549	144673	UF13	(10/01/13 16:59:00)	4.15E-11	2.94E-11	3.59E-11	3.56E-11	8.90E-09	0.92	1	Ontario_JP	JS	Min	1	0	2.17E-05	0.009656108	Unclassified	Cellulose	NA
JE	1340.2	164.1703658	241751.25	UF13	(10/01/13 11:15:00)	6.94E-11	4.91E-11	6.00E-11	5.95E-11	1.49E-08	0.96	1	Ontario_JP	JE	Min	1	0	0.000200127	0.015297882	Unclassified	Cellulose	NA
A9	1340.3	-2178.307306	143668	UF13	(10/01/13 08:23:00)	4.12E-11	2.92E-11	3.57E-11	3.54E-11	8.84E-09	0.98	1	Ontario_BS	A9	Min	1	0	0	0.009143264	Unclassified	Cellulose	NA
BP515	1404	1281.90708	1125227.805	UF14	(05/21/15 22:35:00)	1.93E-10	1.67E-10	1.95E-10	1.85E-10	4.63E-08	0.31	1	BC	BP	Org	2	0	0.003732082	0.145544286	Unclassified	Cellulose	NA
OC455	1404.2	689.4888794	1031927.424	UF14	(05/22/15 05:41:00)	1.77E-10	1.53E-10	1.79E-10	1.70E-10	4.24E-08	0.35	1	BC	OC	Org	2	0	0.002259119	0.118994137	Unclassified	Cellulose	NA
TXC	1414.9	-15.58891499	457239	UF14	(10/03/13 05:05:00)	1.31E-10	9.29E-11	1.14E-10	1.13E-10	2.81E-08	0.5	1	Texas	TXC	Org	1	0	0.000615756	0.055663933	Unclassified	Cellulose	NA
TXB	1415.3	-2.082913912	445189	UF14	(10/02/13 23:23:00)	1.28E-10	9.05E-11	1.11E-10	1.10E-10	2.74E-08	0.48	1	Texas	TXB	Org	1	0	0.000632982	0.056446709	Unclassified	Cellulose	NA
OC458	1458.8	2332.860064	242005.6516	c18:2w6	(05/22/15 08:10:00)	4.15E-11	3.59E-11	4.20E-11	3.98E-11	9.95E-09	0.65	1	BC	OC	Min	2	0	0.000552754	0.014758983	Fungi	Cellulose	NA
DC578	1459.9	-32.87085518	547074	c18:2w6	(05/22/15 03:32:00)	9.39E-11	8.11E-11	9.49E-11	9.00E-11	2.25E-08	0.62	1	BC	DC	Min	2	0	0.000390135	0.03589817	Fungi	Cellulose	NA
BP518	1460	4187.219831	122315.8317	c18:2w6	(05/22/15 00:00:00)	2.10E-11	1.81E-11	2.12E-11	2.01E-11	5.03E-09	0.61	1	BC	BP	Min	2	0	0.000454206	0.007792208	Fungi	Cellulose	NA
DC575	1461.5	4468.79988	2827409.51	c18:2w6	(05/22/15 02:09:00)	4.85E-10	4.19E-10	4.91E-10	4.65E-10	1.16E-07	0.27	1	BC	DC	Org	2	0	0.02493367	0.40572902	Fungi	Cellulose	NA
BP515	1462.1	14135.18263	7960799.257	c18:2w6	(05/21/15 22:35:00)	1.37E-09	1.18E-09	1.38E-09	1.31E-09	3.27E-07	0.31	1	BC	BP	Org	2	0	0.153510676	0.90259476	Fungi	Cellulose	NA
OC455	1462.8	36175.97782	8193377.655	c18:2w6	(05/22/15 05:41:00)	1.41E-09	1.21E-09	1.42E-09	1.35E-09	3.37E-07	0.35	1	BC	OC	Org	2	0	0.283678805	0.679057231	Fungi	Cellulose	NA
JW	1472	2462.392697	602272.5	c18:2w6	(10/02/13 14:47:00)	1.73E-10	1.22E-10	1.50E-10	1.48E-10	3.71E-08	1.03	1	Ontario_JP	JW	Min	1	0	0.001347695	0.034638359	Fungi	Cellulose	NA
TXB	1472.2	1726.229548	1297395.75	c18:2w6	(10/02/13 23:23:00)	3.72E-10	2.64E-10	3.22E-10	3.19E-10	7.98E-08	0.48	1	Texas	TXB	Org	1	0	0.004944532	0.161400432	Fungi	Cellulose	NA
TXC	1472.2	2908.273634	1410816.25	c18:2w6	(10/03/13 05:05:00)	4.05E-10	2.87E-10	3.50E-10	3.47E-10	8.68E-08	0.5	1	Texas	TXC	Org	1	0	0.007305594	0.16634604	Fungi	Cellulose	NA
A7	1472.3	3068.538543	461742.5	c18:2w6	(10/02/13 13:21:00)	1.33E-10	9.39E-11	1.15E-10	1.14E-10	2.84E-08	0.92	1	Ontario_BS	A7	Min	1	0	0.00135043	0.029537617	Fungi	Cellulose	NA
TXB	1472.3	122994.5749	110496.25	c18:2w6	(10/01/13 12:41:00)	3.17E-11	2.25E-11	2.74E-11	2.72E-11	6.80E-09	0.92	1	Texas	TXB	Min	1	0	0.004303208	0.003088386	Fungi	Cellulose	NA
TXC	1472.4	237644.5957	105600.5	c18:2w6	(10/01/13 09:49:00)	3.03E-11	2.15E-11	2.62E-11	2.60E-11	6.50E-09	0.97	1	Texas	TXC	Min	1	0	0.004880163	0.001819804	Fungi	Cellulose	NA
TXA	1472.5	1407.608092	1535932.25	c18:2w6	(10/02/13 21:57:00)	4.41E-10	3.12E-10	3.81E-10	3.78E-10	9.45E-08	0.48	1	Texas	TXA	Org	1	0	0.005187517	0.191741288	Fungi	Cellulose	NA
OC458	1472.6	2708.629414	386534.0205	c18:1w9	(05/22/15 08:10:00)	6.64E-11	5.73E-11	6.71E-11	6.36E-11	1.59E-08	0.65	1	BC	OC	Min	2	0	0.000978422	0.023477648	Fungi	Cellulose	NA
JS	1472.7	1072.937092	505962	c18:2w6	(10/01/13 16:59:00)	1.45E-10	1.03E-10	1.26E-10	1.25E-10	3.11E-08	0.92	1	Ontario_JP	JS	Min	1	0	0.000770464	0.033075626	Fungi	Cellulose	NA
A8	1472.8	5631.660202	634766.25	c18:2w6	(10/01/13 14:07:00)	1.82E-10	1.29E-10	1.58E-10	1.56E-10	3.91E-08	0.96	1	Ontario_BS	A8	Min	1	0	0.002822191	0.037870932	Fungi	Cellulose	NA
A9	1472.9	27806.41684	117162.25	c18:2w6	(10/01/13 08:23:00)	3.36E-11	2.38E-11	2.91E-11	2.88E-11	7.21E-09	0.98	1	Ontario_BS	A9	Min	1	0	0.001799271	0.005558394	Fungi	Cellulose	NA
JW	1472.9	6331.691439	2568241	c18:2w6	(10/03/13 00:49:00)	7.37E-10	5.22E-10	6.38E-10	6.32E-10	1.58E-07	0.49	1	Ontario_JP	JW	Org	1	0	0.024552604	0.298013047	Fungi	Cellulose	NA
JE	1473.1	1676.008352	838286.75	c18:2w6	(10/01/13 11:15:00)	2.41E-10	1.70E-10	2.08E-10	2.06E-10	5.16E-08	0.96	1	Ontario_JP	JE	Min	1	0	0.001568839	0.052171425	Fungi	Cellulose	NA
A9	1473.2	5062.181028	3276484.5	c18:2w6	(10/02/13 16:14:00)	9.40E-10	6.66E-10	8.13E-10	8.07E-10	2.02E-07	0.42	1	Ontario_BS	A9	Org	1	0	0.030619876	0.449486255	Fungi	Cellulose	NA
A8	1473.4	6527.542313	3373949.5	c18:2w6	(10/02/13 19:06:00)	9.68E-10	6.86E-10	8.38E-10	8.31E-10	2.08E-07	0.51	1	Ontario_BS	A8	Org	1	0	0.031753613	0.37538925	Fungi	Cellulose	NA
JE	1473.7	4049.94744	5328923	c18:2w6	(10/03/13 03:40:00)	1.53E-09	1.08E-09	1.32E-09	1.31E-09	3.28E-07	0.42	1	Ontario_JP	JE	Org	1	0	0.041931695	0.73892004	Fungi	Cellulose	NA
DC578	1473.8	1534.097512	1149920.5	c18:1w9	(05/22/15 03:32:00)	1.97E-10	1.70E-10	2.00E-10	1.89E-10	4.73E-08	0.62	1	BC	DC	Min	2	0	0.002111911	0.07416418	Fungi	Cellulose	NA
BP518	1473.9	2866.833046	239441.1749	c18:1w9	(05/22/15 00:00:00)	4.11E-11	3.55E-11	4.16E-11	3.94E-11	9.85E-09	0.61	1	BC	BP	Min	2	0	0.000672237	0.015470654	Fungi	Cellulose	NA
JS	1475.4	7853.718297	7570271	c18:2w6	(10/02/13 17:39:00)	2.17E-09	1.54E-09	1.88E-09	1.86E-09	4.66E-07	0.6	1	Ontario_JP	JS	Org	1	0	0.070263654	0.706231234	Fungi	Cellulose	NA
DC575	1475.7	3873.923795	3445528.977	c18:1w9	(05/22/15 02:09:00)	5.92E-10	5.11E-10	5.98E-10	5.67E-10	1.42E-07	0.27	1	BC	DC	Org	2	0	0.027251087	0.497561741	Fungi	Cellulose	NA
BP515	1476.1	3897.9327	9449605.25	c18:1w9	(05/21/15 22:35:00)	1.62E-09	1.40E-09	1.64E-09	1.55E-09	3.89E-07	0.31	1	BC	BP	Org	2	0	0.06539833	1.188216935	Fungi	Cellulose	NA
OC455	1476.3	4107.232458	8084147.45	c18:1w9	(05/22/15 05:41:00)	1.39E-09	1.20E-09	1.40E-09	1.33E-09	3.32E-07	0.35	1	BC	OC	Org	2	0	0.051556878	0.89834442	Fungi	Cellulose	NA
A7	1476.3	1368.818039	11704930	c18:2w6	(10/02/13 20:31:00)	3.36E-09	2.38E-09	2.91E-09	2.88E-09	7.20E-07	0.49	1	Ontario_BS	A7	Org	1	0	0.038118143	1.431996373	Fungi	Cellulose	NA
OC458	1485.4	7544.437146	624330.8048	c18:1w7	(05/22/15 08:10:00)	1.07E-10	9.26E-11	1.08E-10	1.03E-10	2.57E-08	0.65	1	BC	OC	Min	2	0	0.003460498	0.036041013	Gram-negative Bacteria	Cellulose	NA
JW	1485.9	2489.602326	1261002	c18:1w9	(10/02/13 14:47:00)	3.62E-10	2.56E-10	3.13E-10	3.10E-10	7.76E-08	1.03	1	Ontario_JP	JW	Min	1	0	0.002843062	0.072502379	Fungi	Cellulose	NA
TXB	1486.4	20284.83624	311339	c18:1w9	(10/01/13 12:41:00)	8.94E-11	6.33E-11	7.73E-11	7.66E-11	1.92E-08	0.92	1	Texas	TXB	Min	1	0	0.004019921	0.016806955	Fungi	Cellulose	NA
A7	1486.5	3345.644313	1250282.5	c18:1w9	(10/02/13 13:21:00)	3.59E-10	2.54E-10	3.10E-10	3.08E-10	7.69E-08	0.92	1	Ontario_BS	A7	Min	1	0	0.003894079	0.07974298	Fungi	Cellulose	NA
TXC	1486.5	36191.53407	310229.75	c18:1w9	(10/01/13 09:49:00)	8.90E-11	6.31E-11	7.70E-11	7.64E-11	1.91E-08	0.97	1	Texas	TXC	Min	1	0	0.005801469	0.013881479	Fungi	Cellulose	NA
BP518	1486.6	5865.16245	382974.4834	c18:1w7	(05/22/15 00:00:00)	6.58E-11	5.68E-11	6.65E-11	6.30E-11	1.58E-08	0.61	1	BC	BP	Min	2	0	0.001849213	0.023970553	Gram-negative Bacteria	Cellulose	NA
DC578	1486.6	4905.709736	2169364	c18:1w7	(05/22/15 03:32:00)	3.72E-10	3.22E-10	3.77E-10	3.57E-10	8.92E-08	0.62	1	BC	DC	Min	2	0	0.008955254	0.134942176	Gram-negative Bacteria	Cellulose	NA
A9	1486.6	8279.060514	492098.75	c18:1w9	(10/01/13 08:23:00)	1.41E-10	1.00E-10	1.22E-10	1.21E-10	3.03E-08	0.98	1	Ontario_BS	A9	Min	1	0	0.00291804	0.027985243	Fungi	Cellulose	NA
TXC	1486.8	1194.556281	4075466	c18:1w9	(10/03/13 05:05:00)	1.17E-09	8.28E-10	1.01E-09	1.00E-09	2.51E-07	0.5	1	Texas	TXC	Org	1	0	0.012072868	0.489559665	Fungi	Cellulose	NA
A8	1486.9	2759.184515	1502823.5	c18:1w9	(10/01/13 14:07:00)	4.31E-10	3.05E-10	3.73E-10	3.70E-10	9.25E-08	0.96	1	Ontario_BS	A8	Min	1	0	0.003904793	0.092437098	Fungi	Cellulose	NA
JS	1486.9	1058.756155	1593020.25	c18:1w9	(10/01/13 16:59:00)	4.57E-10	3.24E-10	3.95E-10	3.92E-10	9.80E-08	0.92	1	Ontario_JP	JS	Min	1	0	0.002409584	0.104154754	Fungi	Cellulose	NA
TXA	1486.9	10466.06153	292164	c18:1w9	(10/01/13 06:58:00)	8.39E-11	5.94E-11	7.25E-11	7.19E-11	1.80E-08	0.97	1	Texas	TXA	Min	1	0	0.002115782	0.016420959	Fungi	Cellulose	NA
TXA	1487.1	782.1125683	4202360	c18:1w9	(10/02/13 21:57:00)	1.21E-09	8.54E-10	1.04E-09	1.03E-09	2.59E-07	0.48	1	Texas	TXA	Org	1	0	0.010578217	0.528225325	Fungi	Cellulose	NA
TXB	1487.2	1216.408147	3910930	c18:1w9	(10/02/13 23:23:00)	1.12E-09	7.95E-10	9.71E-10	9.63E-10	2.41E-07	0.48	1	Texas	TXB	Org	1	0	0.012185433	0.489252553	Fungi	Cellulose	NA
JE	1487.4	2055.31664	1938317.75	c18:1w9	(10/01/13 11:15:00)	5.56E-10	3.94E-10	4.81E-10	4.77E-10	1.19E-07	0.96	1	Ontario_JP	JE	Min	1	0	0.00412464	0.120135593	Fungi	Cellulose	NA
A9	1487.8	1786.618659	5110750	c18:1w9	(10/02/13 16:14:00)	1.47E-09	1.04E-09	1.27E-09	1.26E-09	3.15E-07	0.42	1	Ontario_BS	A9	Org	1	0	0.022738332	0.726144323	Fungi	Cellulose	NA
JW	1487.9	2269.831392	5923079	c18:1w9	(10/03/13 00:49:00)	1.70E-09	1.20E-09	1.47E-09	1.46E-09	3.65E-07	0.49	1	Ontario_JP	JW	Org	1	0	0.026365858	0.717560369	Fungi	Cellulose	NA
A8	1488.5	1561.345187	6177205	c18:1w9	(10/02/13 19:06:00)	1.77E-09	1.26E-09	1.53E-09	1.52E-09	3.80E-07	0.51	1	Ontario_BS	A8	Org	1	0	0.020854654	0.724564011	Fungi	Cellulose	NA
JE	1488.9	2673.426423	8386256.5	c18:1w9	(10/03/13 03:40:00)	2.41E-09	1.70E-09	2.08E-09	2.06E-09	5.16E-07	0.42	1	Ontario_JP	JE	Org	1	0	0.048714653	1.180130826	Fungi	Cellulose	NA
DC575	1489.2	10623.97183	4956387.847	c18:1w7	(05/22/15 02:09:00)	8.51E-10	7.35E-10	8.60E-10	8.15E-10	2.04E-07	0.27	1	BC	DC	Org	2	0	0.087218672	0.66772373	Gram-negative Bacteria	Cellulose	NA
BP515	1489.6	8376.580728	13001852.74	c18:1w7	(05/21/15 22:35:00)	2.23E-09	1.93E-09	2.26E-09	2.14E-09	5.35E-07	0.31	1	BC	BP	Org	2	0	0.164419057	1.560448876	Gram-negative Bacteria	Cellulose	NA
OC455	1489.6	4629.241207	10936194	c18:1w7	(05/22/15 05:41:00)	1.88E-09	1.62E-09	1.90E-09	1.80E-09	4.50E-07	0.35	1	BC	OC	Org	2	0	0.07645048	1.208571217	Gram-negative Bacteria	Cellulose	NA
JS	1490.3	2068.622172	10427594	c18:1w9	(10/02/13 17:39:00)	2.99E-09	2.12E-09	2.59E-09	2.57E-09	6.42E-07	0.6	1	Ontario_JP	JS	Org	1	0	0.035652466	1.033922644	Fungi	Cellulose	NA
A7	1490.9	800.00372	12026440	c18:1w9	(10/02/13 20:31:00)	3.45E-09	2.44E-09	2.99E-09	2.96E-09	7.40E-07	0.49	1	Ontario_BS	A7	Org	1	0	0.029947056	1.480548437	Fungi	Cellulose	NA
JW	1499	3957.244192	2275322.75	c18:1w7	(10/02/13 14:47:00)	6.53E-10	4.63E-10	5.65E-10	5.60E-10	1.40E-07	1.03	1	Ontario_JP	JW	Min	1	0	0.007173644	0.12877792	Gram-negative Bacteria	Cellulose	NA
TXB	1499.1	30319.39306	450277.5	c18:1w7	(10/01/13 12:41:00)	1.29E-10	9.15E-11	1.12E-10	1.11E-10	2.77E-08	0.92	1	Texas	TXB	Min	1	0	0.007841229	0.022279872	Gram-negative Bacteria	Cellulose	NA
TXC	1499.2	34950.18094	476812.5	c18:1w7	(10/01/13 09:49:00)	1.37E-10	9.69E-11	1.18E-10	1.17E-10	2.93E-08	0.97	1	Texas	TXC	Min	1	0	0.00870468	0.021547337	Gram-negative Bacteria	Cellulose	NA
A7	1499.5	5894.952162	1949196.25	c18:1w7	(10/02/13 13:21:00)	5.59E-10	3.96E-10	4.84E-10	4.80E-10	1.20E-07	0.92	1	Ontario_BS	A7	Min	1	0	0.009376189	0.121014376	Gram-negative Bacteria	Cellulose	NA
A9	1499.6	10275.98042	1019231.5	c18:1w7	(10/01/13 08:23:00)	2.93E-10	2.07E-10	2.53E-10	2.51E-10	6.27E-08	0.98	1	Ontario_BS	A9	Min	1	0	0.007198223	0.05680844	Gram-negative Bacteria	Cellulose	NA
A9	1499.7	2465.87745	2526715	c18:1w7	(10/02/13 16:14:00)	7.25E-10	5.14E-10	6.27E-10	6.22E-10	1.56E-07	0.42	1	Ontario_BS	A9	Org	1	0	0.013879167	0.356362585	Gram-negative Bacteria	Cellulose	NA
JS	1499.7	2684.98808	1912315.5	c18:1w7	(10/01/13 16:59:00)	5.49E-10	3.89E-10	4.75E-10	4.71E-10	1.18E-07	0.92	1	Ontario_JP	JS	Min	1	0	0.005086547	0.122836897	Gram-negative Bacteria	Cellulose	NA
TXA	1499.8	24509.19782	397255.75	c18:1w7	(10/01/13 06:58:00)	1.14E-10	8.08E-11	9.86E-11	9.78E-11	2.44E-08	0.97	1	Texas	TXA	Min	1	0	0.005615271	0.019589159	Gram-negative Bacteria	Cellulose	NA
JE	1499.9	7226.330812	3293217.75	c18:1w7	(10/03/13 03:40:00)	9.45E-10	6.69E-10	8.17E-10	8.11E-10	2.03E-07	0.42	1	Ontario_JP	JE	Org	1	0	0.040833434	0.441724635	Gram-negative Bacteria	Cellulose	NA
A8	1500	4838.556283	2333678	c18:1w7	(10/01/13 14:07:00)	6.70E-10	4.74E-10	5.79E-10	5.74E-10	1.44E-07	0.96	1	Ontario_BS	A8	Min	1	0	0.009211149	0.140394545	Gram-negative Bacteria	Cellulose	NA
JW	1500.1	4085.121855	3548560.5	c18:1w7	(10/03/13 00:49:00)	1.02E-09	7.21E-10	8.81E-10	8.74E-10	2.18E-07	0.49	1	Ontario_JP	JW	Org	1	0	0.024091314	0.421600399	Gram-negative Bacteria	Cellulose	NA
TXC	1500.1	3093.638096	5246539	c18:1w7	(10/03/13 05:05:00)	1.51E-09	1.07E-09	1.30E-09	1.29E-09	3.23E-07	0.5	1	Texas	TXC	Org	1	0	0.028399897	0.617375248	Gram-negative Bacteria	Cellulose	NA
A8	1500.3	3049.026363	3245886.5	c18:1w7	(10/02/13 19:06:00)	9.32E-10	6.60E-10	8.06E-10	7.99E-10	2.00E-07	0.51	1	Ontario_BS	A8	Org	1	0	0.017046153	0.374643031	Gram-negative Bacteria	Cellulose	NA
JE	1500.4	4260.578329	2745702.5	c18:1w7	(10/01/13 11:15:00)	7.88E-10	5.58E-10	6.82E-10	6.76E-10	1.69E-07	0.96	1	Ontario_JP	JE	Min	1	0	0.009824478	0.166194976	Gram-negative Bacteria	Cellulose	NA
TXB	1500.4	2660.986344	5023657	c18:1w7	(10/02/13 23:23:00)	1.44E-09	1.02E-09	1.25E-09	1.24E-09	3.09E-07	0.48	1	Texas	TXB	Org	1	0	0.025450984	0.618654753	Gram-negative Bacteria	Cellulose	NA
TXA	1500.7	1988.435457	5898451.5	c18:1w7	(10/02/13 21:57:00)	1.69E-09	1.20E-09	1.46E-09	1.45E-09	3.63E-07	0.48	1	Texas	TXA	Org	1	0	0.024571541	0.731695546	Gram-negative Bacteria	Cellulose	NA
A7	1501	2172.083688	3095531.5	c18:1w7	(10/02/13 20:31:00)	8.88E-10	6.29E-10	7.68E-10	7.62E-10	1.91E-07	0.49	1	Ontario_BS	A7	Org	1	0	0.013381638	0.375410588	Gram-negative Bacteria	Cellulose	NA
JS	1501	4487.748907	3598156	c18:1w7	(10/02/13 17:39:00)	1.03E-09	7.31E-10	8.93E-10	8.86E-10	2.21E-07	0.6	1	Ontario_JP	JS	Org	1	0	0.021437356	0.3476313	Gram-negative Bacteria	Cellulose	NA
OC458	1532	4924.878645	121012.8109	c18:0	(05/22/15 08:10:00)	2.08E-11	1.79E-11	2.10E-11	1.99E-11	4.98E-09	0.65	1	BC	OC	Min	2	0	0.000477942	0.007178559	Total Biomass	Cellulose	NA
BP518	1533.3	5601.812336	73551.48204	c18:0	(05/22/15 00:00:00)	1.26E-11	1.09E-11	1.28E-11	1.21E-11	3.02E-09	0.61	1	BC	BP	Min	2	0	0.000342465	0.004616305	Total Biomass	Cellulose	NA
DC578	1533.3	3185.607354	471620.5	c18:0	(05/22/15 03:32:00)	8.10E-11	6.99E-11	8.19E-11	7.76E-11	1.94E-08	0.62	1	BC	DC	Min	2	0	0.001405299	0.029878053	Total Biomass	Cellulose	NA
BP515	1534.2	4549.850348	3284972.79	c18:0	(05/21/15 22:35:00)	5.64E-10	4.87E-10	5.70E-10	5.40E-10	1.35E-07	0.31	1	BC	BP	Org	2	0	0.025582802	0.410212338	Total Biomass	Cellulose	NA
DC575	1534.2	4454.867143	1356179.773	c18:0	(05/22/15 02:09:00)	2.33E-10	2.01E-10	2.35E-10	2.23E-10	5.58E-08	0.27	1	BC	DC	Org	2	0	0.011930839	0.194638471	Total Biomass	Cellulose	NA
OC455	1534.3	2842.487927	2832462.321	c18:0	(05/22/15 05:41:00)	4.86E-10	4.20E-10	4.92E-10	4.66E-10	1.16E-07	0.35	1	BC	OC	Org	2	0	0.013775909	0.319043309	Total Biomass	Cellulose	NA
JW	1545.7	2324.637284	545506	c18:0	(10/02/13 14:47:00)	1.57E-10	1.11E-10	1.35E-10	1.34E-10	3.36E-08	1.03	1	Ontario_JP	JW	Min	1	0	0.001173853	0.031420377	Total Biomass	Cellulose	NA
TXC	1545.7	987.9032477	1489450.5	c18:0	(10/03/13 05:05:00)	4.27E-10	3.03E-10	3.70E-10	3.67E-10	9.17E-08	0.5	1	Texas	TXC	Org	1	0	0.004005836	0.179324568	Total Biomass	Cellulose	NA
JE	1545.9	1681.638063	1726880.5	c18:0	(10/03/13 03:40:00)	4.96E-10	3.51E-10	4.29E-10	4.25E-10	1.06E-07	0.42	1	Ontario_JP	JE	Org	1	0	0.007402117	0.245639189	Total Biomass	Cellulose	NA
TXB	1546	798.4016978	1446296.5	c18:0	(10/02/13 23:23:00)	4.15E-10	2.94E-10	3.59E-10	3.56E-10	8.90E-08	0.48	1	Texas	TXB	Org	1	0	0.003673247	0.181762954	Total Biomass	Cellulose	NA
A9	1546.2	500.1163599	1149902.5	c18:0	(10/02/13 16:14:00)	3.30E-10	2.34E-10	2.85E-10	2.83E-10	7.08E-08	0.42	1	Ontario_BS	A9	Org	1	0	0.002793272	0.165702944	Total Biomass	Cellulose	NA
TXB	1546.2	8100.568469	130117	c18:0	(10/01/13 12:41:00)	3.73E-11	2.64E-11	3.23E-11	3.20E-11	8.01E-09	0.92	1	Texas	TXB	Min	1	0	0.000807542	0.007896573	Total Biomass	Cellulose	NA
A7	1546.3	1897.790944	654659.5	c18:0	(10/02/13 13:21:00)	1.88E-10	1.33E-10	1.63E-10	1.61E-10	4.03E-08	0.92	1	Ontario_BS	A7	Min	1	0	0.001381067	0.042412072	Total Biomass	Cellulose	NA
JS	1546.3	1452.031377	445986.5	c18:0	(10/01/13 16:59:00)	1.28E-10	9.07E-11	1.11E-10	1.10E-10	2.74E-08	0.92	1	Ontario_JP	JS	Min	1	0	0.000800003	0.029034053	Total Biomass	Cellulose	NA
TXA	1546.3	596.9986322	1607660.5	c18:0	(10/02/13 21:57:00)	4.61E-10	3.27E-10	3.99E-10	3.96E-10	9.89E-08	0.48	1	Texas	TXA	Org	1	0	0.003633871	0.202491537	Total Biomass	Cellulose	NA
JW	1546.4	1046.253205	1628078	c18:0	(10/03/13 00:49:00)	4.67E-10	3.31E-10	4.04E-10	4.01E-10	1.00E-07	0.49	1	Ontario_JP	JW	Org	1	0	0.004596231	0.199886931	Total Biomass	Cellulose	NA
TXC	1546.4	12308.52383	161301	c18:0	(10/01/13 09:49:00)	4.63E-11	3.28E-11	4.00E-11	3.97E-11	9.93E-09	0.97	1	Texas	TXC	Min	1	0	0.001331385	0.008902576	Total Biomass	Cellulose	NA
A8	1546.5	1564.339017	739943.5	c18:0	(10/01/13 14:07:00)	2.12E-10	1.50E-10	1.84E-10	1.82E-10	4.55E-08	0.96	1	Ontario_BS	A8	Min	1	0	0.001328622	0.046107125	Total Biomass	Cellulose	NA
A8	1546.6	636.5113439	1564138.5	c18:0	(10/02/13 19:06:00)	4.49E-10	3.18E-10	3.88E-10	3.85E-10	9.63E-08	0.51	1	Ontario_BS	A8	Org	1	0	0.003408368	0.185340108	Total Biomass	Cellulose	NA
A9	1546.7	3299.396455	373352	c18:0	(10/01/13 08:23:00)	1.07E-10	7.59E-11	9.27E-11	9.19E-11	2.30E-08	0.98	1	Ontario_BS	A9	Min	1	0	0.001080551	0.02236556	Total Biomass	Cellulose	NA
A7	1546.8	304.8691073	1778330	c18:0	(10/02/13 20:31:00)	5.10E-10	3.61E-10	4.41E-10	4.38E-10	1.09E-07	0.49	1	Ontario_BS	A7	Org	1	0	0.003227735	0.220126761	Total Biomass	Cellulose	NA
JS	1546.8	799.2149187	1997414.5	c18:0	(10/02/13 17:39:00)	5.73E-10	4.06E-10	4.96E-10	4.92E-10	1.23E-07	0.6	1	Ontario_JP	JS	Org	1	0	0.004060163	0.200817859	Total Biomass	Cellulose	NA
JE	1546.9	2187.984582	631130.5	c18:0	(10/01/13 11:15:00)	1.81E-10	1.28E-10	1.57E-10	1.55E-10	3.88E-08	0.96	1	Ontario_JP	JE	Min	1	0	0.001399312	0.039060732	Total Biomass	Cellulose	NA
TXA	1547	6348.939401	148555	c18:0	(10/01/13 06:58:00)	4.26E-11	3.02E-11	3.69E-11	3.66E-11	9.14E-09	0.97	1	Texas	TXA	Min	1	0	0.000718979	0.008706295	Total Biomass	Cellulose	NA
BP518	1549.1	7164.411812	35038.27022	UF15	(05/22/15 00:00:00)	6.02E-12	5.19E-12	6.08E-12	5.76E-12	1.44E-09	0.61	1	BC	BP	Min	2	0	0.000198512	0.002163734	Unclassified	Cellulose	NA
BP515	1549.8	6387.414729	1469262.284	UF15	(05/21/15 22:35:00)	2.52E-10	2.18E-10	2.55E-10	2.42E-10	6.04E-08	0.31	1	BC	BP	Org	2	0	0.014940548	0.17997655	Unclassified	Cellulose	NA
DC575	1549.9	6765.769435	780646.1724	UF15	(05/22/15 02:09:00)	1.34E-10	1.16E-10	1.35E-10	1.28E-10	3.21E-08	0.27	1	BC	DC	Org	2	0	0.009543546	0.10936218	Unclassified	Cellulose	NA
OC455	1549.9	1896.934472	1255354.75	UF15	(05/22/15 05:41:00)	2.16E-10	1.86E-10	2.18E-10	2.07E-10	5.16E-08	0.35	1	BC	OC	Org	2	0	0.00465045	0.142855903	Unclassified	Cellulose	NA
TXC	1561.5	2485.460284	783724	UF15	(10/03/13 05:05:00)	2.25E-10	1.59E-10	1.95E-10	1.93E-10	4.82E-08	0.5	1	Texas	TXC	Org	1	0	0.003635838	0.092829561	Unclassified	Cellulose	NA
JW	1561.6	11751.51414	223122	UF15	(10/02/13 14:47:00)	6.40E-11	4.54E-11	5.54E-11	5.49E-11	1.37E-08	1.03	1	Ontario_JP	JW	Min	1	0	0.001670885	0.011660756	Unclassified	Cellulose	NA
A9	1561.7	66.70440763	406747.5	UF15	(10/02/13 16:14:00)	1.17E-10	8.27E-11	1.01E-10	1.00E-10	2.50E-08	0.42	1	Ontario_BS	A9	Org	1	0	0.000705962	0.058895104	Unclassified	Cellulose	NA
JW	1561.8	1552.14952	609010	UF15	(10/03/13 00:49:00)	1.75E-10	1.24E-10	1.51E-10	1.50E-10	3.75E-08	0.49	1	Ontario_JP	JW	Org	1	0	0.00213251	0.074357861	Unclassified	Cellulose	NA
TXB	1562.1	1847.207729	660740.75	UF15	(10/02/13 23:23:00)	1.90E-10	1.34E-10	1.64E-10	1.63E-10	4.07E-08	0.48	1	Texas	TXB	Org	1	0	0.002626444	0.08209011	Unclassified	Cellulose	NA
TXA	1562.2	1391.805655	906244	UF15	(10/02/13 21:57:00)	2.60E-10	1.84E-10	2.25E-10	2.23E-10	5.58E-08	0.48	1	Texas	TXA	Org	1	0	0.00304122	0.113152413	Unclassified	Cellulose	NA
OC458	1625.5	-2255.530321	86852.60225	UF16	(05/22/15 08:10:00)	1.49E-11	1.29E-11	1.51E-11	1.43E-11	3.57E-09	0.65	1	BC	OC	Min	2	0	0	0.005573817	Unclassified	Cellulose	NA
BP518	1626.8	1390.752901	60462.16554	UF16	(05/22/15 00:00:00)	1.04E-11	8.96E-12	1.05E-11	9.95E-12	2.49E-09	0.61	1	BC	BP	Min	2	0	0.000106646	0.003969654	Unclassified	Cellulose	NA
DC575	1627.1	1820.115298	694932.67	UF16	(05/22/15 02:09:00)	1.19E-10	1.03E-10	1.21E-10	1.14E-10	2.86E-08	0.27	1	BC	DC	Org	2	0	0.003251374	0.102598724	Unclassified	Cellulose	NA
OC455	1627.5	815.8613458	2052973.966	UF16	(05/22/15 05:41:00)	3.52E-10	3.04E-10	3.56E-10	3.38E-10	8.44E-08	0.35	1	BC	OC	Org	2	0	0.004823873	0.236404117	Unclassified	Cellulose	NA
BP515	1627.6	1595.380276	2319233.563	UF16	(05/21/15 22:35:00)	3.98E-10	3.44E-10	4.03E-10	3.82E-10	9.54E-08	0.31	1	BC	BP	Org	2	0	0.008719052	0.298957991	Unclassified	Cellulose	NA
TXC	1639.3	287.8913637	562155	UF16	(10/03/13 05:05:00)	1.61E-10	1.14E-10	1.40E-10	1.38E-10	3.46E-08	0.5	1	Texas	TXC	Org	1	0	0.000987101	0.068206271	Unclassified	Cellulose	NA
TXB	1639.6	212.8995814	555125.5	UF16	(10/02/13 23:23:00)	1.59E-10	1.13E-10	1.38E-10	1.37E-10	3.42E-08	0.48	1	Texas	TXB	Org	1	0	0.000957044	0.070218101	Unclassified	Cellulose	NA
JW	1640.5	1272.800398	304353.5	UF16	(10/02/13 14:47:00)	8.74E-11	6.19E-11	7.56E-11	7.49E-11	1.87E-08	1.03	1	Ontario_JP	JW	Min	1	0	0.000452883	0.017732376	Unclassified	Cellulose	NA
JS	1641	757.9938512	370627.75	UF16	(10/01/13 16:59:00)	1.06E-10	7.53E-11	9.20E-11	9.12E-11	2.28E-08	0.92	1	Ontario_JP	JS	Min	1	0	0.000480295	0.024312673	Unclassified	Cellulose	NA
A9	1642.2	1400.0103	142686.75	UF16	(10/01/13 08:23:00)	4.10E-11	2.90E-11	3.54E-11	3.51E-11	8.78E-09	0.98	1	Ontario_BS	A9	Min	1	0	0.000235315	0.008725262	Unclassified	Cellulose	NA
JE	1642.2	1771.428739	459444.5	UF16	(10/01/13 11:15:00)	1.32E-10	9.34E-11	1.14E-10	1.13E-10	2.83E-08	0.96	1	Ontario_JP	JE	Min	1	0	0.000889576	0.02856415	Unclassified	Cellulose	NA
OC458	1751.2	2333.220271	283469.3124	UF17	(05/22/15 08:10:00)	4.87E-11	4.20E-11	4.92E-11	4.66E-11	1.17E-08	0.65	1	BC	OC	Min	2	0	0.000647526	0.017287623	Unclassified	Cellulose	NA
DC578	1752.7	2851.028078	1044385	UF17	(05/22/15 03:32:00)	1.79E-10	1.55E-10	1.81E-10	1.72E-10	4.30E-08	0.62	1	BC	DC	Min	2	0	0.002873541	0.066402209	Unclassified	Cellulose	NA
BP518	1752.9	2379.087206	186910.7901	UF17	(05/22/15 00:00:00)	3.21E-11	2.77E-11	3.24E-11	3.07E-11	7.69E-09	0.61	1	BC	BP	Min	2	0	0.000460987	0.012140356	Unclassified	Cellulose	NA
OC455	1754.4	1381.751259	4515431.132	UF17	(05/22/15 05:41:00)	7.75E-10	6.69E-10	7.84E-10	7.43E-10	1.86E-07	0.35	1	BC	OC	Org	2	0	0.013830162	0.5167408	Unclassified	Cellulose	NA
BP515	1754.7	2892.192319	5922608.887	UF17	(05/21/15 22:35:00)	1.02E-09	8.78E-10	1.03E-09	9.74E-10	2.44E-07	0.31	1	BC	BP	Org	2	0	0.032924928	0.752787566	Unclassified	Cellulose	NA
DC575	1754.7	2755.631781	2900152.53	UF17	(05/22/15 02:09:00)	4.98E-10	4.30E-10	5.03E-10	4.77E-10	1.19E-07	0.27	1	BC	DC	Org	2	0	0.017887855	0.423854838	Unclassified	Cellulose	NA
TXC	1755.6	314.0132313	653015.5	cyc19:0	(10/03/13 05:05:00)	1.87E-10	1.33E-10	1.62E-10	1.61E-10	4.02E-08	0.5	1	Texas	TXC	Org	1	0	0.001169564	0.079207458	Gram-negative Bacteria	Cellulose	NA
A9	1756.3	958.1861568	160380.25	cyc19:0	(10/01/13 08:23:00)	4.60E-11	3.26E-11	3.98E-11	3.95E-11	9.87E-09	0.98	1	Ontario_BS	A9	Min	1	0	0.000216852	0.009854859	Gram-negative Bacteria	Cellulose	NA
A9	1756.3	202.0143905	1377496	cyc19:0	(10/02/13 16:14:00)	3.95E-10	2.80E-10	3.42E-10	3.39E-10	8.48E-08	0.42	1	Ontario_BS	A9	Org	1	0	0.00269005	0.19915564	Gram-negative Bacteria	Cellulose	NA
JE	1756.5	982.7077975	1049367	cyc19:0	(10/03/13 03:40:00)	3.01E-10	2.13E-10	2.60E-10	2.58E-10	6.46E-08	0.42	1	Ontario_JP	JE	Org	1	0	0.003351224	0.150413438	Gram-negative Bacteria	Cellulose	NA
A7	1756.6	92.28070658	1461420	cyc19:0	(10/02/13 20:31:00)	4.19E-10	2.97E-10	3.63E-10	3.60E-10	8.99E-08	0.49	1	Ontario_BS	A7	Org	1	0	0.002225623	0.181325646	Gram-negative Bacteria	Cellulose	NA
JW	1756.8	249.2749007	1431710.75	cyc19:0	(10/03/13 00:49:00)	4.11E-10	2.91E-10	3.55E-10	3.52E-10	8.81E-08	0.49	1	Ontario_JP	JW	Org	1	0	0.002489427	0.177330423	Gram-negative Bacteria	Cellulose	NA
A8	1756.9	288.349205	1235070	cyc19:0	(10/02/13 19:06:00)	3.54E-10	2.51E-10	3.07E-10	3.04E-10	7.60E-08	0.51	1	Ontario_BS	A8	Org	1	0	0.00212691	0.146912053	Gram-negative Bacteria	Cellulose	NA
JS	1757.8	761.8346494	1286963.5	cyc19:0	(10/02/13 17:39:00)	3.69E-10	2.62E-10	3.19E-10	3.17E-10	7.92E-08	0.6	1	Ontario_JP	JS	Org	1	0	0.002562728	0.129443191	Gram-negative Bacteria	Cellulose	NA
TXB	1768.2	4233.085815	397529.5	UF17	(10/01/13 12:41:00)	1.14E-10	8.08E-11	9.87E-11	9.79E-11	2.45E-08	0.92	1	Texas	TXB	Min	1	0	0.00147693	0.025115619	Unclassified	Cellulose	NA
JW	1768.3	1476.543698	1614276.5	UF17	(10/02/13 14:47:00)	4.63E-10	3.28E-10	4.01E-10	3.97E-10	9.93E-08	1.03	1	Ontario_JP	JW	Min	1	0	0.002611573	0.093842179	Unclassified	Cellulose	NA
A9	1768.4	2811.444651	589209	UF17	(10/01/13 08:23:00)	1.69E-10	1.20E-10	1.46E-10	1.45E-10	3.63E-08	0.98	1	Ontario_BS	A9	Min	1	0	0.001519693	0.03548201	Unclassified	Cellulose	NA
TXC	1768.5	4729.835905	494955.5	UF17	(10/01/13 09:49:00)	1.42E-10	1.01E-10	1.23E-10	1.22E-10	3.05E-08	0.97	1	Texas	TXC	Min	1	0	0.001899649	0.029503474	Unclassified	Cellulose	NA
A7	1768.7	1283.497848	1617833	UF17	(10/02/13 13:21:00)	4.64E-10	3.29E-10	4.02E-10	3.98E-10	9.96E-08	0.92	1	Ontario_BS	A7	Min	1	0	0.002707569	0.105516607	Unclassified	Cellulose	NA
JS	1768.8	1033.916942	1432710	UF17	(10/01/13 16:59:00)	4.11E-10	2.91E-10	3.56E-10	3.53E-10	8.82E-08	0.92	1	Ontario_JP	JS	Min	1	0	0.002141539	0.093698921	Unclassified	Cellulose	NA
TXC	1769	551.5785758	4669765	UF17	(10/03/13 05:05:00)	1.34E-09	9.49E-10	1.16E-09	1.15E-09	2.87E-07	0.5	1	Texas	TXC	Org	1	0	0.009849824	0.564932556	Unclassified	Cellulose	NA
A8	1769.1	1129.64382	2108029.5	UF17	(10/01/13 14:07:00)	6.05E-10	4.29E-10	5.23E-10	5.19E-10	1.30E-07	0.96	1	Ontario_BS	A8	Min	1	0	0.00315848	0.131981508	Unclassified	Cellulose	NA
A9	1769.1	892.0020074	3395199.5	UF17	(10/02/13 16:14:00)	9.74E-10	6.90E-10	8.43E-10	8.36E-10	2.09E-07	0.42	1	Ontario_BS	A9	Org	1	0	0.010357083	0.48714446	Unclassified	Cellulose	NA
TXA	1769.1	347.709988	3767712	UF17	(10/02/13 21:57:00)	1.08E-09	7.66E-10	9.35E-10	9.28E-10	2.32E-07	0.48	1	Texas	TXA	Org	1	0	0.007206785	0.475868574	Unclassified	Cellulose	NA
TXB	1769.3	404.3537276	3906963.5	UF17	(10/02/13 23:23:00)	1.12E-09	7.94E-10	9.70E-10	9.62E-10	2.40E-07	0.48	1	Texas	TXB	Org	1	0	0.007782356	0.493147067	Unclassified	Cellulose	NA
TXA	1769.5	3934.803435	497779.5	UF17	(10/01/13 06:58:00)	1.43E-10	1.01E-10	1.24E-10	1.23E-10	3.06E-08	0.97	1	Texas	TXA	Min	1	0	0.001659329	0.029922966	Unclassified	Cellulose	NA
JE	1769.6	1189.757181	2268291.5	UF17	(10/01/13 11:15:00)	6.51E-10	4.61E-10	5.63E-10	5.58E-10	1.40E-07	0.96	1	Ontario_JP	JE	Min	1	0	0.003492231	0.141921715	Unclassified	Cellulose	NA
JE	1769.7	2703.91291	5449460.5	UF17	(10/03/13 03:40:00)	1.56E-09	1.11E-09	1.35E-09	1.34E-09	3.35E-07	0.42	1	Ontario_JP	JE	Org	1	0	0.031907409	0.766606791	Unclassified	Cellulose	NA
A7	1770.3	264.7549954	4810730.5	UF17	(10/02/13 20:31:00)	1.38E-09	9.78E-10	1.19E-09	1.18E-09	2.96E-07	0.49	1	Ontario_BS	A7	Org	1	0	0.008466989	0.595750613	Unclassified	Cellulose	NA
JW	1770.3	825.9980067	5831472.5	UF17	(10/03/13 00:49:00)	1.67E-09	1.19E-09	1.45E-09	1.44E-09	3.59E-07	0.49	1	Ontario_JP	JW	Org	1	0	0.014726443	0.717694201	Unclassified	Cellulose	NA
A8	1770.4	1048.771265	4967682.5	UF17	(10/02/13 19:06:00)	1.43E-09	1.01E-09	1.23E-09	1.22E-09	3.06E-07	0.51	1	Ontario_BS	A8	Org	1	0	0.013490514	0.585972068	Unclassified	Cellulose	NA
JS	1771	1467.080811	5891315	UF17	(10/02/13 17:39:00)	1.69E-09	1.20E-09	1.46E-09	1.45E-09	3.63E-07	0.6	1	Ontario_JP	JS	Org	1	0	0.016300645	0.587981022	Unclassified	Cellulose	NA
A9	1899.7	663.1696035	1554978	c20:4w6	(10/02/13 16:14:00)	4.46E-10	3.16E-10	3.86E-10	3.83E-10	9.57E-08	0.42	1	Ontario_BS	A9	Org	1	0	0.004180289	0.223671994	General Eukaryotes	Cellulose	NA
TXB	1899.8	2778.910112	1174386	c20:4w6	(10/02/13 23:23:00)	3.37E-10	2.39E-10	2.92E-10	2.89E-10	7.23E-08	0.48	1	Texas	TXB	Org	1	0	0.006133544	0.144439785	General Eukaryotes	Cellulose	NA
JE	1900	2739.336608	1465441	c20:4w6	(10/03/13 03:40:00)	4.21E-10	2.98E-10	3.64E-10	3.61E-10	9.02E-08	0.42	1	Ontario_JP	JE	Org	1	0	0.008659129	0.206073218	General Eukaryotes	Cellulose	NA
JW	1900.2	2825.171023	1336886	c20:4w6	(10/03/13 00:49:00)	3.84E-10	2.72E-10	3.32E-10	3.29E-10	8.23E-08	0.49	1	Ontario_JP	JW	Org	1	0	0.00692003	0.160990032	General Eukaryotes	Cellulose	NA
TXA	1900.3	2138.876383	1166709	c20:4w6	(10/02/13 21:57:00)	3.35E-10	2.37E-10	2.90E-10	2.87E-10	7.18E-08	0.48	1	Texas	TXA	Org	1	0	0.005096564	0.144492462	General Eukaryotes	Cellulose	NA
A8	1900.8	1150.08648	1564820	c20:4w6	(10/02/13 19:06:00)	4.49E-10	3.18E-10	3.88E-10	3.85E-10	9.63E-08	0.51	1	Ontario_BS	A8	Org	1	0	0.0044547	0.184376015	General Eukaryotes	Cellulose	NA
A7	1901.5	574.7190395	2018447	c20:4w6	(10/02/13 20:31:00)	5.79E-10	4.10E-10	5.01E-10	4.97E-10	1.24E-07	0.49	1	Ontario_BS	A7	Org	1	0	0.004408015	0.24910467	General Eukaryotes	Cellulose	NA
JS	1901.9	1180.57824	1860122	c20:4w6	(10/02/13 17:39:00)	5.34E-10	3.78E-10	4.62E-10	4.58E-10	1.14E-07	0.6	1	Ontario_JP	JS	Org	1	0	0.004563362	0.186232347	General Eukaryotes	Cellulose	NA
JW	2097.4	305.5777032	178984.5	c20:0	(10/02/13 14:47:00)	5.14E-11	3.64E-11	4.44E-11	4.41E-11	1.10E-08	1.03	1	Ontario_JP	JW	Min	1	0	0.000154629	0.010539775	Plant	Cellulose	NA
A9	2097.7	5.719306943	1116299.5	c20:0	(10/02/13 16:14:00)	3.20E-10	2.27E-10	2.77E-10	2.75E-10	6.87E-08	0.42	1	Ontario_BS	A9	Org	1	0	0.001827949	0.16174439	Plant	Cellulose	NA
A7	2097.9	-136.6373433	706943	c20:0	(10/02/13 20:31:00)	2.03E-10	1.44E-10	1.75E-10	1.74E-10	4.35E-08	0.49	1	Ontario_BS	A7	Org	1	0	0.000853149	0.0879374	Plant	Cellulose	NA
JS	2097.9	-37.93310154	641901	c20:0	(10/02/13 17:39:00)	1.84E-10	1.30E-10	1.59E-10	1.58E-10	3.95E-08	0.6	1	Ontario_JP	JS	Org	1	0	0.000704188	0.065136631	Plant	Cellulose	NA
JW	2097.9	-170.6677564	575561.25	c20:0	(10/03/13 00:49:00)	1.65E-10	1.17E-10	1.43E-10	1.42E-10	3.54E-08	0.49	1	Ontario_JP	JW	Org	1	0	0.00066747	0.071621809	Plant	Cellulose	NA
A7	2098	160.0466628	581587	c20:0	(10/02/13 13:21:00)	1.67E-10	1.18E-10	1.44E-10	1.43E-10	3.58E-08	0.92	1	Ontario_BS	A7	Min	1	0	0.000500627	0.038404361	Plant	Cellulose	NA
JS	2098	-516.6518101	303933	c20:0	(10/01/13 16:59:00)	8.72E-11	6.18E-11	7.54E-11	7.48E-11	1.87E-08	0.92	1	Ontario_JP	JS	Min	1	0	0.000109833	0.020221621	Plant	Cellulose	NA
A8	2098.2	-65.14118002	1134256	c20:0	(10/02/13 19:06:00)	3.26E-10	2.31E-10	2.82E-10	2.79E-10	6.98E-08	0.51	1	Ontario_BS	A8	Org	1	0	0.001422935	0.135450553	Plant	Cellulose	NA
A8	2098.4	17.94771014	639518.5	c20:0	(10/01/13 14:07:00)	1.84E-10	1.30E-10	1.59E-10	1.57E-10	3.94E-08	0.96	1	Ontario_BS	A8	Min	1	0	0.000463665	0.040534112	Plant	Cellulose	NA
JE	2098.4	311.8621442	263705	c20:0	(10/01/13 11:15:00)	7.57E-11	5.36E-11	6.55E-11	6.49E-11	1.62E-08	0.96	1	Ontario_JP	JE	Min	1	0	0.000245593	0.016659811	Plant	Cellulose	NA
A9	2098.5	231.7744373	287404.5	c20:0	(10/01/13 08:23:00)	8.25E-11	5.84E-11	7.13E-11	7.08E-11	1.77E-08	0.98	1	Ontario_BS	A9	Min	1	0	0.000246414	0.017802286	Plant	Cellulose	NA
TXC	2117.3	661.2367049	797295	UF18	(10/03/13 05:05:00)	2.29E-10	1.62E-10	1.98E-10	1.96E-10	4.91E-08	0.5	1	Texas	TXC	Org	1	0	0.001798393	0.096337406	Unclassified	Cellulose	NA
JW	2117.5	1227.678627	340912	UF18	(10/02/13 14:47:00)	9.78E-11	6.93E-11	8.46E-11	8.39E-11	2.10E-08	1.03	1	Ontario_JP	JW	Min	1	0	0.000497458	0.019872188	Unclassified	Cellulose	NA
TXA	2117.5	817.9146523	718897	UF18	(10/02/13 21:57:00)	2.06E-10	1.46E-10	1.78E-10	1.77E-10	4.42E-08	0.48	1	Texas	TXA	Org	1	0	0.00184524	0.090327788	Unclassified	Cellulose	NA
TXB	2117.5	-222.855063	773350.5	UF18	(10/02/13 23:23:00)	2.22E-10	1.57E-10	1.92E-10	1.90E-10	4.76E-08	0.48	1	Texas	TXB	Org	1	0	0.000858415	0.098296342	Unclassified	Cellulose	NA
JW	2117.7	666.6239331	753852.5	UF18	(10/03/13 00:49:00)	2.16E-10	1.53E-10	1.87E-10	1.86E-10	4.64E-08	0.49	1	Ontario_JP	JW	Org	1	0	0.001740629	0.092941655	Unclassified	Cellulose	NA
A7	2117.8	804.1801272	376123.5	UF18	(10/02/13 13:21:00)	1.08E-10	7.65E-11	9.34E-11	9.26E-11	2.31E-08	0.92	1	Ontario_BS	A7	Min	1	0	0.000499968	0.024660636	Unclassified	Cellulose	NA
A9	2117.9	1213.453748	480726	UF18	(10/02/13 16:14:00)	1.38E-10	9.77E-11	1.19E-10	1.18E-10	2.96E-08	0.42	1	Ontario_BS	A9	Org	1	0	0.001709564	0.068731637	Unclassified	Cellulose	NA
JS	2118	1359.856147	428764	UF18	(10/01/13 16:59:00)	1.23E-10	8.72E-11	1.06E-10	1.06E-10	2.64E-08	0.92	1	Ontario_JP	JS	Min	1	0	0.000740945	0.027941021	Unclassified	Cellulose	NA
A8	2118.1	1995.31092	680289.5	UF18	(10/02/13 19:06:00)	1.95E-10	1.38E-10	1.69E-10	1.67E-10	4.19E-08	0.51	1	Ontario_BS	A8	Org	1	0	0.002673159	0.079419064	Unclassified	Cellulose	NA
A8	2118.3	1025.928337	469861.5	UF18	(10/01/13 14:07:00)	1.35E-10	9.55E-11	1.17E-10	1.16E-10	2.89E-08	0.96	1	Ontario_BS	A8	Min	1	0	0.000670476	0.029451056	Unclassified	Cellulose	NA
A9	2118.3	1241.214919	163392	UF18	(10/01/13 08:23:00)	4.69E-11	3.32E-11	4.06E-11	4.02E-11	1.01E-08	0.98	1	Ontario_BS	A9	Min	1	0	0.000252071	0.010008774	Unclassified	Cellulose	NA
JE	2118.5	771.6465292	560441.5	UF18	(10/01/13 11:15:00)	1.61E-10	1.14E-10	1.39E-10	1.38E-10	3.45E-08	0.96	1	Ontario_JP	JE	Min	1	0	0.000701312	0.035227055	Unclassified	Cellulose	NA
TXA	2286.6	200.1459529	1170052.5	c21:0	(10/02/13 21:57:00)	3.36E-10	2.38E-10	2.90E-10	2.88E-10	7.20E-08	0.48	1	Texas	TXA	Org	1	0	0.001996259	0.148021453	Plant	Cellulose	NA
TXC	2286.6	-234.7997474	1015748.5	c21:0	(10/03/13 05:05:00)	2.92E-10	2.06E-10	2.52E-10	2.50E-10	6.25E-08	0.5	1	Texas	TXC	Org	1	0	0.001065883	0.123958469	Plant	Cellulose	NA
TXB	2286.8	113.251712	898359.5	c21:0	(10/02/13 23:23:00)	2.58E-10	1.83E-10	2.23E-10	2.21E-10	5.53E-08	0.48	1	Texas	TXB	Org	1	0	0.001423114	0.113759612	Plant	Cellulose	NA
A9	2287.1	409.2437458	446025.5	c21:0	(10/02/13 16:14:00)	1.28E-10	9.07E-11	1.11E-10	1.10E-10	2.74E-08	0.42	1	Ontario_BS	A9	Org	1	0	0.001018848	0.064337657	Plant	Cellulose	NA
JS	2287.5	617.3290719	816842.5	c21:0	(10/02/13 17:39:00)	2.34E-10	1.66E-10	2.03E-10	2.01E-10	5.03E-08	0.6	1	Ontario_JP	JS	Org	1	0	0.001495546	0.082289304	Plant	Cellulose	NA
A9	2309.6	1089.757035	341319.75	UF19	(10/02/13 16:14:00)	9.80E-11	6.94E-11	8.47E-11	8.40E-11	2.10E-08	0.42	1	Ontario_BS	A9	Org	1	0	0.001147529	0.048866351	Unclassified	Cellulose	NA
JE	2309.9	2517.075059	1106838.5	UF19	(10/03/13 03:40:00)	3.18E-10	2.25E-10	2.75E-10	2.72E-10	6.81E-08	0.42	1	Ontario_JP	JE	Org	1	0	0.006166226	0.156019785	Unclassified	Cellulose	NA
JW	2310.1	3157.896814	906609	UF19	(10/03/13 00:49:00)	2.60E-10	1.84E-10	2.25E-10	2.23E-10	5.58E-08	0.49	1	Ontario_JP	JW	Org	1	0	0.005082792	0.108785385	Unclassified	Cellulose	NA
OC458	2432.6	101.3700096	92581.98585	c22:0	(05/22/15 08:10:00)	1.59E-11	1.37E-11	1.61E-11	1.52E-11	3.81E-09	0.65	1	BC	OC	Min	2	0	7.16E-05	0.005786067	Plant	Cellulose	NA
DC578	2433	270.8900463	368181	c22:0	(05/22/15 03:32:00)	6.32E-11	5.46E-11	6.39E-11	6.06E-11	1.51E-08	0.62	1	BC	DC	Min	2	0	0.000343866	0.024078176	Plant	Cellulose	NA
BP518	2433.4	129.6842578	53892.47525	c22:0	(05/22/15 00:00:00)	9.25E-12	7.99E-12	9.35E-12	8.87E-12	2.22E-09	0.61	1	BC	BP	Min	2	0	4.55E-05	0.003587832	Plant	Cellulose	NA
OC455	2433.6	222.2671627	1882615.752	c22:0	(05/22/15 05:41:00)	3.23E-10	2.79E-10	3.27E-10	3.10E-10	7.74E-08	0.35	1	BC	OC	Org	2	0	0.002997132	0.218213473	Plant	Cellulose	NA
DC575	2433.7	-85.41603777	1008600.149	c22:0	(05/22/15 02:09:00)	1.73E-10	1.50E-10	1.75E-10	1.66E-10	4.15E-08	0.27	1	BC	DC	Org	2	0	0.001562819	0.152064186	Plant	Cellulose	NA
BP515	2433.8	219.449017	2432004.498	c22:0	(05/21/15 22:35:00)	4.18E-10	3.61E-10	4.22E-10	4.00E-10	1.00E-07	0.31	1	BC	BP	Org	2	0	0.0043614	0.3182762	Plant	Cellulose	NA
TXC	2438.5	384.5612814	1250039.5	c22:0	(10/03/13 05:05:00)	3.59E-10	2.54E-10	3.10E-10	3.08E-10	7.69E-08	0.5	1	Texas	TXC	Org	1	0	0.002357206	0.151505072	Plant	Cellulose	NA
TXB	2438.6	795.3389397	1099795	c22:0	(10/02/13 23:23:00)	3.16E-10	2.24E-10	2.73E-10	2.71E-10	6.77E-08	0.48	1	Texas	TXB	Org	1	0	0.002788554	0.138221127	Plant	Cellulose	NA
JE	2438.7	1512.175226	1497485	c22:0	(10/03/13 03:40:00)	4.30E-10	3.04E-10	3.72E-10	3.69E-10	9.22E-08	0.42	1	Ontario_JP	JE	Org	1	0	0.00602434	0.213403443	Plant	Cellulose	NA
TXA	2438.8	658.2776069	1300208	c22:0	(10/02/13 21:57:00)	3.73E-10	2.64E-10	3.23E-10	3.20E-10	8.00E-08	0.48	1	Texas	TXA	Org	1	0	0.003049629	0.163655907	Plant	Cellulose	NA
JW	2438.9	2318.67404	263034.5	c22:0	(10/02/13 14:47:00)	7.55E-11	5.35E-11	6.53E-11	6.48E-11	1.62E-08	1.03	1	Ontario_JP	JW	Min	1	0	0.000565035	0.015151395	Plant	Cellulose	NA
A7	2439.1	1451.415891	422814.75	c22:0	(10/02/13 13:21:00)	1.21E-10	8.59E-11	1.05E-10	1.04E-10	2.60E-08	0.92	1	Ontario_BS	A7	Min	1	0	0.000758253	0.02752574	Plant	Cellulose	NA
JW	2439.1	248.6403364	1605637	c22:0	(10/03/13 00:49:00)	4.61E-10	3.26E-10	3.99E-10	3.95E-10	9.88E-08	0.49	1	Ontario_JP	JW	Org	1	0	0.002790448	0.198874172	Plant	Cellulose	NA
A9	2439.2	314.9560425	1628263	c22:0	(10/02/13 16:14:00)	4.67E-10	3.31E-10	4.04E-10	4.01E-10	1.00E-07	0.42	1	Ontario_BS	A9	Org	1	0	0.003474183	0.235116615	Plant	Cellulose	NA
A7	2439.3	187.5642485	1905751	c22:0	(10/02/13 20:31:00)	5.47E-10	3.87E-10	4.73E-10	4.69E-10	1.17E-07	0.49	1	Ontario_BS	A7	Org	1	0	0.003152147	0.236206158	Plant	Cellulose	NA
A8	2439.3	279.5429511	1636132	c22:0	(10/02/13 19:06:00)	4.70E-10	3.33E-10	4.06E-10	4.03E-10	1.01E-07	0.51	1	Ontario_BS	A8	Org	1	0	0.002798592	0.194637519	Plant	Cellulose	NA
JS	2439.4	2686.467707	262535.5	c22:0	(10/01/13 16:59:00)	7.53E-11	5.34E-11	6.52E-11	6.46E-11	1.62E-08	0.92	1	Ontario_JP	JS	Min	1	0	0.000698584	0.016863604	Plant	Cellulose	NA
JS	2439.4	316.70427	1737107.5	c22:0	(10/02/13 17:39:00)	4.99E-10	3.53E-10	4.31E-10	4.28E-10	1.07E-07	0.6	1	Ontario_JP	JS	Org	1	0	0.002597894	0.17558002	Plant	Cellulose	NA
TXC	2439.4	14693.02936	110907	c22:0	(10/01/13 09:49:00)	3.18E-11	2.25E-11	2.75E-11	2.73E-11	6.83E-09	0.97	1	Texas	TXC	Min	1	0	0.001054862	0.005981783	Plant	Cellulose	NA
A8	2439.5	955.7602831	477777.75	c22:0	(10/01/13 14:07:00)	1.37E-10	9.71E-11	1.19E-10	1.18E-10	2.94E-08	0.96	1	Ontario_BS	A8	Min	1	0	0.000658667	0.029970354	Plant	Cellulose	NA
JE	2439.5	2053.882813	365387.5	c22:0	(10/01/13 11:15:00)	1.05E-10	7.43E-11	9.07E-11	8.99E-11	2.25E-08	0.96	1	Ontario_JP	JE	Min	1	0	0.000777173	0.022646817	Plant	Cellulose	NA
TXB	2439.5	16021.96195	82070.5	c22:0	(10/01/13 12:41:00)	2.36E-11	1.67E-11	2.04E-11	2.02E-11	5.05E-09	0.92	1	Texas	TXB	Min	1	0	0.000881519	0.004608548	Plant	Cellulose	NA
A9	2439.8	4486.137823	178697	c22:0	(10/01/13 08:23:00)	5.13E-11	3.63E-11	4.44E-11	4.40E-11	1.10E-08	0.98	1	Ontario_BS	A9	Min	1	0	0.000651649	0.010570334	Plant	Cellulose	NA
TXA	2439.9	14675.8032	88143.5	c22:0	(10/01/13 06:58:00)	2.53E-11	1.79E-11	2.19E-11	2.17E-11	5.42E-09	0.97	1	Texas	TXA	Min	1	0	0.000837571	0.004754813	Plant	Cellulose	NA
BP518	2453.7	108.1316099	24526.21766	UF20	(05/22/15 00:00:00)	4.21E-12	3.64E-12	4.26E-12	4.03E-12	1.01E-09	0.61	1	BC	BP	Min	2	0	2.03E-05	0.001633197	Unclassified	Cellulose	NA
DC575	2453.9	-272.220884	390712.4007	UF20	(05/22/15 02:09:00)	6.71E-11	5.79E-11	6.78E-11	6.43E-11	1.61E-08	0.27	1	BC	DC	Org	2	0	0.000482754	0.059029408	Unclassified	Cellulose	NA
TXA	2459.3	1765.719218	431892.5	UF20	(10/02/13 21:57:00)	1.24E-10	8.78E-11	1.07E-10	1.06E-10	2.66E-08	0.48	1	Texas	TXA	Org	1	0	0.001669118	0.053705768	Unclassified	Cellulose	NA
TXB	2459.7	203.8580151	102076.5	UF20	(10/01/13 12:41:00)	2.93E-11	2.07E-11	2.53E-11	2.51E-11	6.28E-09	0.92	1	Texas	TXB	Min	1	0	9.11E-05	0.006737218	Unclassified	Cellulose	NA
JS	2459.8	1196.769893	139024.5	UF20	(10/01/13 16:59:00)	3.99E-11	2.83E-11	3.45E-11	3.42E-11	8.56E-09	0.92	1	Ontario_JP	JS	Min	1	0	0.000224044	0.009075934	Unclassified	Cellulose	NA
TXC	2459.8	340.8250369	132603.5	UF20	(10/01/13 09:49:00)	3.81E-11	2.70E-11	3.29E-11	3.26E-11	8.16E-09	0.97	1	Texas	TXC	Min	1	0	0.000124881	0.008288328	Unclassified	Cellulose	NA
A9	2460	954.2105007	105660.75	UF20	(10/01/13 08:23:00)	3.03E-11	2.15E-11	2.62E-11	2.60E-11	6.50E-09	0.98	1	Ontario_BS	A9	Min	1	0	0.000142581	0.006492803	Unclassified	Cellulose	NA
TXA	2460.2	1958.421362	112311.25	UF20	(10/01/13 06:58:00)	3.22E-11	2.28E-11	2.79E-11	2.76E-11	6.91E-09	0.97	1	Texas	TXA	Min	1	0	0.000229269	0.006896471	Unclassified	Cellulose	NA
OC458	2667.8	-109.7302298	64182.52914	c24:0	(05/22/15 08:10:00)	1.10E-11	9.52E-12	1.11E-11	1.06E-11	2.64E-09	0.65	1	BC	OC	Min	2	0	4.02E-05	0.004020616	Plant	Cellulose	NA
BP518	2668.3	-79.88734701	36907.71902	c24:0	(05/22/15 00:00:00)	6.34E-12	5.47E-12	6.41E-12	6.07E-12	1.52E-09	0.61	1	BC	BP	Min	2	0	2.55E-05	0.002462818	Plant	Cellulose	NA
DC575	2668.4	267.3614747	755722.1918	c24:0	(05/22/15 02:09:00)	1.30E-10	1.12E-10	1.31E-10	1.24E-10	3.11E-08	0.27	1	BC	DC	Org	2	0	0.001616322	0.113493057	Plant	Cellulose	NA
OC455	2668.4	1092.045729	1412917.734	c24:0	(05/22/15 05:41:00)	2.43E-10	2.09E-10	2.45E-10	2.32E-10	5.81E-08	0.35	1	BC	OC	Org	2	0	0.003813281	0.162206994	Plant	Cellulose	NA
BP515	2668.6	248.7104202	1681667.321	c24:0	(05/21/15 22:35:00)	2.89E-10	2.49E-10	2.92E-10	2.77E-10	6.92E-08	0.31	1	BC	BP	Org	2	0	0.003087158	0.22000828	Plant	Cellulose	NA
JE	2672	188.4391085	1140825	c24:0	(10/03/13 03:40:00)	3.27E-10	2.32E-10	2.83E-10	2.81E-10	7.02E-08	0.42	1	Ontario_JP	JE	Org	1	0	0.002203037	0.164963046	Plant	Cellulose	NA
TXC	2672	133.6479024	1036832.5	c24:0	(10/03/13 05:05:00)	2.98E-10	2.11E-10	2.57E-10	2.55E-10	6.38E-08	0.5	1	Texas	TXC	Org	1	0	0.001605298	0.126014197	Plant	Cellulose	NA
JW	2672.1	285.1097004	211968.25	c24:0	(10/02/13 14:47:00)	6.08E-11	4.31E-11	5.26E-11	5.22E-11	1.30E-08	1.03	1	Ontario_JP	JW	Min	1	0	0.000180295	0.012484904	Plant	Cellulose	NA
A7	2672.2	48.0802804	283791.75	c24:0	(10/02/13 13:21:00)	8.15E-11	5.77E-11	7.04E-11	6.99E-11	1.75E-08	0.92	1	Ontario_BS	A7	Min	1	0	0.000220983	0.018763133	Plant	Cellulose	NA
JW	2672.3	32.65535106	1197548.5	c24:0	(10/03/13 00:49:00)	3.44E-10	2.43E-10	2.97E-10	2.95E-10	7.37E-08	0.49	1	Ontario_JP	JW	Org	1	0	0.001725355	0.148684211	Plant	Cellulose	NA
TXB	2672.3	95.71382729	999666	c24:0	(10/02/13 23:23:00)	2.87E-10	2.03E-10	2.48E-10	2.46E-10	6.15E-08	0.48	1	Texas	TXB	Org	1	0	0.001558952	0.126612738	Plant	Cellulose	NA
A9	2672.4	82.94245576	1074922.75	c24:0	(10/02/13 16:14:00)	3.09E-10	2.19E-10	2.67E-10	2.65E-10	6.62E-08	0.42	1	Ontario_BS	A9	Org	1	0	0.001893724	0.155615644	Plant	Cellulose	NA
TXA	2672.4	39.15034624	1102808.5	c24:0	(10/02/13 21:57:00)	3.17E-10	2.24E-10	2.74E-10	2.71E-10	6.79E-08	0.48	1	Texas	TXA	Org	1	0	0.001632044	0.139764011	Plant	Cellulose	NA
A8	2672.5	18.29267577	1076318.5	c24:0	(10/02/13 19:06:00)	3.09E-10	2.19E-10	2.67E-10	2.65E-10	6.62E-08	0.51	1	Ontario_BS	A8	Org	1	0	0.001469395	0.128412631	Plant	Cellulose	NA
A8	2672.6	616.4244366	353911.5	c24:0	(10/01/13 14:07:00)	1.02E-10	7.19E-11	8.79E-11	8.71E-11	2.18E-08	0.96	1	Ontario_BS	A8	Min	1	0	0.00040476	0.022283535	Plant	Cellulose	NA
JS	2672.6	654.2917633	223917.5	c24:0	(10/01/13 16:59:00)	6.43E-11	4.55E-11	5.56E-11	5.51E-11	1.38E-08	0.92	1	Ontario_JP	JS	Min	1	0	0.000273369	0.014705486	Plant	Cellulose	NA
A7	2672.7	14.27832327	1724865	c24:0	(10/02/13 20:31:00)	4.95E-10	3.51E-10	4.28E-10	4.25E-10	1.06E-07	0.49	1	Ontario_BS	A7	Org	1	0	0.002441354	0.214198051	Plant	Cellulose	NA
JS	2672.7	183.8430709	1403032.5	c24:0	(10/02/13 17:39:00)	4.03E-10	2.85E-10	3.48E-10	3.45E-10	8.63E-08	0.6	1	Ontario_JP	JS	Org	1	0	0.00188933	0.142021973	Plant	Cellulose	NA
TXB	2672.7	1239.42869	74118	c24:0	(10/01/13 12:41:00)	2.13E-11	1.51E-11	1.84E-11	1.82E-11	4.56E-09	0.92	1	Texas	TXB	Min	1	0	0.000121707	0.004836382	Plant	Cellulose	NA
A9	2672.9	605.7524863	146922.5	c24:0	(10/01/13 08:23:00)	4.22E-11	2.99E-11	3.65E-11	3.62E-11	9.04E-09	0.98	1	Ontario_BS	A9	Min	1	0	0.000163535	0.009063043	Plant	Cellulose	NA
JE	2672.9	360.31039	267534	c24:0	(10/01/13 11:15:00)	7.68E-11	5.44E-11	6.64E-11	6.59E-11	1.65E-08	0.96	1	Ontario_JP	JE	Min	1	0	0.000258222	0.016892648	Plant	Cellulose	NA
TXC	2672.9	1273.747464	111143	c24:0	(10/01/13 09:49:00)	3.19E-11	2.26E-11	2.76E-11	2.74E-11	6.84E-09	0.97	1	Texas	TXC	Min	1	0	0.000175684	0.006875935	Plant	Cellulose	NA
TXA	2673.2	999.6364308	94471.5	c24:0	(10/01/13 06:58:00)	2.71E-11	1.92E-11	2.35E-11	2.33E-11	5.81E-09	0.97	1	Texas	TXA	Min	1	0	0.000131724	0.005862148	Plant	Cellulose	NA
BLO1_12C	588.3	-24.61896448	1187196.25	UF1	(05/14/15 14:52:00)	1.61E-10	1.40E-10	1.65E-10	1.55E-10	3.88E-08	0.52	1	California	BL	Org	3	1	0.000808714	0.073784044	Unclassified	Lignin	NA
BLM1_12C	588.7	-28.69477084	1094347	UF1	(05/14/15 15:57:00)	1.49E-10	1.29E-10	1.52E-10	1.43E-10	3.58E-08	0.5	1	California	BL	Min	3	1	0.000772079	0.070737223	Unclassified	Lignin	NA
BLO3	588.8	-8.004553129	1234176.25	UF1	(05/15/15 03:23:00)	1.68E-10	1.45E-10	1.71E-10	1.61E-10	4.03E-08	0.52	1	California	BL	Org	3	0	0.000854879	0.076689681	Unclassified	Lignin	NA
BRO2	588.8	-143.6426547	1102058.5	UF1	(05/15/15 10:21:00)	1.50E-10	1.30E-10	1.53E-10	1.44E-10	0.000000036	0.5	1	California	BR	Org	3	0	0.000686382	0.071326823	Unclassified	Lignin	NA
A7M2	588.9	-1139.07171	1435625.25	UF1	(05/19/15 23:03:00)	1.95E-10	1.69E-10	1.99E-10	1.88E-10	4.69E-08	0.54	1	Ontario_BS	A7	Min	3	0	0	0.086996956	Unclassified	Lignin	NA
A7O2	588.9	-125.4821019	1726753.5	UF1	(05/20/15 00:09:00)	2.35E-10	2.03E-10	2.39E-10	2.26E-10	5.64E-08	0.49	1	Ontario_BS	A7	Org	3	0	0.001120448	0.114015717	Unclassified	Lignin	NA
A7O3	588.9	-243.8291447	961990.75	UF1	(05/20/15 02:39:00)	1.31E-10	1.13E-10	1.33E-10	1.26E-10	3.14E-08	0.48	1	Ontario_BS	A7	Org	3	0	0.00055171	0.064928062	Unclassified	Lignin	NA
BLO2	588.9	-6.81665631	930382.75	UF1	(05/14/15 23:47:00)	1.26E-10	1.09E-10	1.29E-10	1.22E-10	3.04E-08	0.52	1	California	BL	Org	3	0	0.000645213	0.057811689	Unclassified	Lignin	NA
BRM1	588.9	-67.14704108	761294.5	UF1	(05/15/15 05:34:00)	1.03E-10	8.95E-11	1.06E-10	9.95E-11	2.49E-08	0.52	1	California	BR	Min	3	0	0.000496214	0.0473367	Unclassified	Lignin	NA
BRM3	588.9	-132.4650613	990201.25	UF1	(05/15/15 11:27:00)	1.35E-10	1.16E-10	1.37E-10	1.29E-10	3.24E-08	0.54	1	California	BR	Min	3	0	0.000578414	0.059332673	Unclassified	Lignin	NA
LHO3	588.9	-322.4567429	900413.25	UF1	(05/19/15 19:43:00)	1.22E-10	1.06E-10	1.25E-10	1.18E-10	2.94E-08	0.52	1	California	LH	Org	3	0	0.000427481	0.056146407	Unclassified	Lignin	NA
A7M1	589	-630.1073958	863252	UF1	(05/19/15 20:50:00)	1.17E-10	1.01E-10	1.20E-10	1.13E-10	2.82E-08	0.46	1	Ontario_BS	A7	Min	3	0	0.000253799	0.061059863	Unclassified	Lignin	NA
BRO1	589	17.38769183	1059713	UF1	(05/15/15 06:39:00)	1.44E-10	1.25E-10	1.47E-10	1.38E-10	3.46E-08	0.56	1	California	BR	Org	3	0	0.000698852	0.061128084	Unclassified	Lignin	NA
BRO3	589	-180.3440308	1101880.25	UF1	(05/15/15 13:37:00)	1.50E-10	1.30E-10	1.53E-10	1.44E-10	0.000000036	0.52	1	California	BR	Org	3	0	0.000631854	0.068600413	Unclassified	Lignin	NA
LHM3	589	-335.5078584	751420.25	UF1	(05/19/15 18:37:00)	1.02E-10	8.83E-11	1.04E-10	9.82E-11	2.46E-08	0.5	1	California	LH	Min	3	0	0.000363921	0.048737084	Unclassified	Lignin	NA
A7M3	589.1	-175.0400232	708197.5	UF1	(05/20/15 01:35:00)	9.62E-11	8.33E-11	9.82E-11	9.26E-11	2.31E-08	0.48	1	Ontario_BS	A7	Min	3	0	0.000442766	0.047762074	Unclassified	Lignin	NA
BLM3	589.1	-275.6305105	1096241	UF1	(05/15/15 02:18:00)	1.49E-10	1.29E-10	1.52E-10	1.43E-10	3.58E-08	0.54	1	California	BL	Min	3	0	0.000535534	0.065791377	Unclassified	Lignin	NA
BRM2	589.1	-272.1080722	868392	UF1	(05/15/15 07:45:00)	1.18E-10	1.02E-10	1.20E-10	1.13E-10	2.84E-08	0.54	1	California	BR	Min	3	0	0.000426272	0.052114875	Unclassified	Lignin	NA
LHM1	589.1	-105.6399704	631135.5	UF1	(05/19/15 13:57:00)	8.58E-11	7.42E-11	8.75E-11	8.25E-11	2.06E-08	0.56	1	California	LH	Min	3	0	0.000366387	0.036456012	Unclassified	Lignin	NA
LHM2	589.1	-720.9400572	813646	UF1	(05/19/15 16:06:00)	1.11E-10	9.57E-11	1.13E-10	1.06E-10	2.66E-08	0.52	1	California	LH	Min	3	0	0.000159811	0.050962402	Unclassified	Lignin	NA
LHO1	589.1	-194.1591746	800818.75	UF1	(05/19/15 15:02:00)	1.09E-10	9.41E-11	1.11E-10	1.05E-10	2.62E-08	0.52	1	California	LH	Org	3	0	0.000451545	0.049864719	Unclassified	Lignin	NA
LHO2	589.1	-294.98506	728598.75	UF1	(05/19/15 17:10:00)	9.90E-11	8.57E-11	1.01E-10	9.52E-11	2.38E-08	0.52	1	California	LH	Org	3	0	0.000359825	0.045418781	Unclassified	Lignin	NA
A7M1_12C	589.2	-30.84252219	859288	UF1	(05/14/15 18:06:00)	1.17E-10	1.01E-10	1.19E-10	1.12E-10	2.81E-08	0.53	1	Ontario_BS	A7	Min	3	1	0.000570675	0.052400594	Unclassified	Lignin	NA
BLM2	589.2	-184.3083196	691167	UF1	(05/14/15 22:42:00)	9.39E-11	8.13E-11	9.58E-11	9.03E-11	2.26E-08	0.51	1	California	BL	Min	3	0	0.000402172	0.043876064	Unclassified	Lignin	NA
BLO1	589.3	23.88915696	689522.5	UF1	(05/14/15 21:37:00)	9.37E-11	8.11E-11	9.56E-11	9.01E-11	2.25E-08	0.5	1	California	BL	Org	3	0	0.000512506	0.044543837	Unclassified	Lignin	NA
BLM1	589.5	-242.4296829	684047.75	UF1	(05/14/15 19:28:00)	9.29E-11	8.04E-11	9.48E-11	8.94E-11	2.23E-08	0.52	1	California	BL	Min	3	0	0.000362794	0.042616628	Unclassified	Lignin	NA
BLO1_12C	824	-8.962413209	563461.125	UF2	(05/14/15 14:52:00)	7.66E-11	6.62E-11	7.81E-11	7.36E-11	1.84E-08	0.52	1	California	BL	Org	3	1	0.000389921	0.03501292	Unclassified	Lignin	NA
BLO3	826	2021.141459	627577	UF2	(05/15/15 03:23:00)	8.53E-11	7.38E-11	8.70E-11	8.20E-11	2.05E-08	0.52	1	California	BL	Org	3	0	0.001294706	0.038136601	Unclassified	Lignin	NA
A9O1	826.4	1698.16635	578304.5	UF2	(05/20/15 11:47:00)	7.86E-11	6.80E-11	8.02E-11	7.56E-11	1.89E-08	0.69	1	Ontario_BS	A9	Org	3	0	0.000805823	0.026577426	Unclassified	Lignin	NA
A8O1	826.6	3756.122929	423284.5	UF2	(05/20/15 04:49:00)	5.75E-11	4.98E-11	5.87E-11	5.53E-11	1.38E-08	0.67	1	Ontario_BS	A8	Org	3	0	0.001047211	0.019593995	Unclassified	Lignin	NA
A8O3	826.6	3837.121669	304080	UF2	(05/20/15 09:35:00)	4.13E-11	3.57E-11	4.22E-11	3.97E-11	9.93E-09	0.73	1	Ontario_BS	A8	Org	3	0	0.000701618	0.012907892	Unclassified	Lignin	NA
A9O2	826.6	2250.14821	465793.25	UF2	(05/20/15 14:01:00)	6.33E-11	5.48E-11	6.46E-11	6.09E-11	1.52E-08	0.68	1	Ontario_BS	A9	Org	3	0	0.000788577	0.02159151	Unclassified	Lignin	NA
A8O2	826.7	3278.645534	445316.75	UF2	(05/20/15 07:01:00)	6.05E-11	5.24E-11	6.17E-11	5.82E-11	1.45E-08	0.64	1	Ontario_BS	A8	Org	3	0	0.001042885	0.021690628	Unclassified	Lignin	NA
LHO3	826.7	2432.291787	440053.75	UF2	(05/19/15 19:43:00)	5.98E-11	5.17E-11	6.10E-11	5.75E-11	1.44E-08	0.52	1	California	LH	Org	3	0	0.001026802	0.026622227	Unclassified	Lignin	NA
BRO1	826.8	2608.968909	575101.375	UF2	(05/15/15 06:39:00)	7.81E-11	6.76E-11	7.97E-11	7.52E-11	1.88E-08	0.56	1	California	BR	Org	3	0	0.001307706	0.032245488	Unclassified	Lignin	NA
TXAM1	826.8	3131.255805	149609.5	UF2	(05/21/15 14:41:00)	2.03E-11	1.76E-11	2.07E-11	1.96E-11	4.89E-09	0.78	1	Texas	TXA	Min	3	0	0.000278019	0.005988726	Unclassified	Lignin	NA
TXAM3	826.8	1736.478119	87522.875	UF2	(05/21/15 19:20:00)	1.19E-11	1.03E-11	1.21E-11	1.14E-11	2.86E-09	0.73	1	Texas	TXA	Min	3	0	0.000116862	0.003800342	Unclassified	Lignin	NA
TXAM2	826.9	2436.391641	170745.5	UF2	(05/21/15 17:11:00)	2.32E-11	2.01E-11	2.37E-11	2.23E-11	5.58E-09	0.76	1	Texas	TXA	Min	3	0	0.00027291	0.007067379	Unclassified	Lignin	NA
A7O1	827	3024.481904	410054	UF2	(05/19/15 21:56:00)	5.57E-11	4.82E-11	5.68E-11	5.36E-11	1.34E-08	0.5	1	Ontario_BS	A7	Org	3	0	0.001159331	0.025635347	Unclassified	Lignin	NA
TXAO2	827	17.63981189	1775910.875	UF2	(05/21/15 18:16:00)	2.41E-10	2.09E-10	2.46E-10	2.32E-10	0.000000058	0.66	1	Texas	TXA	Org	3	0	0.00099396	0.086919369	Unclassified	Lignin	NA
TXAO1	827.1	137.4298387	1555043	UF2	(05/21/15 15:46:00)	2.11E-10	1.83E-10	2.16E-10	2.03E-10	5.08E-08	0.72	1	Texas	TXA	Org	3	0	0.000890542	0.069674142	Unclassified	Lignin	NA
A7O3	827.3	3029.952431	367711.125	UF2	(05/20/15 02:39:00)	5.00E-11	4.32E-11	5.10E-11	4.81E-11	0.000000012	0.48	1	Ontario_BS	A7	Org	3	0	0.001084342	0.023944631	Unclassified	Lignin	NA
LHO1	827.4	3045.945505	359498.75	UF2	(05/19/15 15:02:00)	4.88E-11	4.23E-11	4.98E-11	4.70E-11	1.17E-08	0.52	1	California	LH	Org	3	0	0.000982291	0.021605384	Unclassified	Lignin	NA
TXAO3	827.4	99.49542762	1528871.125	UF2	(05/21/15 20:25:00)	2.08E-10	1.80E-10	2.12E-10	2.00E-10	0.00000005	0.69	1	Texas	TXA	Org	3	0	0.000883523	0.071509928	Unclassified	Lignin	NA
A9O3	828	2145.023445	608215.25	UF2	(05/21/15 13:37:00)	8.26E-11	7.15E-11	8.43E-11	7.95E-11	1.99E-08	0.75	1	Ontario_BS	A9	Org	3	0	0.000904424	0.025591163	Unclassified	Lignin	NA
BLO1_12C	830.3	-35.58814773	655418	UF3	(05/14/15 14:52:00)	8.91E-11	7.71E-11	9.09E-11	8.57E-11	2.14E-08	0.52	1	California	BL	Org	3	1	0.000441501	0.040739084	Unclassified	Lignin	NA
BLM1_12C	831.5	-37.48714065	597840.25	UF3	(05/14/15 15:57:00)	8.12E-11	7.03E-11	8.29E-11	7.81E-11	1.95E-08	0.5	1	California	BL	Min	3	1	0.000418009	0.038647424	Unclassified	Lignin	NA
BLO3	832.3	-42.37926787	672106	UF3	(05/15/15 03:23:00)	9.13E-11	7.90E-11	9.32E-11	8.78E-11	0.000000022	0.52	1	California	BL	Org	3	0	0.000449588	0.041779521	Unclassified	Lignin	NA
BRO2	832.4	-66.50571403	574041.25	UF3	(05/15/15 10:21:00)	7.80E-11	6.75E-11	7.96E-11	7.50E-11	1.88E-08	0.5	1	California	BR	Org	3	0	0.000389393	0.037120911	Unclassified	Lignin	NA
BRM3	832.6	-10.44636278	556062.25	UF3	(05/15/15 11:27:00)	7.56E-11	6.54E-11	7.71E-11	7.27E-11	1.82E-08	0.54	1	California	BR	Min	3	0	0.00037	0.033273963	Unclassified	Lignin	NA
BRM1	832.8	-29.47290397	490555.5	UF3	(05/15/15 05:34:00)	6.67E-11	5.77E-11	6.80E-11	6.41E-11	0.000000016	0.52	1	California	BR	Min	3	0	0.00033252	0.030489586	Unclassified	Lignin	NA
BRO3	832.9	-308.4121246	595783.5	UF3	(05/15/15 13:37:00)	8.10E-11	7.00E-11	8.26E-11	7.79E-11	1.95E-08	0.52	1	California	BR	Org	3	0	0.000288673	0.037145016	Unclassified	Lignin	NA
BLM2	833	-442.4448019	491290.75	UF3	(05/14/15 22:42:00)	6.68E-11	5.78E-11	6.81E-11	6.42E-11	1.61E-08	0.51	1	California	BL	Min	3	0	0.000195965	0.031277597	Unclassified	Lignin	NA
BRO1	833.1	-83.79676047	587706	UF3	(05/15/15 06:39:00)	7.99E-11	6.91E-11	8.15E-11	7.68E-11	1.92E-08	0.56	1	California	BR	Org	3	0	0.000349423	0.033939165	Unclassified	Lignin	NA
A7M2	833.3	-27.21554249	1962592.25	UF3	(05/19/15 23:03:00)	2.67E-10	2.31E-10	2.72E-10	2.56E-10	6.41E-08	0.54	1	Ontario_BS	A7	Min	3	0	0.001284005	0.11746058	Unclassified	Lignin	NA
BLM3	833.3	-203.3178378	592309.75	UF3	(05/15/15 02:18:00)	8.05E-11	6.96E-11	8.21E-11	7.74E-11	1.94E-08	0.54	1	California	BL	Min	3	0	0.000317984	0.035519096	Unclassified	Lignin	NA
A7O2	833.4	-57.19163757	2256044	UF3	(05/20/15 00:09:00)	3.07E-10	2.65E-10	3.13E-10	2.95E-10	7.37E-08	0.49	1	Ontario_BS	A7	Org	3	0	0.001577007	0.148851096	Unclassified	Lignin	NA
BRM2	833.4	-555.5335112	559407.25	UF3	(05/15/15 07:45:00)	7.60E-11	6.58E-11	7.76E-11	7.31E-11	1.83E-08	0.54	1	California	BR	Min	3	0	0.000168207	0.033678141	Unclassified	Lignin	NA
A7O3	833.6	-98.47385474	582635.25	UF3	(05/20/15 02:39:00)	7.92E-11	6.85E-11	8.08E-11	7.61E-11	0.000000019	0.48	1	Ontario_BS	A7	Org	3	0	0.000397733	0.039260468	Unclassified	Lignin	NA
BLM1	833.7	-385.2581651	432300.75	UF3	(05/14/15 19:28:00)	5.87E-11	5.08E-11	5.99E-11	5.65E-11	1.41E-08	0.52	1	California	BL	Min	3	0	0.000186346	0.026975553	Unclassified	Lignin	NA
A7M3	834	-97.38329347	476546.25	UF3	(05/20/15 01:35:00)	6.48E-11	5.60E-11	6.61E-11	6.23E-11	1.56E-08	0.48	1	Ontario_BS	A7	Min	3	0	0.000325702	0.032111346	Unclassified	Lignin	NA
BLO1_12C	869.5	-4.321535559	1335966.25	c14:0	(05/14/15 14:52:00)	1.82E-10	1.57E-10	1.85E-10	1.75E-10	4.36E-08	0.52	1	California	BL	Org	3	1	0.000928784	0.083011346	Total Biomass	Lignin	NA
BLM1_12C	870.7	-14.89619382	542942	c14:0	(05/14/15 15:57:00)	7.38E-11	6.38E-11	7.53E-11	7.10E-11	1.77E-08	0.5	1	California	BL	Min	3	1	0.000388436	0.035089711	Total Biomass	Lignin	NA
A7O1_12C	871.2	-37.36454932	669026.5	c14:0	(05/14/15 17:02:00)	9.09E-11	7.87E-11	9.27E-11	8.74E-11	2.19E-08	0.5	1	Ontario_BS	A7	Org	3	1	0.000467841	0.043249205	Total Biomass	Lignin	NA
BLO3	871.6	41.44993208	1598884.75	c14:0	(05/15/15 03:23:00)	2.17E-10	1.88E-10	2.22E-10	2.09E-10	5.22E-08	0.52	1	California	BL	Org	3	0	0.001162077	0.099297492	Total Biomass	Lignin	NA
BRO2	871.8	202.6462565	1140323.5	c14:0	(05/15/15 10:21:00)	1.55E-10	1.34E-10	1.58E-10	1.49E-10	3.73E-08	0.5	1	California	BR	Org	3	0	0.000993577	0.073520026	Total Biomass	Lignin	NA
BLO2	871.9	-453.720455	1569743.75	c14:0	(05/14/15 23:47:00)	2.13E-10	1.85E-10	2.18E-10	2.05E-10	5.13E-08	0.52	1	California	BL	Org	3	0	0.000601753	0.098026857	Total Biomass	Lignin	NA
BRM3	871.9	785.9398916	652276.75	c14:0	(05/15/15 11:27:00)	8.86E-11	7.67E-11	9.04E-11	8.52E-11	2.13E-08	0.54	1	California	BR	Min	3	0	0.000776446	0.038688875	Total Biomass	Lignin	NA
A9M1	872	2025.887151	257333.25	c14:0	(05/20/15 10:41:00)	3.50E-11	3.03E-11	3.57E-11	3.36E-11	8.41E-09	0.73	1	Ontario_BS	A9	Min	3	0	0.000378739	0.011138557	Total Biomass	Lignin	NA
A9O1	872	504.3377891	1086122	c14:0	(05/20/15 11:47:00)	1.48E-10	1.28E-10	1.51E-10	1.42E-10	3.55E-08	0.69	1	Ontario_BS	A9	Org	3	0	0.000854929	0.050573944	Total Biomass	Lignin	NA
BRM1	872.1	1020.154965	441189.75	c14:0	(05/15/15 05:34:00)	5.99E-11	5.19E-11	6.12E-11	5.77E-11	1.44E-08	0.52	1	California	BR	Min	3	0	0.00061531	0.027105095	Total Biomass	Lignin	NA
A7M1_12C	872.2	-45.68425976	192315.5	c14:0	(05/14/15 18:06:00)	2.61E-11	2.26E-11	2.67E-11	2.51E-11	6.28E-09	0.53	1	Ontario_BS	A7	Min	3	1	0.000125786	0.011729605	Total Biomass	Lignin	NA
A8M2	872.2	2980.11587	275215.25	c14:0	(05/20/15 05:55:00)	3.74E-11	3.24E-11	3.82E-11	3.60E-11	8.99E-09	0.66	1	Ontario_BS	A8	Min	3	0	0.000583254	0.01304079	Total Biomass	Lignin	NA
A8O3	872.2	696.8140137	786710	c14:0	(05/20/15 09:35:00)	1.07E-10	9.25E-11	1.09E-10	1.03E-10	2.57E-08	0.73	1	Ontario_BS	A8	Org	3	0	0.000658808	0.034551458	Total Biomass	Lignin	NA
A9M2	872.2	4636.26962	223835	c14:0	(05/20/15 12:54:00)	3.04E-11	2.63E-11	3.10E-11	2.93E-11	7.31E-09	0.71	1	Ontario_BS	A9	Min	3	0	0.000613517	0.009686718	Total Biomass	Lignin	NA
A9O2	872.2	947.98767	910592	c14:0	(05/20/15 14:01:00)	1.24E-10	1.07E-10	1.26E-10	1.19E-10	2.98E-08	0.68	1	Ontario_BS	A9	Org	3	0	0.000937201	0.042814245	Total Biomass	Lignin	NA
BRO3	872.2	312.795572	1418743.25	c14:0	(05/15/15 13:37:00)	1.93E-10	1.67E-10	1.97E-10	1.85E-10	4.64E-08	0.52	1	California	BR	Org	3	0	0.001295905	0.087845189	Total Biomass	Lignin	NA
A8O1	872.3	853.7605604	1029965.75	c14:0	(05/20/15 04:49:00)	1.40E-10	1.21E-10	1.43E-10	1.35E-10	3.37E-08	0.67	1	Ontario_BS	A8	Org	3	0	0.001024904	0.049200735	Total Biomass	Lignin	NA
A8O2	872.3	638.4505166	1055996.5	c14:0	(05/20/15 07:01:00)	1.43E-10	1.24E-10	1.46E-10	1.38E-10	3.45E-08	0.64	1	Ontario_BS	A8	Org	3	0	0.000974604	0.052934238	Total Biomass	Lignin	NA
BLM2	872.3	1116.941701	454897.75	c14:0	(05/14/15 22:42:00)	6.18E-11	5.35E-11	6.31E-11	5.94E-11	1.49E-08	0.51	1	California	BL	Min	3	0	0.000677139	0.028464979	Total Biomass	Lignin	NA
LHO3	872.4	51.06938413	1460926	c14:0	(05/19/15 19:43:00)	1.99E-10	1.72E-10	2.03E-10	1.91E-10	4.77E-08	0.52	1	California	LH	Org	3	0	0.001071501	0.090719979	Total Biomass	Lignin	NA
A7M2	872.5	2526.148182	301285	c14:0	(05/19/15 23:03:00)	4.09E-11	3.54E-11	4.18E-11	3.94E-11	9.84E-09	0.54	1	Ontario_BS	A7	Min	3	0	0.000694774	0.017534159	Total Biomass	Lignin	NA
BRO1	872.5	527.6887034	1443115.25	c14:0	(05/15/15 06:39:00)	1.96E-10	1.70E-10	2.00E-10	1.89E-10	4.71E-08	0.56	1	California	BR	Org	3	0	0.001420991	0.08277482	Total Biomass	Lignin	NA
A7O2	872.6	411.5779021	909675.5	c14:0	(05/20/15 00:09:00)	1.24E-10	1.07E-10	1.26E-10	1.19E-10	2.97E-08	0.49	1	Ontario_BS	A7	Org	3	0	0.000947101	0.059708082	Total Biomass	Lignin	NA
BLM3	872.6	545.6191999	800673.75	c14:0	(05/15/15 02:18:00)	1.09E-10	9.41E-11	1.11E-10	1.05E-10	2.62E-08	0.54	1	California	BL	Min	3	0	0.000827031	0.047616894	Total Biomass	Lignin	NA
A7O1	872.7	1006.968153	898227.5	c14:0	(05/19/15 21:56:00)	1.22E-10	1.06E-10	1.25E-10	1.17E-10	2.93E-08	0.5	1	Ontario_BS	A7	Org	3	0	0.001294514	0.057399504	Total Biomass	Lignin	NA
BRM2	872.7	543.2082125	565362	c14:0	(05/15/15 07:45:00)	7.68E-11	6.65E-11	7.84E-11	7.39E-11	1.85E-08	0.54	1	California	BR	Min	3	0	0.000583078	0.033623557	Total Biomass	Lignin	NA
BLO1	872.8	-437.6670046	1056082.75	c14:0	(05/14/15 21:37:00)	1.43E-10	1.24E-10	1.46E-10	1.38E-10	3.45E-08	0.5	1	California	BL	Org	3	0	0.000433333	0.06857562	Total Biomass	Lignin	NA
LHM3	872.9	980.676053	441492	c14:0	(05/19/15 18:37:00)	6.00E-11	5.19E-11	6.12E-11	5.77E-11	1.44E-08	0.5	1	California	LH	Min	3	0	0.000628119	0.028220852	Total Biomass	Lignin	NA
A7O3	873	1165.423733	784970	c14:0	(05/20/15 02:39:00)	1.07E-10	9.23E-11	1.09E-10	1.03E-10	2.56E-08	0.48	1	Ontario_BS	A7	Org	3	0	0.001269255	0.052161254	Total Biomass	Lignin	NA
A8M3	873	3940.185504	271072.25	c14:0	(05/20/15 08:28:00)	3.68E-11	3.19E-11	3.76E-11	3.54E-11	8.86E-09	0.65	1	Ontario_BS	A8	Min	3	0	0.000716616	0.012908782	Total Biomass	Lignin	NA
BLM1	873	1407.135121	463027.75	c14:0	(05/14/15 19:28:00)	6.29E-11	5.44E-11	6.42E-11	6.05E-11	1.51E-08	0.52	1	California	BL	Min	3	0	0.000766211	0.028326298	Total Biomass	Lignin	NA
LHM1	873.1	432.6957926	502187	c14:0	(05/19/15 13:57:00)	6.82E-11	5.90E-11	6.96E-11	6.56E-11	1.64E-08	0.56	1	California	LH	Min	3	0	0.000464227	0.028834917	Total Biomass	Lignin	NA
LHO1	873.1	560.8514901	1025246.75	c14:0	(05/19/15 15:02:00)	1.39E-10	1.21E-10	1.42E-10	1.34E-10	3.35E-08	0.52	1	California	LH	Org	3	0	0.001110378	0.063306927	Total Biomass	Lignin	NA
LHO2	873.1	685.5675716	987534.25	c14:0	(05/19/15 17:10:00)	1.34E-10	1.16E-10	1.37E-10	1.29E-10	3.23E-08	0.52	1	California	LH	Org	3	0	0.001153404	0.060894386	Total Biomass	Lignin	NA
LHM2	873.2	1307.212629	585167.75	c14:0	(05/19/15 16:06:00)	7.95E-11	6.88E-11	8.11E-11	7.65E-11	1.91E-08	0.52	1	California	LH	Min	3	0	0.000929146	0.035837544	Total Biomass	Lignin	NA
A7M3	873.3	2197.863888	135102.75	c14:0	(05/20/15 01:35:00)	1.84E-11	1.59E-11	1.87E-11	1.77E-11	4.41E-09	0.48	1	Ontario_BS	A7	Min	3	0	0.000318997	0.008877035	Total Biomass	Lignin	NA
A8M1	873.4	-533.3047259	435713.25	c14:0	(05/20/15 03:44:00)	5.92E-11	5.12E-11	6.04E-11	5.69E-11	1.42E-08	0.7	1	Ontario_BS	A8	Min	3	0	0.000106096	0.020230592	Total Biomass	Lignin	NA
A9M3	873.5	2743.509039	395444.25	c14:0	(05/21/15 12:32:00)	5.37E-11	4.65E-11	5.48E-11	5.17E-11	1.29E-08	0.77	1	Ontario_BS	A9	Min	3	0	0.000677351	0.01610188	Total Biomass	Lignin	NA
A9O3	873.8	641.7270722	1097499.5	c14:0	(05/21/15 13:37:00)	1.49E-10	1.29E-10	1.52E-10	1.43E-10	3.59E-08	0.75	1	Ontario_BS	A9	Org	3	0	0.000866045	0.046944155	Total Biomass	Lignin	NA
TXAM1	917.6	13752.52944	1055489.875	UF4	(05/21/15 14:41:00)	1.43E-10	1.24E-10	1.46E-10	1.38E-10	3.45E-08	0.78	1	Texas	TXA	Min	3	0	0.006287037	0.037924637	Unclassified	Lignin	NA
TXAM3	917.8	12407.0287	687714.625	UF4	(05/21/15 19:20:00)	9.34E-11	8.08E-11	9.53E-11	8.99E-11	2.25E-08	0.73	1	Texas	TXA	Min	3	0	0.004030023	0.026749572	Unclassified	Lignin	NA
TXAM2	918.1	12515.42942	1168516.875	UF4	(05/21/15 17:11:00)	1.59E-10	1.37E-10	1.62E-10	1.53E-10	3.82E-08	0.76	1	Texas	TXA	Min	3	0	0.006623404	0.043610726	Unclassified	Lignin	NA
TXAO2	918.9	1314.023901	6996735.5	UF4	(05/21/15 18:16:00)	9.51E-10	8.23E-10	9.70E-10	9.14E-10	0.000000229	0.66	1	Texas	TXA	Org	3	0	0.008778216	0.337582808	Unclassified	Lignin	NA
TXAO1	919	1253.238514	6756590.5	UF4	(05/21/15 15:46:00)	9.18E-10	7.94E-10	9.37E-10	8.83E-10	0.000000221	0.72	1	Texas	TXA	Org	3	0	0.007571439	0.299028876	Unclassified	Lignin	NA
TXAO3	919.4	1274.180102	6783046	UF4	(05/21/15 20:25:00)	9.22E-10	7.97E-10	9.40E-10	8.86E-10	0.000000222	0.69	1	Texas	TXA	Org	3	0	0.008003446	0.31318001	Unclassified	Lignin	NA
A9O3	919.8	670.172957	592151.25	UF4	(05/21/15 13:37:00)	8.05E-11	6.96E-11	8.21E-11	7.74E-11	1.93E-08	0.75	1	Ontario_BS	A9	Org	3	0	0.000475218	0.025320575	Unclassified	Lignin	NA
TXAM1	929.2	8659.105868	386052.375	UF5	(05/21/15 14:41:00)	5.25E-11	4.54E-11	5.35E-11	5.05E-11	1.26E-08	0.78	1	Texas	TXA	Min	3	0	0.001583333	0.014587378	Unclassified	Lignin	NA
TXAM3	929.4	3442.248119	363285.75	UF5	(05/21/15 19:20:00)	4.94E-11	4.27E-11	5.04E-11	4.75E-11	1.19E-08	0.73	1	Texas	TXA	Min	3	0	0.000773051	0.015486292	Unclassified	Lignin	NA
TXAM2	929.7	6529.766845	523501.625	UF5	(05/21/15 17:11:00)	7.11E-11	6.15E-11	7.26E-11	6.84E-11	1.71E-08	0.76	1	Texas	TXA	Min	3	0	0.001755685	0.020749466	Unclassified	Lignin	NA
TXAO1	930	517.1902314	2853866.75	UF5	(05/21/15 15:46:00)	3.88E-10	3.36E-10	3.96E-10	3.73E-10	9.32E-08	0.72	1	Texas	TXA	Org	3	0	0.002170876	0.127331784	Unclassified	Lignin	NA
TXAO2	930.1	513.1561056	3448512	UF5	(05/21/15 18:16:00)	4.69E-10	4.05E-10	4.78E-10	4.51E-10	0.000000113	0.66	1	Texas	TXA	Org	3	0	0.002854202	0.16785829	Unclassified	Lignin	NA
TXAO3	930.4	858.812244	2708865	UF5	(05/21/15 20:25:00)	3.68E-10	3.18E-10	3.76E-10	3.54E-10	8.85E-08	0.69	1	Texas	TXA	Org	3	0	0.002624408	0.125642837	Unclassified	Lignin	NA
BLO1_12C	950.1	-13.24588937	5410408	i15:0	(05/14/15 14:52:00)	7.35E-10	6.36E-10	7.50E-10	7.07E-10	0.000000177	0.52	1	California	BL	Org	3	1	0.003728053	0.336213432	Gram-positive Bacteria	Lignin	NA
BLM1_12C	951.2	-3.878401997	2968473	i15:0	(05/14/15 15:57:00)	4.03E-10	3.49E-10	4.12E-10	3.88E-10	0.000000097	0.5	1	California	BL	Min	3	1	0.002147221	0.191825471	Gram-positive Bacteria	Lignin	NA
A7O1_12C	952	-24.37314055	5195680	i15:0	(05/14/15 17:02:00)	7.06E-10	6.11E-10	7.20E-10	6.79E-10	0.00000017	0.5	1	Ontario_BS	A7	Org	3	1	0.003681767	0.335826133	Gram-positive Bacteria	Lignin	NA
BLO3	952.4	958.4138739	5787950	i15:0	(05/15/15 03:23:00)	7.86E-10	6.80E-10	8.02E-10	7.56E-10	0.000000189	0.52	1	California	BL	Org	3	0	0.007830826	0.35583201	Gram-positive Bacteria	Lignin	NA
BRM3	952.5	2854.282211	3442848.5	i15:0	(05/15/15 11:27:00)	4.68E-10	4.05E-10	4.77E-10	4.50E-10	0.000000112	0.54	1	California	BR	Min	3	0	0.008647475	0.199658461	Gram-positive Bacteria	Lignin	NA
A7M1_12C	952.6	16.67291725	1346197.5	i15:0	(05/14/15 18:06:00)	1.83E-10	1.58E-10	1.87E-10	1.76E-10	0.000000044	0.53	1	Ontario_BS	A7	Min	3	1	0.000937381	0.082049684	Gram-positive Bacteria	Lignin	NA
A9M1	952.6	9491.918244	1399877.25	i15:0	(05/20/15 10:41:00)	1.90E-10	1.65E-10	1.94E-10	1.83E-10	4.57E-08	0.73	1	Ontario_BS	A9	Min	3	0	0.006607767	0.056045625	Gram-positive Bacteria	Lignin	NA
BRO2	952.6	1723.566387	5294949.5	i15:0	(05/15/15 10:21:00)	7.19E-10	6.22E-10	7.34E-10	6.92E-10	0.000000173	0.5	1	California	BR	Org	3	0	0.010274792	0.335719801	Gram-positive Bacteria	Lignin	NA
A9M2	952.7	10760.51033	1730069.25	i15:0	(05/20/15 12:54:00)	2.35E-10	2.03E-10	2.40E-10	2.26E-10	5.65E-08	0.71	1	Ontario_BS	A9	Min	3	0	0.009293107	0.070319644	Gram-positive Bacteria	Lignin	NA
BLO2	952.8	898.1834331	5901774	i15:0	(05/14/15 23:47:00)	8.02E-10	6.94E-10	8.18E-10	7.71E-10	0.000000193	0.52	1	California	BL	Org	3	0	0.007744383	0.363070132	Gram-positive Bacteria	Lignin	NA
BRM1	952.8	3391.027121	2812168.25	i15:0	(05/15/15 05:34:00)	3.82E-10	3.31E-10	3.90E-10	3.68E-10	9.19E-08	0.52	1	California	BR	Min	3	0	0.008308493	0.168382923	Gram-positive Bacteria	Lignin	NA
A8M2	952.9	8764.375207	2269302.5	i15:0	(05/20/15 05:55:00)	3.08E-10	2.67E-10	3.15E-10	2.97E-10	7.41E-08	0.66	1	Ontario_BS	A8	Min	3	0	0.011107427	0.101230383	Gram-positive Bacteria	Lignin	NA
BLM2	952.9	3694.229578	3001208.5	i15:0	(05/14/15 22:42:00)	4.08E-10	3.53E-10	4.16E-10	3.92E-10	9.81E-08	0.51	1	California	BL	Min	3	0	0.009633868	0.182632573	Gram-positive Bacteria	Lignin	NA
A7M1	953	9232.332419	1119347.5	i15:0	(05/19/15 20:50:00)	1.52E-10	1.32E-10	1.55E-10	1.46E-10	3.66E-08	0.46	1	Ontario_BS	A7	Min	3	0	0.008198779	0.071304418	Gram-positive Bacteria	Lignin	NA
BRO3	953	1052.111531	6157493	i15:0	(05/15/15 13:37:00)	8.37E-10	7.24E-10	8.54E-10	8.05E-10	0.000000201	0.52	1	California	BR	Org	3	0	0.008720393	0.378161209	Gram-positive Bacteria	Lignin	NA
A7M2	953.1	6702.965141	2415104.25	i15:0	(05/19/15 23:03:00)	3.28E-10	2.84E-10	3.35E-10	3.16E-10	7.89E-08	0.54	1	Ontario_BS	A7	Min	3	0	0.011640779	0.13448257	Gram-positive Bacteria	Lignin	NA
A9O1	953.1	1802.025741	7544638	i15:0	(05/20/15 11:47:00)	1.03E-09	8.87E-10	1.05E-09	9.86E-10	0.000000246	0.69	1	Ontario_BS	A9	Org	3	0	0.010905192	0.346340344	Gram-positive Bacteria	Lignin	NA
A8O3	953.2	2500.134852	5412561	i15:0	(05/20/15 09:35:00)	7.35E-10	6.36E-10	7.50E-10	7.07E-10	0.000000177	0.73	1	Ontario_BS	A8	Org	3	0	0.009167399	0.23307906	Gram-positive Bacteria	Lignin	NA
A9O2	953.2	2437.088607	5779622	i15:0	(05/20/15 14:01:00)	7.85E-10	6.79E-10	8.01E-10	7.55E-10	0.000000189	0.68	1	Ontario_BS	A9	Org	3	0	0.010326635	0.267368338	Gram-positive Bacteria	Lignin	NA
BLM3	953.2	2650.064056	3920047.75	i15:0	(05/15/15 02:18:00)	5.33E-10	4.61E-10	5.43E-10	5.12E-10	0.000000128	0.54	1	California	BL	Min	3	0	0.00934493	0.227833446	Gram-positive Bacteria	Lignin	NA
LHO3	953.2	1333.811767	5066510	i15:0	(05/19/15 19:43:00)	6.88E-10	5.96E-10	7.02E-10	6.62E-10	0.000000166	0.52	1	California	LH	Org	3	0	0.008135124	0.310198897	Gram-positive Bacteria	Lignin	NA
BRM2	953.3	4563.142884	2888114.25	i15:0	(05/15/15 07:45:00)	3.92E-10	3.40E-10	4.00E-10	3.77E-10	9.44E-08	0.54	1	California	BR	Min	3	0	0.01028115	0.164461172	Gram-positive Bacteria	Lignin	NA
A8O1	953.4	2749.815882	7657379	i15:0	(05/20/15 04:49:00)	1.04E-09	9.00E-10	1.06E-09	0.000000001	0.00000025	0.67	1	Ontario_BS	A8	Org	3	0	0.015098225	0.358309101	Gram-positive Bacteria	Lignin	NA
A8O2	953.4	2241.836089	7131538	i15:0	(05/20/15 07:01:00)	9.69E-10	8.38E-10	9.89E-10	9.32E-10	0.000000233	0.64	1	Ontario_BS	A8	Org	3	0	0.012796472	0.35127003	Gram-positive Bacteria	Lignin	NA
BRO1	953.4	1798.500934	6535564.5	i15:0	(05/15/15 06:39:00)	8.88E-10	7.68E-10	9.06E-10	8.54E-10	0.000000214	0.56	1	California	BR	Org	3	0	0.011625432	0.369679632	Gram-positive Bacteria	Lignin	NA
A7O2	953.5	1723.338621	5568834	i15:0	(05/20/15 00:09:00)	7.57E-10	6.55E-10	7.72E-10	7.28E-10	0.000000182	0.49	1	Ontario_BS	A7	Org	3	0	0.011025903	0.360291827	Gram-positive Bacteria	Lignin	NA
A8M3	953.5	10092.02968	2344205.25	i15:0	(05/20/15 08:28:00)	3.19E-10	2.76E-10	3.25E-10	3.06E-10	7.66E-08	0.65	1	Ontario_BS	A8	Min	3	0	0.013059125	0.104771931	Gram-positive Bacteria	Lignin	NA
A7O1	953.6	2495.211195	5978898	i15:0	(05/19/15 21:56:00)	8.12E-10	7.03E-10	8.29E-10	7.81E-10	0.000000195	0.5	1	Ontario_BS	A7	Org	3	0	0.014764852	0.375921854	Gram-positive Bacteria	Lignin	NA
BLM1	953.6	4499.23221	2527926	i15:0	(05/14/15 19:28:00)	3.43E-10	2.97E-10	3.50E-10	3.30E-10	8.26E-08	0.52	1	California	BL	Min	3	0	0.00924395	0.149588234	Gram-positive Bacteria	Lignin	NA
BLO1	953.6	819.4436913	4778692.5	i15:0	(05/14/15 21:37:00)	6.49E-10	5.62E-10	6.62E-10	6.25E-10	0.000000156	0.5	1	California	BL	Org	3	0	0.006256386	0.306003772	Gram-positive Bacteria	Lignin	NA
LHM3	953.6	3224.833298	2276688.25	i15:0	(05/19/15 18:37:00)	3.09E-10	2.68E-10	3.16E-10	2.98E-10	7.44E-08	0.5	1	California	LH	Min	3	0	0.006742717	0.142025807	Gram-positive Bacteria	Lignin	NA
LHM1	953.7	3732.070545	1608311.75	i15:0	(05/19/15 13:57:00)	2.19E-10	1.89E-10	2.23E-10	2.10E-10	5.25E-08	0.56	1	California	LH	Min	3	0	0.004737709	0.089096177	Gram-positive Bacteria	Lignin	NA
A7M3	953.8	9092.365229	992649.5	i15:0	(05/20/15 01:35:00)	1.35E-10	1.17E-10	1.38E-10	1.30E-10	3.24E-08	0.48	1	Ontario_BS	A7	Min	3	0	0.006882214	0.060684405	Gram-positive Bacteria	Lignin	NA
LHO2	953.8	2316.826971	4382425	i15:0	(05/19/15 17:10:00)	5.95E-10	5.15E-10	6.08E-10	5.73E-10	0.000000143	0.52	1	California	LH	Org	3	0	0.009894116	0.265458143	Gram-positive Bacteria	Lignin	NA
LHM2	953.9	5141.616115	2603752	i15:0	(05/19/15 16:06:00)	3.54E-10	3.06E-10	3.61E-10	3.40E-10	8.51E-08	0.52	1	California	LH	Min	3	0	0.010561629	0.15303478	Gram-positive Bacteria	Lignin	NA
A7O3	954	2935.298328	5983771	i15:0	(05/20/15 02:39:00)	8.13E-10	7.03E-10	8.30E-10	7.82E-10	0.000000196	0.48	1	Ontario_BS	A7	Org	3	0	0.017248616	0.390048393	Gram-positive Bacteria	Lignin	NA
LHO1	954	1669.475878	4828826	i15:0	(05/19/15 15:02:00)	6.56E-10	5.68E-10	6.69E-10	6.31E-10	0.000000158	0.52	1	California	LH	Org	3	0	0.008836162	0.294563929	Gram-positive Bacteria	Lignin	NA
A8M1	954.2	6513.826701	4012656.75	i15:0	(05/20/15 03:44:00)	5.45E-10	4.72E-10	5.56E-10	5.24E-10	0.000000131	0.7	1	Ontario_BS	A8	Min	3	0	0.014582349	0.172706304	Gram-positive Bacteria	Lignin	NA
A9M3	954.2	8460.985119	2721450	i15:0	(05/21/15 12:32:00)	3.70E-10	3.20E-10	3.77E-10	3.56E-10	8.89E-08	0.77	1	Ontario_BS	A9	Min	3	0	0.011096929	0.104377847	Gram-positive Bacteria	Lignin	NA
A9O3	955.1	2140.37398	9493615	i15:0	(05/21/15 13:37:00)	1.29E-09	1.12E-09	1.32E-09	1.24E-09	0.00000031	0.75	1	Ontario_BS	A9	Org	3	0	0.014096968	0.399471907	Gram-positive Bacteria	Lignin	NA
BLO1_12C	960.5	-15.72059646	3195419	a15:0	(05/14/15 14:52:00)	4.34E-10	3.76E-10	4.43E-10	4.18E-10	0.000000104	0.52	1	California	BL	Org	3	1	0.002196349	0.198575105	Gram-positive Bacteria	Lignin	NA
BLM1_12C	961.7	16.30931918	1821384.75	a15:0	(05/14/15 15:57:00)	2.47E-10	2.14E-10	2.52E-10	2.38E-10	5.95E-08	0.5	1	California	BL	Min	3	1	0.001343883	0.117673168	Gram-positive Bacteria	Lignin	NA
A7O1_12C	962.3	-23.21246269	2288129.75	a15:0	(05/14/15 17:02:00)	3.11E-10	2.69E-10	3.17E-10	2.99E-10	7.48E-08	0.5	1	Ontario_BS	A7	Org	3	1	0.001623325	0.147892837	Gram-positive Bacteria	Lignin	NA
BLO3	962.8	280.6177574	4240410	a15:0	(05/15/15 03:23:00)	5.76E-10	4.99E-10	5.88E-10	5.54E-10	0.000000139	0.52	1	California	BL	Org	3	0	0.003779675	0.262649636	Gram-positive Bacteria	Lignin	NA
BRM3	962.9	1770.323805	1563293.5	a15:0	(05/15/15 11:27:00)	2.12E-10	1.84E-10	2.17E-10	2.04E-10	5.11E-08	0.54	1	California	BR	Min	3	0	0.002855612	0.091729821	Gram-positive Bacteria	Lignin	NA
BRO2	962.9	706.5999481	2652914.5	a15:0	(05/15/15 10:21:00)	3.60E-10	3.12E-10	3.68E-10	3.47E-10	8.67E-08	0.5	1	California	BR	Org	3	0	0.003261901	0.170090852	Gram-positive Bacteria	Lignin	NA
A9M1	963	4280.735376	743268.75	a15:0	(05/20/15 10:41:00)	1.01E-10	8.74E-11	1.03E-10	9.71E-11	2.43E-08	0.73	1	Ontario_BS	A9	Min	3	0	0.001863448	0.031402546	Gram-positive Bacteria	Lignin	NA
BRM1	963.1	1221.711083	1639371	a15:0	(05/15/15 05:34:00)	2.23E-10	1.93E-10	2.27E-10	2.14E-10	5.36E-08	0.52	1	California	BR	Min	3	0	0.002508925	0.100494437	Gram-positive Bacteria	Lignin	NA
A7M1_12C	963.2	-11.78053321	941544	a15:0	(05/14/15 18:06:00)	1.28E-10	1.11E-10	1.31E-10	1.23E-10	3.08E-08	0.53	1	Ontario_BS	A7	Min	3	1	0.000637467	0.057404517	Gram-positive Bacteria	Lignin	NA
A9M2	963.2	4306.70097	957682.5	a15:0	(05/20/15 12:54:00)	1.30E-10	1.13E-10	1.33E-10	1.25E-10	3.13E-08	0.71	1	Ontario_BS	A9	Min	3	0	0.002480094	0.041589667	Gram-positive Bacteria	Lignin	NA
BLO2	963.2	258.8563872	4078626	a15:0	(05/14/15 23:47:00)	5.54E-10	4.79E-10	5.65E-10	5.33E-10	0.000000133	0.52	1	California	BL	Org	3	0	0.003574554	0.252689702	Gram-positive Bacteria	Lignin	NA
A8M2	963.3	2756.837105	1331004.5	a15:0	(05/20/15 05:55:00)	1.81E-10	1.56E-10	1.85E-10	1.74E-10	4.35E-08	0.66	1	Ontario_BS	A8	Min	3	0	0.002668921	0.063220104	Gram-positive Bacteria	Lignin	NA
A8O3	963.4	1002.583986	2166491.25	a15:0	(05/20/15 09:35:00)	2.94E-10	2.55E-10	3.00E-10	2.83E-10	7.08E-08	0.73	1	Ontario_BS	A8	Org	3	0	0.002134006	0.094830229	Gram-positive Bacteria	Lignin	NA
A9O1	963.4	519.7619132	3468798.5	a15:0	(05/20/15 11:47:00)	4.71E-10	4.08E-10	4.81E-10	4.53E-10	0.000000113	0.69	1	Ontario_BS	A9	Org	3	0	0.002757953	0.16149284	Gram-positive Bacteria	Lignin	NA
BLM2	963.4	1009.902978	1866090.5	a15:0	(05/14/15 22:42:00)	2.54E-10	2.19E-10	2.59E-10	2.44E-10	0.000000061	0.51	1	California	BL	Min	3	0	0.002640423	0.116906945	Gram-positive Bacteria	Lignin	NA
BRO3	963.4	707.5146217	2997497.25	a15:0	(05/15/15 13:37:00)	4.07E-10	3.52E-10	4.16E-10	3.92E-10	9.79E-08	0.52	1	California	BR	Org	3	0	0.003545695	0.184790133	Gram-positive Bacteria	Lignin	NA
LHO3	963.5	509.0242901	2483875.5	a15:0	(05/19/15 19:43:00)	3.37E-10	2.92E-10	3.44E-10	3.25E-10	8.12E-08	0.52	1	California	LH	Org	3	0	0.00260229	0.153462156	Gram-positive Bacteria	Lignin	NA
A7M1	963.6	4694.628186	761108.5	a15:0	(05/19/15 20:50:00)	1.03E-10	8.95E-11	1.06E-10	9.95E-11	2.49E-08	0.46	1	Ontario_BS	A7	Min	3	0	0.003251258	0.050807521	Gram-positive Bacteria	Lignin	NA
A7M2	963.6	2537.420396	1321779	a15:0	(05/19/15 23:03:00)	1.80E-10	1.55E-10	1.83E-10	1.73E-10	4.32E-08	0.54	1	Ontario_BS	A7	Min	3	0	0.003057441	0.07691541	Gram-positive Bacteria	Lignin	NA
A8O1	963.6	928.8527942	2949497.25	a15:0	(05/20/15 04:49:00)	4.01E-10	3.47E-10	4.09E-10	3.85E-10	9.64E-08	0.67	1	Ontario_BS	A8	Org	3	0	0.003051372	0.140779028	Gram-positive Bacteria	Lignin	NA
A8O2	963.6	919.381563	3141787	a15:0	(05/20/15 07:01:00)	4.27E-10	3.69E-10	4.36E-10	4.11E-10	0.000000103	0.64	1	Ontario_BS	A8	Org	3	0	0.003386306	0.157002575	Gram-positive Bacteria	Lignin	NA
A9O2	963.6	817.058838	2745296.25	a15:0	(05/20/15 14:01:00)	3.73E-10	3.23E-10	3.81E-10	3.59E-10	8.97E-08	0.68	1	Ontario_BS	A9	Org	3	0	0.002639408	0.129264541	Gram-positive Bacteria	Lignin	NA
BLM3	963.7	786.7755668	2356224	a15:0	(05/15/15 02:18:00)	3.20E-10	2.77E-10	3.27E-10	3.08E-10	0.000000077	0.54	1	California	BL	Min	3	0	0.002806047	0.139754814	Gram-positive Bacteria	Lignin	NA
BRO1	963.7	820.092622	3514506.25	a15:0	(05/15/15 06:39:00)	4.78E-10	4.13E-10	4.87E-10	4.59E-10	0.000000115	0.56	1	California	BR	Org	3	0	0.004109722	0.200937451	Gram-positive Bacteria	Lignin	NA
A7O2	963.8	624.8220918	2204871.25	a15:0	(05/20/15 00:09:00)	3.00E-10	2.59E-10	3.06E-10	2.88E-10	0.000000072	0.49	1	Ontario_BS	A7	Org	3	0	0.002636153	0.144379863	Gram-positive Bacteria	Lignin	NA
BRM2	963.8	1712.288523	1651667.25	a15:0	(05/15/15 07:45:00)	2.24E-10	1.94E-10	2.29E-10	2.16E-10	0.000000054	0.54	1	California	BR	Min	3	0	0.002955707	0.096976687	Gram-positive Bacteria	Lignin	NA
A7O1	963.9	978.9733089	2553544	a15:0	(05/19/15 21:56:00)	3.47E-10	3.00E-10	3.54E-10	3.34E-10	8.34E-08	0.5	1	Ontario_BS	A7	Org	3	0	0.003629918	0.163229543	Gram-positive Bacteria	Lignin	NA
A8M3	964	3294.618179	1037099	a15:0	(05/20/15 08:28:00)	1.41E-10	1.22E-10	1.44E-10	1.36E-10	3.39E-08	0.65	1	Ontario_BS	A8	Min	3	0	0.002399928	0.049729667	Gram-positive Bacteria	Lignin	NA
BLO1	964	213.8741112	3094002	a15:0	(05/14/15 21:37:00)	4.20E-10	3.64E-10	4.29E-10	4.04E-10	0.000000101	0.5	1	California	BL	Org	3	0	0.00272067	0.199454622	Gram-positive Bacteria	Lignin	NA
LHM3	964	1104.705323	1394941.25	a15:0	(05/19/15 18:37:00)	1.90E-10	1.64E-10	1.93E-10	1.82E-10	4.56E-08	0.5	1	California	LH	Min	3	0	0.002106012	0.089045401	Gram-positive Bacteria	Lignin	NA
BLM1	964.1	1229.503427	1600240.25	a15:0	(05/14/15 19:28:00)	2.17E-10	1.88E-10	2.22E-10	2.09E-10	5.23E-08	0.52	1	California	BL	Min	3	0	0.002457418	0.098087318	Gram-positive Bacteria	Lignin	NA
LHM1	964.2	1314.340596	948607	a15:0	(05/19/15 13:57:00)	1.29E-10	1.12E-10	1.32E-10	1.24E-10	0.000000031	0.56	1	California	LH	Min	3	0	0.001402849	0.05394182	Gram-positive Bacteria	Lignin	NA
LHO2	964.2	1544.904027	1825942.25	a15:0	(05/19/15 17:10:00)	2.48E-10	2.15E-10	2.53E-10	2.39E-10	5.97E-08	0.52	1	California	LH	Org	3	0	0.003189666	0.111536159	Gram-positive Bacteria	Lignin	NA
A7M3	964.3	3724.917602	642318	a15:0	(05/20/15 01:35:00)	8.73E-11	7.55E-11	8.90E-11	8.39E-11	0.000000021	0.48	1	Ontario_BS	A7	Min	3	0	0.002204303	0.041516321	Gram-positive Bacteria	Lignin	NA
A7O3	964.3	1211.856431	2915000.75	a15:0	(05/20/15 02:39:00)	3.96E-10	3.43E-10	4.04E-10	3.81E-10	9.52E-08	0.48	1	Ontario_BS	A7	Org	3	0	0.004812021	0.193603174	Gram-positive Bacteria	Lignin	NA
LHM2	964.3	1838.838317	1551289	a15:0	(05/19/15 16:06:00)	2.11E-10	1.82E-10	2.15E-10	2.03E-10	5.07E-08	0.52	1	California	LH	Min	3	0	0.003013199	0.094455881	Gram-positive Bacteria	Lignin	NA
LHO1	964.3	808.9972738	2177790.75	a15:0	(05/19/15 15:02:00)	2.96E-10	2.56E-10	3.02E-10	2.85E-10	7.12E-08	0.52	1	California	LH	Org	3	0	0.00272613	0.134106697	Gram-positive Bacteria	Lignin	NA
A8M1	964.6	1099.187951	1995811.5	a15:0	(05/20/15 03:44:00)	2.71E-10	2.35E-10	2.77E-10	2.61E-10	6.52E-08	0.7	1	Ontario_BS	A8	Min	3	0	0.002146757	0.0910067	Gram-positive Bacteria	Lignin	NA
A9M3	964.7	4138.300383	1369834	a15:0	(05/21/15 12:32:00)	1.86E-10	1.61E-10	1.90E-10	1.79E-10	4.48E-08	0.77	1	Ontario_BS	A9	Min	3	0	0.003172878	0.054951017	Gram-positive Bacteria	Lignin	NA
A9O3	965.2	644.3853502	4037650.5	a15:0	(05/21/15 13:37:00)	5.49E-10	4.75E-10	5.60E-10	5.28E-10	0.000000132	0.75	1	Ontario_BS	A9	Org	3	0	0.003191206	0.172700335	Gram-positive Bacteria	Lignin	NA
TXAM1	970.2	3323.193582	93905	UF6	(05/21/15 14:41:00)	1.28E-11	1.10E-11	1.30E-11	1.23E-11	3.07E-09	0.78	1	Texas	TXA	Min	3	0	0.000182235	0.003751196	Unclassified	Lignin	NA
TXAM3	970.4	1387.521741	60835.25	UF6	(05/21/15 19:20:00)	8.27E-12	7.15E-12	8.43E-12	7.95E-12	1.99E-09	0.73	1	Texas	TXA	Min	3	0	0.0000711	0.002651623	Unclassified	Lignin	NA
TXAO1	970.6	358.6153501	770045.25	UF6	(05/21/15 15:46:00)	1.05E-10	9.05E-11	1.07E-10	1.01E-10	2.52E-08	0.72	1	Texas	TXA	Org	3	0	0.000525455	0.03441763	Unclassified	Lignin	NA
TXAO2	970.6	277.3063444	892456.125	UF6	(05/21/15 18:16:00)	1.21E-10	1.05E-10	1.24E-10	1.17E-10	2.92E-08	0.66	1	Texas	TXA	Org	3	0	0.00062515	0.043554313	Unclassified	Lignin	NA
TXAM2	970.8	2444.048749	103815.25	UF6	(05/21/15 17:11:00)	1.41E-11	1.22E-11	1.44E-11	1.36E-11	3.39E-09	0.76	1	Texas	TXA	Min	3	0	0.000166288	0.004296693	Unclassified	Lignin	NA
TXAO3	970.9	389.3007799	744255.625	UF6	(05/21/15 20:25:00)	1.01E-10	8.75E-11	1.03E-10	9.73E-11	2.43E-08	0.69	1	Texas	TXA	Org	3	0	0.000541723	0.034699464	Unclassified	Lignin	NA
LHM1	972.1	19.6361848	304408.25	UF6	(05/19/15 13:57:00)	4.14E-11	3.58E-11	4.22E-11	3.98E-11	9.95E-09	0.56	1	California	LH	Min	3	0	0.000201188	0.017558932	Unclassified	Lignin	NA
BLO1_12C	997.4	-3.530796768	779232.5	c15:0	(05/14/15 14:52:00)	1.06E-10	9.16E-11	1.08E-10	1.02E-10	2.55E-08	0.52	1	California	BL	Org	3	1	0.00054216	0.048417818	Total Biomass	Lignin	NA
BLM1_12C	998.6	25.51642639	425100	c15:0	(05/14/15 15:57:00)	5.78E-11	5.00E-11	5.89E-11	5.56E-11	1.39E-08	0.5	1	California	BL	Min	3	1	0.000316463	0.027461385	Total Biomass	Lignin	NA
A7O1_12C	999.3	-23.10598724	521113.25	c15:0	(05/14/15 17:02:00)	7.08E-11	6.13E-11	7.22E-11	6.81E-11	0.000000017	0.5	1	Ontario_BS	A7	Org	3	1	0.000369746	0.033682017	Total Biomass	Lignin	NA
BLO3	999.6	130.6068694	876894	c15:0	(05/15/15 03:23:00)	1.19E-10	1.03E-10	1.22E-10	1.15E-10	2.86E-08	0.52	1	California	BL	Org	3	0	0.000691207	0.054404943	Total Biomass	Lignin	NA
BRO2	999.8	182.3074209	569867.25	c15:0	(05/15/15 10:21:00)	7.74E-11	6.70E-11	7.90E-11	7.45E-11	1.86E-08	0.5	1	California	BR	Org	3	0	0.000488245	0.036749313	Total Biomass	Lignin	NA
BLO2	1000	162.418401	979540.25	c15:0	(05/14/15 23:47:00)	1.33E-10	1.15E-10	1.36E-10	1.28E-10	0.000000032	0.52	1	California	BL	Org	3	0	0.000793562	0.060751957	Total Biomass	Lignin	NA
BRM3	1000	480.8159483	485203.75	c15:0	(05/15/15 11:27:00)	6.59E-11	5.70E-11	6.73E-11	6.34E-11	1.59E-08	0.54	1	California	BR	Min	3	0	0.000480507	0.028876237	Total Biomass	Lignin	NA
A9M1	1000.2	880.9819945	204468	c15:0	(05/20/15 10:41:00)	2.78E-11	2.40E-11	2.83E-11	2.67E-11	6.68E-09	0.73	1	Ontario_BS	A9	Min	3	0	0.000189426	0.008961815	Total Biomass	Lignin	NA
BRM1	1000.2	537.5428141	330058.25	c15:0	(05/15/15 05:34:00)	4.48E-11	3.88E-11	4.58E-11	4.31E-11	1.08E-08	0.52	1	California	BR	Min	3	0	0.000352217	0.020385681	Total Biomass	Lignin	NA
A9M2	1000.3	1571.353397	217223.25	c15:0	(05/20/15 12:54:00)	2.95E-11	2.55E-11	3.01E-11	2.84E-11	7.10E-09	0.71	1	Ontario_BS	A9	Min	3	0	0.000280721	0.009715261	Total Biomass	Lignin	NA
A9O1	1000.3	292.7702716	654569.5	c15:0	(05/20/15 11:47:00)	8.89E-11	7.70E-11	9.07E-11	8.55E-11	2.14E-08	0.69	1	Ontario_BS	A9	Org	3	0	0.000443813	0.030550654	Total Biomass	Lignin	NA
BRO3	1000.3	216.175451	731530	c15:0	(05/15/15 13:37:00)	9.94E-11	8.60E-11	1.01E-10	9.56E-11	2.39E-08	0.52	1	California	BR	Org	3	0	0.000619677	0.045343103	Total Biomass	Lignin	NA
A8M2	1000.4	1165.480052	300028.75	c15:0	(05/20/15 05:55:00)	4.08E-11	3.53E-11	4.16E-11	3.92E-11	9.80E-09	0.66	1	Ontario_BS	A8	Min	3	0	0.000352831	0.014499562	Total Biomass	Lignin	NA
A8O1	1000.4	141.4779444	670409	c15:0	(05/20/15 04:49:00)	9.11E-11	7.88E-11	9.29E-11	8.76E-11	2.19E-08	0.67	1	Ontario_BS	A8	Org	3	0	0.000414031	0.032278047	Total Biomass	Lignin	NA
A8O3	1000.4	131.9033671	524178	c15:0	(05/20/15 09:35:00)	7.12E-11	6.16E-11	7.27E-11	6.85E-11	1.71E-08	0.73	1	Ontario_BS	A8	Org	3	0	0.000294654	0.023165639	Total Biomass	Lignin	NA
BLM2	1000.4	400.9082945	412346.75	c15:0	(05/14/15 22:42:00)	5.60E-11	4.85E-11	5.72E-11	5.39E-11	1.35E-08	0.51	1	California	BL	Min	3	0	0.000409406	0.026006767	Total Biomass	Lignin	NA
LHO3	1000.4	200.8066416	748998.75	c15:0	(05/19/15 19:43:00)	1.02E-10	8.81E-11	1.04E-10	9.79E-11	2.45E-08	0.52	1	California	LH	Org	3	0	0.000626564	0.046433796	Total Biomass	Lignin	NA
A8O2	1000.5	167.9669508	630121	c15:0	(05/20/15 07:01:00)	8.56E-11	7.41E-11	8.74E-11	8.23E-11	2.06E-08	0.64	1	Ontario_BS	A8	Org	3	0	0.000416723	0.031751086	Total Biomass	Lignin	NA
A9O2	1000.5	112.4371263	559316.25	c15:0	(05/20/15 14:01:00)	7.60E-11	6.58E-11	7.75E-11	7.31E-11	1.83E-08	0.68	1	Ontario_BS	A9	Org	3	0	0.000331791	0.02654182	Total Biomass	Lignin	NA
BLM3	1000.6	287.3964353	558469.75	c15:0	(05/15/15 02:18:00)	7.59E-11	6.57E-11	7.74E-11	7.30E-11	1.82E-08	0.54	1	California	BL	Min	3	0	0.000481855	0.033307772	Total Biomass	Lignin	NA
BRO1	1000.6	254.1116157	778548	c15:0	(05/15/15 06:39:00)	1.06E-10	9.15E-11	1.08E-10	1.02E-10	2.54E-08	0.56	1	California	BR	Org	3	0	0.000631236	0.044791665	Total Biomass	Lignin	NA
A7M2	1000.7	542.3640947	381189	c15:0	(05/19/15 23:03:00)	5.18E-11	4.48E-11	5.28E-11	4.98E-11	1.25E-08	0.54	1	Ontario_BS	A7	Min	3	0	0.000392922	0.022670518	Total Biomass	Lignin	NA
A7O2	1000.7	265.1551585	684170.75	c15:0	(05/20/15 00:09:00)	9.30E-11	8.04E-11	9.48E-11	8.94E-11	2.24E-08	0.49	1	Ontario_BS	A7	Org	3	0	0.000639465	0.044979551	Total Biomass	Lignin	NA
A7O1	1000.8	342.2383872	618778.75	c15:0	(05/19/15 21:56:00)	8.41E-11	7.27E-11	8.58E-11	8.09E-11	2.02E-08	0.5	1	Ontario_BS	A7	Org	3	0	0.000600799	0.039832845	Total Biomass	Lignin	NA
BRM2	1000.8	734.1797934	419662.75	c15:0	(05/15/15 07:45:00)	5.70E-11	4.93E-11	5.82E-11	5.48E-11	1.37E-08	0.54	1	California	BR	Min	3	0	0.000485349	0.024905905	Total Biomass	Lignin	NA
BLO1	1000.9	150.5740265	742629.25	c15:0	(05/14/15 21:37:00)	1.01E-10	8.73E-11	1.03E-10	9.71E-11	2.43E-08	0.5	1	California	BL	Org	3	0	0.000619403	0.047907161	Total Biomass	Lignin	NA
A8M3	1001.1	899.030775	286688.5	c15:0	(05/20/15 08:28:00)	3.90E-11	3.37E-11	3.97E-11	3.75E-11	9.37E-09	0.65	1	Ontario_BS	A8	Min	3	0	0.000301089	0.014109257	Total Biomass	Lignin	NA
BLM1	1001.1	551.5335255	382047.5	c15:0	(05/14/15 19:28:00)	5.19E-11	4.49E-11	5.30E-11	4.99E-11	1.25E-08	0.52	1	California	BL	Min	3	0	0.000411343	0.023593093	Total Biomass	Lignin	NA
LHM3	1001.1	468.9346764	305262.25	c15:0	(05/19/15 18:37:00)	4.15E-11	3.59E-11	4.23E-11	3.99E-11	9.97E-09	0.5	1	California	LH	Min	3	0	0.000323915	0.019623223	Total Biomass	Lignin	NA
A7O3	1001.2	255.7525849	658411.5	c15:0	(05/20/15 02:39:00)	8.95E-11	7.74E-11	9.13E-11	8.60E-11	2.15E-08	0.48	1	Ontario_BS	A7	Org	3	0	0.000623606	0.044192453	Total Biomass	Lignin	NA
LHO2	1001.2	331.2461753	556451.5	c15:0	(05/19/15 17:10:00)	7.56E-11	6.54E-11	7.71E-11	7.27E-11	1.82E-08	0.52	1	California	LH	Org	3	0	0.000515311	0.034447108	Total Biomass	Lignin	NA
A7M3	1001.4	972.1593377	178514	c15:0	(05/20/15 01:35:00)	2.43E-11	2.10E-11	2.47E-11	2.33E-11	5.83E-09	0.48	1	Ontario_BS	A7	Min	3	0	0.000263444	0.011887458	Total Biomass	Lignin	NA
LHM1	1001.4	458.7754111	229474.25	c15:0	(05/19/15 13:57:00)	3.12E-11	2.70E-11	3.18E-11	3.00E-11	7.50E-09	0.56	1	California	LH	Min	3	0	0.000215928	0.01317231	Total Biomass	Lignin	NA
LHM2	1001.4	657.8190062	402049.5	c15:0	(05/19/15 16:06:00)	5.46E-11	4.73E-11	5.57E-11	5.25E-11	1.31E-08	0.52	1	California	LH	Min	3	0	0.00046199	0.024799192	Total Biomass	Lignin	NA
LHO1	1001.4	304.4662143	544389.5	c15:0	(05/19/15 15:02:00)	7.40E-11	6.40E-11	7.55E-11	7.11E-11	1.78E-08	0.52	1	California	LH	Org	3	0	0.000494146	0.033710405	Total Biomass	Lignin	NA
A8M1	1001.6	637.7221269	478677.5	c15:0	(05/20/15 03:44:00)	6.50E-11	5.63E-11	6.64E-11	6.26E-11	1.56E-08	0.7	1	Ontario_BS	A8	Min	3	0	0.000403739	0.021938282	Total Biomass	Lignin	NA
A9M3	1001.7	1151.820779	370388.5	c15:0	(05/21/15 12:32:00)	5.03E-11	4.35E-11	5.13E-11	4.84E-11	1.21E-08	0.77	1	Ontario_BS	A9	Min	3	0	0.00037105	0.015345032	Total Biomass	Lignin	NA
A9O3	1002	411.0284381	695724.5	c15:0	(05/21/15 13:37:00)	9.45E-11	8.18E-11	9.64E-11	9.09E-11	2.27E-08	0.75	1	Ontario_BS	A9	Org	3	0	0.000473059	0.029834679	Total Biomass	Lignin	NA
BRM3	1057.5	208.7461826	427998.25	UF7	(05/15/15 11:27:00)	5.82E-11	5.03E-11	5.93E-11	5.59E-11	0.000000014	0.54	1	California	BR	Min	3	0	0.000347024	0.025548561	Unclassified	Lignin	NA
A9O1	1057.9	160.5042239	481202.75	UF7	(05/20/15 11:47:00)	6.54E-11	5.66E-11	6.67E-11	6.29E-11	1.57E-08	0.69	1	Ontario_BS	A9	Org	3	0	0.000293315	0.022492077	Unclassified	Lignin	NA
A8O1	1058.1	432.7848802	545908.625	UF7	(05/20/15 04:49:00)	7.42E-11	6.42E-11	7.57E-11	7.13E-11	1.78E-08	0.67	1	Ontario_BS	A8	Org	3	0	0.000421818	0.026199077	Unclassified	Lignin	NA
A8O2	1058.1	23.84260314	443677	UF7	(05/20/15 07:01:00)	6.03E-11	5.22E-11	6.15E-11	5.80E-11	1.45E-08	0.64	1	Ontario_BS	A8	Org	3	0	0.000257625	0.022392179	Unclassified	Lignin	NA
A8O3	1058.2	374.0439753	452339.75	UF7	(05/20/15 09:35:00)	6.15E-11	5.32E-11	6.27E-11	5.91E-11	1.48E-08	0.73	1	Ontario_BS	A8	Org	3	0	0.000307839	0.019937236	Unclassified	Lignin	NA
A9O2	1058.3	197.9226919	473477.25	UF7	(05/20/15 14:01:00)	6.43E-11	5.57E-11	6.56E-11	6.19E-11	1.55E-08	0.68	1	Ontario_BS	A9	Org	3	0	0.000302167	0.022447115	Unclassified	Lignin	NA
A7O2	1058.5	161.6218139	431545.25	UF7	(05/20/15 00:09:00)	5.86E-11	5.07E-11	5.98E-11	5.64E-11	1.41E-08	0.49	1	Ontario_BS	A7	Org	3	0	0.000370765	0.028403733	Unclassified	Lignin	NA
A7O3	1058.9	413.1989522	500189.125	UF7	(05/20/15 02:39:00)	6.80E-11	5.88E-11	6.93E-11	6.54E-11	1.63E-08	0.48	1	Ontario_BS	A7	Org	3	0	0.000532218	0.033514128	Unclassified	Lignin	NA
A9O3	1059.8	184.5952225	571874.75	UF7	(05/21/15 13:37:00)	7.77E-11	6.72E-11	7.93E-11	7.47E-11	1.87E-08	0.75	1	Ontario_BS	A9	Org	3	0	0.000327267	0.024585224	Unclassified	Lignin	NA
TXAM1	1061.9	5307.329302	576676.625	3OH-c14:0	(05/21/15 14:41:00)	7.84E-11	6.78E-11	7.99E-11	7.54E-11	1.88E-08	0.78	1	Texas	TXA	Min	3	0	0.001598746	0.02255671	Gram-negative Bacteria	Lignin	NA
TXAM3	1062	2603.34866	358341.25	3OH-c14:0	(05/21/15 19:20:00)	4.87E-11	4.21E-11	4.97E-11	4.68E-11	1.17E-08	0.73	1	Texas	TXA	Min	3	0	0.000624133	0.015413912	Gram-negative Bacteria	Lignin	NA
TXAM2	1062.5	3097.388521	627499	3OH-c14:0	(05/21/15 17:11:00)	8.53E-11	7.38E-11	8.70E-11	8.20E-11	2.05E-08	0.76	1	Texas	TXA	Min	3	0	0.001187388	0.025788574	Gram-negative Bacteria	Lignin	NA
TXAO1	1062.8	219.5161963	2834119	3OH-c14:0	(05/21/15 15:46:00)	3.85E-10	3.33E-10	3.93E-10	3.70E-10	9.26E-08	0.72	1	Texas	TXA	Org	3	0	0.001738592	0.126867956	Gram-negative Bacteria	Lignin	NA
A9O1	1062.9	461.6379274	656156.5	3OH-c14:0	(05/20/15 11:47:00)	8.92E-11	7.71E-11	9.10E-11	8.58E-11	2.14E-08	0.69	1	Ontario_BS	A9	Org	3	0	0.000502063	0.030567549	Gram-negative Bacteria	Lignin	NA
TXAO2	1062.9	245.5994959	3497282	3OH-c14:0	(05/21/15 18:16:00)	4.75E-10	4.11E-10	4.85E-10	4.57E-10	0.000000114	0.66	1	Texas	TXA	Org	3	0	0.002389814	0.17073695	Gram-negative Bacteria	Lignin	NA
A8O3	1063.1	520.0000956	661765.75	3OH-c14:0	(05/20/15 09:35:00)	8.99E-11	7.78E-11	9.17E-11	8.65E-11	2.16E-08	0.73	1	Ontario_BS	A8	Org	3	0	0.000497399	0.029120818	Gram-negative Bacteria	Lignin	NA
TXAO3	1063.1	381.4907079	2888186.25	3OH-c14:0	(05/21/15 20:25:00)	3.92E-10	3.40E-10	4.00E-10	3.77E-10	9.44E-08	0.69	1	Texas	TXA	Org	3	0	0.002090593	0.134667678	Gram-negative Bacteria	Lignin	NA
A8O1	1063.2	676.0896398	835516	3OH-c14:0	(05/20/15 04:49:00)	1.14E-10	9.82E-11	1.16E-10	1.09E-10	2.73E-08	0.67	1	Ontario_BS	A8	Org	3	0	0.000753198	0.03999022	Gram-negative Bacteria	Lignin	NA
A8O2	1063.2	396.201818	665189.25	3OH-c14:0	(05/20/15 07:01:00)	9.04E-11	7.82E-11	9.22E-11	8.69E-11	2.17E-08	0.64	1	Ontario_BS	A8	Org	3	0	0.000524551	0.033433498	Gram-negative Bacteria	Lignin	NA
A9O2	1063.2	429.2311019	633370	3OH-c14:0	(05/20/15 14:01:00)	8.61E-11	7.45E-11	8.78E-11	8.28E-11	2.07E-08	0.68	1	Ontario_BS	A9	Org	3	0	0.000481024	0.029950666	Gram-negative Bacteria	Lignin	NA
A7O2	1063.5	453.2712774	644209	3OH-c14:0	(05/20/15 00:09:00)	8.75E-11	7.57E-11	8.93E-11	8.42E-11	0.000000021	0.49	1	Ontario_BS	A7	Org	3	0	0.000690205	0.042264249	Gram-negative Bacteria	Lignin	NA
A7O3	1063.9	671.0700068	535969.5	3OH-c14:0	(05/20/15 02:39:00)	7.28E-11	6.30E-11	7.43E-11	7.00E-11	1.75E-08	0.48	1	Ontario_BS	A7	Org	3	0	0.000672434	0.035809373	Gram-negative Bacteria	Lignin	NA
A9O3	1064.9	508.1226751	652112.5	3OH-c14:0	(05/21/15 13:37:00)	8.86E-11	7.67E-11	9.04E-11	8.52E-11	2.13E-08	0.75	1	Ontario_BS	A9	Org	3	0	0.000473408	0.027934468	Gram-negative Bacteria	Lignin	NA
TXAM3	1077.8	3863.382084	82073.125	UF8	(05/21/15 19:20:00)	1.12E-11	9.65E-12	1.14E-11	1.07E-11	2.68E-09	0.73	1	Texas	TXA	Min	3	0	0.000190346	0.003482947	Unclassified	Lignin	NA
TXAO1	1079.5	378.8857143	1002449.125	UF8	(05/21/15 15:46:00)	1.36E-10	1.18E-10	1.39E-10	1.31E-10	3.28E-08	0.72	1	Texas	TXA	Org	3	0	0.00069409	0.044795009	Unclassified	Lignin	NA
TXAO3	1079.5	428.7476738	893073.125	UF8	(05/21/15 20:25:00)	1.21E-10	1.05E-10	1.24E-10	1.17E-10	2.92E-08	0.69	1	Texas	TXA	Org	3	0	0.000668208	0.041619624	Unclassified	Lignin	NA
TXAO2	1079.9	420.896598	949101	UF8	(05/21/15 18:16:00)	1.29E-10	1.12E-10	1.32E-10	1.24E-10	0.000000031	0.66	1	Texas	TXA	Org	3	0	0.000738392	0.046245175	Unclassified	Lignin	NA
BLO1_12C	1084	-23.39263766	1892489.75	i16:0	(05/14/15 14:52:00)	2.57E-10	2.22E-10	2.62E-10	2.47E-10	6.18E-08	0.52	1	California	BL	Org	3	1	0.00129076	0.117616312	Gram-positive Bacteria	Lignin	NA
BLM1_12C	1085.2	16.79642066	1172159.25	i16:0	(05/14/15 15:57:00)	1.59E-10	1.38E-10	1.62E-10	1.53E-10	3.83E-08	0.5	1	California	BL	Min	3	1	0.000865271	0.075728616	Gram-positive Bacteria	Lignin	NA
A7O1_12C	1085.9	-25.59445653	1821192	i16:0	(05/14/15 17:02:00)	2.47E-10	2.14E-10	2.52E-10	2.38E-10	5.95E-08	0.5	1	Ontario_BS	A7	Org	3	1	0.001288937	0.117715519	Gram-positive Bacteria	Lignin	NA
BLO3	1086.5	181.3615032	2097312	i16:0	(05/15/15 03:23:00)	2.85E-10	2.47E-10	2.91E-10	2.74E-10	6.85E-08	0.52	1	California	BL	Org	3	0	0.001726437	0.130049828	Gram-positive Bacteria	Lignin	NA
BRO2	1086.7	367.8148325	1872310	i16:0	(05/15/15 10:21:00)	2.54E-10	2.20E-10	2.60E-10	2.45E-10	6.12E-08	0.5	1	California	BR	Org	3	0	0.001852022	0.120492702	Gram-positive Bacteria	Lignin	NA
BRM3	1086.8	860.75507	1922853.5	i16:0	(05/15/15 11:27:00)	2.61E-10	2.26E-10	2.67E-10	2.51E-10	6.28E-08	0.54	1	California	BR	Min	3	0	0.002382813	0.113957421	Gram-positive Bacteria	Lignin	NA
TXAM1	1086.8	13087.3417	433295.75	i16:0	(05/21/15 14:41:00)	5.89E-11	5.09E-11	6.01E-11	5.66E-11	1.42E-08	0.78	1	Texas	TXA	Min	3	0	0.002480462	0.015669149	Gram-positive Bacteria	Lignin	NA
A7M1_12C	1086.9	-1.403353688	340539	i16:0	(05/14/15 18:06:00)	4.63E-11	4.00E-11	4.72E-11	4.45E-11	1.11E-08	0.53	1	Ontario_BS	A7	Min	3	1	0.000232954	0.020759755	Gram-positive Bacteria	Lignin	NA
A9M1	1086.9	2042.623545	374191.75	i16:0	(05/20/15 10:41:00)	5.08E-11	4.40E-11	5.19E-11	4.89E-11	1.22E-08	0.73	1	Ontario_BS	A9	Min	3	0	0.000553675	0.016193781	Gram-positive Bacteria	Lignin	NA
BLO2	1086.9	185.2073985	2217762	i16:0	(05/14/15 23:47:00)	3.01E-10	2.61E-10	3.07E-10	2.90E-10	7.25E-08	0.52	1	California	BL	Org	3	0	0.001831452	0.137512809	Gram-positive Bacteria	Lignin	NA
BRM1	1086.9	824.3911125	1297544.5	i16:0	(05/15/15 05:34:00)	1.76E-10	1.53E-10	1.80E-10	1.70E-10	4.24E-08	0.52	1	California	BR	Min	3	0	0.001637793	0.079888259	Gram-positive Bacteria	Lignin	NA
TXAM3	1087	9891.93389	431924.625	i16:0	(05/21/15 19:20:00)	5.87E-11	5.08E-11	5.99E-11	5.64E-11	1.41E-08	0.73	1	Texas	TXA	Min	3	0	0.002108046	0.017223323	Gram-positive Bacteria	Lignin	NA
A9M2	1087.1	2556.064722	468089.75	i16:0	(05/20/15 12:54:00)	6.36E-11	5.50E-11	6.49E-11	6.12E-11	1.53E-08	0.71	1	Ontario_BS	A9	Min	3	0	0.000827674	0.020712454	Gram-positive Bacteria	Lignin	NA
A8M2	1087.2	1805.56357	607176	i16:0	(05/20/15 05:55:00)	8.25E-11	7.14E-11	8.42E-11	7.94E-11	1.98E-08	0.66	1	Ontario_BS	A8	Min	3	0	0.000918641	0.029138534	Gram-positive Bacteria	Lignin	NA
BLM2	1087.2	885.1865677	1205207.5	i16:0	(05/14/15 22:42:00)	1.64E-10	1.42E-10	1.67E-10	1.58E-10	3.94E-08	0.51	1	California	BL	Min	3	0	0.001601686	0.07560753	Gram-positive Bacteria	Lignin	NA
BRO3	1087.2	458.4059402	2100830.5	i16:0	(05/15/15 13:37:00)	2.85E-10	2.47E-10	2.91E-10	2.75E-10	6.86E-08	0.52	1	California	BR	Org	3	0	0.002128345	0.129868991	Gram-positive Bacteria	Lignin	NA
A9O1	1087.3	324.5632459	2817396.75	i16:0	(05/20/15 11:47:00)	3.83E-10	3.31E-10	3.91E-10	3.68E-10	9.21E-08	0.69	1	Ontario_BS	A9	Org	3	0	0.001956549	0.131449774	Gram-positive Bacteria	Lignin	NA
A7M2	1087.4	1738.98159	582579.5	i16:0	(05/19/15 23:03:00)	7.92E-11	6.85E-11	8.08E-11	7.61E-11	0.000000019	0.54	1	Ontario_BS	A7	Min	3	0	0.001052497	0.034195865	Gram-positive Bacteria	Lignin	NA
A8O3	1087.4	609.1379294	2548253.25	i16:0	(05/20/15 09:35:00)	3.46E-10	3.00E-10	3.53E-10	3.33E-10	8.33E-08	0.73	1	Ontario_BS	A8	Org	3	0	0.002025656	0.112024851	Gram-positive Bacteria	Lignin	NA
LHO3	1087.4	479.704333	1377726	i16:0	(05/19/15 19:43:00)	1.87E-10	1.62E-10	1.91E-10	1.80E-10	0.000000045	0.52	1	California	LH	Org	3	0	0.00141582	0.085148118	Gram-positive Bacteria	Lignin	NA
A7M1	1087.5	4027.37043	331432.5	i16:0	(05/19/15 20:50:00)	4.50E-11	3.90E-11	4.59E-11	4.33E-11	1.08E-08	0.46	1	Ontario_BS	A7	Min	3	0	0.001258771	0.022281678	Gram-positive Bacteria	Lignin	NA
A8O2	1087.5	430.0618235	2492051.75	i16:0	(05/20/15 07:01:00)	3.39E-10	2.93E-10	3.45E-10	3.26E-10	8.14E-08	0.64	1	Ontario_BS	A8	Org	3	0	0.002012074	0.125207688	Gram-positive Bacteria	Lignin	NA
A9O2	1087.5	377.267041	2472595.5	i16:0	(05/20/15 14:01:00)	3.36E-10	2.91E-10	3.43E-10	3.23E-10	8.08E-08	0.68	1	Ontario_BS	A9	Org	3	0	0.001810623	0.116990804	Gram-positive Bacteria	Lignin	NA
BLM3	1087.5	555.5903818	1468120.75	i16:0	(05/15/15 02:18:00)	1.99E-10	1.73E-10	2.04E-10	1.92E-10	0.000000048	0.54	1	California	BL	Min	3	0	0.001526064	0.087301042	Gram-positive Bacteria	Lignin	NA
A8O1	1087.6	579.4660813	3318056.75	i16:0	(05/20/15 04:49:00)	4.51E-10	3.90E-10	4.60E-10	4.34E-10	0.000000108	0.67	1	Ontario_BS	A8	Org	3	0	0.002821723	0.158981252	Gram-positive Bacteria	Lignin	NA
BRM2	1087.6	957.416953	1638797.75	i16:0	(05/15/15 07:45:00)	2.23E-10	1.93E-10	2.27E-10	2.14E-10	5.35E-08	0.54	1	California	BR	Min	3	0	0.002134034	0.097019704	Gram-positive Bacteria	Lignin	NA
BRO1	1087.6	511.6124682	2496585	i16:0	(05/15/15 06:39:00)	3.39E-10	2.94E-10	3.46E-10	3.26E-10	8.16E-08	0.56	1	California	BR	Org	3	0	0.002432872	0.143225625	Gram-positive Bacteria	Lignin	NA
TXAM2	1087.6	9796.620501	547742.625	i16:0	(05/21/15 17:11:00)	7.44E-11	6.44E-11	7.59E-11	7.16E-11	1.79E-08	0.76	1	Texas	TXA	Min	3	0	0.002547741	0.020999522	Gram-positive Bacteria	Lignin	NA
A7O2	1087.7	407.2749376	2374490	i16:0	(05/20/15 00:09:00)	3.23E-10	2.79E-10	3.29E-10	3.10E-10	7.76E-08	0.49	1	Ontario_BS	A7	Org	3	0	0.00246476	0.155861064	Gram-positive Bacteria	Lignin	NA
BLO1	1087.8	192.6866142	1694822.5	i16:0	(05/14/15 21:37:00)	2.30E-10	1.99E-10	2.35E-10	2.21E-10	5.54E-08	0.5	1	California	BL	Org	3	0	0.001464651	0.109282283	Gram-positive Bacteria	Lignin	NA
A7O1	1087.9	474.8197027	1962842.25	i16:0	(05/19/15 21:56:00)	2.67E-10	2.31E-10	2.72E-10	2.57E-10	6.41E-08	0.5	1	Ontario_BS	A7	Org	3	0	0.002090987	0.1261695	Gram-positive Bacteria	Lignin	NA
A8M3	1087.9	2510.89403	645980	i16:0	(05/20/15 08:28:00)	8.78E-11	7.59E-11	8.96E-11	8.44E-11	2.11E-08	0.65	1	Ontario_BS	A8	Min	3	0	0.001232408	0.031237661	Gram-positive Bacteria	Lignin	NA
BLM1	1087.9	1126.613232	1172823	i16:0	(05/14/15 19:28:00)	1.59E-10	1.38E-10	1.63E-10	1.53E-10	3.83E-08	0.52	1	California	BL	Min	3	0	0.001719875	0.071969797	Gram-positive Bacteria	Lignin	NA
LHM3	1088.1	788.5855428	951169.5	i16:0	(05/19/15 18:37:00)	1.29E-10	1.12E-10	1.32E-10	1.24E-10	3.11E-08	0.5	1	California	LH	Min	3	0	0.001224591	0.060928883	Gram-positive Bacteria	Lignin	NA
LHO2	1088.1	561.4344579	1422521.75	i16:0	(05/19/15 17:10:00)	1.93E-10	1.67E-10	1.97E-10	1.86E-10	4.65E-08	0.52	1	California	LH	Org	3	0	0.001541206	0.087837294	Gram-positive Bacteria	Lignin	NA
A7M3	1088.2	3177.129091	318903.5	i16:0	(05/20/15 01:35:00)	4.33E-11	3.75E-11	4.42E-11	4.17E-11	1.04E-08	0.48	1	Ontario_BS	A7	Min	3	0	0.000973218	0.020733569	Gram-positive Bacteria	Lignin	NA
LHM1	1088.2	746.9809302	672095.5	i16:0	(05/19/15 13:57:00)	9.13E-11	7.90E-11	9.32E-11	8.78E-11	0.000000022	0.56	1	California	LH	Min	3	0	0.000754959	0.038457172	Gram-positive Bacteria	Lignin	NA
A7O3	1088.3	766.1692808	2588004.5	i16:0	(05/20/15 02:39:00)	3.52E-10	3.04E-10	3.59E-10	3.38E-10	8.46E-08	0.48	1	Ontario_BS	A7	Org	3	0	0.003428126	0.172729433	Gram-positive Bacteria	Lignin	NA
LHM2	1088.3	1321.606564	1164462.5	i16:0	(05/19/15 16:06:00)	1.58E-10	1.37E-10	1.61E-10	1.52E-10	0.000000038	0.52	1	California	LH	Min	3	0	0.001860209	0.071304165	Gram-positive Bacteria	Lignin	NA
LHO1	1088.3	673.2835095	1177698	i16:0	(05/19/15 15:02:00)	1.60E-10	1.38E-10	1.63E-10	1.54E-10	3.85E-08	0.52	1	California	LH	Org	3	0	0.001365669	0.072630304	Gram-positive Bacteria	Lignin	NA
TXAO1	1088.3	1149.589831	4961514.5	i16:0	(05/21/15 15:46:00)	6.74E-10	5.83E-10	6.88E-10	6.48E-10	0.000000162	0.72	1	Texas	TXA	Org	3	0	0.005310154	0.219833268	Gram-positive Bacteria	Lignin	NA
A8M1	1088.5	1303.254495	1138824.5	i16:0	(05/20/15 03:44:00)	1.55E-10	1.34E-10	1.58E-10	1.49E-10	3.72E-08	0.7	1	Ontario_BS	A8	Min	3	0	0.001341031	0.051813006	Gram-positive Bacteria	Lignin	NA
TXAO2	1088.5	1130.315747	5588517.5	i16:0	(05/21/15 18:16:00)	7.59E-10	6.57E-10	7.75E-10	7.30E-10	0.000000183	0.66	1	Texas	TXA	Org	3	0	0.006467825	0.270181856	Gram-positive Bacteria	Lignin	NA
A9M3	1088.6	2387.429931	933159.75	i16:0	(05/21/15 12:32:00)	1.27E-10	1.10E-10	1.29E-10	1.22E-10	3.05E-08	0.77	1	Ontario_BS	A9	Min	3	0	0.001451933	0.038143288	Gram-positive Bacteria	Lignin	NA
TXAO3	1088.6	1011.198894	4370735	i16:0	(05/21/15 20:25:00)	5.94E-10	5.14E-10	6.06E-10	5.71E-10	0.000000143	0.69	1	Texas	TXA	Org	3	0	0.004573936	0.202384378	Gram-positive Bacteria	Lignin	NA
A9O3	1089.2	370.5085718	3355172.5	i16:0	(05/21/15 13:37:00)	4.56E-10	3.94E-10	4.65E-10	4.38E-10	0.00000011	0.75	1	Ontario_BS	A9	Org	3	0	0.002216836	0.143944023	Gram-positive Bacteria	Lignin	NA
A7O1_12C	1101.5	-23.78789003	722809	UF9	(05/14/15 17:02:00)	9.82E-11	8.50E-11	1.00E-10	9.45E-11	2.36E-08	0.5	1	Ontario_BS	A7	Org	3	1	0.000512501	0.046718923	Unclassified	Lignin	NA
BRO2	1101.6	653.1160855	822334	UF9	(05/15/15 10:21:00)	1.12E-10	9.67E-11	1.14E-10	1.07E-10	2.69E-08	0.5	1	California	BR	Org	3	0	0.000979994	0.052754818	Unclassified	Lignin	NA
TXAM1	1101.7	3123.967965	226137	UF9	(05/21/15 14:41:00)	3.07E-11	2.66E-11	3.13E-11	2.96E-11	7.39E-09	0.78	1	Texas	TXA	Min	3	0	0.000419522	0.009052758	Unclassified	Lignin	NA
TXAM3	1102	1675.383266	243772.875	UF9	(05/21/15 19:20:00)	3.31E-11	2.87E-11	3.38E-11	3.19E-11	7.96E-09	0.73	1	Texas	TXA	Min	3	0	0.000318434	0.010591949	Unclassified	Lignin	NA
A9O1	1102.3	607.5520447	1230832	UF9	(05/20/15 11:47:00)	1.67E-10	1.45E-10	1.71E-10	1.61E-10	4.02E-08	0.69	1	Ontario_BS	A9	Org	3	0	0.00103413	0.057246895	Unclassified	Lignin	NA
A8O3	1102.4	1015.960373	676820.75	UF9	(05/20/15 09:35:00)	9.20E-11	7.96E-11	9.38E-11	8.85E-11	2.21E-08	0.73	1	Ontario_BS	A8	Org	3	0	0.000671027	0.029620998	Unclassified	Lignin	NA
A9O2	1102.4	861.9145099	958984.75	UF9	(05/20/15 14:01:00)	1.30E-10	1.13E-10	1.33E-10	1.25E-10	3.13E-08	0.68	1	Ontario_BS	A9	Org	3	0	0.00094429	0.045132295	Unclassified	Lignin	NA
TXAM2	1102.5	1906.481864	375358.875	UF9	(05/21/15 17:11:00)	5.10E-11	4.41E-11	5.20E-11	4.91E-11	1.23E-08	0.76	1	Texas	TXA	Min	3	0	0.000510362	0.015626184	Unclassified	Lignin	NA
A7O2	1102.7	922.6527687	624218	UF9	(05/20/15 00:09:00)	8.48E-11	7.34E-11	8.65E-11	8.16E-11	2.04E-08	0.49	1	Ontario_BS	A7	Org	3	0	0.000880225	0.040741273	Unclassified	Lignin	NA
A8O1	1102.7	1133.159748	761734.75	UF9	(05/20/15 04:49:00)	1.03E-10	8.96E-11	1.06E-10	9.95E-11	2.49E-08	0.67	1	Ontario_BS	A8	Org	3	0	0.000869562	0.03627596	Unclassified	Lignin	NA
LHO3	1102.7	616.3907511	795808.25	UF9	(05/19/15 19:43:00)	1.08E-10	9.36E-11	1.10E-10	1.04E-10	0.000000026	0.52	1	California	LH	Org	3	0	0.000892009	0.049109439	Unclassified	Lignin	NA
A9M2	1102.8	4515.697098	237504.75	UF9	(05/20/15 12:54:00)	3.23E-11	2.79E-11	3.29E-11	3.10E-11	7.76E-09	0.71	1	Ontario_BS	A9	Min	3	0	0.000637872	0.010291406	Unclassified	Lignin	NA
TXAO1	1102.8	222.7724347	2021642.625	UF9	(05/21/15 15:46:00)	2.75E-10	2.38E-10	2.80E-10	2.64E-10	6.61E-08	0.72	1	Texas	TXA	Org	3	0	0.001243444	0.09049458	Unclassified	Lignin	NA
TXAO2	1102.8	219.596191	2039839.625	UF9	(05/21/15 18:16:00)	2.77E-10	2.40E-10	2.83E-10	2.67E-10	6.66E-08	0.66	1	Texas	TXA	Org	3	0	0.001365187	0.099613468	Unclassified	Lignin	NA
A7O1	1103.1	1140.15918	786508.5	UF9	(05/19/15 21:56:00)	1.07E-10	9.25E-11	1.09E-10	1.03E-10	2.57E-08	0.5	1	Ontario_BS	A7	Org	3	0	0.001206964	0.050186858	Unclassified	Lignin	NA
A7O3	1103.1	1320.247525	905413	UF9	(05/20/15 02:39:00)	1.23E-10	1.06E-10	1.26E-10	1.18E-10	2.96E-08	0.48	1	Ontario_BS	A7	Org	3	0	0.001566019	0.060062677	Unclassified	Lignin	NA
TXAO3	1103.1	250.177292	2198582	UF9	(05/21/15 20:25:00)	2.99E-10	2.58E-10	3.05E-10	2.87E-10	7.18E-08	0.69	1	Texas	TXA	Org	3	0	0.001442255	0.102662621	Unclassified	Lignin	NA
LHM3	1103.5	1134.911469	362693	UF9	(05/19/15 18:37:00)	4.93E-11	4.26E-11	5.03E-11	4.74E-11	1.18E-08	0.5	1	California	LH	Min	3	0	0.00055525	0.023144658	Unclassified	Lignin	NA
LHO1	1103.6	907.7119017	575884.5	UF9	(05/19/15 15:02:00)	7.82E-11	6.77E-11	7.98E-11	7.53E-11	1.88E-08	0.52	1	California	LH	Org	3	0	0.000759397	0.035424017	Unclassified	Lignin	NA
A8M2	1103.9	4485.12681	333872	UF9	(05/20/15 05:55:00)	4.54E-11	3.93E-11	4.63E-11	4.36E-11	1.09E-08	0.66	1	Ontario_BS	A8	Min	3	0	0.000959582	0.015568161	Unclassified	Lignin	NA
A8M3	1103.9	4344.594765	298653	UF9	(05/20/15 08:28:00)	4.06E-11	3.51E-11	4.14E-11	3.90E-11	9.76E-09	0.65	1	Ontario_BS	A8	Min	3	0	0.0008505	0.01416124	Unclassified	Lignin	NA
BLO1	1104.2	409.2508242	986522.75	UF9	(05/14/15 21:37:00)	1.34E-10	1.16E-10	1.37E-10	1.29E-10	3.22E-08	0.5	1	California	BL	Org	3	0	0.001004934	0.063458672	Unclassified	Lignin	NA
A7M2	1104.3	3233.175787	335736.5	UF9	(05/19/15 23:03:00)	4.56E-11	3.95E-11	4.65E-11	4.39E-11	0.000000011	0.54	1	Ontario_BS	A7	Min	3	0	0.00092241	0.019390975	Unclassified	Lignin	NA
A8M1	1104.4	2428.726463	511325.5	UF9	(05/20/15 03:44:00)	6.95E-11	6.01E-11	7.09E-11	6.68E-11	1.67E-08	0.7	1	Ontario_BS	A8	Min	3	0	0.00088542	0.02298043	Unclassified	Lignin	NA
A9O3	1104.4	793.7859587	1274570.75	UF9	(05/21/15 13:37:00)	1.73E-10	1.50E-10	1.77E-10	1.67E-10	4.16E-08	0.75	1	Ontario_BS	A9	Org	3	0	0.001097089	0.054426839	Unclassified	Lignin	NA
A9M3	1104.5	2516.358554	391245.25	UF9	(05/21/15 12:32:00)	5.32E-11	4.60E-11	5.42E-11	5.11E-11	1.28E-08	0.77	1	Ontario_BS	A9	Min	3	0	0.00063104	0.015970021	Unclassified	Lignin	NA
LHM1	1104.5	1069.561982	243149	UF9	(05/19/15 13:57:00)	3.30E-11	2.86E-11	3.37E-11	3.18E-11	7.94E-09	0.56	1	California	LH	Min	3	0	0.000322414	0.013863651	Unclassified	Lignin	NA
BLO1_12C	1108.5	-14.42891273	3988897.25	c16:1w9	(05/14/15 14:52:00)	5.42E-10	4.69E-10	5.53E-10	5.21E-10	0.00000013	0.52	1	California	BL	Org	3	1	0.002745299	0.247881207	Gram-negative Bacteria	Lignin	NA
BLM1_12C	1109.5	8.797768645	1938118.25	c16:1w9	(05/14/15 15:57:00)	2.63E-10	2.28E-10	2.69E-10	2.53E-10	6.33E-08	0.5	1	California	BL	Min	3	1	0.001419562	0.125225354	Gram-negative Bacteria	Lignin	NA
A7O1_12C	1110.4	-27.07849582	3829324.25	c16:1w9	(05/14/15 17:02:00)	5.20E-10	4.50E-10	5.31E-10	5.00E-10	0.000000125	0.5	1	Ontario_BS	A7	Org	3	1	0.002706096	0.24751829	Gram-negative Bacteria	Lignin	NA
BRM3	1111	1830.877395	2217277.75	c16:1w9	(05/15/15 11:27:00)	3.01E-10	2.61E-10	3.07E-10	2.90E-10	7.24E-08	0.54	1	California	BR	Min	3	0	0.004136022	0.130018042	Gram-negative Bacteria	Lignin	NA
BLO3	1111.1	1144.572142	5480482	c16:1w9	(05/15/15 03:23:00)	7.45E-10	6.44E-10	7.60E-10	7.16E-10	0.000000179	0.52	1	California	BL	Org	3	0	0.008103073	0.336241233	Gram-negative Bacteria	Lignin	NA
BRO2	1111.1	1493.65798	4056975.75	c16:1w9	(05/15/15 10:21:00)	5.51E-10	4.77E-10	5.62E-10	5.30E-10	0.000000133	0.5	1	California	BR	Org	3	0	0.007226077	0.257874029	Gram-negative Bacteria	Lignin	NA
A7M1_12C	1111.2	-15.51565685	809868	c16:1w9	(05/14/15 18:06:00)	1.10E-10	9.52E-11	1.12E-10	1.06E-10	2.65E-08	0.53	1	Ontario_BS	A7	Min	3	1	0.000546267	0.049378479	Gram-negative Bacteria	Lignin	NA
A9M1	1111.2	9547.755349	908054.25	c16:1w9	(05/20/15 10:41:00)	1.23E-10	1.07E-10	1.26E-10	1.19E-10	2.97E-08	0.73	1	Ontario_BS	A9	Min	3	0	0.004306635	0.036334557	Gram-negative Bacteria	Lignin	NA
A9M2	1111.3	11030.37529	1173864	c16:1w9	(05/20/15 12:54:00)	1.59E-10	1.38E-10	1.63E-10	1.53E-10	3.84E-08	0.71	1	Ontario_BS	A9	Min	3	0	0.006432896	0.047584909	Gram-negative Bacteria	Lignin	NA
BRM1	1111.3	2161.947552	1832014.25	c16:1w9	(05/15/15 05:34:00)	2.49E-10	2.15E-10	2.54E-10	2.39E-10	5.99E-08	0.52	1	California	BR	Min	3	0	0.003949594	0.11115774	Gram-negative Bacteria	Lignin	NA
A8M2	1111.4	9006.440017	1689419	c16:1w9	(05/20/15 05:55:00)	2.30E-10	1.99E-10	2.34E-10	2.21E-10	5.52E-08	0.66	1	Ontario_BS	A8	Min	3	0	0.008453379	0.075178323	Gram-negative Bacteria	Lignin	NA
BLM2	1111.5	3147.275394	2057810.25	c16:1w9	(05/14/15 22:42:00)	2.80E-10	2.42E-10	2.85E-10	2.69E-10	6.72E-08	0.51	1	California	BL	Min	3	0	0.005870179	0.125959333	Gram-negative Bacteria	Lignin	NA
BLO2	1111.6	998.8160814	6293324.5	c16:1w9	(05/14/15 23:47:00)	8.55E-10	7.40E-10	8.72E-10	8.22E-10	0.000000206	0.52	1	California	BL	Org	3	0	0.008686372	0.386729662	Gram-negative Bacteria	Lignin	NA
A7M1	1111.7	8972.307795	752796.75	c16:1w9	(05/19/15 20:50:00)	1.02E-10	8.85E-11	1.04E-10	9.84E-11	2.46E-08	0.46	1	Ontario_BS	A7	Min	3	0	0.005387939	0.048080487	Gram-negative Bacteria	Lignin	NA
BRO3	1111.7	1247.169515	4540352.5	c16:1w9	(05/15/15 13:37:00)	6.17E-10	5.34E-10	6.29E-10	5.93E-10	0.000000148	0.52	1	California	BR	Org	3	0	0.007026306	0.278248699	Gram-negative Bacteria	Lignin	NA
A7M2	1111.8	6682.420083	1532730.75	c16:1w9	(05/19/15 23:03:00)	2.08E-10	1.80E-10	2.12E-10	2.00E-10	5.01E-08	0.54	1	Ontario_BS	A7	Min	3	0	0.007369609	0.085366657	Gram-negative Bacteria	Lignin	NA
BLM3	1111.8	2042.520253	2342712	c16:1w9	(05/15/15 02:18:00)	3.18E-10	2.75E-10	3.25E-10	3.06E-10	7.65E-08	0.54	1	California	BL	Min	3	0	0.004685912	0.13705742	Gram-negative Bacteria	Lignin	NA
A8O3	1111.9	2313.010755	3878424.5	c16:1w9	(05/20/15 09:35:00)	5.27E-10	4.56E-10	5.38E-10	5.07E-10	0.000000127	0.73	1	Ontario_BS	A8	Org	3	0	0.006230405	0.167353708	Gram-negative Bacteria	Lignin	NA
A9O1	1111.9	1830.982083	5697540	c16:1w9	(05/20/15 11:47:00)	7.74E-10	6.70E-10	7.90E-10	7.45E-10	0.000000186	0.69	1	Ontario_BS	A9	Org	3	0	0.008317835	0.261465914	Gram-negative Bacteria	Lignin	NA
A8O2	1112	2128.305157	4204560	c16:1w9	(05/20/15 07:01:00)	5.71E-10	4.94E-10	5.83E-10	5.49E-10	0.000000137	0.64	1	Ontario_BS	A8	Org	3	0	0.007289212	0.207354453	Gram-negative Bacteria	Lignin	NA
A9O2	1112	2294.001925	4483211	c16:1w9	(05/20/15 14:01:00)	6.09E-10	5.27E-10	6.22E-10	5.86E-10	0.000000146	0.68	1	Ontario_BS	A9	Org	3	0	0.007688729	0.207717254	Gram-negative Bacteria	Lignin	NA
BRM2	1112	2820.117405	1801437.5	c16:1w9	(05/15/15 07:45:00)	2.45E-10	2.12E-10	2.50E-10	2.35E-10	5.89E-08	0.54	1	California	BR	Min	3	0	0.004486252	0.104507834	Gram-negative Bacteria	Lignin	NA
LHO3	1112	1451.786868	5087700.5	c16:1w9	(05/19/15 19:43:00)	6.91E-10	5.98E-10	7.05E-10	6.65E-10	0.000000166	0.52	1	California	LH	Org	3	0	0.00857103	0.311094411	Gram-negative Bacteria	Lignin	NA
A7O2	1112.1	1997.626133	4266264	c16:1w9	(05/20/15 00:09:00)	5.80E-10	5.02E-10	5.91E-10	5.58E-10	0.000000139	0.49	1	Ontario_BS	A7	Org	3	0	0.009269932	0.275195266	Gram-negative Bacteria	Lignin	NA
A8O1	1112.1	2566.403919	4937585.5	c16:1w9	(05/20/15 04:49:00)	6.71E-10	5.80E-10	6.84E-10	6.45E-10	0.000000161	0.67	1	Ontario_BS	A8	Org	3	0	0.009277708	0.231500579	Gram-negative Bacteria	Lignin	NA
BRO1	1112.1	1484.413273	4685477	c16:1w9	(05/15/15 06:39:00)	6.37E-10	5.51E-10	6.50E-10	6.12E-10	0.000000153	0.56	1	California	BR	Org	3	0	0.007424493	0.265940738	Gram-negative Bacteria	Lignin	NA
A7O1	1112.3	2617.065943	4256999.5	c16:1w9	(05/19/15 21:56:00)	5.78E-10	5.00E-10	5.90E-10	5.56E-10	0.000000139	0.5	1	Ontario_BS	A7	Org	3	0	0.010864825	0.267305687	Gram-negative Bacteria	Lignin	NA
A8M3	1112.3	9258.299615	1621298.75	c16:1w9	(05/20/15 08:28:00)	2.20E-10	1.91E-10	2.25E-10	2.12E-10	0.000000053	0.65	1	Ontario_BS	A8	Min	3	0	0.008423234	0.073071057	Gram-negative Bacteria	Lignin	NA
BLM1	1112.3	3942.983918	1863026.75	c16:1w9	(05/14/15 19:28:00)	2.53E-10	2.19E-10	2.58E-10	2.43E-10	6.09E-08	0.52	1	California	BL	Min	3	0	0.006159758	0.110896124	Gram-negative Bacteria	Lignin	NA
BLO1	1112.3	953.0168103	5472406.5	c16:1w9	(05/14/15 21:37:00)	7.44E-10	6.43E-10	7.59E-10	7.15E-10	0.000000179	0.5	1	California	BL	Org	3	0	0.007679303	0.349911088	Gram-negative Bacteria	Lignin	NA
LHM1	1112.4	2734.951589	1218172.75	c16:1w9	(05/19/15 13:57:00)	1.66E-10	1.43E-10	1.69E-10	1.59E-10	3.98E-08	0.56	1	California	LH	Min	3	0	0.002862767	0.068209202	Gram-negative Bacteria	Lignin	NA
LHM3	1112.4	2529.389129	1798788.5	c16:1w9	(05/19/15 18:37:00)	2.44E-10	2.11E-10	2.49E-10	2.35E-10	5.88E-08	0.5	1	California	LH	Min	3	0	0.004483877	0.113056639	Gram-negative Bacteria	Lignin	NA
A7M3	1112.5	9354.784688	631894.5	c16:1w9	(05/20/15 01:35:00)	8.59E-11	7.43E-11	8.76E-11	8.26E-11	2.06E-08	0.48	1	Ontario_BS	A7	Min	3	0	0.004483077	0.038528051	Gram-negative Bacteria	Lignin	NA
A7O3	1112.6	2870.041411	4399119	c16:1w9	(05/20/15 02:39:00)	5.98E-10	5.17E-10	6.10E-10	5.75E-10	0.000000144	0.48	1	Ontario_BS	A7	Org	3	0	0.012479238	0.286955352	Gram-negative Bacteria	Lignin	NA
LHM2	1112.6	4431.886255	1711592.25	c16:1w9	(05/19/15 16:06:00)	2.33E-10	2.01E-10	2.37E-10	2.24E-10	5.59E-08	0.52	1	California	LH	Min	3	0	0.006186597	0.1013545	Gram-negative Bacteria	Lignin	NA
LHO2	1112.6	2042.37721	3505453.5	c16:1w9	(05/19/15 17:10:00)	4.76E-10	4.12E-10	4.86E-10	4.58E-10	0.000000115	0.52	1	California	LH	Org	3	0	0.007280985	0.212970255	Gram-negative Bacteria	Lignin	NA
LHO1	1112.8	1669.338624	4491506.5	c16:1w9	(05/19/15 15:02:00)	6.10E-10	5.28E-10	6.23E-10	5.87E-10	0.000000147	0.52	1	California	LH	Org	3	0	0.008218498	0.273987463	Gram-negative Bacteria	Lignin	NA
A8M1	1112.9	5851.077063	2741195.25	c16:1w9	(05/20/15 03:44:00)	3.72E-10	3.22E-10	3.80E-10	3.58E-10	8.96E-08	0.7	1	Ontario_BS	A8	Min	3	0	0.00914589	0.118797963	Gram-negative Bacteria	Lignin	NA
A9M3	1113	7571.797094	1946200	c16:1w9	(05/21/15 12:32:00)	2.64E-10	2.29E-10	2.70E-10	2.54E-10	6.36E-08	0.77	1	Ontario_BS	A9	Min	3	0	0.007255473	0.075324405	Gram-negative Bacteria	Lignin	NA
A9O3	1113.9	2323.945413	6881610	c16:1w9	(05/21/15 13:37:00)	9.35E-10	8.09E-10	9.54E-10	8.99E-10	0.000000225	0.75	1	Ontario_BS	A9	Org	3	0	0.010794243	0.288988264	Gram-negative Bacteria	Lignin	NA
TXAM1	1120	5440.821276	1809765	UF10	(05/21/15 14:41:00)	2.46E-10	2.13E-10	2.51E-10	2.37E-10	5.91E-08	0.78	1	Texas	TXA	Min	3	0	0.005116312	0.070689949	Unclassified	Lignin	NA
TXAM3	1120.3	3982.660451	1411692	UF10	(05/21/15 19:20:00)	1.92E-10	1.66E-10	1.96E-10	1.84E-10	4.61E-08	0.73	1	Texas	TXA	Min	3	0	0.003350069	0.059832109	Unclassified	Lignin	NA
TXAM2	1121	4312.974824	2150064	UF10	(05/21/15 17:11:00)	2.92E-10	2.53E-10	2.98E-10	2.81E-10	7.02E-08	0.76	1	Texas	TXA	Min	3	0	0.005207473	0.087223024	Unclassified	Lignin	NA
BLO1_12C	1122.6	-9.797586865	1799431.5	UF11	(05/14/15 14:52:00)	2.44E-10	2.12E-10	2.49E-10	2.35E-10	5.88E-08	0.52	1	California	BL	Org	3	1	0.001244187	0.11181594	Unclassified	Lignin	NA
TXAO1	1123.6	484.0864197	15071717	UF11	(05/21/15 15:46:00)	2.05E-09	1.77E-09	2.09E-09	1.97E-09	0.000000492	0.72	1	Texas	TXA	Org	3	0	0.011218687	0.672705131	Unclassified	Lignin	NA
BLM1_12C	1123.8	23.26636971	803736	UF11	(05/14/15 15:57:00)	1.09E-10	9.45E-11	1.11E-10	1.05E-10	2.63E-08	0.5	1	California	BL	Min	3	1	0.000597039	0.051922501	Unclassified	Lignin	NA
TXAO3	1123.8	617.5079378	14528457	UF11	(05/21/15 20:25:00)	1.97E-09	1.71E-09	2.01E-09	1.90E-09	0.000000475	0.69	1	Texas	TXA	Org	3	0	0.012280879	0.675654897	Unclassified	Lignin	NA
TXAO2	1123.9	492.9393802	17339686	UF11	(05/21/15 18:16:00)	2.36E-09	2.04E-09	2.40E-09	2.27E-09	0.000000567	0.66	1	Texas	TXA	Org	3	0	0.014162815	0.844207692	Unclassified	Lignin	NA
A7O1_12C	1124.6	-26.81452833	1685028.5	UF11	(05/14/15 17:02:00)	2.29E-10	1.98E-10	2.34E-10	2.20E-10	5.51E-08	0.5	1	Ontario_BS	A7	Org	3	1	0.001191091	0.108915861	Unclassified	Lignin	NA
BRO2	1125.2	456.45722	1549046.5	UF11	(05/15/15 10:21:00)	2.10E-10	1.82E-10	2.15E-10	2.02E-10	5.06E-08	0.5	1	California	BR	Org	3	0	0.001629962	0.099591346	Unclassified	Lignin	NA
BLO3	1125.3	380.3396262	2332534.25	UF11	(05/15/15 03:23:00)	3.17E-10	2.74E-10	3.23E-10	3.05E-10	7.62E-08	0.52	1	California	BL	Org	3	0	0.002238523	0.144316997	Unclassified	Lignin	NA
BRM3	1125.3	656.4309181	680725.25	UF11	(05/15/15 11:27:00)	9.25E-11	8.00E-11	9.44E-11	8.90E-11	2.22E-08	0.54	1	California	BR	Min	3	0	0.000752623	0.040433944	Unclassified	Lignin	NA
A7M1_12C	1125.5	-24.35569449	370927.75	UF11	(05/14/15 18:06:00)	5.04E-11	4.36E-11	5.14E-11	4.85E-11	1.21E-08	0.53	1	Ontario_BS	A7	Min	3	1	0.000247973	0.022618066	Unclassified	Lignin	NA
BRM1	1125.5	785.060133	501227	UF11	(05/15/15 05:34:00)	6.81E-11	5.89E-11	6.95E-11	6.55E-11	1.64E-08	0.52	1	California	BR	Min	3	0	0.00061929	0.030873316	Unclassified	Lignin	NA
A9M1	1125.6	2263.254899	371418.25	UF11	(05/20/15 10:41:00)	5.05E-11	4.37E-11	5.15E-11	4.85E-11	1.21E-08	0.73	1	Ontario_BS	A9	Min	3	0	0.000588012	0.016035312	Unclassified	Lignin	NA
A9M2	1125.7	3586.827079	380340.25	UF11	(05/20/15 12:54:00)	5.17E-11	4.47E-11	5.27E-11	4.97E-11	1.24E-08	0.71	1	Ontario_BS	A9	Min	3	0	0.000857896	0.016644255	Unclassified	Lignin	NA
BLO2	1125.7	276.8125229	2983273.25	UF11	(05/14/15 23:47:00)	4.05E-10	3.51E-10	4.14E-10	3.90E-10	9.75E-08	0.52	1	California	BL	Org	3	0	0.002651341	0.184790778	Unclassified	Lignin	NA
A8M2	1125.8	3020.581671	590116	UF11	(05/20/15 05:55:00)	8.02E-11	6.94E-11	8.18E-11	7.71E-11	1.93E-08	0.66	1	Ontario_BS	A8	Min	3	0	0.001262777	0.027949872	Unclassified	Lignin	NA
BLM2	1125.8	1191.691447	759179.5	UF11	(05/14/15 22:42:00)	1.03E-10	8.93E-11	1.05E-10	9.92E-11	2.48E-08	0.51	1	California	BL	Min	3	0	0.001169023	0.047466299	Unclassified	Lignin	NA
BRO3	1125.8	321.0910085	1898806.5	UF11	(05/15/15 13:37:00)	2.58E-10	2.23E-10	2.63E-10	2.48E-10	0.000000062	0.52	1	California	BR	Org	3	0	0.001745203	0.117558758	Unclassified	Lignin	NA
A9O1	1125.9	421.2432177	2368046.25	UF11	(05/20/15 11:47:00)	3.22E-10	2.78E-10	3.28E-10	3.09E-10	7.74E-08	0.69	1	Ontario_BS	A9	Org	3	0	0.001762641	0.110366523	Unclassified	Lignin	NA
A8O3	1126	852.4479147	1312720	UF11	(05/20/15 09:35:00)	1.78E-10	1.54E-10	1.82E-10	1.72E-10	4.29E-08	0.73	1	Ontario_BS	A8	Org	3	0	0.001198073	0.057554479	Unclassified	Lignin	NA
LHO3	1126	492.5128919	1311435	UF11	(05/19/15 19:43:00)	1.78E-10	1.54E-10	1.82E-10	1.71E-10	4.28E-08	0.52	1	California	LH	Org	3	0	0.00135917	0.081039637	Unclassified	Lignin	NA
A7M2	1126.1	1966.133418	658109	UF11	(05/19/15 23:03:00)	8.94E-11	7.74E-11	9.12E-11	8.60E-11	2.15E-08	0.54	1	Ontario_BS	A7	Min	3	0	0.001284372	0.038533822	Unclassified	Lignin	NA
A8O2	1126.1	508.5759804	1580173.75	UF11	(05/20/15 07:01:00)	2.15E-10	1.86E-10	2.19E-10	2.07E-10	5.16E-08	0.64	1	Ontario_BS	A8	Org	3	0	0.001344705	0.079323494	Unclassified	Lignin	NA
A9O2	1126.1	709.9819193	1516552.75	UF11	(05/20/15 14:01:00)	2.06E-10	1.78E-10	2.10E-10	1.98E-10	4.95E-08	0.68	1	Ontario_BS	A9	Org	3	0	0.001373756	0.07149244	Unclassified	Lignin	NA
BLM3	1126.1	793.2158247	716260.25	UF11	(05/15/15 02:18:00)	9.73E-11	8.42E-11	9.93E-11	9.36E-11	2.34E-08	0.54	1	California	BL	Min	3	0	0.000856014	0.042480561	Unclassified	Lignin	NA
A7M1	1126.2	4086.311531	383047.5	UF11	(05/19/15 20:50:00)	5.20E-11	4.50E-11	5.31E-11	5.01E-11	1.25E-08	0.46	1	Ontario_BS	A7	Min	3	0	0.001470938	0.025735538	Unclassified	Lignin	NA
A8O1	1126.2	1054.86843	2157623.75	UF11	(05/20/15 04:49:00)	2.93E-10	2.54E-10	2.99E-10	2.82E-10	7.05E-08	0.67	1	Ontario_BS	A8	Org	3	0	0.002374687	0.102840494	Unclassified	Lignin	NA
BRM2	1126.2	845.3558565	569277.25	UF11	(05/15/15 07:45:00)	7.73E-11	6.69E-11	7.89E-11	7.44E-11	1.86E-08	0.54	1	California	BR	Min	3	0	0.000699733	0.03374379	Unclassified	Lignin	NA
BRO1	1126.3	324.2302879	2339899.5	UF11	(05/15/15 06:39:00)	3.18E-10	2.75E-10	3.24E-10	3.06E-10	7.64E-08	0.56	1	California	BR	Org	3	0	0.002001674	0.134515306	Unclassified	Lignin	NA
A7O2	1126.4	847.2973499	1322392.25	UF11	(05/20/15 00:09:00)	1.80E-10	1.55E-10	1.83E-10	1.73E-10	4.32E-08	0.49	1	Ontario_BS	A7	Org	3	0	0.001793138	0.086381099	Unclassified	Lignin	NA
A7O1	1126.5	710.1232742	1869015.75	UF11	(05/19/15 21:56:00)	2.54E-10	2.20E-10	2.59E-10	2.44E-10	6.11E-08	0.5	1	Ontario_BS	A7	Org	3	0	0.00230271	0.119826754	Unclassified	Lignin	NA
A8M3	1126.5	2840.103283	602331.25	UF11	(05/20/15 08:28:00)	8.18E-11	7.08E-11	8.35E-11	7.87E-11	1.97E-08	0.65	1	Ontario_BS	A8	Min	3	0	0.001252429	0.029023644	Unclassified	Lignin	NA
BLO1	1126.5	278.9622313	2233233.5	UF11	(05/14/15 21:37:00)	3.03E-10	2.63E-10	3.10E-10	2.92E-10	0.000000073	0.5	1	California	BL	Org	3	0	0.00206757	0.143861436	Unclassified	Lignin	NA
BLM1	1126.6	1503.773322	847593.5	UF11	(05/14/15 19:28:00)	1.15E-10	9.96E-11	1.18E-10	1.11E-10	2.77E-08	0.52	1	California	BL	Min	3	0	0.001457352	0.051797817	Unclassified	Lignin	NA
LHM3	1126.7	882.436807	645364.25	UF11	(05/19/15 18:37:00)	8.77E-11	7.59E-11	8.95E-11	8.43E-11	2.11E-08	0.5	1	California	LH	Min	3	0	0.000873575	0.041297279	Unclassified	Lignin	NA
LHO2	1126.7	880.0544452	917802.75	UF11	(05/19/15 17:10:00)	1.25E-10	1.08E-10	1.27E-10	1.20E-10	0.00000003	0.52	1	California	LH	Org	3	0	0.001193088	0.0564734	Unclassified	Lignin	NA
A7O3	1126.8	910.0791391	1664745.5	UF11	(05/20/15 02:39:00)	2.26E-10	1.96E-10	2.31E-10	2.18E-10	5.44E-08	0.48	1	Ontario_BS	A7	Org	3	0	0.002381061	0.110933079	Unclassified	Lignin	NA
LHM1	1126.8	903.9489497	559616.75	UF11	(05/19/15 13:57:00)	7.60E-11	6.58E-11	7.76E-11	7.31E-11	1.83E-08	0.56	1	California	LH	Min	3	0	0.000683911	0.031965862	Unclassified	Lignin	NA
A7M3	1126.9	2637.319501	319605.5	UF11	(05/20/15 01:35:00)	4.34E-11	3.76E-11	4.43E-11	4.18E-11	1.04E-08	0.48	1	Ontario_BS	A7	Min	3	0	0.000854264	0.020900306	Unclassified	Lignin	NA
LHM2	1126.9	1553.487539	810532	UF11	(05/19/15 16:06:00)	1.10E-10	9.53E-11	1.12E-10	1.06E-10	2.65E-08	0.52	1	California	LH	Min	3	0	0.001420528	0.049506029	Unclassified	Lignin	NA
LHO1	1127	680.8211585	1280052.25	UF11	(05/19/15 15:02:00)	1.74E-10	1.50E-10	1.77E-10	1.67E-10	4.18E-08	0.52	1	California	LH	Org	3	0	0.001490923	0.078936073	Unclassified	Lignin	NA
A8M1	1127.1	1673.370367	1003727.25	UF11	(05/20/15 03:44:00)	1.36E-10	1.18E-10	1.39E-10	1.31E-10	3.28E-08	0.7	1	Ontario_BS	A8	Min	3	0	0.001366337	0.045482107	Unclassified	Lignin	NA
A9M3	1127.3	2021.554471	700789.25	UF11	(05/21/15 12:32:00)	9.52E-11	8.24E-11	9.71E-11	9.16E-11	2.29E-08	0.77	1	Ontario_BS	A9	Min	3	0	0.000976476	0.028758952	Unclassified	Lignin	NA
A9O3	1127.9	590.4868249	2684993.75	UF11	(05/21/15 13:37:00)	3.65E-10	3.16E-10	3.72E-10	3.51E-10	8.77E-08	0.75	1	Ontario_BS	A9	Org	3	0	0.002053782	0.114912184	Unclassified	Lignin	NA
BLO1_12C	1141.6	-20.48242633	17517968	c16:0	(05/14/15 14:52:00)	2.38E-09	2.06E-09	2.43E-09	2.29E-09	0.000000572	0.52	1	California	BL	Org	3	1	0.011983234	1.088688666	Total Biomass	Lignin	NA
BLM1_12C	1141.8	8.460320751	7761033	c16:0	(05/14/15 15:57:00)	1.05E-09	9.12E-10	1.08E-09	1.01E-09	0.000000254	0.5	1	California	BL	Min	3	1	0.005682639	0.501456373	Total Biomass	Lignin	NA
A7O1_12C	1142.8	-23.90550608	9952732	c16:0	(05/14/15 17:02:00)	1.35E-09	1.17E-09	1.38E-09	1.30E-09	0.000000325	0.5	1	Ontario_BS	A7	Org	3	1	0.007056058	0.643297919	Total Biomass	Lignin	NA
A7M1_12C	1143	-13.41334561	2653615	c16:0	(05/14/15 18:06:00)	3.61E-10	3.12E-10	3.68E-10	3.47E-10	8.67E-08	0.53	1	Ontario_BS	A7	Min	3	1	0.001793678	0.161789837	Total Biomass	Lignin	NA
A9M1	1143.1	3164.527663	2955548.5	c16:0	(05/20/15 10:41:00)	4.02E-10	3.47E-10	4.10E-10	3.86E-10	9.66E-08	0.73	1	Ontario_BS	A9	Min	3	0	0.005913626	0.126365929	Total Biomass	Lignin	NA
A9M2	1143.3	4263.02237	3480839	c16:0	(05/20/15 12:54:00)	4.73E-10	4.09E-10	4.83E-10	4.55E-10	0.000000114	0.71	1	Ontario_BS	A9	Min	3	0	0.008944218	0.151233861	Total Biomass	Lignin	NA
BRM3	1143.4	1069.940751	8003497.5	c16:0	(05/15/15 11:27:00)	1.09E-09	9.41E-10	1.11E-09	1.05E-09	0.000000261	0.54	1	California	BR	Min	3	0	0.01100762	0.473235599	Total Biomass	Lignin	NA
BRM1	1143.5	1103.704608	6666761.5	c16:0	(05/15/15 05:34:00)	9.06E-10	7.84E-10	9.24E-10	8.71E-10	0.000000218	0.52	1	California	BR	Min	3	0	0.009673526	0.409205938	Total Biomass	Lignin	NA
A8M2	1143.6	3226.743553	4795006	c16:0	(05/20/15 05:55:00)	6.52E-10	5.64E-10	6.65E-10	6.27E-10	0.000000157	0.66	1	Ontario_BS	A8	Min	3	0	0.010763017	0.22660528	Total Biomass	Lignin	NA
A7M1	1143.7	3741.68492	2475306.5	c16:0	(05/19/15 20:50:00)	3.36E-10	2.91E-10	3.43E-10	3.23E-10	8.09E-08	0.46	1	Ontario_BS	A7	Min	3	0	0.008893941	0.166918111	Total Biomass	Lignin	NA
BRO2	1143.7	617.7946446	11525168	c16:0	(05/15/15 10:21:00)	1.57E-09	1.35E-09	1.60E-09	1.51E-09	0.000000377	0.5	1	California	BR	Org	3	0	0.013446582	0.739657071	Total Biomass	Lignin	NA
BLM2	1143.8	1445.946393	8362879.5	c16:0	(05/14/15 22:42:00)	1.14E-09	9.83E-10	1.16E-09	1.09E-09	0.000000273	0.51	1	California	BL	Min	3	0	0.014331527	0.521419679	Total Biomass	Lignin	NA
A7M2	1143.9	2307.757659	4950423	c16:0	(05/19/15 23:03:00)	6.73E-10	5.82E-10	6.86E-10	6.47E-10	0.000000162	0.54	1	Ontario_BS	A7	Min	3	0	0.010734156	0.288785993	Total Biomass	Lignin	NA
A8O3	1144.2	972.2629197	8706646	c16:0	(05/20/15 09:35:00)	1.18E-09	1.02E-09	1.21E-09	1.14E-09	0.000000284	0.73	1	Ontario_BS	A8	Org	3	0	0.00844906	0.381228611	Total Biomass	Lignin	NA
A8M3	1144.3	3459.662235	4195943	c16:0	(05/20/15 08:28:00)	5.70E-10	4.93E-10	5.82E-10	5.48E-10	0.000000137	0.65	1	Ontario_BS	A8	Min	3	0	0.010065082	0.200843241	Total Biomass	Lignin	NA
A9O2	1144.3	943.6550662	9295114	c16:0	(05/20/15 14:01:00)	1.26E-09	1.09E-09	1.29E-09	1.21E-09	0.000000304	0.68	1	Ontario_BS	A9	Org	3	0	0.009545907	0.437058807	Total Biomass	Lignin	NA
BLM3	1144.3	845.491985	10008654	c16:0	(05/15/15 02:18:00)	1.36E-09	1.18E-09	1.39E-09	1.31E-09	0.000000327	0.54	1	California	BL	Min	3	0	0.012303122	0.593259987	Total Biomass	Lignin	NA
BRM2	1144.3	1330.488465	7730125	c16:0	(05/15/15 07:45:00)	1.05E-09	9.09E-10	1.07E-09	1.01E-09	0.000000253	0.54	1	California	BR	Min	3	0	0.011935712	0.455767391	Total Biomass	Lignin	NA
A7M3	1144.5	3329.869165	2567101	c16:0	(05/20/15 01:35:00)	3.49E-10	3.02E-10	3.56E-10	3.35E-10	8.39E-08	0.48	1	Ontario_BS	A7	Min	3	0	0.008107355	0.166627366	Total Biomass	Lignin	NA
A8O2	1144.5	897.711104	11373982	c16:0	(05/20/15 07:01:00)	1.55E-09	1.34E-09	1.58E-09	1.49E-09	0.000000372	0.64	1	Ontario_BS	A8	Org	3	0	0.012123676	0.568520477	Total Biomass	Lignin	NA
A9O1	1144.5	730.7006039	11982048	c16:0	(05/20/15 11:47:00)	1.63E-09	1.41E-09	1.66E-09	1.57E-09	0.000000391	0.69	1	Ontario_BS	A9	Org	3	0	0.010823665	0.556537308	Total Biomass	Lignin	NA
LHM1	1144.5	1135.490961	4147508	c16:0	(05/19/15 13:57:00)	5.64E-10	4.88E-10	5.75E-10	5.42E-10	0.000000136	0.56	1	California	LH	Min	3	0	0.005670664	0.236307791	Total Biomass	Lignin	NA
A8O1	1144.6	1077.452256	11998139	c16:0	(05/20/15 04:49:00)	1.63E-09	1.41E-09	1.66E-09	1.57E-09	0.000000392	0.67	1	Ontario_BS	A8	Org	3	0	0.013347004	0.571734785	Total Biomass	Lignin	NA
BLM1	1144.6	1758.628505	8063374	c16:0	(05/14/15 19:28:00)	1.10E-09	9.48E-10	1.12E-09	1.05E-09	0.000000263	0.52	1	California	BL	Min	3	0	0.015232947	0.491397113	Total Biomass	Lignin	NA
BLO3	1144.6	317.2284333	21961210	c16:0	(05/15/15 03:23:00)	2.98E-09	2.58E-09	3.04E-09	2.87E-09	0.000000718	0.52	1	California	BL	Org	3	0	0.020126503	1.35971885	Total Biomass	Lignin	NA
LHM3	1144.6	1255.725241	5542256	c16:0	(05/19/15 18:37:00)	7.53E-10	6.52E-10	7.68E-10	7.24E-10	0.000000181	0.5	1	California	LH	Min	3	0	0.008952969	0.353201686	Total Biomass	Lignin	NA
LHO3	1144.7	581.4524634	12061817	c16:0	(05/19/15 19:43:00)	1.64E-09	1.42E-09	1.67E-09	1.58E-09	0.000000394	0.52	1	California	LH	Org	3	0	0.013232778	0.744623558	Total Biomass	Lignin	NA
A7O2	1144.8	794.3786746	11155434	c16:0	(05/20/15 00:09:00)	1.52E-09	1.31E-09	1.55E-09	1.46E-09	0.000000364	0.49	1	Ontario_BS	A7	Org	3	0	0.014701789	0.729118269	Total Biomass	Lignin	NA
BRO3	1144.8	559.5669677	16130748	c16:0	(05/15/15 13:37:00)	2.19E-09	1.90E-09	2.24E-09	2.11E-09	0.000000527	0.52	1	California	BR	Org	3	0	0.017456036	0.996055408	Total Biomass	Lignin	NA
A7O1	1144.9	1021.730725	10646320	c16:0	(05/19/15 21:56:00)	1.45E-09	1.25E-09	1.48E-09	1.39E-09	0.000000348	0.5	1	Ontario_BS	A7	Org	3	0	0.015453693	0.680222283	Total Biomass	Lignin	NA
LHM2	1144.9	1829.560019	6736365	c16:0	(05/19/15 16:06:00)	9.15E-10	7.92E-10	9.34E-10	8.80E-10	0.00000022	0.52	1	California	LH	Min	3	0	0.013043159	0.410209564	Total Biomass	Lignin	NA
BLO2	1145	284.8721561	21622944	c16:0	(05/14/15 23:47:00)	2.94E-09	2.54E-09	0.000000003	2.83E-09	0.000000706	0.52	1	California	BL	Org	3	0	0.019336654	1.339255099	Total Biomass	Lignin	NA
LHO2	1145	954.3617622	9270309	c16:0	(05/19/15 17:10:00)	1.26E-09	1.09E-09	1.29E-09	1.21E-09	0.000000303	0.52	1	California	LH	Org	3	0	0.012516903	0.569946122	Total Biomass	Lignin	NA
A7O3	1145.2	1069.085954	10639191	c16:0	(05/20/15 02:39:00)	1.45E-09	1.25E-09	1.47E-09	1.39E-09	0.000000348	0.48	1	Ontario_BS	A7	Org	3	0	0.016455059	0.707722166	Total Biomass	Lignin	NA
A8M1	1145.2	2025.818116	7637078.5	c16:0	(05/20/15 03:44:00)	1.04E-09	8.98E-10	1.06E-09	9.98E-10	0.00000025	0.7	1	Ontario_BS	A8	Min	3	0	0.011721586	0.344735054	Total Biomass	Lignin	NA
A9M3	1145.2	3267.540889	5380325	c16:0	(05/21/15 12:32:00)	7.31E-10	6.33E-10	7.46E-10	7.03E-10	0.000000176	0.77	1	Ontario_BS	A9	Min	3	0	0.010446922	0.217847489	Total Biomass	Lignin	NA
LHO1	1145.3	744.2386154	10275114	c16:0	(05/19/15 15:02:00)	1.40E-09	1.21E-09	1.42E-09	1.34E-09	0.000000336	0.52	1	California	LH	Org	3	0	0.012410659	0.633185295	Total Biomass	Lignin	NA
BRO1	1145.4	571.9571741	18546924	c16:0	(05/15/15 06:39:00)	2.52E-09	2.18E-09	2.57E-09	2.42E-09	0.000000606	0.56	1	California	BR	Org	3	0	0.018782595	1.063302362	Total Biomass	Lignin	NA
BLO1	1145.5	284.8503333	16774230	c16:0	(05/14/15 21:37:00)	2.28E-09	1.97E-09	2.33E-09	2.19E-09	0.000000548	0.5	1	California	BL	Org	3	0	0.01560038	1.080499382	Total Biomass	Lignin	NA
A9O3	1146.4	944.9021395	11960485	c16:0	(05/21/15 13:37:00)	1.63E-09	1.41E-09	1.66E-09	1.56E-09	0.000000391	0.75	1	Ontario_BS	A9	Org	3	0	0.011143754	0.509888996	Total Biomass	Lignin	NA
TXAM1	1185.1	13463.57131	242802.75	UF12	(05/21/15 14:41:00)	3.30E-11	2.85E-11	3.37E-11	3.17E-11	7.93E-09	0.78	1	Texas	TXA	Min	3	0	0.00142189	0.008748474	Unclassified	Lignin	NA
TXAM3	1185.4	8097.729396	204096.25	UF12	(05/21/15 19:20:00)	2.77E-11	2.40E-11	2.83E-11	2.67E-11	6.67E-09	0.73	1	Texas	TXA	Min	3	0	0.000847242	0.008287361	Unclassified	Lignin	NA
TXAM2	1186	10428.4288	291893	UF12	(05/21/15 17:11:00)	3.97E-11	3.43E-11	4.05E-11	3.81E-11	9.54E-09	0.76	1	Texas	TXA	Min	3	0	0.001428105	0.011120273	Unclassified	Lignin	NA
TXAO2	1186	821.8441103	1789466.25	UF12	(05/21/15 18:16:00)	2.43E-10	2.10E-10	2.48E-10	2.34E-10	5.85E-08	0.66	1	Texas	TXA	Org	3	0	0.001777154	0.08680721	Unclassified	Lignin	NA
TXAO1	1186.2	859.8609654	1971626	UF12	(05/21/15 15:46:00)	2.68E-10	2.32E-10	2.73E-10	2.58E-10	6.44E-08	0.72	1	Texas	TXA	Org	3	0	0.001831577	0.087636795	Unclassified	Lignin	NA
TXAO3	1186.5	637.0127062	1793204.5	UF12	(05/21/15 20:25:00)	2.44E-10	2.11E-10	2.49E-10	2.34E-10	5.86E-08	0.69	1	Texas	TXA	Org	3	0	0.001533741	0.083376139	Unclassified	Lignin	NA
TXAM1	1193.9	8775.168607	624604.875	UF13	(05/21/15 14:41:00)	8.49E-11	7.34E-11	8.66E-11	8.16E-11	2.04E-08	0.78	1	Texas	TXA	Min	3	0	0.002589453	0.02357359	Unclassified	Lignin	NA
TXAM3	1194.3	18004.99868	444545.5	UF13	(05/21/15 19:20:00)	6.04E-11	5.23E-11	6.16E-11	5.81E-11	1.45E-08	0.73	1	Texas	TXA	Min	3	0	0.003501342	0.016394891	Unclassified	Lignin	NA
TXAM2	1194.9	11901.90026	702651.375	UF13	(05/21/15 17:11:00)	9.55E-11	8.26E-11	9.74E-11	9.18E-11	0.000000023	0.76	1	Texas	TXA	Min	3	0	0.003824875	0.026381861	Unclassified	Lignin	NA
TXAO1	1195.3	795.5538483	3312383.5	UF13	(05/21/15 15:46:00)	4.50E-10	3.89E-10	4.59E-10	4.33E-10	0.000000108	0.72	1	Texas	TXA	Org	3	0	0.002972806	0.14733641	Unclassified	Lignin	NA
TXAO2	1195.4	507.3367314	3606782.25	UF13	(05/21/15 18:16:00)	4.90E-10	4.24E-10	5.00E-10	4.71E-10	0.000000118	0.66	1	Texas	TXA	Org	3	0	0.002973906	0.175573474	Unclassified	Lignin	NA
TXAO3	1195.6	881.5225574	3061759.25	UF13	(05/21/15 20:25:00)	4.16E-10	3.60E-10	4.24E-10	4.00E-10	0.0000001	0.69	1	Texas	TXA	Org	3	0	0.003001791	0.141975321	Unclassified	Lignin	NA
BLO1_12C	1203	-8.436163643	1619692	UF14	(05/14/15 14:52:00)	2.20E-10	1.90E-10	2.25E-10	2.12E-10	5.29E-08	0.52	1	California	BL	Org	3	1	0.001121432	0.100645478	Unclassified	Lignin	NA
BLM1_12C	1204.5	-16.53041749	536349.75	UF14	(05/14/15 15:57:00)	7.29E-11	6.31E-11	7.44E-11	7.01E-11	1.75E-08	0.5	1	California	BL	Min	3	1	0.00038309	0.034664291	Unclassified	Lignin	NA
A7O1_12C	1205.2	-20.38465121	1508329.5	UF14	(05/14/15 17:02:00)	2.05E-10	1.77E-10	2.09E-10	1.97E-10	4.93E-08	0.5	1	Ontario_BS	A7	Org	3	1	0.001073156	0.09748753	Unclassified	Lignin	NA
BLO3	1205.7	1573.745784	1090483.25	UF14	(05/15/15 03:23:00)	1.48E-10	1.28E-10	1.51E-10	1.43E-10	3.56E-08	0.52	1	California	BL	Org	3	0	0.001925904	0.066590278	Unclassified	Lignin	NA
BRM3	1206	2526.724215	479705.75	UF14	(05/15/15 11:27:00)	6.52E-11	5.64E-11	6.65E-11	6.27E-11	1.57E-08	0.54	1	California	BR	Min	3	0	0.001106393	0.027917701	Unclassified	Lignin	NA
BRO2	1206	1640.77344	944589	UF14	(05/15/15 10:21:00)	1.28E-10	1.11E-10	1.31E-10	1.23E-10	3.09E-08	0.5	1	California	BR	Org	3	0	0.001778851	0.059944625	Unclassified	Lignin	NA
A9M1	1206.2	13983.15125	334833.75	UF14	(05/20/15 10:41:00)	4.55E-11	3.94E-11	4.64E-11	4.38E-11	1.09E-08	0.73	1	Ontario_BS	A9	Min	3	0	0.00215956	0.012826376	Unclassified	Lignin	NA
BLO2	1206.3	1128.374321	1238400.75	UF14	(05/14/15 23:47:00)	1.68E-10	1.46E-10	1.72E-10	1.62E-10	4.05E-08	0.52	1	California	BL	Org	3	0	0.00181751	0.07599248	Unclassified	Lignin	NA
BRM1	1206.4	2967.036864	494593.5	UF14	(05/15/15 05:34:00)	6.72E-11	5.81E-11	6.86E-11	6.46E-11	1.62E-08	0.52	1	California	BR	Min	3	0	0.00132619	0.029749627	Unclassified	Lignin	NA
A9M2	1206.5	13690.23563	422212.5	UF14	(05/20/15 12:54:00)	5.74E-11	4.96E-11	5.85E-11	5.52E-11	1.38E-08	0.71	1	Ontario_BS	A9	Min	3	0	0.002752849	0.016676141	Unclassified	Lignin	NA
BLM2	1206.6	5136.532763	698611	UF14	(05/14/15 22:42:00)	9.49E-11	8.21E-11	9.68E-11	9.13E-11	2.28E-08	0.51	1	California	BL	Min	3	0	0.002887111	0.04186801	Unclassified	Lignin	NA
BRO3	1206.6	1059.528884	915164.75	UF14	(05/15/15 13:37:00)	1.24E-10	1.08E-10	1.27E-10	1.20E-10	2.99E-08	0.52	1	California	BR	Org	3	0	0.001300658	0.056200083	Unclassified	Lignin	NA
A8M2	1206.7	12711.87312	625584.75	UF14	(05/20/15 05:55:00)	8.50E-11	7.35E-11	8.67E-11	8.18E-11	2.04E-08	0.66	1	Ontario_BS	A8	Min	3	0	0.004134638	0.026833829	Unclassified	Lignin	NA
A9O1	1206.8	1577.923202	1792153.5	UF14	(05/20/15 11:47:00)	2.44E-10	2.11E-10	2.48E-10	2.34E-10	5.86E-08	0.69	1	Ontario_BS	A9	Org	3	0	0.002389074	0.08247104	Unclassified	Lignin	NA
A8O1	1206.9	2710.257966	1611241	UF14	(05/20/15 04:49:00)	2.19E-10	1.89E-10	2.23E-10	2.11E-10	5.26E-08	0.67	1	Ontario_BS	A8	Org	3	0	0.003144747	0.075426419	Unclassified	Lignin	NA
A8O3	1206.9	2371.576102	1153953	UF14	(05/20/15 09:35:00)	1.57E-10	1.36E-10	1.60E-10	1.51E-10	3.77E-08	0.73	1	Ontario_BS	A8	Org	3	0	0.001885314	0.049761407	Unclassified	Lignin	NA
LHO3	1206.9	1378.928705	939332.5	UF14	(05/19/15 19:43:00)	1.28E-10	1.10E-10	1.30E-10	1.23E-10	3.07E-08	0.52	1	California	LH	Org	3	0	0.001536653	0.057482572	Unclassified	Lignin	NA
A7M2	1207	10767.82938	449359.75	UF14	(05/19/15 23:03:00)	6.11E-11	5.28E-11	6.23E-11	5.87E-11	1.47E-08	0.54	1	Ontario_BS	A7	Min	3	0	0.003175374	0.024012666	Unclassified	Lignin	NA
A8O2	1207	2096.84105	1682989.5	UF14	(05/20/15 07:01:00)	2.29E-10	1.98E-10	2.33E-10	2.20E-10	0.000000055	0.64	1	Ontario_BS	A8	Org	3	0	0.002889346	0.083027619	Unclassified	Lignin	NA
BLM3	1207	3078.830624	682938.75	UF14	(05/15/15 02:18:00)	9.28E-11	8.03E-11	9.47E-11	8.93E-11	2.23E-08	0.54	1	California	BL	Min	3	0	0.001810907	0.039509585	Unclassified	Lignin	NA
BRO1	1207	1568.943137	960065	UF14	(05/15/15 06:39:00)	1.30E-10	1.13E-10	1.33E-10	1.25E-10	3.14E-08	0.56	1	California	BR	Org	3	0	0.001571604	0.05444156	Unclassified	Lignin	NA
A9O2	1207.1	2652.416545	997012	UF14	(05/20/15 14:01:00)	1.35E-10	1.17E-10	1.38E-10	1.30E-10	3.26E-08	0.68	1	Ontario_BS	A9	Org	3	0	0.001888595	0.046015095	Unclassified	Lignin	NA
A7O2	1207.2	2143.480042	720070.5	UF14	(05/20/15 00:09:00)	9.78E-11	8.47E-11	9.98E-11	9.41E-11	2.35E-08	0.49	1	Ontario_BS	A7	Org	3	0	0.001638132	0.046374601	Unclassified	Lignin	NA
BRM2	1207.2	4760.883842	479267.25	UF14	(05/15/15 07:45:00)	6.51E-11	5.63E-11	6.64E-11	6.26E-11	1.57E-08	0.54	1	California	BR	Min	3	0	0.001763058	0.027234504	Unclassified	Lignin	NA
TXAM1	1207.2	795.3819794	95480	UF14	(05/21/15 14:41:00)	1.30E-11	1.12E-11	1.32E-11	1.25E-11	3.12E-09	0.78	1	Texas	TXA	Min	3	0	0.0000791	0.003920312	Unclassified	Lignin	NA
BLM1	1207.3	6264.365328	524654.25	UF14	(05/14/15 19:28:00)	7.13E-11	6.17E-11	7.27E-11	6.86E-11	1.71E-08	0.52	1	California	BL	Min	3	0	0.002487849	0.030476716	Unclassified	Lignin	NA
BLO1	1207.3	941.840203	1008396	UF14	(05/14/15 21:37:00)	1.37E-10	1.19E-10	1.40E-10	1.32E-10	3.29E-08	0.5	1	California	BL	Org	3	0	0.001407134	0.064485763	Unclassified	Lignin	NA
A7O1	1207.4	2590.406579	1504925.5	UF14	(05/19/15 21:56:00)	2.04E-10	1.77E-10	2.09E-10	1.97E-10	4.92E-08	0.5	1	Ontario_BS	A7	Org	3	0	0.003813699	0.094524555	Unclassified	Lignin	NA
A8M3	1207.5	13457.85327	509115.25	UF14	(05/20/15 08:28:00)	6.92E-11	5.99E-11	7.06E-11	6.65E-11	1.66E-08	0.65	1	Ontario_BS	A8	Min	3	0	0.003576531	0.022014056	Unclassified	Lignin	NA
LHM3	1207.6	4243.068109	557328.75	UF14	(05/19/15 18:37:00)	7.57E-11	6.55E-11	7.73E-11	7.28E-11	1.82E-08	0.5	1	California	LH	Min	3	0	0.002026285	0.034391954	Unclassified	Lignin	NA
LHO2	1207.6	2417.619528	659141.75	UF14	(05/19/15 17:10:00)	8.96E-11	7.75E-11	9.14E-11	8.61E-11	2.15E-08	0.52	1	California	LH	Org	3	0	0.001531681	0.039882872	Unclassified	Lignin	NA
A7O3	1207.7	3318.324833	810209.5	UF14	(05/20/15 02:39:00)	1.10E-10	9.53E-11	1.12E-10	1.06E-10	2.65E-08	0.48	1	Ontario_BS	A7	Org	3	0	0.002552277	0.052596208	Unclassified	Lignin	NA
A7M3	1207.8	13898.85042	282111.5	UF14	(05/20/15 01:35:00)	3.83E-11	3.32E-11	3.91E-11	3.69E-11	9.22E-09	0.48	1	Ontario_BS	A7	Min	3	0	0.00275385	0.016448618	Unclassified	Lignin	NA
LHM1	1207.8	5246.400264	406298	UF14	(05/19/15 13:57:00)	5.52E-11	4.78E-11	5.63E-11	5.31E-11	1.33E-08	0.56	1	California	LH	Min	3	0	0.001554749	0.022149934	Unclassified	Lignin	NA
LHO1	1207.8	1783.002748	816354.25	UF14	(05/19/15 15:02:00)	1.11E-10	9.60E-11	1.13E-10	1.07E-10	2.67E-08	0.52	1	California	LH	Org	3	0	0.001555431	0.049736944	Unclassified	Lignin	NA
LHM2	1207.9	7715.592707	645815.25	UF14	(05/19/15 16:06:00)	8.77E-11	7.59E-11	8.95E-11	8.44E-11	2.11E-08	0.52	1	California	LH	Min	3	0	0.00361959	0.036957645	Unclassified	Lignin	NA
A8M1	1208.1	9743.864908	972939.5	UF14	(05/20/15 03:44:00)	1.32E-10	1.14E-10	1.35E-10	1.27E-10	3.18E-08	0.7	1	Ontario_BS	A8	Min	3	0	0.004891956	0.040519485	Unclassified	Lignin	NA
TXAM2	1208.2	1418.597628	110664.375	UF14	(05/21/15 17:11:00)	1.50E-11	1.30E-11	1.53E-11	1.45E-11	3.62E-09	0.76	1	Texas	TXA	Min	3	0	0.000125877	0.004631545	Unclassified	Lignin	NA
A9M3	1208.3	9962.169089	642160.75	UF14	(05/21/15 12:32:00)	8.73E-11	7.55E-11	8.90E-11	8.39E-11	0.000000021	0.77	1	Ontario_BS	A9	Min	3	0	0.002988369	0.024259374	Unclassified	Lignin	NA
A9O3	1208.8	2126.777823	1927070.5	UF14	(05/21/15 13:37:00)	2.62E-10	2.27E-10	2.67E-10	2.52E-10	0.000000063	0.75	1	Ontario_BS	A9	Org	3	0	0.002849518	0.081099154	Unclassified	Lignin	NA
BLO1_12C	1211.3	-18.31541309	2087007	UF15	(05/14/15 14:52:00)	2.84E-10	2.45E-10	2.89E-10	2.73E-10	6.82E-08	0.52	1	California	BL	Org	3	1	0.001430749	0.129698042	Unclassified	Lignin	NA
BLM1_12C	1212.9	-22.71182612	1892162	UF15	(05/14/15 15:57:00)	2.57E-10	2.22E-10	2.62E-10	2.47E-10	6.18E-08	0.5	1	California	BL	Min	3	1	0.001343084	0.122298855	Unclassified	Lignin	NA
A7O1_12C	1213.8	-27.78311333	3095341.5	UF15	(05/14/15 17:02:00)	4.21E-10	3.64E-10	4.29E-10	4.05E-10	0.000000101	0.5	1	Ontario_BS	A7	Org	3	1	0.00218584	0.200076981	Unclassified	Lignin	NA
BLO3	1214.1	996.1387489	1737544	UF15	(05/15/15 03:23:00)	2.36E-10	2.04E-10	2.41E-10	2.27E-10	5.68E-08	0.52	1	California	BL	Org	3	0	0.002395106	0.106776566	Unclassified	Lignin	NA
BRO2	1214.4	1499.983905	1858361	UF15	(05/15/15 10:21:00)	2.53E-10	2.18E-10	2.58E-10	2.43E-10	6.07E-08	0.5	1	California	BR	Org	3	0	0.003318185	0.118115052	Unclassified	Lignin	NA
A7M1_12C	1214.6	-3.952047397	730294.25	UF15	(05/14/15 18:06:00)	9.92E-11	8.59E-11	1.01E-10	9.54E-11	2.39E-08	0.53	1	Ontario_BS	A7	Min	3	1	0.000498315	0.044521065	Unclassified	Lignin	NA
BLO2	1214.6	874.1452402	1670856	UF15	(05/14/15 23:47:00)	2.27E-10	1.96E-10	2.32E-10	2.18E-10	5.46E-08	0.52	1	California	BL	Org	3	0	0.002165326	0.102816271	Unclassified	Lignin	NA
BRM3	1214.6	1231.979654	2356030.75	UF15	(05/15/15 11:27:00)	3.20E-10	2.77E-10	3.27E-10	3.08E-10	0.000000077	0.54	1	California	BR	Min	3	0	0.003487826	0.139061343	Unclassified	Lignin	NA
A9M1	1214.7	3914.181207	1007821.25	UF15	(05/20/15 10:41:00)	1.37E-10	1.18E-10	1.40E-10	1.32E-10	3.29E-08	0.73	1	Ontario_BS	A9	Min	3	0	0.002360499	0.042745899	Unclassified	Lignin	NA
BRM1	1214.7	2410.85366	1868842.75	UF15	(05/15/15 05:34:00)	2.54E-10	2.20E-10	2.59E-10	2.44E-10	6.11E-08	0.52	1	California	BR	Min	3	0	0.004334444	0.113086864	Unclassified	Lignin	NA
A9M2	1214.9	4260.048083	1150731	UF15	(05/20/15 12:54:00)	1.56E-10	1.35E-10	1.60E-10	1.50E-10	3.76E-08	0.71	1	Ontario_BS	A9	Min	3	0	0.002955292	0.049997999	Unclassified	Lignin	NA
BLM2	1215	3499.693609	2219506	UF15	(05/14/15 22:42:00)	3.02E-10	2.61E-10	3.08E-10	2.90E-10	7.25E-08	0.51	1	California	BL	Min	3	0	0.006843562	0.135344666	Unclassified	Lignin	NA
BRO3	1215	1145.331486	2040794.5	UF15	(05/15/15 13:37:00)	2.77E-10	2.40E-10	2.83E-10	2.67E-10	6.67E-08	0.52	1	California	BR	Org	3	0	0.003018425	0.125206787	Unclassified	Lignin	NA
A8M2	1215.1	4766.407347	1494927.25	UF15	(05/20/15 05:55:00)	2.03E-10	1.76E-10	2.07E-10	1.95E-10	4.88E-08	0.66	1	Ontario_BS	A8	Min	3	0	0.004503495	0.069500236	Unclassified	Lignin	NA
A9O1	1215.3	1546.79173	4386721	UF15	(05/20/15 11:47:00)	5.96E-10	5.16E-10	6.08E-10	5.73E-10	0.000000143	0.69	1	Ontario_BS	A9	Org	3	0	0.00577917	0.201936096	Unclassified	Lignin	NA
LHO3	1215.3	2230.32067	1848356.75	UF15	(05/19/15 19:43:00)	2.51E-10	2.17E-10	2.56E-10	2.42E-10	6.04E-08	0.52	1	California	LH	Org	3	0	0.004067975	0.112066176	Unclassified	Lignin	NA
A7M1	1215.4	5312.53389	569142	UF15	(05/19/15 20:50:00)	7.73E-11	6.69E-11	7.89E-11	7.44E-11	1.86E-08	0.46	1	Ontario_BS	A7	Min	3	0	0.002677558	0.037746536	Unclassified	Lignin	NA
A7M2	1215.4	4699.396742	1302940.75	UF15	(05/19/15 23:03:00)	1.77E-10	1.53E-10	1.81E-10	1.70E-10	4.26E-08	0.54	1	Ontario_BS	A7	Min	3	0	0.00474499	0.074088073	Unclassified	Lignin	NA
BRO1	1215.4	1946.496759	2213774	UF15	(05/15/15 06:39:00)	3.01E-10	2.60E-10	3.07E-10	2.89E-10	7.23E-08	0.56	1	California	BR	Org	3	0	0.004139426	0.125019002	Unclassified	Lignin	NA
A8O2	1215.5	1732.853785	4017991.5	UF15	(05/20/15 07:01:00)	5.46E-10	4.72E-10	5.57E-10	5.25E-10	0.000000131	0.64	1	Ontario_BS	A8	Org	3	0	0.006111456	0.199007848	Unclassified	Lignin	NA
A8O3	1215.5	1964.776068	3895487.25	UF15	(05/20/15 09:35:00)	5.29E-10	4.58E-10	5.40E-10	5.09E-10	0.000000127	0.73	1	Ontario_BS	A8	Org	3	0	0.005621256	0.168726524	Unclassified	Lignin	NA
BLM3	1215.5	2655.078312	2217891	UF15	(05/15/15 02:18:00)	3.01E-10	2.61E-10	3.07E-10	2.90E-10	7.25E-08	0.54	1	California	BL	Min	3	0	0.005294167	0.128897001	Unclassified	Lignin	NA
BLO1	1215.5	741.1343114	1260043	UF15	(05/14/15 21:37:00)	1.71E-10	1.48E-10	1.75E-10	1.65E-10	4.12E-08	0.5	1	California	BL	Org	3	0	0.00158004	0.080756546	Unclassified	Lignin	NA
A8O1	1215.6	2171.294561	4977150.5	UF15	(05/20/15 04:49:00)	6.76E-10	5.85E-10	6.90E-10	6.50E-10	0.000000163	0.67	1	Ontario_BS	A8	Org	3	0	0.008351622	0.234356028	Unclassified	Lignin	NA
BRM2	1215.6	2366.717764	2306902.5	UF15	(05/15/15 07:45:00)	3.13E-10	2.71E-10	3.20E-10	3.01E-10	7.54E-08	0.54	1	California	BR	Min	3	0	0.00508804	0.134488675	Unclassified	Lignin	NA
A9O2	1215.7	1990.642103	3560274	UF15	(05/20/15 14:01:00)	4.84E-10	4.19E-10	4.94E-10	4.65E-10	0.000000116	0.68	1	Ontario_BS	A9	Org	3	0	0.005561851	0.165499542	Unclassified	Lignin	NA
A7O2	1215.8	1177.296663	3124052.25	UF15	(05/20/15 00:09:00)	4.24E-10	3.67E-10	4.33E-10	4.08E-10	0.000000102	0.49	1	Ontario_BS	A7	Org	3	0	0.004974822	0.203330182	Unclassified	Lignin	NA
BLM1	1215.8	7001.872591	1975623.5	UF15	(05/14/15 19:28:00)	2.68E-10	2.32E-10	2.74E-10	2.58E-10	6.45E-08	0.52	1	California	BL	Min	3	0	0.010240803	0.113889649	Unclassified	Lignin	NA
A7O1	1215.9	2466.402143	3206346.25	UF15	(05/19/15 21:56:00)	4.36E-10	3.77E-10	4.44E-10	4.19E-10	0.000000105	0.5	1	Ontario_BS	A7	Org	3	0	0.007855235	0.20166111	Unclassified	Lignin	NA
A8M3	1216	5907.468118	1621702.5	UF15	(05/20/15 08:28:00)	2.20E-10	1.91E-10	2.25E-10	2.12E-10	0.000000053	0.65	1	Ontario_BS	A8	Min	3	0	0.005871464	0.075643121	Unclassified	Lignin	NA
LHM3	1216	2355.547413	1668827	UF15	(05/19/15 18:37:00)	2.27E-10	1.96E-10	2.31E-10	2.18E-10	5.45E-08	0.5	1	California	LH	Min	3	0	0.003962466	0.105085811	Unclassified	Lignin	NA
LHO2	1216	1821.662123	2087689	UF15	(05/19/15 17:10:00)	2.84E-10	2.45E-10	2.89E-10	2.73E-10	6.82E-08	0.52	1	California	LH	Org	3	0	0.004031312	0.127140329	Unclassified	Lignin	NA
A7M3	1216.1	5432.235546	692677.25	UF15	(05/20/15 01:35:00)	9.41E-11	8.14E-11	9.60E-11	9.05E-11	2.26E-08	0.48	1	Ontario_BS	A7	Min	3	0	0.003178183	0.043970241	Unclassified	Lignin	NA
LHM1	1216.1	2755.448491	1253994.75	UF15	(05/19/15 13:57:00)	1.70E-10	1.47E-10	1.74E-10	1.64E-10	0.000000041	0.56	1	California	LH	Min	3	0	0.002962468	0.070199467	Unclassified	Lignin	NA
LHO1	1216.2	2084.5958	1808478	UF15	(05/19/15 15:02:00)	2.46E-10	2.13E-10	2.51E-10	2.36E-10	5.91E-08	0.52	1	California	LH	Org	3	0	0.003806669	0.109821859	Unclassified	Lignin	NA
A7O3	1216.4	2414.524389	3530904	UF15	(05/20/15 02:39:00)	4.80E-10	4.15E-10	4.89E-10	4.61E-10	0.000000115	0.48	1	Ontario_BS	A7	Org	3	0	0.008880931	0.231456916	Unclassified	Lignin	NA
LHM2	1216.4	3485.672613	2135831.5	UF15	(05/19/15 16:06:00)	2.90E-10	2.51E-10	2.96E-10	2.79E-10	6.98E-08	0.52	1	California	LH	Min	3	0	0.006439757	0.127756727	Unclassified	Lignin	NA
A8M1	1216.7	3818.395181	2845223.75	UF15	(05/20/15 03:44:00)	3.87E-10	3.34E-10	3.94E-10	3.72E-10	0.000000093	0.7	1	Ontario_BS	A8	Min	3	0	0.006821124	0.125978205	Unclassified	Lignin	NA
A9M3	1216.8	3412.060648	1896106	UF15	(05/21/15 12:32:00)	2.58E-10	2.23E-10	2.63E-10	2.48E-10	6.19E-08	0.77	1	Ontario_BS	A9	Min	3	0	0.003800439	0.076653884	Unclassified	Lignin	NA
A9O3	1217.5	1173.687748	6321173	UF15	(05/21/15 13:37:00)	8.59E-10	7.43E-10	8.76E-10	8.26E-10	0.000000207	0.75	1	Ontario_BS	A9	Org	3	0	0.006565813	0.268802464	Unclassified	Lignin	NA
A9M1	1227.7	566.2735257	181900.75	UF16	(05/20/15 10:41:00)	2.47E-11	2.14E-11	2.52E-11	2.38E-11	5.94E-09	0.73	1	Ontario_BS	A9	Min	3	0	0.000140811	0.008000402	Unclassified	Lignin	NA
A9M2	1227.9	663.2660474	247707	UF16	(05/20/15 12:54:00)	3.37E-11	2.91E-11	3.43E-11	3.24E-11	8.09E-09	0.71	1	Ontario_BS	A9	Min	3	0	0.000209139	0.011189616	Unclassified	Lignin	NA
A8M2	1228	799.7394947	304018.75	UF16	(05/20/15 05:55:00)	4.13E-11	3.57E-11	4.21E-11	3.97E-11	9.93E-09	0.66	1	Ontario_BS	A8	Min	3	0	0.000298336	0.014751575	Unclassified	Lignin	NA
A8O1	1228.2	358.1892275	686094.75	UF16	(05/20/15 04:49:00)	9.32E-11	8.07E-11	9.51E-11	8.97E-11	2.24E-08	0.67	1	Ontario_BS	A8	Org	3	0	0.000502952	0.032954031	Unclassified	Lignin	NA
A8O3	1228.2	277.9459392	487267	UF16	(05/20/15 09:35:00)	6.62E-11	5.73E-11	6.75E-11	6.37E-11	1.59E-08	0.73	1	Ontario_BS	A8	Org	3	0	0.000308745	0.021499546	Unclassified	Lignin	NA
A7M2	1228.4	664.2925607	218470.25	UF16	(05/19/15 23:03:00)	2.97E-11	2.57E-11	3.03E-11	2.86E-11	7.14E-09	0.54	1	Ontario_BS	A7	Min	3	0	0.00024267	0.012975643	Unclassified	Lignin	NA
TXAM1	1228.8	9545.710802	216426.875	UF16	(05/21/15 14:41:00)	2.94E-11	2.54E-11	3.00E-11	2.83E-11	7.07E-09	0.78	1	Texas	TXA	Min	3	0	0.000960485	0.008105064	Unclassified	Lignin	NA
A8M3	1228.9	1024.42496	330239.25	UF16	(05/20/15 08:28:00)	4.49E-11	3.88E-11	4.58E-11	4.32E-11	1.08E-08	0.65	1	Ontario_BS	A8	Min	3	0	0.000369219	0.016230198	Unclassified	Lignin	NA
LHM1	1228.9	509.4356526	237777.5	UF16	(05/19/15 13:57:00)	3.23E-11	2.80E-11	3.30E-11	3.11E-11	7.77E-09	0.56	1	California	LH	Min	3	0	0.000231381	0.013641294	Unclassified	Lignin	NA
LHM3	1228.9	134.6814481	326498.5	UF16	(05/19/15 18:37:00)	4.44E-11	3.84E-11	4.53E-11	4.27E-11	1.07E-08	0.5	1	California	LH	Min	3	0	0.000268608	0.021066198	Unclassified	Lignin	NA
A7M3	1229.2	1103.159368	165142.25	UF16	(05/20/15 01:35:00)	2.24E-11	1.94E-11	2.29E-11	2.16E-11	5.40E-09	0.48	1	Ontario_BS	A7	Min	3	0	0.000259526	0.010981203	Unclassified	Lignin	NA
LHM2	1229.2	696.2757315	412016.5	UF16	(05/19/15 16:06:00)	5.60E-11	4.84E-11	5.71E-11	5.38E-11	1.35E-08	0.52	1	California	LH	Min	3	0	0.00048422	0.025403199	Unclassified	Lignin	NA
A8M1	1229.4	541.6527402	666463	UF16	(05/20/15 03:44:00)	9.06E-11	7.84E-11	9.24E-11	8.71E-11	2.18E-08	0.7	1	Ontario_BS	A8	Min	3	0	0.000529713	0.030577098	Unclassified	Lignin	NA
TXAM3	1229.4	5110.046913	186234.875	UF16	(05/21/15 19:20:00)	2.53E-11	2.19E-11	2.58E-11	2.43E-11	6.08E-09	0.73	1	Texas	TXA	Min	3	0	0.000535524	0.007799669	Unclassified	Lignin	NA
A9M3	1229.7	485.5631705	451877.25	UF16	(05/21/15 12:32:00)	6.14E-11	5.31E-11	6.26E-11	5.91E-11	1.48E-08	0.77	1	Ontario_BS	A9	Min	3	0	0.000314823	0.018858935	Unclassified	Lignin	NA
TXAM2	1230	7021.177472	261437.625	UF16	(05/21/15 17:11:00)	3.55E-11	3.07E-11	3.62E-11	3.42E-11	8.54E-09	0.76	1	Texas	TXA	Min	3	0	0.000929282	0.010309829	Unclassified	Lignin	NA
TXAO2	1230	896.1329549	1281089.375	UF16	(05/21/15 18:16:00)	1.74E-10	1.51E-10	1.78E-10	1.67E-10	4.19E-08	0.66	1	Texas	TXA	Org	3	0	0.001323072	0.062094993	Unclassified	Lignin	NA
TXAO1	1230.1	790.2475413	1358345.625	UF16	(05/21/15 15:46:00)	1.85E-10	1.60E-10	1.88E-10	1.78E-10	4.44E-08	0.72	1	Texas	TXA	Org	3	0	0.00121556	0.060423398	Unclassified	Lignin	NA
TXAO3	1230.4	933.4472135	1256424.625	UF16	(05/21/15 20:25:00)	1.71E-10	1.48E-10	1.74E-10	1.64E-10	4.11E-08	0.69	1	Texas	TXA	Org	3	0	0.001265088	0.058227772	Unclassified	Lignin	NA
TXAM1	1244.8	3310.492286	133879.125	i17:0	(05/21/15 14:41:00)	1.82E-11	1.57E-11	1.86E-11	1.75E-11	4.37E-09	0.78	1	Texas	TXA	Min	3	0	0.000259082	0.005348759	Gram-positive Bacteria	Lignin	NA
BLO1_12C	1245.2	-9.797887613	1187456.25	i17:0	(05/14/15 14:52:00)	1.61E-10	1.40E-10	1.65E-10	1.55E-10	3.88E-08	0.52	1	California	BL	Org	3	1	0.000821047	0.073788047	Gram-positive Bacteria	Lignin	NA
TXAM3	1245.3	1299.294669	146193.5	i17:0	(05/21/15 19:20:00)	1.99E-11	1.72E-11	2.03E-11	1.91E-11	4.78E-09	0.73	1	Texas	TXA	Min	3	0	0.0001648	0.006378287	Gram-positive Bacteria	Lignin	NA
TXAM2	1245.9	1901.971927	187185.25	i17:0	(05/21/15 17:11:00)	2.54E-11	2.20E-11	2.59E-11	2.45E-11	6.12E-09	0.76	1	Texas	TXA	Min	3	0	0.000254127	0.007792901	Gram-positive Bacteria	Lignin	NA
TXAO1	1245.9	138.2374132	942535.5	i17:0	(05/21/15 15:46:00)	1.28E-10	1.11E-10	1.31E-10	1.23E-10	3.08E-08	0.72	1	Texas	TXA	Org	3	0	0.00054015	0.042230192	Gram-positive Bacteria	Lignin	NA
TXAO2	1245.9	146.3308688	948061.125	i17:0	(05/21/15 18:16:00)	1.29E-10	1.11E-10	1.31E-10	1.24E-10	0.000000031	0.66	1	Texas	TXA	Org	3	0	0.000596869	0.046335221	Gram-positive Bacteria	Lignin	NA
TXAO3	1246.4	256.8268473	785197.625	i17:0	(05/21/15 20:25:00)	1.07E-10	9.23E-11	1.09E-10	1.03E-10	2.57E-08	0.69	1	Texas	TXA	Org	3	0	0.000517786	0.036662042	Gram-positive Bacteria	Lignin	NA
BLM1_12C	1246.8	29.64643223	747818.5	i17:0	(05/14/15 15:57:00)	1.02E-10	8.79E-11	1.04E-10	9.77E-11	2.44E-08	0.5	1	California	BL	Min	3	1	0.000558925	0.048306726	Gram-positive Bacteria	Lignin	NA
A7O1_12C	1247.7	-25.82352629	1220607.75	i17:0	(05/14/15 17:02:00)	1.66E-10	1.43E-10	1.69E-10	1.60E-10	3.99E-08	0.5	1	Ontario_BS	A7	Org	3	1	0.000863676	0.078896042	Gram-positive Bacteria	Lignin	NA
BLO3	1248.2	693.5488951	1226750.25	i17:0	(05/15/15 03:23:00)	1.67E-10	1.44E-10	1.70E-10	1.60E-10	4.01E-08	0.52	1	California	BL	Org	3	0	0.001439458	0.075638519	Gram-positive Bacteria	Lignin	NA
BRO2	1248.4	1020.667158	1050303.25	i17:0	(05/15/15 10:21:00)	1.43E-10	1.23E-10	1.46E-10	1.37E-10	3.43E-08	0.5	1	California	BR	Org	3	0	0.001523786	0.06710751	Gram-positive Bacteria	Lignin	NA
BRM3	1248.5	1549.757083	673172.5	i17:0	(05/15/15 11:27:00)	9.15E-11	7.91E-11	9.33E-11	8.80E-11	0.000000022	0.54	1	California	BR	Min	3	0	0.001134484	0.039595112	Gram-positive Bacteria	Lignin	NA
A7M1_12C	1248.7	-6.005008168	314601.5	i17:0	(05/14/15 18:06:00)	4.27E-11	3.70E-11	4.36E-11	4.11E-11	1.03E-08	0.53	1	Ontario_BS	A7	Min	3	1	0.00021423	0.019179548	Gram-positive Bacteria	Lignin	NA
BLO2	1248.7	585.1646126	1316569.5	i17:0	(05/14/15 23:47:00)	1.79E-10	1.55E-10	1.83E-10	1.72E-10	0.000000043	0.52	1	California	BL	Org	3	0	0.001447713	0.081273699	Gram-positive Bacteria	Lignin	NA
A9M1	1248.8	5197.90951	347115.25	i17:0	(05/20/15 10:41:00)	4.72E-11	4.08E-11	4.81E-11	4.54E-11	1.13E-08	0.73	1	Ontario_BS	A9	Min	3	0	0.001011559	0.014524052	Gram-positive Bacteria	Lignin	NA
BRM1	1248.8	1798.759209	535411	i17:0	(05/15/15 05:34:00)	7.27E-11	6.29E-11	7.42E-11	7.00E-11	1.75E-08	0.52	1	California	BR	Min	3	0	0.001025739	0.032614684	Gram-positive Bacteria	Lignin	NA
A9M2	1249	5883.239644	415846.75	i17:0	(05/20/15 12:54:00)	5.65E-11	4.89E-11	5.76E-11	5.43E-11	1.36E-08	0.71	1	Ontario_BS	A9	Min	3	0	0.001373875	0.017762182	Gram-positive Bacteria	Lignin	NA
BLM2	1249	2652.407091	666380.25	i17:0	(05/14/15 22:42:00)	9.05E-11	7.83E-11	9.24E-11	8.71E-11	2.18E-08	0.51	1	California	BL	Min	3	0	0.001683054	0.041007268	Gram-positive Bacteria	Lignin	NA
A8M2	1249.1	4915.032728	549486.5	i17:0	(05/20/15 05:55:00)	7.47E-11	6.46E-11	7.62E-11	7.18E-11	0.000000018	0.66	1	Ontario_BS	A8	Min	3	0	0.001695344	0.025506014	Gram-positive Bacteria	Lignin	NA
BRO3	1249.1	717.5678809	1274737.75	i17:0	(05/15/15 13:37:00)	1.73E-10	1.50E-10	1.77E-10	1.67E-10	4.16E-08	0.52	1	California	BR	Org	3	0	0.001516578	0.078576503	Gram-positive Bacteria	Lignin	NA
A9O1	1249.2	955.6763079	1570810	i17:0	(05/20/15 11:47:00)	2.13E-10	1.85E-10	2.18E-10	2.05E-10	5.13E-08	0.69	1	Ontario_BS	A9	Org	3	0	0.001599434	0.072779862	Gram-positive Bacteria	Lignin	NA
A8O1	1249.4	1701.644417	1688491.75	i17:0	(05/20/15 04:49:00)	2.29E-10	1.99E-10	2.34E-10	2.21E-10	5.52E-08	0.67	1	Ontario_BS	A8	Org	3	0	0.002426048	0.079912202	Gram-positive Bacteria	Lignin	NA
A8O2	1249.4	1188.872687	1406667.5	i17:0	(05/20/15 07:01:00)	1.91E-10	1.65E-10	1.95E-10	1.84E-10	0.000000046	0.64	1	Ontario_BS	A8	Org	3	0	0.00172391	0.070086759	Gram-positive Bacteria	Lignin	NA
A8O3	1249.4	1447.8472	1214090.75	i17:0	(05/20/15 09:35:00)	1.65E-10	1.43E-10	1.68E-10	1.59E-10	3.97E-08	0.73	1	Ontario_BS	A8	Org	3	0	0.001454666	0.052883601	Gram-positive Bacteria	Lignin	NA
BLM3	1249.4	1788.556779	942616.75	i17:0	(05/15/15 02:18:00)	1.28E-10	1.11E-10	1.31E-10	1.23E-10	3.08E-08	0.54	1	California	BL	Min	3	0	0.001732832	0.055299205	Gram-positive Bacteria	Lignin	NA
A7M2	1249.5	4293.118697	407880.25	i17:0	(05/19/15 23:03:00)	5.54E-11	4.80E-11	5.65E-11	5.33E-11	1.33E-08	0.54	1	Ontario_BS	A7	Min	3	0	0.001385458	0.023292908	Gram-positive Bacteria	Lignin	NA
LHO3	1249.5	846.3443256	932610	i17:0	(05/19/15 19:43:00)	1.27E-10	1.10E-10	1.29E-10	1.22E-10	3.05E-08	0.52	1	California	LH	Org	3	0	0.001191041	0.057405802	Gram-positive Bacteria	Lignin	NA
A9O2	1249.6	1216.988728	1148100.25	i17:0	(05/20/15 14:01:00)	1.56E-10	1.35E-10	1.59E-10	1.50E-10	3.75E-08	0.68	1	Ontario_BS	A9	Org	3	0	0.001340859	0.053822207	Gram-positive Bacteria	Lignin	NA
BRO1	1249.6	1052.624091	1457602	i17:0	(05/15/15 06:39:00)	1.98E-10	1.71E-10	2.02E-10	1.90E-10	4.76E-08	0.56	1	California	BR	Org	3	0	0.00191731	0.083123702	Gram-positive Bacteria	Lignin	NA
BLO1	1249.7	509.8320633	1122464.75	i17:0	(05/14/15 21:37:00)	1.53E-10	1.32E-10	1.56E-10	1.47E-10	3.67E-08	0.5	1	California	BL	Org	3	0	0.001223659	0.072122977	Gram-positive Bacteria	Lignin	NA
BRM2	1249.7	2203.266151	709020	i17:0	(05/15/15 07:45:00)	9.63E-11	8.34E-11	9.83E-11	9.27E-11	2.32E-08	0.54	1	California	BR	Min	3	0	0.001490512	0.041408	Gram-positive Bacteria	Lignin	NA
A7O2	1249.8	957.3478177	1052301.5	i17:0	(05/20/15 00:09:00)	1.43E-10	1.24E-10	1.46E-10	1.38E-10	3.44E-08	0.49	1	Ontario_BS	A7	Org	3	0	0.001510076	0.068655097	Gram-positive Bacteria	Lignin	NA
A7O1	1249.9	1296.213088	1317356	i17:0	(05/19/15 21:56:00)	1.79E-10	1.55E-10	1.83E-10	1.72E-10	0.000000043	0.5	1	Ontario_BS	A7	Org	3	0	0.002165295	0.083916368	Gram-positive Bacteria	Lignin	NA
A8M3	1249.9	4844.890115	535241.75	i17:0	(05/20/15 08:28:00)	7.27E-11	6.29E-11	7.42E-11	6.99E-11	1.75E-08	0.65	1	Ontario_BS	A8	Min	3	0	0.001658142	0.025245689	Gram-positive Bacteria	Lignin	NA
BLM1	1249.9	3458.822627	528216	i17:0	(05/14/15 19:28:00)	7.18E-11	6.21E-11	7.32E-11	6.90E-11	1.73E-08	0.52	1	California	BL	Min	3	0	0.001583549	0.031604804	Gram-positive Bacteria	Lignin	NA
LHO2	1250.1	1864.873216	802872.25	i17:0	(05/19/15 17:10:00)	1.09E-10	9.44E-11	1.11E-10	1.05E-10	2.62E-08	0.52	1	California	LH	Org	3	0	0.001573342	0.048871945	Gram-positive Bacteria	Lignin	NA
LHM1	1250.2	2730.739192	370170.75	i17:0	(05/19/15 13:57:00)	5.03E-11	4.35E-11	5.13E-11	4.84E-11	1.21E-08	0.56	1	California	LH	Min	3	0	0.000868978	0.020727929	Gram-positive Bacteria	Lignin	NA
LHM3	1250.2	1953.863073	528725.75	i17:0	(05/19/15 18:37:00)	7.18E-11	6.22E-11	7.33E-11	6.91E-11	1.73E-08	0.5	1	California	LH	Min	3	0	0.001109954	0.033439243	Gram-positive Bacteria	Lignin	NA
A7O3	1250.3	1638.299356	1279706.25	i17:0	(05/20/15 02:39:00)	1.74E-10	1.50E-10	1.77E-10	1.67E-10	4.18E-08	0.48	1	Ontario_BS	A7	Org	3	0	0.002508074	0.084597621	Gram-positive Bacteria	Lignin	NA
LHO1	1250.3	1139.818623	886658.5	i17:0	(05/19/15 15:02:00)	1.20E-10	1.04E-10	1.23E-10	1.16E-10	0.000000029	0.52	1	California	LH	Org		0	0.001308116	0.054401547	Gram-positive Bacteria	Lignin	NA
A7M3	1250.4	5420.585836	291961	i17:0	(05/20/15 01:35:00)	3.97E-11	3.43E-11	4.05E-11	3.82E-11	9.54E-09	0.48	1	Ontario_BS	A7	Min		0	0.00133733	0.018535563	Gram-positive Bacteria	Lignin	NA
LHM2	1250.4	3499.072348	642143.75	i17:0	(05/19/15 16:06:00)	8.73E-11	7.55E-11	8.90E-11	8.39E-11	0.000000021	0.52	1	California	LH	Min		0	0.001941636	0.038404914	Gram-positive Bacteria	Lignin	NA
A8M1	1250.7	2738.342394	1089689.75	i17:0	(05/20/15 03:44:00)	1.48E-10	1.28E-10	1.51E-10	1.42E-10	3.56E-08	0.7	1	Ontario_BS	A8	Min		0	0.002050446	0.048810253	Gram-positive Bacteria	Lignin	NA
A9M3	1250.8	4073.374173	667038.5	i17:0	(05/21/15 12:32:00)	9.06E-11	7.84E-11	9.25E-11	8.72E-11	2.18E-08	0.77	1	Ontario_BS	A9	Min		0	0.001526558	0.026776781	Gram-positive Bacteria	Lignin	NA
A9O3	1251.4	1022.768154	1558505.25	i17:0	(05/21/15 13:37:00)	2.12E-10	1.83E-10	2.16E-10	2.04E-10	5.09E-08	0.75	1	Ontario_BS	A9	Org		0	0.001508925	0.066383997	Gram-positive Bacteria	Lignin	NA
BLO1_12C	1261	-21.75830687	985353.75	UF17	(05/14/15 14:52:00)	1.34E-10	1.16E-10	1.37E-10	1.29E-10	3.22E-08	0.52	1	California	BL	Org		1	0.000673167	0.06123762	Unclassified	Lignin	NA
BLM1_12C	1262.4	-4.20529454	867894.75	UF17	(05/14/15 15:57:00)	1.18E-10	1.02E-10	1.20E-10	1.13E-10	2.84E-08	0.5	1	California	BL	Min		1	0.000627581	0.056084365	Unclassified	Lignin	NA
A7O1_12C	1263.2	-29.18119404	794784.75	UF17	(05/14/15 17:02:00)	1.08E-10	9.34E-11	1.10E-10	1.04E-10	0.000000026	0.5	1	Ontario_BS	A7	Org		1	0.000560455	0.051374171	Unclassified	Lignin	NA
BLO3	1263.8	124.5606181	1163822	UF17	(05/15/15 03:23:00)	1.58E-10	1.37E-10	1.61E-10	1.52E-10	0.000000038	0.52	1	California	BL	Org		0	0.000912532	0.072211599	Unclassified	Lignin	NA
BRM3	1264	435.9017282	599972.75	UF17	(05/15/15 11:27:00)	8.15E-11	7.05E-11	8.32E-11	7.84E-11	1.96E-08	0.54	1	California	BR	Min		0	0.00057643	0.035724292	Unclassified	Lignin	NA
BRO2	1264	187.7330134	865603.25	UF17	(05/15/15 10:21:00)	1.18E-10	1.02E-10	1.20E-10	1.13E-10	2.83E-08	0.5	1	California	BR	Org		0	0.000744981	0.055817229	Unclassified	Lignin	NA
BLO2	1264.2	112.6171762	1206688	UF17	(05/14/15 23:47:00)	1.64E-10	1.42E-10	1.67E-10	1.58E-10	3.94E-08	0.52	1	California	BL	Org		0	0.000936218	0.074881227	Unclassified	Lignin	NA
A9M1	1264.3	900.2642449	328590.25	UF17	(05/20/15 10:41:00)	4.46E-11	3.86E-11	4.56E-11	4.29E-11	1.07E-08	0.73	1	Ontario_BS	A9	Min		0	0.000307472	0.014399028	Unclassified	Lignin	NA
BRM1	1264.3	327.5519682	520083.75	UF17	(05/15/15 05:34:00)	7.07E-11	6.11E-11	7.21E-11	6.80E-11	0.000000017	0.52	1	California	BR	Min		0	0.000480315	0.032197081	Unclassified	Lignin	NA
BLM2	1264.5	282.4212364	735435.25	UF17	(05/14/15 22:42:00)	9.99E-11	8.65E-11	1.02E-10	9.61E-11	0.000000024	0.51	1	California	BL	Min		0	0.000669309	0.046444884	Unclassified	Lignin	NA
A9M2	1264.6	1107.516166	354673	UF17	(05/20/15 12:54:00)	4.82E-11	4.17E-11	4.92E-11	4.64E-11	1.16E-08	0.71	1	Ontario_BS	A9	Min		0	0.000377582	0.015943437	Unclassified	Lignin	NA
BRO3	1264.6	205.6921295	1078852.25	UF17	(05/15/15 13:37:00)	1.47E-10	1.27E-10	1.50E-10	1.41E-10	3.52E-08	0.52	1	California	BR	Org		0	0.000906121	0.066879273	Unclassified	Lignin	NA
A9O1	1264.7	166.1947401	1347996.75	UF17	(05/20/15 11:47:00)	1.83E-10	1.58E-10	1.87E-10	1.76E-10	0.000000044	0.69	1	Ontario_BS	A9	Org		0	0.000825643	0.063003241	Unclassified	Lignin	NA
A8M2	1264.8	805.2313524	430824	UF17	(05/20/15 05:55:00)	5.85E-11	5.06E-11	5.97E-11	5.63E-11	1.41E-08	0.66	1	Ontario_BS	A8	Min		0	0.000424036	0.020903145	Unclassified	Lignin	NA
A7M2	1264.9	762.1060466	342045.75	UF17	(05/19/15 23:03:00)	4.65E-11	4.02E-11	4.74E-11	4.47E-11	1.12E-08	0.54	1	Ontario_BS	A7	Min		0	0.00040183	0.020293289	Unclassified	Lignin	NA
A8O1	1264.9	314.5876845	1187773	UF17	(05/20/15 04:49:00)	1.61E-10	1.40E-10	1.65E-10	1.55E-10	3.88E-08	0.67	1	Ontario_BS	A8	Org		0	0.00084317	0.057077842	Unclassified	Lignin	NA
A8O3	1264.9	271.5989431	936223.75	UF17	(05/20/15 09:35:00)	1.27E-10	1.10E-10	1.30E-10	1.22E-10	3.06E-08	0.73	1	Ontario_BS	A8	Org		0	0.000590311	0.041311644	Unclassified	Lignin	NA
BLM3	1264.9	144.3340664	997733.75	UF17	(05/15/15 02:18:00)	1.36E-10	1.17E-10	1.38E-10	1.30E-10	3.26E-08	0.54	1	California	BL	Min		0	0.000766408	0.059600425	Unclassified	Lignin	NA
LHO3	1264.9	250.0756031	536136.5	UF17	(05/19/15 19:43:00)	7.28E-11	6.30E-11	7.43E-11	7.01E-11	1.75E-08	0.52	1	California	LH	Org		0	0.000466644	0.033219362	Unclassified	Lignin	NA
A8O2	1265	247.8071308	1223015	UF17	(05/20/15 07:01:00)	1.66E-10	1.44E-10	1.70E-10	1.60E-10	0.00000004	0.64	1	Ontario_BS	A8	Org		0	0.000863351	0.061571819	Unclassified	Lignin	NA
A9O2	1265.1	202.3018943	1016256.25	UF17	(05/20/15 14:01:00)	1.38E-10	1.19E-10	1.41E-10	1.33E-10	3.32E-08	0.68	1	Ontario_BS	A9	Org		0	0.000650901	0.048177422	Unclassified	Lignin	NA
BRM2	1265.1	416.3226968	564254	UF17	(05/15/15 07:45:00)	7.67E-11	6.63E-11	7.82E-11	7.37E-11	1.84E-08	0.54	1	California	BR	Min		0	0.000534837	0.03360476	Unclassified	Lignin	NA
BRO1	1265.1	166.0497985	1569091	UF17	(05/15/15 06:39:00)	2.13E-10	1.84E-10	2.18E-10	2.05E-10	5.13E-08	0.56	1	California	BR	Org		0	0.00118402	0.090361606	Unclassified	Lignin	NA
A7O2	1265.3	193.5971996	758948.5	UF17	(05/20/15 00:09:00)	1.03E-10	8.92E-11	1.05E-10	9.92E-11	2.48E-08	0.49	1	Ontario_BS	A7	Org		0	0.000669766	0.049935268	Unclassified	Lignin	NA
BLO1	1265.3	96.72041698	893079.25	UF17	(05/14/15 21:37:00)	1.21E-10	1.05E-10	1.24E-10	1.17E-10	2.92E-08	0.5	1	California	BL	Org		0	0.000710447	0.057647161	Unclassified	Lignin	NA
A7O1	1265.4	254.9465671	1075524.5	UF17	(05/19/15 21:56:00)	1.46E-10	1.26E-10	1.49E-10	1.41E-10	3.51E-08	0.5	1	Ontario_BS	A7	Org		0	0.000977304	0.069302056	Unclassified	Lignin	NA
A8M3	1265.4	1351.061734	440232	UF17	(05/20/15 08:28:00)	5.98E-11	5.18E-11	6.10E-11	5.75E-11	1.44E-08	0.65	1	Ontario_BS	A8	Min		0	0.000569565	0.021558618	Unclassified	Lignin	NA
BLM1	1265.4	360.1145878	821582.5	UF17	(05/14/15 19:28:00)	1.12E-10	9.66E-11	1.14E-10	1.07E-10	2.68E-08	0.52	1	California	BL	Min		0	0.00077709	0.050843781	Unclassified	Lignin	NA
LHO2	1265.6	462.8059138	622100.75	UF17	(05/19/15 17:10:00)	8.45E-11	7.31E-11	8.62E-11	8.13E-11	2.03E-08	0.52	1	California	LH	Org		0	0.000632119	0.038455109	Unclassified	Lignin	NA
A7O3	1265.7	348.8598713	936102.75	UF17	(05/20/15 02:39:00)	1.27E-10	1.10E-10	1.30E-10	1.22E-10	3.06E-08	0.48	1	Ontario_BS	A7	Org		0	0.000951374	0.06276628	Unclassified	Lignin	NA
LHM1	1265.7	434.9026863	324281.75	UF17	(05/19/15 13:57:00)	4.41E-11	3.81E-11	4.50E-11	4.24E-11	1.06E-08	0.56	1	California	LH	Min		0	0.000300224	0.018619377	Unclassified	Lignin	NA
LHM3	1265.7	283.3219082	454449	UF17	(05/19/15 18:37:00)	6.17E-11	5.34E-11	6.30E-11	5.94E-11	1.48E-08	0.5	1	California	LH	Min		0	0.000422151	0.029273485	Unclassified	Lignin	NA
LHM2	1265.8	670.9919095	550598	UF17	(05/19/15 16:06:00)	7.48E-11	6.47E-11	7.63E-11	7.20E-11	0.000000018	0.52	1	California	LH	Min		0	0.00063762	0.033957017	Unclassified	Lignin	NA
LHO1	1265.8	342.4913502	516824.75	UF17	(05/19/15 15:02:00)	7.02E-11	6.08E-11	7.16E-11	6.75E-11	1.69E-08	0.52	1	California	LH	Org		0	0.000482597	0.031990033	Unclassified	Lignin	NA
A7M3	1265.9	1239.029049	235478	UF17	(05/20/15 01:35:00)	3.20E-11	2.77E-11	3.26E-11	3.08E-11	7.69E-09	0.48	1	Ontario_BS	A7	Min		0	0.00039338	0.015634888	Unclassified	Lignin	NA
A8M1	1266.1	345.8167947	834382.25	UF17	(05/20/15 03:44:00)	1.13E-10	9.81E-11	1.16E-10	1.09E-10	2.73E-08	0.7	1	Ontario_BS	A8	Min		0	0.000580189	0.038364165	Unclassified	Lignin	NA
A9M3	1266.4	906.3599252	457774.75	UF17	(05/21/15 12:32:00)	6.22E-11	5.38E-11	6.35E-11	5.98E-11	0.000000015	0.77	1	Ontario_BS	A9	Min		0	0.000407377	0.01901662	Unclassified	Lignin	NA
A9O3	1266.9	164.3487319	1071662.5	UF17	(05/21/15 13:37:00)	1.46E-10	1.26E-10	1.49E-10	1.40E-10	0.000000035	0.75	1	Ontario_BS	A9	Org		0	0.000602934	0.046081733	Unclassified	Lignin	NA
TXAM1	1270.9	23384.34023	408625.25	UF18	(05/21/15 14:41:00)	5.55E-11	4.80E-11	5.66E-11	5.34E-11	1.34E-08	0.78	1	Texas	TXA	Min		0	0.003681322	0.013434907	Unclassified	Lignin	NA
TXAM3	1271.3	7758.648278	375548.75	UF18	(05/21/15 19:20:00)	5.10E-11	4.42E-11	5.21E-11	4.91E-11	1.23E-08	0.73	1	Texas	TXA	Min		0	0.001506075	0.015302115	Unclassified	Lignin	NA
TXAM2	1271.9	17997.06442	503733	UF18	(05/21/15 17:11:00)	6.84E-11	5.92E-11	6.98E-11	6.58E-11	1.65E-08	0.76	1	Texas	TXA	Min		0	0.003809592	0.017845713	Unclassified	Lignin	NA
TXAO2	1272.4	1444.022654	3452462.5	UF18	(05/21/15 18:16:00)	4.69E-10	4.06E-10	4.79E-10	4.51E-10	0.000000113	0.66	1	Texas	TXA	Org		0	0.004568349	0.166339705	Unclassified	Lignin	NA
TXAO1	1272.6	1242.977846	3700235.5	UF18	(05/21/15 15:46:00)	5.03E-10	4.35E-10	5.13E-10	4.84E-10	0.000000121	0.72	1	Texas	TXA	Org		0	0.004128068	0.163781082	Unclassified	Lignin	NA
TXAO3	1273	1719.977417	3655312	UF18	(05/21/15 20:25:00)	4.97E-10	4.30E-10	5.07E-10	4.78E-10	0.000000119	0.69	1	Texas	TXA	Org		0	0.00513335	0.167949029	Unclassified	Lignin	NA
BLO1_12C	1286.7	-16.01297624	4284050	cyc17:0	(05/14/15 14:52:00)	5.82E-10	5.04E-10	5.94E-10	5.60E-10	0.00000014	0.52	1	California	BL	Org		1	0.002943747	0.26622751	Total Biomass	Lignin	NA
BLM1_12C	1288	-20.24271594	1522678.5	cyc17:0	(05/14/15 15:57:00)	2.07E-10	1.79E-10	2.11E-10	1.99E-10	4.97E-08	0.5	1	California	BL	Min		1	0.00108352	0.09841479	Total Biomass	Lignin	NA
A7O1_12C	1288.9	-27.59824349	2798099.5	cyc17:0	(05/14/15 17:02:00)	3.80E-10	3.29E-10	3.88E-10	3.66E-10	9.14E-08	0.5	1	Ontario_BS	A7	Org		1	0.001976308	0.180863452	Total Biomass	Lignin	NA
BLO3	1289.6	654.7406665	3901302.5	cyc17:0	(05/15/15 03:23:00)	5.30E-10	4.59E-10	5.41E-10	5.10E-10	0.000000127	0.52	1	California	BL	Org		0	0.004474767	0.240648071	Total Biomass	Lignin	NA
BRM3	1289.7	3505.360969	1854310	cyc17:0	(05/15/15 11:27:00)	2.52E-10	2.18E-10	2.57E-10	2.42E-10	6.06E-08	0.54	1	California	BR	Min		0	0.00540636	0.106786721	Total Biomass	Lignin	NA
BRO2	1289.7	1402.662149	2955096	cyc17:0	(05/15/15 10:21:00)	4.02E-10	3.47E-10	4.10E-10	3.86E-10	9.65E-08	0.5	1	California	BR	Org		0	0.005076446	0.188022135	Total Biomass	Lignin	NA
A7M1_12C	1289.8	-7.37766959	757823	cyc17:0	(05/14/15 18:06:00)	1.03E-10	8.91E-11	1.05E-10	9.90E-11	2.48E-08	0.53	1	Ontario_BS	A7	Min		1	0.00051534	0.046201064	Total Biomass	Lignin	NA
A9M1	1289.9	6823.769399	788821	cyc17:0	(05/20/15 10:41:00)	1.07E-10	9.27E-11	1.09E-10	1.03E-10	2.58E-08	0.73	1	Ontario_BS	A9	Min		0	0.002853063	0.032451683	Total Biomass	Lignin	NA
BLO2	1290.1	623.629457	4044260	cyc17:0	(05/14/15 23:47:00)	5.50E-10	4.75E-10	5.61E-10	5.29E-10	0.000000132	0.52	1	California	BL	Org		0	0.004553087	0.249551918	Total Biomass	Lignin	NA
BRM1	1290.1	2544.036235	2039262	cyc17:0	(05/15/15 05:34:00)	2.77E-10	2.40E-10	2.83E-10	2.67E-10	6.66E-08	0.52	1	California	BR	Min		0	0.004907306	0.123221617	Total Biomass	Lignin	NA
A9M2	1290.2	8664.356999	968423.5	cyc17:0	(05/20/15 12:54:00)	1.32E-10	1.14E-10	1.34E-10	1.27E-10	3.16E-08	0.71	1	Ontario_BS	A9	Min		0	0.004365566	0.040198465	Total Biomass	Lignin	NA
BLM2	1290.2	1620.715636	2045233.5	cyc17:0	(05/14/15 22:42:00)	2.78E-10	2.40E-10	2.84E-10	2.67E-10	6.68E-08	0.51	1	California	BL	Min		0	0.003748204	0.127275604	Total Biomass	Lignin	NA
A8M2	1290.4	3745.400995	1517826.5	cyc17:0	(05/20/15 05:55:00)	2.06E-10	1.78E-10	2.10E-10	1.98E-10	4.96E-08	0.66	1	Ontario_BS	A8	Min		0	0.003803858	0.07133346	Total Biomass	Lignin	NA
A9O1	1290.4	1240.077663	2732177	cyc17:0	(05/20/15 11:47:00)	3.71E-10	3.21E-10	3.79E-10	3.57E-10	8.93E-08	0.69	1	Ontario_BS	A9	Org		0	0.003176593	0.126194496	Total Biomass	Lignin	NA
BRO3	1290.5	1045.07662	3941721	cyc17:0	(05/15/15 13:37:00)	5.36E-10	4.63E-10	5.46E-10	5.15E-10	0.000000129	0.52	1	California	BR	Org		0	0.005563655	0.242098719	Total Biomass	Lignin	NA
A8O3	1290.6	1325.087563	2086974.5	cyc17:0	(05/20/15 09:35:00)	2.84E-10	2.45E-10	2.89E-10	2.73E-10	6.82E-08	0.73	1	Ontario_BS	A8	Org		0	0.002378307	0.091027048	Total Biomass	Lignin	NA
A7M1	1290.7	6715.484735	628448.5	cyc17:0	(05/19/15 20:50:00)	8.54E-11	7.39E-11	8.71E-11	8.21E-11	2.05E-08	0.46	1	Ontario_BS	A7	Min		0	0.003561237	0.041075183	Total Biomass	Lignin	NA
A8O1	1290.7	1492.014399	2786635.25	cyc17:0	(05/20/15 04:49:00)	3.79E-10	3.28E-10	3.86E-10	3.64E-10	0.000000091	0.67	1	Ontario_BS	A8	Org		0	0.003701664	0.132186872	Total Biomass	Lignin	NA
A8O2	1290.7	1668.054454	2996905.5	cyc17:0	(05/20/15 07:01:00)	4.07E-10	3.52E-10	4.15E-10	3.92E-10	9.79E-08	0.64	1	Ontario_BS	A8	Org		0	0.004453423	0.148539228	Total Biomass	Lignin	NA
BLM3	1290.7	1418.257652	2290436.5	cyc17:0	(05/15/15 02:18:00)	3.11E-10	2.69E-10	3.18E-10	2.99E-10	7.48E-08	0.54	1	California	BL	Min		0	0.00366622	0.134914238	Total Biomass	Lignin	NA
LHO3	1290.7	1111.945242	2553291	cyc17:0	(05/19/15 19:43:00)	3.47E-10	3.00E-10	3.54E-10	3.34E-10	8.34E-08	0.52	1	California	LH	Org		0	0.003719022	0.15670687	Total Biomass	Lignin	NA
A7M2	1290.8	3443.307891	1491814	cyc17:0	(05/19/15 23:03:00)	2.03E-10	1.75E-10	2.07E-10	1.95E-10	4.87E-08	0.54	1	Ontario_BS	A7	Min		0	0.004292422	0.085968219	Total Biomass	Lignin	NA
A9O2	1290.8	1245.7303	2517242.5	cyc17:0	(05/20/15 14:01:00)	3.42E-10	2.96E-10	3.49E-10	3.29E-10	8.22E-08	0.68	1	Ontario_BS	A9	Org		0	0.002977046	0.117969546	Total Biomass	Lignin	NA
BRM2	1290.8	3636.4519	1821493	cyc17:0	(05/15/15 07:45:00)	2.47E-10	2.14E-10	2.53E-10	2.38E-10	5.95E-08	0.54	1	California	BR	Min		0	0.005457551	0.104749972	Total Biomass	Lignin	NA
BRO1	1290.9	1887.22425	3675988.5	cyc17:0	(05/15/15 06:39:00)	4.99E-10	4.32E-10	5.10E-10	4.80E-10	0.00000012	0.56	1	California	BR	Org		0	0.006739623	0.207728925	Total Biomass	Lignin	NA
A7O2	1291.1	1124.686519	2510812	cyc17:0	(05/20/15 00:09:00)	3.41E-10	2.95E-10	3.48E-10	3.28E-10	0.000000082	0.49	1	Ontario_BS	A7	Org		0	0.003903925	0.163511554	Total Biomass	Lignin	NA
A8M3	1291.1	7505.42979	1229799	cyc17:0	(05/20/15 08:28:00)	1.67E-10	1.45E-10	1.70E-10	1.61E-10	4.02E-08	0.65	1	Ontario_BS	A8	Min		0	0.005392742	0.056422884	Total Biomass	Lignin	NA
BLO1	1291.1	562.8823632	3269223.5	cyc17:0	(05/14/15 21:37:00)	4.44E-10	3.84E-10	4.53E-10	4.27E-10	0.000000107	0.5	1	California	BL	Org		0	0.00368702	0.209937993	Total Biomass	Lignin	NA
A7O1	1291.2	1757.589092	2741561.5	cyc17:0	(05/19/15 21:56:00)	3.73E-10	3.22E-10	3.80E-10	3.58E-10	8.96E-08	0.5	1	Ontario_BS	A7	Org		0	0.00538443	0.173760897	Total Biomass	Lignin	NA
BLM1	1291.2	1504.364412	1950826.5	cyc17:0	(05/14/15 19:28:00)	2.65E-10	2.29E-10	2.70E-10	2.55E-10	6.37E-08	0.52	1	California	BL	Min		0	0.003355022	0.119217409	Total Biomass	Lignin	NA
A7O3	1291.4	1801.561901	2259404.5	cyc17:0	(05/20/15 02:39:00)	3.07E-10	2.66E-10	3.13E-10	2.95E-10	7.38E-08	0.48	1	Ontario_BS	A7	Org		0	0.004693827	0.149096934	Total Biomass	Lignin	NA
LHM1	1291.4	2677.641222	1080786	cyc17:0	(05/19/15 13:57:00)	1.47E-10	1.27E-10	1.50E-10	1.41E-10	3.53E-08	0.56	1	California	LH	Min		0	0.002502475	0.060553926	Total Biomass	Lignin	NA
LHO2	1291.4	2266.633895	2570728.5	cyc17:0	(05/19/15 17:10:00)	3.49E-10	3.02E-10	3.56E-10	3.36E-10	0.000000084	0.52	1	California	LH	Org		0	0.005719164	0.155802345	Total Biomass	Lignin	NA
A7M3	1291.5	6526.512042	632979	cyc17:0	(05/20/15 01:35:00)	8.60E-11	7.44E-11	8.77E-11	8.27E-11	2.07E-08	0.48	1	Ontario_BS	A7	Min		0	0.003359828	0.039725118	Total Biomass	Lignin	NA
LHM3	1291.5	2203.204343	1880793.5	cyc17:0	(05/19/15 18:37:00)	2.56E-10	2.21E-10	2.61E-10	2.46E-10	6.14E-08	0.5	1	California	LH	Min		0	0.004270057	0.118629015	Total Biomass	Lignin	NA
LHO1	1291.6	1335.410632	2385287	cyc17:0	(05/19/15 15:02:00)	3.24E-10	2.80E-10	3.31E-10	3.12E-10	7.79E-08	0.52	1	California	LH	Org		0	0.003832532	0.146037498	Total Biomass	Lignin	NA
LHM2	1291.7	4194.715427	1773991	cyc17:0	(05/19/15 16:06:00)	2.41E-10	2.09E-10	2.46E-10	2.32E-10	0.000000058	0.52	1	California	LH	Min		0	0.006147609	0.105314065	Total Biomass	Lignin	NA
A8M1	1291.9	2599.556103	2251033	cyc17:0	(05/20/15 03:44:00)	3.06E-10	2.65E-10	3.12E-10	2.94E-10	7.35E-08	0.7	1	Ontario_BS	A8	Min		0	0.004084582	0.100981205	Total Biomass	Lignin	NA
A9M3	1292	7751.518467	1363119.5	cyc17:0	(05/21/15 12:32:00)	1.85E-10	1.60E-10	1.89E-10	1.78E-10	4.45E-08	0.77	1	Ontario_BS	A9	Min		0	0.005178744	0.052660246	Total Biomass	Lignin	NA
A9O3	1292.7	1420.43695	3262889.5	cyc17:0	(05/21/15 13:37:00)	4.43E-10	3.84E-10	4.52E-10	4.26E-10	0.000000107	0.75	1	Ontario_BS	A9	Org		0	0.003763708	0.13837704	Total Biomass	Lignin	NA
TXAM1	1299.2	2310.571345	82388.375	UF19	(05/21/15 14:41:00)	1.12E-11	9.69E-12	1.14E-11	1.08E-11	2.69E-09	0.78	1	Texas	TXA	Min		0	0.000123779	0.003327252	Unclassified	Lignin	NA
TXAM3	1299.8	1275.708504	94204.875	UF19	(05/21/15 19:20:00)	1.28E-11	1.11E-11	1.31E-11	1.23E-11	3.08E-09	0.73	1	Texas	TXA	Min		0	0.000105132	0.004111134	Unclassified	Lignin	NA
TXAO2	1300.1	114.1872557	776980.375	UF19	(05/21/15 18:16:00)	1.06E-10	9.13E-11	1.08E-10	1.02E-10	2.54E-08	0.66	1	Texas	TXA	Org		0	0.000475616	0.037987424	Unclassified	Lignin	NA
TXAM1	1306.5	2130.64002	124340.625	UF20	(05/21/15 14:41:00)	1.69E-11	1.46E-11	1.72E-11	1.62E-11	4.06E-09	0.78	1	Texas	TXA	Min		0	0.000176999	0.0050313	Unclassified	Lignin	NA
TXAM3	1306.9	3396.828691	64469.625	UF20	(05/21/15 19:20:00)	8.76E-12	7.58E-12	8.94E-12	8.43E-12	2.11E-09	0.73	1	Texas	TXA	Min		0	0.000135851	0.002749574	Unclassified	Lignin	NA
TXAM2	1307.6	2507.38822	129585.25	UF20	(05/21/15 17:11:00)	1.76E-11	1.52E-11	1.80E-11	1.69E-11	4.23E-09	0.76	1	Texas	TXA	Min		0	0.000211239	0.005359586	Unclassified	Lignin	NA
A9M1	1317.3	1517.335772	167455.5	c17:0	(05/20/15 10:41:00)	2.28E-11	1.97E-11	2.32E-11	2.19E-11	5.47E-09	0.73	1	Ontario_BS	A9	Min		0	0.000206176	0.00728852	Total Biomass	Lignin	NA
BLM2	1317.5	479.581595	451175.25	c17:0	(05/14/15 22:42:00)	6.13E-11	5.30E-11	6.25E-11	5.90E-11	1.47E-08	0.51	1	California	BL	Min		0	0.000472703	0.02843094	Total Biomass	Lignin	NA
BLM1	1318.4	607.9308789	452107.75	c17:0	(05/14/15 19:28:00)	6.14E-11	5.32E-11	6.27E-11	5.91E-11	1.48E-08	0.52	1	California	BL	Min		0	0.000504156	0.027902238	Total Biomass	Lignin	NA
A7M3	1318.8	1594.931853	135860.25	c17:0	(05/20/15 01:35:00)	1.85E-11	1.60E-11	1.88E-11	1.78E-11	4.44E-09	0.48	1	Ontario_BS	A7	Min		0	0.000262017	0.008985575	Total Biomass	Lignin	NA
BRM3	1324.1	632.1330488	759827	c17:0	(05/15/15 11:27:00)	1.03E-10	8.93E-11	1.05E-10	9.93E-11	2.48E-08	0.54	1	California	BR	Min		0	0.000827979	0.045144557	Total Biomass	Lignin	NA
BRM1	1324.3	607.0278761	474761	c17:0	(05/15/15 05:34:00)	6.45E-11	5.58E-11	6.58E-11	6.20E-11	1.55E-08	0.52	1	California	BR	Min		0	0.000529125	0.029300596	Total Biomass	Lignin	NA
A9M1	1324.3	2940.835751	183836.5	UF21	(05/20/15 10:41:00)	2.50E-11	2.16E-11	2.55E-11	2.40E-11	6.01E-09	0.73	1	Ontario_BS	A9	Min		0	0.000348911	0.00787894	Unclassified	Lignin	NA
BLM2	1324.5	850.2230668	403137	UF21	(05/14/15 22:42:00)	5.48E-11	4.74E-11	5.59E-11	5.27E-11	1.32E-08	0.51	1	California	BL	Min		0	0.000526024	0.025300145	Unclassified	Lignin	NA
A8O1	1324.9	506.076282	723505.5	UF21	(05/20/15 04:49:00)	9.83E-11	8.51E-11	1.00E-10	9.46E-11	2.36E-08	0.67	1	Ontario_BS	A8	Org		0	0.000587166	0.03469413	Unclassified	Lignin	NA
A8O3	1325	337.184856	592192	UF21	(05/20/15 09:35:00)	8.05E-11	6.96E-11	8.21E-11	7.74E-11	1.93E-08	0.73	1	Ontario_BS	A8	Org		0	0.000392364	0.026111986	Unclassified	Lignin	NA
BRM2	1325.2	730.1113409	842961.25	UF21	(05/15/15 07:45:00)	1.15E-10	9.91E-11	1.17E-10	1.10E-10	2.75E-08	0.54	1	California	BR	Min		0	0.00097266	0.050029826	Unclassified	Lignin	NA
BLM1	1325.3	1357.303557	373857.5	UF21	(05/14/15 19:28:00)	5.08E-11	4.40E-11	5.18E-11	4.89E-11	1.22E-08	0.52	1	California	BL	Min		0	0.000606177	0.022883673	Unclassified	Lignin	NA
A7M3	1325.9	2311.909834	147615.25	UF21	(05/20/15 01:35:00)	2.01E-11	1.74E-11	2.05E-11	1.93E-11	4.82E-09	0.48	1	Ontario_BS	A7	Min		0	0.000360524	0.009687195	Unclassified	Lignin	NA
A8M1	1326.3	1458.415863	690488.75	UF21	(05/20/15 03:44:00)	9.38E-11	8.12E-11	9.57E-11	9.02E-11	2.26E-08	0.7	1	Ontario_BS	A8	Min		0	0.000866392	0.031361809	Unclassified	Lignin	NA
A9M3	1326.5	1388.782519	326081	UF21	(05/21/15 12:32:00)	4.43E-11	3.83E-11	4.52E-11	4.26E-11	1.07E-08	0.77	1	Ontario_BS	A9	Min		0	0.000361695	0.013474359	Unclassified	Lignin	NA
A9O3	1326.9	908.9925158	779622	UF21	(05/21/15 13:37:00)	1.06E-10	9.17E-11	1.08E-10	1.02E-10	2.55E-08	0.75	1	Ontario_BS	A9	Org		0	0.000713255	0.033249297	Unclassified	Lignin	NA
BRM3	1399.2	-432.5248885	639601	UF23	(05/15/15 11:27:00)	8.69E-11	7.52E-11	8.87E-11	8.36E-11	2.09E-08	0.54	1	California	BR	Min		0	0.000245209	0.038453178	Unclassified	Lignin	NA
A8O3	1400.1	184.9888002	456965.25	UF23	(05/20/15 09:35:00)	6.21E-11	5.37E-11	6.33E-11	5.97E-11	1.49E-08	0.73	1	Ontario_BS	A8	Org		0	0.00026876	0.020183335	Unclassified	Lignin	NA
BRM2	1400.5	-1032.73406	469402.75	UF23	(05/15/15 07:45:00)	6.38E-11	5.52E-11	6.51E-11	6.13E-11	1.53E-08	0.54	1	California	BR	Min		0	0	0.028411172	Unclassified	Lignin	NA
A9O3	1402.3	51.36961114	675506.5	UF23	(05/21/15 13:37:00)	9.18E-11	7.94E-11	9.36E-11	8.83E-11	2.21E-08	0.75	1	Ontario_BS	A9	Org		0	0.000343604	0.029083381	Unclassified	Lignin	NA
TXAM1	1440.1	1285.849053	112492.875	UF24	(05/21/15 14:41:00)	1.53E-11	1.32E-11	1.56E-11	1.47E-11	3.68E-09	0.78	1	Texas	TXA	Min		0	0.000118005	0.004594024	Unclassified	Lignin	NA
TXAM3	1440.7	487.0598337	75384.125	UF24	(05/21/15 19:20:00)	1.02E-11	8.86E-12	1.05E-11	9.85E-12	2.46E-09	0.73	1	Texas	TXA	Min		0	0.0000555	0.003318465	Unclassified	Lignin	NA
TXAM2	1441.5	458.3374817	158531.625	UF24	(05/21/15 17:11:00)	2.15E-11	1.86E-11	2.20E-11	2.07E-11	5.18E-09	0.76	1	Texas	TXA	Min		0	0.000109885	0.006705334	Unclassified	Lignin	NA
TXAO1	1442	142.0346322	2128424	UF24	(05/21/15 15:46:00)	2.89E-10	2.50E-10	2.95E-10	2.78E-10	6.95E-08	0.72	1	Texas	TXA	Org		0	0.001223778	0.095359768	Unclassified	Lignin	NA
TXAO2	1442.3	81.44370188	2604951.5	UF24	(05/21/15 18:16:00)	3.54E-10	3.06E-10	3.61E-10	3.40E-10	8.51E-08	0.66	1	Texas	TXA	Org		0	0.001548279	0.12740524	Unclassified	Lignin	NA
TXAO3	1442.5	91.45291875	2136043.5	UF24	(05/21/15 20:25:00)	2.90E-10	2.51E-10	2.96E-10	2.79E-10	6.98E-08	0.69	1	Texas	TXA	Org		0	0.001225483	0.099918137	Unclassified	Lignin	NA
BLM1_12C	1453.2	20.36845569	832720.25	c18:2w6	(05/14/15 15:57:00)	1.13E-10	9.79E-11	1.15E-10	1.09E-10	2.72E-08	0.5	1	California	BL	Min		1	0.000616837	0.053796657	Fungi	Lignin	NA
BLO1_12C	1453.3	-32.13779577	8403018	c18:2w6	(05/14/15 14:52:00)	1.14E-09	9.88E-10	1.16E-09	1.10E-09	0.000000275	0.52	1	California	BL	Org		1	0.005680456	0.522289786	Fungi	Lignin	NA
TXAM1	1454.3	2639.554523	650948.25	c18:2w6	(05/21/15 14:41:00)	8.84E-11	7.65E-11	9.02E-11	8.51E-11	2.13E-08	0.78	1	Texas	TXA	Min		0	0.00107134	0.026195157	Fungi	Lignin	NA
A7O1_12C	1454.4	-29.93311942	1389589.25	c18:2w6	(05/14/15 17:02:00)	1.89E-10	1.63E-10	1.93E-10	1.82E-10	4.54E-08	0.5	1	Ontario_BS	A7	Org		1	0.000979141	0.08982255	Fungi	Lignin	NA
TXAM3	1454.8	1738.056648	430511.625	c18:2w6	(05/21/15 19:20:00)	5.85E-11	5.06E-11	5.97E-11	5.63E-11	1.41E-08	0.73	1	Texas	TXA	Min		0	0.000575147	0.01869298	Fungi	Lignin	NA
BRO2	1455.3	32.81578403	1592147.75	c18:2w6	(05/15/15 10:21:00)	2.16E-10	1.87E-10	2.21E-10	2.08E-10	0.000000052	0.5	1	California	BR	Org		0	0.001193605	0.102844123	Fungi	Lignin	NA
A9M1	1455.5	1108.438711	250876.75	c18:2w6	(05/20/15 10:41:00)	3.41E-11	2.95E-11	3.48E-11	3.28E-11	8.20E-09	0.73	1	Ontario_BS	A9	Min		0	0.000259875	0.010968452	Fungi	Lignin	NA
BRM3	1455.5	20.89647459	1261183.5	c18:2w6	(05/15/15 11:27:00)	1.71E-10	1.48E-10	1.75E-10	1.65E-10	4.12E-08	0.54	1	California	BR	Min		0	0.000865462	0.075441123	Fungi	Lignin	NA
BRM1	1455.6	-40.97812175	719954.5	c18:2w6	(05/15/15 05:34:00)	9.78E-11	8.46E-11	9.98E-11	9.41E-11	2.35E-08	0.52	1	California	BR	Min		0	0.000482293	0.044753187	Fungi	Lignin	NA
TXAM2	1455.7	1220.029995	756344.5	c18:2w6	(05/21/15 17:11:00)	1.03E-10	8.89E-11	1.05E-10	9.88E-11	2.47E-08	0.76	1	Texas	TXA	Min		0	0.000791406	0.031723579	Fungi	Lignin	NA
A8M2	1455.9	871.9096127	365681	c18:2w6	(05/20/15 05:55:00)	4.97E-11	4.30E-11	5.07E-11	4.78E-11	1.19E-08	0.66	1	Ontario_BS	A8	Min		0	0.000372939	0.017729452	Fungi	Lignin	NA
A9M2	1455.9	1751.367988	222929	c18:2w6	(05/20/15 12:54:00)	3.03E-11	2.62E-11	3.09E-11	2.91E-11	7.28E-09	0.71	1	Ontario_BS	A9	Min		0	0.000307658	0.009950885	Fungi	Lignin	NA
BLM2	1456	80.85326929	945851.25	c18:2w6	(05/14/15 22:42:00)	1.29E-10	1.11E-10	1.31E-10	1.24E-10	3.09E-08	0.51	1	California	BL	Min		0	0.00072713	0.059866945	Fungi	Lignin	NA
BLO3	1456	27.33919732	6403034	c18:2w6	(05/15/15 03:23:00)	8.70E-10	7.53E-10	8.88E-10	8.37E-10	0.000000209	0.52	1	California	BL	Org		0	0.004591419	0.397717775	Fungi	Lignin	NA
BLM3	1456.3	64.61758072	1060717.5	c18:2w6	(05/15/15 02:18:00)	1.44E-10	1.25E-10	1.47E-10	1.39E-10	3.47E-08	0.54	1	California	BL	Min		0	0.000758701	0.063418899	Fungi	Lignin	NA
A7M2	1456.4	899.4780846	469297.75	c18:2w6	(05/19/15 23:03:00)	6.38E-11	5.52E-11	6.51E-11	6.13E-11	1.53E-08	0.54	1	Ontario_BS	A7	Min		0	0.000593406	0.027800962	Fungi	Lignin	NA
A8O2	1456.4	217.0854444	1509106	c18:2w6	(05/20/15 07:01:00)	2.05E-10	1.77E-10	2.09E-10	1.97E-10	4.93E-08	0.64	1	Ontario_BS	A8	Org		0	0.001039434	0.076000742	Fungi	Lignin	NA
A9O1	1456.4	95.01022778	2202967.25	c18:2w6	(05/20/15 11:47:00)	2.99E-10	2.59E-10	3.05E-10	2.88E-10	0.000000072	0.69	1	Ontario_BS	A9	Org		0	0.001267948	0.103044574	Fungi	Lignin	NA
BRO3	1456.5	180.9740797	3641148.75	c18:2w6	(05/15/15 13:37:00)	4.95E-10	4.28E-10	5.05E-10	4.76E-10	0.000000119	0.52	1	California	BR	Org		0	0.002996301	0.22578081	Fungi	Lignin	NA
A8O1	1456.6	341.4760381	1703492.25	c18:2w6	(05/20/15 04:49:00)	2.31E-10	2.00E-10	2.36E-10	2.23E-10	5.57E-08	0.67	1	Ontario_BS	A8	Org		0	0.001233633	0.081836107	Fungi	Lignin	NA
A8O3	1456.6	222.9192856	1432662.25	c18:2w6	(05/20/15 09:35:00)	1.95E-10	1.68E-10	1.99E-10	1.87E-10	4.68E-08	0.73	1	Ontario_BS	A8	Org		0	0.000869214	0.063251515	Fungi	Lignin	NA
BRM2	1456.7	18.64051482	1153295.25	c18:2w6	(05/15/15 07:45:00)	1.57E-10	1.36E-10	1.60E-10	1.51E-10	3.77E-08	0.54	1	California	BR	Min		0	0.000789697	0.068989222	Fungi	Lignin	NA
A9O2	1456.8	262.7603717	1274104.5	c18:2w6	(05/20/15 14:01:00)	1.73E-10	1.50E-10	1.77E-10	1.67E-10	4.16E-08	0.68	1	Ontario_BS	A9	Org		0	0.000856512	0.060360712	Fungi	Lignin	NA
BLM1	1456.8	159.5039863	931822.5	c18:2w6	(05/14/15 19:28:00)	1.27E-10	1.10E-10	1.29E-10	1.22E-10	3.04E-08	0.52	1	California	BL	Min		0	0.000753036	0.057794328	Fungi	Lignin	NA
BLO2	1456.8	17.96297108	7523345	c18:2w6	(05/14/15 23:47:00)	1.02E-09	8.84E-10	1.04E-09	9.83E-10	0.000000246	0.52	1	California	BL	Org		0	0.005346081	0.467353404	Fungi	Lignin	NA
A8M3	1456.9	1471.12084	369135.75	c18:2w6	(05/20/15 08:28:00)	5.02E-11	4.34E-11	5.12E-11	4.82E-11	1.21E-08	0.65	1	Ontario_BS	A8	Min		0	0.000501311	0.018053232	Fungi	Lignin	NA
BRO1	1456.9	76.41181479	3272196.25	c18:2w6	(05/15/15 06:39:00)	4.45E-10	3.85E-10	4.54E-10	4.28E-10	0.000000107	0.56	1	California	BR	Org		0	0.002281622	0.188628436	Fungi	Lignin	NA
A7O1	1457	147.5174315	1558074.75	c18:2w6	(05/19/15 21:56:00)	2.12E-10	1.83E-10	2.16E-10	2.04E-10	5.09E-08	0.5	1	Ontario_BS	A7	Org		0	0.001296131	0.100515122	Fungi	Lignin	NA
A7O2	1457	226.9051894	1880907	c18:2w6	(05/20/15 00:09:00)	2.56E-10	2.21E-10	2.61E-10	2.46E-10	6.15E-08	0.49	1	Ontario_BS	A7	Org		0	0.001705576	0.123709208	Fungi	Lignin	NA
LHM1	1457.2	74.80257141	564395.25	c18:2w6	(05/19/15 13:57:00)	7.67E-11	6.64E-11	7.82E-11	7.38E-11	1.84E-08	0.56	1	California	LH	Min		0	0.000392958	0.032535608	Fungi	Lignin	NA
LHO3	1457.2	98.8920637	4727264.5	c18:2w6	(05/19/15 19:43:00)	6.42E-10	5.56E-10	6.55E-10	6.18E-10	0.000000154	0.52	1	California	LH	Org		0	0.00362299	0.293395888	Fungi	Lignin	NA
A7M3	1457.3	3225.729527	270277.5	c18:2w6	(05/20/15 01:35:00)	3.67E-11	3.18E-11	3.75E-11	3.53E-11	8.83E-09	0.48	1	Ontario_BS	A7	Min		0	0.000833985	0.017562979	Fungi	Lignin	NA
LHM3	1457.3	13.93583543	734465	c18:2w6	(05/19/15 18:37:00)	9.98E-11	8.63E-11	1.02E-10	9.60E-11	0.000000024	0.5	1	California	LH	Min		0	0.000540663	0.047452414	Fungi	Lignin	NA
LHO2	1457.3	200.5856722	2059822	c18:2w6	(05/19/15 17:10:00)	2.80E-10	2.42E-10	2.86E-10	2.69E-10	6.73E-08	0.52	1	California	LH	Org		0	0.001722801	0.127697928	Fungi	Lignin	NA
TXAO1	1457.3	185.5866952	5667468	c18:2w6	(05/21/15 15:46:00)	7.70E-10	6.66E-10	7.86E-10	7.41E-10	0.000000185	0.72	1	Texas	TXA	Org		0	0.003381254	0.2537969	Fungi	Lignin	NA
LHM2	1457.5	187.0174079	961315.5	c18:2w6	(05/19/15 16:06:00)	1.31E-10	1.13E-10	1.33E-10	1.26E-10	3.14E-08	0.52	1	California	LH	Min		0	0.000795061	0.059605378	Fungi	Lignin	NA
A7O3	1457.6	407.2848462	2464989.5	c18:2w6	(05/20/15 02:39:00)	3.35E-10	2.90E-10	3.42E-10	3.22E-10	8.05E-08	0.48	1	Ontario_BS	A7	Org		0	0.002612025	0.165172279	Fungi	Lignin	NA
A8M1	1457.6	539.4647209	633840.25	c18:2w6	(05/20/15 03:44:00)	8.61E-11	7.45E-11	8.79E-11	8.28E-11	2.07E-08	0.7	1	Ontario_BS	A8	Min		0	0.000503082	0.02908108	Fungi	Lignin	NA
TXAO3	1457.7	175.0690627	5402123	c18:2w6	(05/21/15 20:25:00)	7.34E-10	6.35E-10	7.49E-10	7.06E-10	0.000000176	0.69	1	Texas	TXA	Org		0	0.003333629	0.252461854	Fungi	Lignin	NA
BLO1	1457.8	31.2299325	7145602	c18:2w6	(05/14/15 21:37:00)	9.71E-10	8.40E-10	9.91E-10	9.34E-10	0.000000233	0.5	1	California	BL	Org		0	0.005348798	0.461575326	Fungi	Lignin	NA
TXAO2	1457.8	158.4800912	6868445	c18:2w6	(05/21/15 18:16:00)	9.33E-10	8.07E-10	9.52E-10	8.98E-10	0.000000224	0.66	1	Texas	TXA	Org		0	0.004369397	0.335640833	Fungi	Lignin	NA
A9M3	1457.9	898.2241377	392134.75	c18:2w6	(05/21/15 12:32:00)	5.33E-11	4.61E-11	5.44E-11	5.12E-11	1.28E-08	0.77	1	Ontario_BS	A9	Min		0	0.000347505	0.016291299	Fungi	Lignin	NA
LHO1	1457.9	127.6541345	3391994.5	c18:2w6	(05/19/15 15:02:00)	4.61E-10	3.99E-10	4.70E-10	4.43E-10	0.000000111	0.52	1	California	LH	Org		0	0.002666826	0.210455668	Fungi	Lignin	NA
A9O3	1458.5	167.0345021	1659593	c18:2w6	(05/21/15 13:37:00)	2.25E-10	1.95E-10	2.30E-10	2.17E-10	5.42E-08	0.75	1	Ontario_BS	A9	Org		0	0.000935839	0.071360753	Fungi	Lignin	NA
TXAM1	1467	10631.21087	873416	c18:1w9	(05/21/15 14:41:00)	1.19E-10	1.03E-10	1.21E-10	1.14E-10	2.85E-08	0.78	1	Texas	TXA	Min		0	0.004229011	0.032356071	Fungi	Lignin	NA
BLO1_12C	1467.1	-29.97938749	9286223	c18:1w9	(05/14/15 14:52:00)	1.26E-09	1.09E-09	1.29E-09	1.21E-09	0.000000303	0.52	1	California	BL	Org		1	0.006291352	0.577171565	Fungi	Lignin	NA
BLM1_12C	1467.2	-18.6006871	2443382.75	c18:1w9	(05/14/15 15:57:00)	3.32E-10	2.87E-10	3.39E-10	3.19E-10	7.98E-08	0.5	1	California	BL	Min		1	0.001741565	0.15791949	Fungi	Lignin	NA
TXAM3	1467.6	8356.933173	857862.75	c18:1w9	(05/21/15 19:20:00)	1.17E-10	1.01E-10	1.19E-10	1.12E-10	0.000000028	0.73	1	Texas	TXA	Min		0	0.003652957	0.034741846	Fungi	Lignin	NA
A7O1_12C	1468.6	-27.62220872	4088495.25	c18:1w9	(05/14/15 17:02:00)	5.56E-10	4.81E-10	5.67E-10	5.34E-10	0.000000134	0.5	1	Ontario_BS	A7	Org		1	0.002887649	0.264272076	Fungi	Lignin	NA
TXAM2	1468.7	7440.924677	1156209.75	c18:1w9	(05/21/15 17:11:00)	1.57E-10	1.36E-10	1.60E-10	1.51E-10	3.78E-08	0.76	1	Texas	TXA	Min		0	0.004306189	0.045398862	Fungi	Lignin	NA
A7M1_12C	1469	-23.2804084	797860.25	c18:1w9	(05/14/15 18:06:00)	1.08E-10	9.38E-11	1.11E-10	1.04E-10	2.61E-08	0.53	1	Ontario_BS	A7	Min		1	0.000533969	0.048650553	Fungi	Lignin	NA
A9M1	1469.2	1577.291999	862374.5	c18:1w9	(05/20/15 10:41:00)	1.17E-10	1.01E-10	1.20E-10	1.13E-10	2.82E-08	0.73	1	Ontario_BS	A9	Min		0	0.001086358	0.037510374	Fungi	Lignin	NA
BRM3	1469.3	379.1514559	2788824	c18:1w9	(05/15/15 11:27:00)	3.79E-10	3.28E-10	3.87E-10	3.64E-10	9.11E-08	0.54	1	California	BR	Min		0	0.002575111	0.166159759	Fungi	Lignin	NA
BRM1	1469.5	326.64512	2076235.25	c18:1w9	(05/15/15 05:34:00)	2.82E-10	2.44E-10	2.88E-10	2.71E-10	6.78E-08	0.52	1	California	BR	Min		0	0.001916183	0.128535808	Fungi	Lignin	NA
BRO2	1469.5	271.5817211	4074359	c18:1w9	(05/15/15 10:21:00)	5.54E-10	4.79E-10	5.65E-10	5.32E-10	0.000000133	0.5	1	California	BR	Org		0	0.003750658	0.262485344	Fungi	Lignin	NA
A9M2	1469.6	3178.778586	990222.25	c18:1w9	(05/20/15 12:54:00)	1.35E-10	1.16E-10	1.37E-10	1.29E-10	3.24E-08	0.71	1	Ontario_BS	A9	Min		0	0.002043761	0.043523385	Fungi	Lignin	NA
A8M2	1469.8	1960.37599	1510499.5	c18:1w9	(05/20/15 05:55:00)	2.05E-10	1.78E-10	2.09E-10	1.97E-10	4.94E-08	0.66	1	Ontario_BS	A8	Min		0	0.002407392	0.072367216	Fungi	Lignin	NA
BLM2	1469.9	402.6865045	2711913	c18:1w9	(05/14/15 22:42:00)	3.68E-10	3.19E-10	3.76E-10	3.54E-10	8.86E-08	0.51	1	California	BL	Min		0	0.002695937	0.171037364	Fungi	Lignin	NA
BLO3	1470.1	130.4187529	8089577	c18:1w9	(05/15/15 03:23:00)	1.10E-09	9.51E-10	1.12E-09	1.06E-09	0.000000264	0.52	1	California	BL	Org		0	0.006375517	0.501900904	Fungi	Lignin	NA
A7M1	1470.2	2547.631799	788394.25	c18:1w9	(05/19/15 20:50:00)	1.07E-10	9.27E-11	1.09E-10	1.03E-10	2.58E-08	0.46	1	Ontario_BS	A7	Min		0	0.002146756	0.053850032	Fungi	Lignin	NA
A7M2	1470.2	1764.746852	1462188	c18:1w9	(05/19/15 23:03:00)	1.99E-10	1.72E-10	2.03E-10	1.91E-10	4.78E-08	0.54	1	Ontario_BS	A7	Min		0	0.002665711	0.08580244	Fungi	Lignin	NA
BLM3	1470.4	277.5457064	2764789	c18:1w9	(05/15/15 02:18:00)	3.76E-10	3.25E-10	3.83E-10	3.61E-10	9.03E-08	0.54	1	California	BL	Min		0	0.002367499	0.164913158	Fungi	Lignin	NA
A8O3	1470.6	620.4692958	4454368.5	c18:1w9	(05/20/15 09:35:00)	6.05E-10	5.24E-10	6.18E-10	5.82E-10	0.000000146	0.73	1	Ontario_BS	A8	Org		0	0.003565353	0.19579591	Fungi	Lignin	NA
BRM2	1470.6	431.0561397	2585737.5	c18:1w9	(05/15/15 07:45:00)	3.51E-10	3.04E-10	3.58E-10	3.38E-10	8.45E-08	0.54	1	California	BR	Min		0	0.002476023	0.153971312	Fungi	Lignin	NA
BRO3	1470.6	342.5500186	6258868.5	c18:1w9	(05/15/15 13:37:00)	8.50E-10	7.36E-10	8.68E-10	8.18E-10	0.000000204	0.52	1	California	BR	Org		0	0.00584461	0.387406519	Fungi	Lignin	NA
A8M3	1470.7	3633.001771	1477767.75	c18:1w9	(05/20/15 08:28:00)	2.01E-10	1.74E-10	2.05E-10	1.93E-10	4.83E-08	0.65	1	Ontario_BS	A8	Min		0	0.003675781	0.07060395	Fungi	Lignin	NA
A9O1	1470.7	333.733847	5207885	c18:1w9	(05/20/15 11:47:00)	7.08E-10	6.12E-10	7.22E-10	6.81E-10	0.00000017	0.69	1	Ontario_BS	A9	Org		0	0.0036413	0.242956836	Fungi	Lignin	NA
A8O2	1470.8	512.4366144	5444332	c18:1w9	(05/20/15 07:01:00)	7.40E-10	6.40E-10	7.55E-10	7.12E-10	0.000000178	0.64	1	Ontario_BS	A8	Org		0	0.004644707	0.273289576	Fungi	Lignin	NA
A9O2	1470.8	471.9786208	4205150.5	c18:1w9	(05/20/15 14:01:00)	5.71E-10	4.94E-10	5.83E-10	5.50E-10	0.000000137	0.68	1	Ontario_BS	A9	Org		0	0.003287645	0.198758294	Fungi	Lignin	NA
BLM1	1470.8	413.7725302	2606298.75	c18:1w9	(05/14/15 19:28:00)	3.54E-10	3.06E-10	3.61E-10	3.41E-10	8.52E-08	0.52	1	California	BL	Min		0	0.002560888	0.161195536	Fungi	Lignin	NA
A8O1	1470.9	658.9333434	6288594	c18:1w9	(05/20/15 04:49:00)	8.54E-10	7.39E-10	8.72E-10	8.22E-10	0.000000205	0.67	1	Ontario_BS	A8	Org		0	0.005612054	0.301047323	Fungi	Lignin	NA
BLO2	1470.9	104.7810299	9599686	c18:1w9	(05/14/15 23:47:00)	1.30E-09	1.13E-09	1.33E-09	1.25E-09	0.000000314	0.52	1	California	BL	Org		0	0.007396173	0.595761946	Fungi	Lignin	NA
A7M3	1471.1	2489.623548	899189.75	c18:1w9	(05/20/15 01:35:00)	1.22E-10	1.06E-10	1.25E-10	1.18E-10	2.94E-08	0.48	1	Ontario_BS	A7	Min		0	0.002309508	0.058895591	Fungi	Lignin	NA
A7O2	1471.1	435.4567819	4746319	c18:1w9	(05/20/15 00:09:00)	6.45E-10	5.58E-10	6.58E-10	6.20E-10	0.000000155	0.49	1	Ontario_BS	A7	Org		0	0.005023855	0.311450365	Fungi	Lignin	NA
LHM1	1471.1	325.0162782	1529803.5	c18:1w9	(05/19/15 13:57:00)	2.08E-10	1.80E-10	2.12E-10	2.00E-10	0.00000005	0.56	1	California	LH	Min		0	0.00130944	0.087944031	Fungi	Lignin	NA
LHM2	1471.2	691.0941235	2214213.75	c18:1w9	(05/19/15 16:06:00)	3.01E-10	2.60E-10	3.07E-10	2.89E-10	7.23E-08	0.52	1	California	LH	Min		0	0.002594443	0.136526879	Fungi	Lignin	NA
LHM3	1471.2	360.2603895	1915008.25	c18:1w9	(05/19/15 18:37:00)	2.60E-10	2.25E-10	2.65E-10	2.50E-10	6.26E-08	0.5	1	California	LH	Min		0	0.001883953	0.123250857	Fungi	Lignin	NA
LHO3	1471.2	221.7151984	6295597	c18:1w9	(05/19/15 19:43:00)	8.55E-10	7.40E-10	8.73E-10	8.23E-10	0.000000206	0.52	1	California	LH	Org		0	0.005356948	0.39020187	Fungi	Lignin	NA
BRO1	1471.3	278.6428239	6312579.5	c18:1w9	(05/15/15 06:39:00)	8.58E-10	7.42E-10	8.75E-10	8.25E-10	0.000000206	0.56	1	California	BR	Org		0	0.005216846	0.363078583	Fungi	Lignin	NA
LHO2	1471.3	391.2575112	4481323.5	c18:1w9	(05/19/15 17:10:00)	6.09E-10	5.27E-10	6.21E-10	5.86E-10	0.000000146	0.52	1	California	LH	Org		0	0.0043342	0.277231953	Fungi	Lignin	NA
A7O1	1471.4	431.5452357	4390050	c18:1w9	(05/19/15 21:56:00)	5.96E-10	5.16E-10	6.09E-10	5.74E-10	0.000000143	0.5	1	Ontario_BS	A7	Org		0	0.004541606	0.282322993	Fungi	Lignin	NA
A8M1	1471.6	2165.633797	2451735.25	c18:1w9	(05/20/15 03:44:00)	3.33E-10	2.88E-10	3.40E-10	3.20E-10	8.01E-08	0.7	1	Ontario_BS	A8	Min		0	0.003930892	0.110502567	Fungi	Lignin	NA
TXAO1	1471.6	1322.013216	9347700	c18:1w9	(05/21/15 15:46:00)	1.27E-09	1.10E-09	1.30E-09	1.22E-09	0.000000305	0.72	1	Texas	TXA	Org		0	0.010786632	0.413392954	Fungi	Lignin	NA
TXAO3	1471.6	1510.332138	7943590.5	c18:1w9	(05/21/15 20:25:00)	1.08E-09	9.34E-10	1.10E-09	1.04E-09	0.00000026	0.69	1	Texas	TXA	Org		0	0.010319368	0.365816935	Fungi	Lignin	NA
A9M3	1471.8	2177.970692	1931603.25	c18:1w9	(05/21/15 12:32:00)	2.62E-10	2.27E-10	2.68E-10	2.52E-10	6.31E-08	0.77	1	Ontario_BS	A9	Min		0	0.002826011	0.079134507	Fungi	Lignin	NA
A7O3	1471.9	589.6147558	6122207.5	c18:1w9	(05/20/15 02:39:00)	8.32E-10	7.20E-10	8.49E-10	8.00E-10	0.0000002	0.48	1	Ontario_BS	A7	Org		0	0.00731316	0.4094068	Fungi	Lignin	NA
BLO1	1471.9	101.8482394	8195811	c18:1w9	(05/14/15 21:37:00)	1.11E-09	9.64E-10	1.14E-09	1.07E-09	0.000000268	0.5	1	California	BL	Org		0	0.006549906	0.528999356	Fungi	Lignin	NA
LHO1	1471.9	285.211838	4823364	c18:1w9	(05/19/15 15:02:00)	6.55E-10	5.67E-10	6.69E-10	6.30E-10	0.000000158	0.52	1	California	LH	Org		0	0.004314492	0.298742416	Fungi	Lignin	NA
TXAO2	1472	1474.167291	10112263	c18:1w9	(05/21/15 18:16:00)	1.37E-09	1.19E-09	1.40E-09	1.32E-09	0.00000033	0.66	1	Texas	TXA	Org		0	0.013541268	0.487048439	Fungi	Lignin	NA
A9O3	1473	428.4142472	5492769	c18:1w9	(05/21/15 13:37:00)	7.46E-10	6.46E-10	7.61E-10	7.18E-10	0.000000179	0.75	1	Ontario_BS	A9	Org		0	0.003780108	0.235500535	Fungi	Lignin	NA
BLO1_12C	1479.3	-21.66238092	7747447.5	c18:1w7	(05/14/15 14:52:00)	1.05E-09	9.11E-10	1.07E-09	1.01E-09	0.000000253	0.52	1	California	BL	Org		1	0.005293357	0.481486717	Gram-negative Bacteria	Lignin	NA
BLM1_12C	1480	-9.605750437	3548005	c18:1w7	(05/14/15 15:57:00)	4.82E-10	4.17E-10	4.92E-10	4.64E-10	0.000000116	0.5	1	California	BL	Min		1	0.002551827	0.229289958	Gram-negative Bacteria	Lignin	NA
A7O1_12C	1481.5	-29.20001845	6339006.5	c18:1w7	(05/14/15 17:02:00)	8.61E-10	7.45E-10	8.79E-10	8.28E-10	0.000000207	0.5	1	Ontario_BS	A7	Org		1	0.004469968	0.409747764	Gram-negative Bacteria	Lignin	NA
A7M1_12C	1481.7	-14.62698186	1354362	c18:1w7	(05/14/15 18:06:00)	1.84E-10	1.59E-10	1.88E-10	1.77E-10	4.42E-08	0.53	1	Ontario_BS	A7	Min		1	0.000914351	0.082576019	Gram-negative Bacteria	Lignin	NA
A9M1	1482.1	6580.232344	1395961.5	c18:1w7	(05/20/15 10:41:00)	1.90E-10	1.64E-10	1.94E-10	1.82E-10	4.56E-08	0.73	1	Ontario_BS	A9	Min		0	0.004904183	0.057573954	Gram-negative Bacteria	Lignin	NA
BRM1	1482.2	1992.146588	3191228.75	c18:1w7	(05/15/15 05:34:00)	4.34E-10	3.75E-10	4.42E-10	4.17E-10	0.000000104	0.52	1	California	BR	Min		0	0.00652245	0.193985726	Gram-negative Bacteria	Lignin	NA
BRM3	1482.2	2362.38753	3538372.75	c18:1w7	(05/15/15 11:27:00)	4.81E-10	4.16E-10	4.91E-10	4.62E-10	0.000000116	0.54	1	California	BR	Min		0	0.007794465	0.206291066	Gram-negative Bacteria	Lignin	NA
A9M2	1482.3	8246.752943	1829434.5	c18:1w7	(05/20/15 12:54:00)	2.49E-10	2.15E-10	2.54E-10	2.39E-10	5.98E-08	0.71	1	Ontario_BS	A9	Min		0	0.007924113	0.076261138	Gram-negative Bacteria	Lignin	NA
BRO2	1482.4	1878.047754	6059883	c18:1w7	(05/15/15 10:21:00)	8.23E-10	7.12E-10	8.40E-10	7.92E-10	0.000000198	0.5	1	California	BR	Org		0	0.012405223	0.383573389	Gram-negative Bacteria	Lignin	NA
A8M2	1482.6	5151.677526	2535628.5	c18:1w7	(05/20/15 05:55:00)	3.45E-10	2.98E-10	3.52E-10	3.31E-10	8.28E-08	0.66	1	Ontario_BS	A8	Min		0	0.008115986	0.117405821	Gram-negative Bacteria	Lignin	NA
BLM2	1482.7	1509.255648	4475009.5	c18:1w7	(05/14/15 22:42:00)	6.08E-10	5.26E-10	6.20E-10	5.85E-10	0.000000146	0.51	1	California	BL	Min		0	0.007861908	0.278820656	Gram-negative Bacteria	Lignin	NA
BLO3	1482.8	1373.58083	7535092	c18:1w7	(05/15/15 03:23:00)	1.02E-09	8.86E-10	1.04E-09	9.85E-10	0.000000246	0.52	1	California	BL	Org		0	0.012299656	0.461137905	Gram-negative Bacteria	Lignin	NA
A7M2	1482.9	4728.648543	2094778	c18:1w7	(05/19/15 23:03:00)	2.85E-10	2.46E-10	2.90E-10	2.74E-10	6.84E-08	0.54	1	Ontario_BS	A7	Min		0	0.007665452	0.119076893	Gram-negative Bacteria	Lignin	NA
BLM3	1483	1258.899546	4019971	c18:1w7	(05/15/15 02:18:00)	5.46E-10	4.73E-10	5.57E-10	5.25E-10	0.000000131	0.54	1	California	BL	Min		0	0.006021092	0.237203036	Gram-negative Bacteria	Lignin	NA
A7M1	1483.1	7639.310273	1320980	c18:1w7	(05/19/15 20:50:00)	1.79E-10	1.55E-10	1.83E-10	1.73E-10	4.32E-08	0.46	1	Ontario_BS	A7	Min		0	0.0083026	0.085521823	Gram-negative Bacteria	Lignin	NA
BRM2	1483.2	2712.713661	3082157.5	c18:1w7	(05/15/15 07:45:00)	4.19E-10	3.62E-10	4.27E-10	4.03E-10	0.000000101	0.54	1	California	BR	Min		0	0.007468561	0.179014145	Gram-negative Bacteria	Lignin	NA
A8M3	1483.3	6446.700688	2252142	c18:1w7	(05/20/15 08:28:00)	3.06E-10	2.65E-10	3.12E-10	2.94E-10	7.36E-08	0.65	1	Ontario_BS	A8	Min		0	0.008741397	0.104462117	Gram-negative Bacteria	Lignin	NA
A8O3	1483.3	1599.637657	5007208	c18:1w7	(05/20/15 09:35:00)	6.80E-10	5.89E-10	6.94E-10	6.54E-10	0.000000164	0.73	1	Ontario_BS	A8	Org		0	0.006360864	0.217743476	Gram-negative Bacteria	Lignin	NA
BLO2	1483.3	1214.79718	8247954	c18:1w7	(05/14/15 23:47:00)	1.12E-09	9.70E-10	1.14E-09	1.08E-09	0.000000269	0.52	1	California	BL	Org		0	0.012584501	0.50564291	Gram-negative Bacteria	Lignin	NA
A7M3	1483.5	6117.616224	1158799.5	c18:1w7	(05/20/15 01:35:00)	1.57E-10	1.36E-10	1.61E-10	1.51E-10	3.79E-08	0.48	1	Ontario_BS	A7	Min		0	0.00584145	0.073034491	Gram-negative Bacteria	Lignin	NA
A8O2	1483.5	1799.85225	6149750	c18:1w7	(05/20/15 07:01:00)	8.36E-10	7.23E-10	8.53E-10	8.04E-10	0.000000201	0.64	1	Ontario_BS	A8	Org		0	0.009576234	0.304369786	Gram-negative Bacteria	Lignin	NA
A9O1	1483.5	1309.136518	7220217.5	c18:1w7	(05/20/15 11:47:00)	9.81E-10	8.49E-10	0.000000001	9.44E-10	0.000000236	0.69	1	Ontario_BS	A9	Org		0	0.00864691	0.333237017	Gram-negative Bacteria	Lignin	NA
LHM1	1483.5	2145.84091	1620764.25	c18:1w7	(05/19/15 13:57:00)	2.20E-10	1.91E-10	2.25E-10	2.12E-10	0.000000053	0.56	1	California	LH	Min		0	0.003228619	0.091331784	Gram-negative Bacteria	Lignin	NA
BLM1	1483.6	2117.105736	3644117.5	c18:1w7	(05/14/15 19:28:00)	4.95E-10	4.28E-10	5.05E-10	4.76E-10	0.000000119	0.52	1	California	BL	Min		0	0.007748618	0.221215023	Gram-negative Bacteria	Lignin	NA
BRO3	1483.6	1596.989367	7490595	c18:1w7	(05/15/15 13:37:00)	1.02E-09	8.81E-10	1.04E-09	9.79E-10	0.000000245	0.52	1	California	BR	Org		0	0.013345234	0.457296534	Gram-negative Bacteria	Lignin	NA
A7O2	1483.7	2370.312487	4832937	c18:1w7	(05/20/15 00:09:00)	6.57E-10	5.68E-10	6.70E-10	6.32E-10	0.000000158	0.49	1	Ontario_BS	A7	Org		0	0.01175917	0.31049055	Gram-negative Bacteria	Lignin	NA
A8O1	1483.7	1595.118274	6414512	c18:1w7	(05/20/15 04:49:00)	8.72E-10	7.54E-10	8.89E-10	8.38E-10	0.00000021	0.67	1	Ontario_BS	A8	Org		0	0.00886335	0.30393634	Gram-negative Bacteria	Lignin	NA
A9O2	1483.7	1384.86123	5857912	c18:1w7	(05/20/15 14:01:00)	7.96E-10	6.89E-10	8.12E-10	7.66E-10	0.000000191	0.68	1	Ontario_BS	A9	Org		0	0.007345936	0.274110656	Gram-negative Bacteria	Lignin	NA
LHO3	1483.7	1487.37367	5512908	c18:1w7	(05/19/15 19:43:00)	7.49E-10	6.48E-10	7.64E-10	7.20E-10	0.00000018	0.52	1	California	LH	Org		0	0.009418496	0.336963169	Gram-negative Bacteria	Lignin	NA
LHM3	1483.8	2388.153297	2748875	c18:1w7	(05/19/15 18:37:00)	3.74E-10	3.23E-10	3.81E-10	3.59E-10	8.98E-08	0.5	1	California	LH	Min		0	0.00658803	0.173035191	Gram-negative Bacteria	Lignin	NA
LHM2	1484	3351.027422	2942234	c18:1w7	(05/19/15 16:06:00)	4.00E-10	3.46E-10	4.08E-10	3.85E-10	9.61E-08	0.52	1	California	LH	Min		0	0.008617275	0.176246306	Gram-negative Bacteria	Lignin	NA
LHO2	1484	1980.391038	4638080	c18:1w7	(05/19/15 17:10:00)	6.30E-10	5.45E-10	6.43E-10	6.06E-10	0.000000152	0.52	1	California	LH	Org		0	0.009443586	0.281971738	Gram-negative Bacteria	Lignin	NA
BRO1	1484.2	1709.965249	8223144.5	c18:1w7	(05/15/15 06:39:00)	1.12E-09	9.67E-10	1.14E-09	1.07E-09	0.000000269	0.56	1	California	BR	Org		0	0.014178206	0.465585499	Gram-negative Bacteria	Lignin	NA
A7O1	1484.3	1753.977734	6558254.5	c18:1w7	(05/19/15 21:56:00)	8.91E-10	7.71E-10	9.09E-10	8.57E-10	0.000000214	0.5	1	Ontario_BS	A7	Org		0	0.012864057	0.415680276	Gram-negative Bacteria	Lignin	NA
BLO1	1484.3	1142.622748	7095922	c18:1w7	(05/14/15 21:37:00)	9.64E-10	8.34E-10	9.84E-10	9.27E-10	0.000000232	0.5	1	California	BL	Org		0	0.010901531	0.45277629	Gram-negative Bacteria	Lignin	NA
A7O3	1484.4	1494.429294	5116578	c18:1w7	(05/20/15 02:39:00)	6.95E-10	6.02E-10	7.09E-10	6.69E-10	0.000000167	0.48	1	Ontario_BS	A7	Org		0	0.009495967	0.338773864	Gram-negative Bacteria	Lignin	NA
LHO1	1484.4	1551.268223	5171007	c18:1w7	(05/19/15 15:02:00)	7.03E-10	6.08E-10	7.17E-10	6.76E-10	0.000000169	0.52	1	California	LH	Org		0	0.009054987	0.315844688	Gram-negative Bacteria	Lignin	NA
A9M3	1484.5	5095.089643	2966233	c18:1w7	(05/21/15 12:32:00)	4.03E-10	3.49E-10	4.11E-10	3.88E-10	9.69E-08	0.77	1	Ontario_BS	A9	Min		0	0.008067873	0.117793374	Gram-negative Bacteria	Lignin	NA
A8M1	1484.6	4111.514417	3888389.25	c18:1w7	(05/20/15 03:44:00)	5.28E-10	4.57E-10	5.39E-10	5.08E-10	0.000000127	0.7	1	Ontario_BS	A8	Min		0	0.009858288	0.171630244	Gram-negative Bacteria	Lignin	NA
A9O3	1486.2	1340.152142	8471996	c18:1w7	(05/21/15 13:37:00)	1.15E-09	9.96E-10	1.17E-09	1.11E-09	0.000000277	0.75	1	Ontario_BS	A9	Org		0	0.009456517	0.359607728	Gram-negative Bacteria	Lignin	NA
TXAM1	1515.1	2828.87394	362950	UF25	(05/21/15 14:41:00)	4.93E-11	4.27E-11	5.03E-11	4.74E-11	1.19E-08	0.78	1	Texas	TXA	Min		0	0.000627139	0.014575875	Unclassified	Lignin	NA
TXAM3	1515.7	1975.450502	342820.5	UF25	(05/21/15 19:20:00)	4.66E-11	4.03E-11	4.75E-11	4.48E-11	1.12E-08	0.73	1	Texas	TXA	Min		0	0.000496419	0.014846974	Unclassified	Lignin	NA
TXAM2	1516.5	1868.052851	442113.75	UF25	(05/21/15 17:11:00)	6.01E-11	5.20E-11	6.13E-11	5.78E-11	1.44E-08	0.76	1	Texas	TXA	Min		0	0.000593427	0.018412888	Unclassified	Lignin	NA
TXAO1	1517.2	243.1400168	2588849	UF25	(05/21/15 15:46:00)	3.52E-10	3.04E-10	3.59E-10	3.38E-10	8.46E-08	0.72	1	Texas	TXA	Org		0	0.001618471	0.115858223	Unclassified	Lignin	NA
TXAO2	1517.4	322.1902764	2898325.75	UF25	(05/21/15 18:16:00)	3.94E-10	3.41E-10	4.02E-10	3.79E-10	9.47E-08	0.66	1	Texas	TXA	Org		0	0.002100524	0.141375969	Unclassified	Lignin	NA
TXAO3	1517.7	325.7204281	2597440	UF25	(05/21/15 20:25:00)	3.53E-10	3.05E-10	3.60E-10	3.39E-10	8.49E-08	0.69	1	Texas	TXA	Org		0	0.001805352	0.121185817	Unclassified	Lignin	NA
BLO1_12C	1525.6	-32.14915812	3036098	c18:0	(05/14/15 14:52:00)	4.13E-10	3.57E-10	4.21E-10	3.97E-10	9.92E-08	0.52	1	California	BL	Org		1	0.002052384	0.188708768	Total Biomass	Lignin	NA
BLM1_12C	1526.5	-1.17589432	1341106.5	c18:0	(05/14/15 15:57:00)	1.82E-10	1.58E-10	1.86E-10	1.75E-10	4.38E-08	0.5	1	California	BL	Min		1	0.000972681	0.08666094	Total Biomass	Lignin	NA
A7O1_12C	1527.7	-24.83801046	1935320.5	c18:0	(05/14/15 17:02:00)	2.63E-10	2.28E-10	2.68E-10	2.53E-10	6.32E-08	0.5	1	Ontario_BS	A7	Org		1	0.001370762	0.125091337	Total Biomass	Lignin	NA
A7M1_12C	1528.6	-12.39469586	491793.5	c18:0	(05/14/15 18:06:00)	6.68E-11	5.78E-11	6.82E-11	6.43E-11	1.61E-08	0.53	1	Ontario_BS	A7	Min		1	0.000332761	0.029984112	Total Biomass	Lignin	NA
BRM3	1528.7	802.4620861	1327655.5	c18:0	(05/15/15 11:27:00)	1.80E-10	1.56E-10	1.84E-10	1.74E-10	4.34E-08	0.54	1	California	BR	Min		0	0.001594721	0.078733682	Total Biomass	Lignin	NA
BRO2	1528.8	463.5140185	2129793.5	c18:0	(05/15/15 10:21:00)	2.89E-10	2.50E-10	2.95E-10	2.78E-10	6.96E-08	0.5	1	California	BR	Org		0	0.002251727	0.136918068	Total Biomass	Lignin	NA
BLO3	1528.9	220.212908	3932116	c18:0	(05/15/15 03:23:00)	5.34E-10	4.62E-10	5.45E-10	5.14E-10	0.000000128	0.52	1	California	BL	Org		0	0.003341794	0.243717088	Total Biomass	Lignin	NA
BRM1	1528.9	696.0090569	1174587	c18:0	(05/15/15 05:34:00)	1.60E-10	1.38E-10	1.63E-10	1.54E-10	3.84E-08	0.52	1	California	BR	Min		0	0.001380214	0.072420292	Total Biomass	Lignin	NA
A9M1	1529	1859.594932	669758	c18:0	(05/20/15 10:41:00)	9.10E-11	7.87E-11	9.28E-11	8.75E-11	2.19E-08	0.73	1	Ontario_BS	A9	Min		0	0.000933252	0.029042669	Total Biomass	Lignin	NA
A9M2	1529.1	3090.039021	649038	c18:0	(05/20/15 12:54:00)	8.82E-11	7.63E-11	9.00E-11	8.48E-11	2.12E-08	0.71	1	Ontario_BS	A9	Min		0	0.00131238	0.02855446	Total Biomass	Lignin	NA
BLM2	1529.1	1419.955762	1496071.5	c18:0	(05/14/15 22:42:00)	2.03E-10	1.76E-10	2.07E-10	1.96E-10	4.89E-08	0.51	1	California	BL	Min		0	0.002537306	0.093305532	Total Biomass	Lignin	NA
A8M2	1529.4	2630.952996	946632.5	c18:0	(05/20/15 05:55:00)	1.29E-10	1.11E-10	1.31E-10	1.24E-10	3.09E-08	0.66	1	Ontario_BS	A8	Min		0	0.00183707	0.045024299	Total Biomass	Lignin	NA
BLO2	1529.4	200.3756872	3966394.5	c18:0	(05/14/15 23:47:00)	5.39E-10	4.66E-10	5.50E-10	5.18E-10	0.00000013	0.52	1	California	BL	Org		0	0.003316854	0.245895781	Total Biomass	Lignin	NA
BRO3	1529.6	610.1969222	2721021.5	c18:0	(05/15/15 13:37:00)	3.70E-10	3.20E-10	3.77E-10	3.56E-10	8.89E-08	0.52	1	California	BR	Org		0	0.003038472	0.1679261	Total Biomass	Lignin	NA
A7M2	1529.7	2258.282777	901892	c18:0	(05/19/15 23:03:00)	1.23E-10	1.06E-10	1.25E-10	1.18E-10	2.95E-08	0.54	1	Ontario_BS	A7	Min		0	0.001927383	0.052640646	Total Biomass	Lignin	NA
A8O3	1529.7	529.8814668	1952542	c18:0	(05/20/15 09:35:00)	2.65E-10	2.30E-10	2.71E-10	2.55E-10	6.38E-08	0.73	1	Ontario_BS	A8	Org		0	0.001476958	0.08591169	Total Biomass	Lignin	NA
A7M1	1529.8	3615.931489	482961	c18:0	(05/19/15 20:50:00)	6.56E-11	5.68E-11	6.70E-11	6.31E-11	1.58E-08	0.46	1	Ontario_BS	A7	Min		0	0.001691559	0.032611411	Total Biomass	Lignin	NA
A9O1	1529.8	407.4298302	2453258.5	c18:0	(05/20/15 11:47:00)	3.33E-10	2.88E-10	3.40E-10	3.21E-10	8.02E-08	0.69	1	Ontario_BS	A9	Org		0	0.001808597	0.114355446	Total Biomass	Lignin	NA
BLM3	1529.8	738.4717611	1659246.5	c18:0	(05/15/15 02:18:00)	2.25E-10	1.95E-10	2.30E-10	2.17E-10	5.42E-08	0.54	1	California	BL	Min		0	0.001923614	0.098467354	Total Biomass	Lignin	NA
BRM2	1529.8	998.0057569	1409737	c18:0	(05/15/15 07:45:00)	1.92E-10	1.66E-10	1.95E-10	1.84E-10	4.61E-08	0.54	1	California	BR	Min		0	0.001872983	0.083421675	Total Biomass	Lignin	NA
LHO3	1529.9	316.7237574	1884753.5	c18:0	(05/19/15 19:43:00)	2.56E-10	2.22E-10	2.61E-10	2.46E-10	6.16E-08	0.52	1	California	LH	Org		0	0.001726643	0.116694353	Total Biomass	Lignin	NA
A8O1	1530	611.4312155	2388336	c18:0	(05/20/15 04:49:00)	3.25E-10	2.81E-10	3.31E-10	3.12E-10	0.000000078	0.67	1	Ontario_BS	A8	Org		0	0.002071449	0.114394272	Total Biomass	Lignin	NA
A8O2	1530	501.011814	2491449.5	c18:0	(05/20/15 07:01:00)	3.39E-10	2.93E-10	3.45E-10	3.26E-10	8.14E-08	0.64	1	Ontario_BS	A8	Org		0	0.002109734	0.125079283	Total Biomass	Lignin	NA
A9O2	1530.1	436.5943115	2132697	c18:0	(05/20/15 14:01:00)	2.90E-10	2.51E-10	2.96E-10	2.79E-10	6.97E-08	0.68	1	Ontario_BS	A9	Org		0	0.001627927	0.100842309	Total Biomass	Lignin	NA
BLM1	1530.1	1427.828522	1394001	c18:0	(05/14/15 19:28:00)	1.89E-10	1.64E-10	1.93E-10	1.82E-10	4.55E-08	0.52	1	California	BL	Min		0	0.002326075	0.085260438	Total Biomass	Lignin	NA
BRO1	1530.1	476.234532	2762971.5	c18:0	(05/15/15 06:39:00)	3.75E-10	3.25E-10	3.83E-10	3.61E-10	9.03E-08	0.56	1	California	BR	Org		0	0.002630474	0.158569836	Total Biomass	Lignin	NA
A7O2	1530.3	443.7978117	2138571	c18:0	(05/20/15 00:09:00)	2.91E-10	2.51E-10	2.96E-10	2.79E-10	6.99E-08	0.49	1	Ontario_BS	A7	Org		0	0.002276565	0.140318695	Total Biomass	Lignin	NA
A8M3	1530.3	2679.6958	835664	c18:0	(05/20/15 08:28:00)	1.14E-10	9.82E-11	1.16E-10	1.09E-10	2.73E-08	0.65	1	Ontario_BS	A8	Min		0	0.001667897	0.040336604	Total Biomass	Lignin	NA
LHO2	1530.4	494.9751675	1581609.5	c18:0	(05/19/15 17:10:00)	2.15E-10	1.86E-10	2.19E-10	2.07E-10	5.17E-08	0.52	1	California	LH	Org		0	0.001641838	0.09773231	Total Biomass	Lignin	NA
BLO1	1530.5	183.2047282	3066467.5	c18:0	(05/14/15 21:37:00)	4.17E-10	3.61E-10	4.25E-10	4.01E-10	0.0000001	0.5	1	California	BL	Org		0	0.002629224	0.197746847	Total Biomass	Lignin	NA
A7M3	1530.6	2489.070503	515275	c18:0	(05/20/15 01:35:00)	7.00E-11	6.06E-11	7.14E-11	6.73E-11	1.68E-08	0.48	1	Ontario_BS	A7	Min		0	0.001323247	0.033749948	Total Biomass	Lignin	NA
A7O1	1530.6	636.4704221	2076337.5	c18:0	(05/19/15 21:56:00)	2.82E-10	2.44E-10	2.88E-10	2.71E-10	6.78E-08	0.5	1	Ontario_BS	A7	Org		0	0.002449954	0.133226798	Total Biomass	Lignin	NA
LHM1	1530.6	931.716417	667530.5	c18:0	(05/19/15 13:57:00)	9.07E-11	7.85E-11	9.25E-11	8.72E-11	2.18E-08	0.56	1	California	LH	Min		0	0.000827438	0.038118357	Total Biomass	Lignin	NA
LHM2	1530.7	1637.454812	1051387.5	c18:0	(05/19/15 16:06:00)	1.43E-10	1.24E-10	1.46E-10	1.37E-10	3.44E-08	0.52	1	California	LH	Min		0	0.001901497	0.064158258	Total Biomass	Lignin	NA
LHM3	1530.7	994.1111644	895965	c18:0	(05/19/15 18:37:00)	1.22E-10	1.05E-10	1.24E-10	1.17E-10	2.93E-08	0.5	1	California	LH	Min		0	0.001283163	0.057263014	Total Biomass	Lignin	NA
A7O3	1530.8	606.2075953	2155615.5	c18:0	(05/20/15 02:39:00)	2.93E-10	2.53E-10	2.99E-10	2.82E-10	7.04E-08	0.48	1	Ontario_BS	A7	Org		0	0.002601349	0.144124812	Total Biomass	Lignin	NA
LHO1	1530.9	447.5447835	1679306	c18:0	(05/19/15 15:02:00)	2.28E-10	1.97E-10	2.33E-10	2.19E-10	5.49E-08	0.52	1	California	LH	Org		0	0.001688832	0.103823686	Total Biomass	Lignin	NA
A8M1	1531.1	2149.377817	1471918	c18:0	(05/20/15 03:44:00)	2.00E-10	1.73E-10	2.04E-10	1.92E-10	4.81E-08	0.7	1	Ontario_BS	A8	Min		0	0.002348237	0.066352765	Total Biomass	Lignin	NA
TXAM1	1531.1	18663.8244	155178.5	c18:0	(05/21/15 14:41:00)	2.11E-11	1.82E-11	2.15E-11	2.03E-11	5.07E-09	0.78	1	Texas	TXA	Min		0	0.001176351	0.005323665	Total Biomass	Lignin	NA
A9M3	1531.4	1954.726137	1129100	c18:0	(05/21/15 12:32:00)	1.53E-10	1.33E-10	1.57E-10	1.48E-10	3.69E-08	0.77	1	Ontario_BS	A9	Min		0	0.001539604	0.046369625	Total Biomass	Lignin	NA
TXAM3	1531.8	13152.40224	115431.5	c18:0	(05/21/15 19:20:00)	1.57E-11	1.36E-11	1.60E-11	1.51E-11	3.77E-09	0.73	1	Texas	TXA	Min		0	0.000708878	0.004457415	Total Biomass	Lignin	NA
A9O3	1532.3	478.3074298	2770863	c18:0	(05/21/15 13:37:00)	3.76E-10	3.26E-10	3.84E-10	3.62E-10	9.05E-08	0.75	1	Ontario_BS	A9	Org		0	0.001972418	0.118734256	Total Biomass	Lignin	NA
TXAO1	1532.5	1983.033368	1229969.5	c18:0	(05/21/15 15:46:00)	1.67E-10	1.45E-10	1.71E-10	1.61E-10	4.02E-08	0.72	1	Texas	TXA	Org		0	0.001810241	0.05400327	Total Biomass	Lignin	NA
TXAM2	1532.7	12627.40538	207558.75	c18:0	(05/21/15 17:11:00)	2.82E-11	2.44E-11	2.88E-11	2.71E-11	6.78E-09	0.76	1	Texas	TXA	Min		0	0.00118494	0.007737937	Total Biomass	Lignin	NA
TXAO2	1533	3025.397164	1452066.75	c18:0	(05/21/15 18:16:00)	1.97E-10	1.71E-10	2.01E-10	1.90E-10	4.74E-08	0.66	1	Texas	TXA	Org		0	0.003110809	0.068771189	Total Biomass	Lignin	NA
TXAO3	1533.2	3644.265934	1030063	c18:0	(05/21/15 20:25:00)	1.40E-10	1.21E-10	1.43E-10	1.35E-10	3.37E-08	0.69	1	Texas	TXA	Org		0	0.002419211	0.046355217	Total Biomass	Lignin	NA
A7O1_12C	1543.9	-26.34436491	838271	UF26	(05/14/15 17:02:00)	1.14E-10	9.85E-11	1.16E-10	1.10E-10	2.74E-08	0.5	1	Ontario_BS	A7	Org		1	0.000592829	0.054183375	Unclassified	Lignin	NA
BRO2	1544.6	4527.67156	857951.75	UF26	(05/15/15 10:21:00)	1.17E-10	1.01E-10	1.19E-10	1.12E-10	0.000000028	0.5	1	California	BR	Org		0	0.003278679	0.052783549	Unclassified	Lignin	NA
A8M2	1544.9	13895.09347	363178	UF26	(05/20/15 05:55:00)	4.93E-11	4.27E-11	5.03E-11	4.75E-11	1.19E-08	0.66	1	Ontario_BS	A8	Min		0	0.00257776	0.015400725	Unclassified	Lignin	NA
BRO3	1545.4	4291.426602	1419810.5	UF26	(05/15/15 13:37:00)	1.93E-10	1.67E-10	1.97E-10	1.86E-10	4.64E-08	0.52	1	California	BR	Org		0	0.005006688	0.084201462	Unclassified	Lignin	NA
A8O2	1545.5	3058.111343	984604.75	UF26	(05/20/15 07:01:00)	1.34E-10	1.16E-10	1.36E-10	1.29E-10	3.22E-08	0.64	1	Ontario_BS	A8	Org		0	0.002192175	0.048072103	Unclassified	Lignin	NA
A8O3	1545.5	2960.476504	789894.5	UF26	(05/20/15 09:35:00)	1.07E-10	9.29E-11	1.10E-10	1.03E-10	2.58E-08	0.73	1	Ontario_BS	A8	Org		0	0.001506326	0.033846467	Unclassified	Lignin	NA
A9O1	1545.5	2772.894029	1056462.75	UF26	(05/20/15 11:47:00)	1.44E-10	1.24E-10	1.46E-10	1.38E-10	3.45E-08	0.69	1	Ontario_BS	A9	Org		0	0.002034615	0.047989866	Unclassified	Lignin	NA
A8O1	1545.6	2711.992874	809630	UF26	(05/20/15 04:49:00)	1.10E-10	9.52E-11	1.12E-10	1.06E-10	2.65E-08	0.67	1	Ontario_BS	A8	Org		0	0.001580908	0.037900195	Unclassified	Lignin	NA
LHO3	1545.7	2560.823249	739165.5	UF26	(05/19/15 19:43:00)	1.00E-10	8.69E-11	1.02E-10	9.66E-11	2.42E-08	0.52	1	California	LH	Org		0	0.001786839	0.044655688	Unclassified	Lignin	NA
A9O2	1545.8	2669.243622	794046.75	UF26	(05/20/15 14:01:00)	1.08E-10	9.34E-11	1.10E-10	1.04E-10	2.59E-08	0.68	1	Ontario_BS	A9	Org		0	0.001510782	0.036640985	Unclassified	Lignin	NA
BRO1	1545.8	3441.33152	1223002.5	UF26	(05/15/15 06:39:00)	1.66E-10	1.44E-10	1.70E-10	1.60E-10	0.00000004	0.56	1	California	BR	Org		0	0.003391851	0.0679619	Unclassified	Lignin	NA
A8M3	1545.9	11399.402	325647.5	UF26	(05/20/15 08:28:00)	4.42E-11	3.83E-11	4.51E-11	4.26E-11	1.06E-08	0.65	1	Ontario_BS	A8	Min		0	0.002001794	0.014366819	Unclassified	Lignin	NA
A7O1	1546.1	3708.027964	899868.75	UF26	(05/19/15 21:56:00)	1.22E-10	1.06E-10	1.25E-10	1.18E-10	2.94E-08	0.5	1	Ontario_BS	A7	Org		0	0.002954572	0.055846692	Unclassified	Lignin	NA
A7O3	1546.3	2666.0315	818534.5	UF26	(05/20/15 02:39:00)	1.11E-10	9.62E-11	1.13E-10	1.07E-10	2.67E-08	0.48	1	Ontario_BS	A7	Org		0	0.002204424	0.053510719	Unclassified	Lignin	NA
A9M3	1547.3	13835.66596	434971	UF26	(05/21/15 12:32:00)	5.91E-11	5.11E-11	6.03E-11	5.68E-11	1.42E-08	0.77	1	Ontario_BS	A9	Min		0	0.002637235	0.015819168	Unclassified	Lignin	NA
A9O3	1548.1	2838.563199	1134432	UF26	(05/21/15 13:37:00)	1.54E-10	1.33E-10	1.57E-10	1.48E-10	3.71E-08	0.75	1	Ontario_BS	A9	Org		0	0.00204353	0.047375554	Unclassified	Lignin	NA
TXAM1	1609.9	960.5913938	256247.75	UF27	(05/21/15 14:41:00)	3.48E-11	3.01E-11	3.55E-11	3.35E-11	8.37E-09	0.78	1	Texas	TXA	Min		0	0.000231379	0.01050216	Unclassified	Lignin	NA
TXAM3	1610.6	767.2890804	220856.5	UF27	(05/21/15 19:20:00)	3.00E-11	2.60E-11	3.06E-11	2.89E-11	7.22E-09	0.73	1	Texas	TXA	Min		0	0.000192482	0.009692248	Unclassified	Lignin	NA
TXAM2	1611.7	812.4278735	263131.75	UF27	(05/21/15 17:11:00)	3.58E-11	3.09E-11	3.65E-11	3.44E-11	8.60E-09	0.76	1	Texas	TXA	Min		0	0.000225787	0.011086154	Unclassified	Lignin	NA
BRM2	1623.5	394.736745	639274.5	UF28	(05/15/15 07:45:00)	8.69E-11	7.52E-11	8.86E-11	8.35E-11	2.09E-08	0.54	1	California	BR	Min		0	0.000596853	0.03808178	Unclassified	Lignin	NA
LHM1	1624.1	230.5905732	385798.5	UF28	(05/19/15 13:57:00)	5.24E-11	4.54E-11	5.35E-11	5.04E-11	1.26E-08	0.56	1	California	LH	Min		0	0.000307013	0.022201665	Unclassified	Lignin	NA
LHM2	1624.2	431.62099	608444.25	UF28	(05/19/15 16:06:00)	8.27E-11	7.15E-11	8.43E-11	7.95E-11	1.99E-08	0.52	1	California	LH	Min		0	0.000605271	0.037623905	Unclassified	Lignin	NA
A9M3	1625.8	1159.441055	660371.5	UF28	(05/21/15 12:32:00)	8.97E-11	7.76E-11	9.15E-11	8.63E-11	2.16E-08	0.77	1	Ontario_BS	A9	Min		0	0.000663837	0.027356612	Unclassified	Lignin	NA
A7O1_12C	1735.1	-16.29066313	775504	cyc19:0	(05/14/15 17:02:00)	1.05E-10	9.12E-11	1.08E-10	1.01E-10	2.53E-08	0.5	1	Ontario_BS	A7	Org		1	0.000554041	0.050120699	Gram-negative Bacteria	Lignin	NA
TXAM1	1736.1	6255.322705	1294189.25	cyc19:0	(05/21/15 14:41:00)	1.76E-10	1.52E-10	1.79E-10	1.69E-10	4.23E-08	0.78	1	Texas	TXA	Min		0	0.004086553	0.050123606	Gram-negative Bacteria	Lignin	NA
A9M1	1736.3	651.5394006	243446	cyc19:0	(05/20/15 10:41:00)	3.31E-11	2.86E-11	3.37E-11	3.18E-11	7.95E-09	0.73	1	Ontario_BS	A9	Min		0	0.000198526	0.010697227	Gram-negative Bacteria	Lignin	NA
TXAM3	1736.7	3424.945311	766711.75	cyc19:0	(05/21/15 19:20:00)	1.04E-10	9.01E-11	1.06E-10	1.00E-10	2.51E-08	0.73	1	Texas	TXA	Min		0	0.001625465	0.032689752	Gram-negative Bacteria	Lignin	NA
A9O1	1737	200.0747194	1143202.75	cyc19:0	(05/20/15 11:47:00)	1.55E-10	1.34E-10	1.58E-10	1.49E-10	3.74E-08	0.69	1	Ontario_BS	A9	Org		0	0.000720279	0.053411421	Gram-negative Bacteria	Lignin	NA
A8O3	1737.4	208.6976347	1147931.25	cyc19:0	(05/20/15 09:35:00)	1.56E-10	1.35E-10	1.59E-10	1.50E-10	3.75E-08	0.73	1	Ontario_BS	A8	Org		0	0.000688474	0.050688736	Gram-negative Bacteria	Lignin	NA
A8O2	1737.5	213.8875177	1092806	cyc19:0	(05/20/15 07:01:00)	1.48E-10	1.28E-10	1.51E-10	1.43E-10	3.57E-08	0.64	1	Ontario_BS	A8	Org		0	0.000750746	0.055037228	Gram-negative Bacteria	Lignin	NA
A9O2	1737.5	218.871504	1144087.25	cyc19:0	(05/20/15 14:01:00)	1.55E-10	1.35E-10	1.59E-10	1.50E-10	3.74E-08	0.68	1	Ontario_BS	A9	Org		0	0.000742738	0.054227514	Gram-negative Bacteria	Lignin	NA
A8O1	1737.7	240.5513242	1211454.25	cyc19:0	(05/20/15 04:49:00)	1.65E-10	1.42E-10	1.68E-10	1.58E-10	3.96E-08	0.67	1	Ontario_BS	A8	Org		0	0.000812213	0.0582636	Gram-negative Bacteria	Lignin	NA
TXAM2	1737.8	3710.934545	1281280	cyc19:0	(05/21/15 17:11:00)	1.74E-10	1.51E-10	1.78E-10	1.67E-10	4.19E-08	0.76	1	Texas	TXA	Min		0	0.002769303	0.052312475	Gram-negative Bacteria	Lignin	NA
A7O1	1738.2	375.2583355	787737.25	cyc19:0	(05/19/15 21:56:00)	1.07E-10	9.26E-11	1.09E-10	1.03E-10	2.57E-08	0.5	1	Ontario_BS	A7	Org		0	0.000783377	0.050690736	Gram-negative Bacteria	Lignin	NA
LHM1	1738.4	123.1924945	335283.25	cyc19:0	(05/19/15 13:57:00)	4.56E-11	3.94E-11	4.65E-11	4.38E-11	0.000000011	0.56	1	California	LH	Min		0	0.000243818	0.019317644	Gram-negative Bacteria	Lignin	NA
A7O3	1738.6	364.4435734	782759.75	cyc19:0	(05/20/15 02:39:00)	1.06E-10	9.20E-11	1.09E-10	1.02E-10	2.56E-08	0.48	1	Ontario_BS	A7	Org		0	0.000804582	0.052475483	Gram-negative Bacteria	Lignin	NA
A8M3	1738.7	963.5431731	306902.75	cyc19:0	(05/20/15 08:28:00)	4.17E-11	3.61E-11	4.25E-11	4.01E-11	0.00000001	0.65	1	Ontario_BS	A8	Min		0	0.000333031	0.01509338	Gram-negative Bacteria	Lignin	NA
TXAO1	1739.8	926.4218998	6102506	cyc19:0	(05/21/15 15:46:00)	8.29E-10	7.17E-10	8.46E-10	7.98E-10	0.000000199	0.72	1	Texas	TXA	Org		0	0.005867615	0.271051677	Gram-negative Bacteria	Lignin	NA
A9O3	1739.9	193.4638498	1045061.5	cyc19:0	(05/21/15 13:37:00)	1.42E-10	1.23E-10	1.45E-10	1.37E-10	3.41E-08	0.75	1	Ontario_BS	A9	Org		0	0.000602476	0.044923376	Gram-negative Bacteria	Lignin	NA
TXAO2	1740.1	1103.983432	6301668	cyc19:0	(05/21/15 18:16:00)	8.56E-10	7.41E-10	8.74E-10	8.24E-10	0.000000206	0.66	1	Texas	TXA	Org		0	0.007205117	0.304747819	Gram-negative Bacteria	Lignin	NA
TXAO3	1740.5	1294.578186	5780918.5	cyc19:0	(05/21/15 20:25:00)	7.85E-10	6.80E-10	8.01E-10	7.55E-10	0.000000189	0.69	1	Texas	TXA	Org		0	0.006880659	0.266851139	Gram-negative Bacteria	Lignin	NA
BLO1_12C	1743	-26.2149419	3318122.5	cyc19:0	(05/14/15 14:52:00)	4.51E-10	3.90E-10	4.60E-10	4.34E-10	0.000000108	0.52	1	California	BL	Org		1	0.002256635	0.206224406	Gram-negative Bacteria	Lignin	NA
BLM1_12C	1744.7	-23.61268092	2079090	cyc19:0	(05/14/15 15:57:00)	2.82E-10	2.44E-10	2.88E-10	2.72E-10	6.79E-08	0.5	1	California	BL	Min		1	0.001474423	0.134382189	Gram-negative Bacteria	Lignin	NA
A7O1_12C	1746.5	-30.55658381	4527242.5	UF31	(05/14/15 17:02:00)	6.15E-10	5.32E-10	6.28E-10	5.92E-10	0.000000148	0.5	1	Ontario_BS	A7	Org		1	0.003187985	0.292641357	Unclassified	Lignin	NA
A7M1_12C	1747.2	-12.01824023	844467	UF31	(05/14/15 18:06:00)	1.15E-10	9.93E-11	1.17E-10	1.10E-10	2.76E-08	0.53	1	Ontario_BS	A7	Min		1	0.000571605	0.051486014	Unclassified	Lignin	NA
BLO3	1747.3	883.0673306	3587051.5	UF31	(05/15/15 03:23:00)	4.87E-10	4.22E-10	4.97E-10	4.69E-10	0.000000117	0.52	1	California	BL	Org		0	0.004670267	0.220707858	Unclassified	Lignin	NA
BRO2	1747.6	1615.800411	3903483.5	UF31	(05/15/15 10:21:00)	5.30E-10	4.59E-10	5.41E-10	5.10E-10	0.000000128	0.5	1	California	BR	Org		0	0.007283511	0.247786756	Unclassified	Lignin	NA
A9M1	1747.7	3706.641629	1173798	UF31	(05/20/15 10:41:00)	1.59E-10	1.38E-10	1.63E-10	1.53E-10	3.84E-08	0.73	1	Ontario_BS	A9	Min		0	0.00263897	0.049895941	Unclassified	Lignin	NA
BRM1	1747.7	1249.826574	2396474.5	UF31	(05/15/15 05:34:00)	3.26E-10	2.82E-10	3.32E-10	3.13E-10	7.83E-08	0.52	1	California	BR	Min		0	0.00371288	0.146860071	Unclassified	Lignin	NA
BRM3	1747.7	1235.2644	3566408.5	UF31	(05/15/15 11:27:00)	4.85E-10	4.19E-10	4.94E-10	4.66E-10	0.000000117	0.54	1	California	BR	Min		0	0.005287227	0.210494578	Unclassified	Lignin	NA
BLO2	1747.8	762.3091605	3777047.5	UF31	(05/14/15 23:47:00)	5.13E-10	4.44E-10	5.24E-10	4.94E-10	0.000000123	0.52	1	California	BL	Org		0	0.004608402	0.232707367	Unclassified	Lignin	NA
A9M2	1747.9	5064.25449	1400828.5	UF31	(05/20/15 12:54:00)	1.90E-10	1.65E-10	1.94E-10	1.83E-10	4.58E-08	0.71	1	Ontario_BS	A9	Min		0	0.004112532	0.060349518	Unclassified	Lignin	NA
BLM2	1748.1	858.7402055	2950732	UF31	(05/14/15 22:42:00)	4.01E-10	3.47E-10	4.09E-10	3.86E-10	9.64E-08	0.51	1	California	BL	Min		0	0.003867552	0.185165212	Unclassified	Lignin	NA
A8M2	1748.4	2874.926187	2239646	UF31	(05/20/15 05:55:00)	3.04E-10	2.63E-10	3.10E-10	2.93E-10	7.32E-08	0.66	1	Ontario_BS	A8	Min		0	0.004626196	0.106243521	Unclassified	Lignin	NA
BLM3	1748.6	674.5619832	2443317.5	UF31	(05/15/15 02:18:00)	3.32E-10	2.87E-10	3.39E-10	3.19E-10	7.98E-08	0.54	1	California	BL	Min		0	0.002730402	0.14509996	Unclassified	Lignin	NA
A7M1	1748.7	4095.531975	796396.5	UF31	(05/19/15 20:50:00)	1.08E-10	9.36E-11	1.10E-10	1.04E-10	0.000000026	0.46	1	Ontario_BS	A7	Min		0	0.00306348	0.053501678	Unclassified	Lignin	NA
A7M2	1748.8	2875.680775	1976487.5	UF31	(05/19/15 23:03:00)	2.69E-10	2.32E-10	2.74E-10	2.58E-10	6.46E-08	0.54	1	Ontario_BS	A7	Min		0	0.004990797	0.114594506	Unclassified	Lignin	NA
BRM2	1748.8	1257.785109	2895075	UF31	(05/15/15 07:45:00)	3.93E-10	3.40E-10	4.01E-10	3.78E-10	9.46E-08	0.54	1	California	BR	Min		0	0.004334142	0.170829333	Unclassified	Lignin	NA
BLM1	1748.9	1173.144314	2214791	UF31	(05/14/15 19:28:00)	3.01E-10	2.60E-10	3.07E-10	2.89E-10	7.24E-08	0.52	1	California	BL	Min		0	0.003317229	0.135840361	Unclassified	Lignin	NA
BRO3	1749	1682.948678	5840270.5	UF31	(05/15/15 13:37:00)	7.94E-10	6.87E-10	8.10E-10	7.63E-10	0.000000191	0.52	1	California	BR	Org		0	0.010739341	0.356210846	Unclassified	Lignin	NA
BLO1	1749.1	727.0319185	3327663	UF31	(05/14/15 21:37:00)	4.52E-10	3.91E-10	4.61E-10	4.35E-10	0.000000109	0.5	1	California	BL	Org		0	0.004139593	0.213304106	Unclassified	Lignin	NA
LHO3	1749.2	943.2508142	4137080.5	UF31	(05/19/15 19:43:00)	5.62E-10	4.86E-10	5.74E-10	5.41E-10	0.000000135	0.52	1	California	LH	Org		0	0.005554866	0.254382146	Unclassified	Lignin	NA
A9O1	1749.3	984.4235891	5996013	UF31	(05/20/15 11:47:00)	8.15E-10	7.05E-10	8.31E-10	7.84E-10	0.000000196	0.69	1	Ontario_BS	A9	Org		0	0.006193061	0.277723659	Unclassified	Lignin	NA
A7M3	1749.4	4171.062828	909121	UF31	(05/20/15 01:35:00)	1.24E-10	1.07E-10	1.26E-10	1.19E-10	2.97E-08	0.48	1	Ontario_BS	A7	Min		0	0.003398332	0.058482757	Unclassified	Lignin	NA
A8M3	1749.4	3710.591955	2337748	UF31	(05/20/15 08:28:00)	3.18E-10	2.75E-10	3.24E-10	3.06E-10	7.64E-08	0.65	1	Ontario_BS	A8	Min		0	0.005907372	0.111599112	Unclassified	Lignin	NA
BRO1	1749.4	1314.496876	4910302.5	UF31	(05/15/15 06:39:00)	6.67E-10	5.77E-10	6.81E-10	6.42E-10	0.00000016	0.56	1	California	BR	Org		0	0.007262088	0.27922016	Unclassified	Lignin	NA
A8O3	1749.5	1348.14557	5828209	UF31	(05/20/15 09:35:00)	7.92E-10	6.85E-10	8.08E-10	7.62E-10	0.00000019	0.73	1	Ontario_BS	A8	Org		0	0.006705975	0.254143371	Unclassified	Lignin	NA
LHM1	1749.5	892.2972244	1677143	UF31	(05/19/15 13:57:00)	2.28E-10	1.97E-10	2.33E-10	2.19E-10	5.48E-08	0.56	1	California	LH	Min		0	0.002037366	0.095812349	Unclassified	Lignin	NA
A8O2	1749.7	1322.798465	6083219.5	UF31	(05/20/15 07:01:00)	8.27E-10	7.15E-10	8.43E-10	7.95E-10	0.000000199	0.64	1	Ontario_BS	A8	Org		0	0.007899693	0.302649931	Unclassified	Lignin	NA
A7O1	1749.8	1028.964219	4804625.5	UF31	(05/19/15 21:56:00)	6.53E-10	5.65E-10	6.66E-10	6.28E-10	0.000000157	0.5	1	Ontario_BS	A7	Org		0	0.006998563	0.306956168	Unclassified	Lignin	NA
A7O2	1749.8	1326.953477	5055055	UF31	(05/20/15 00:09:00)	6.87E-10	5.94E-10	7.01E-10	6.61E-10	0.000000165	0.49	1	Ontario_BS	A7	Org		0	0.008589006	0.328471058	Unclassified	Lignin	NA
A9O2	1749.8	1124.188136	5356983	UF31	(05/20/15 14:01:00)	7.28E-10	6.30E-10	7.43E-10	7.00E-10	0.000000175	0.68	1	Ontario_BS	A9	Org		0	0.006000607	0.251387722	Unclassified	Lignin	NA
LHM3	1749.8	1426.254445	2169179	UF31	(05/19/15 18:37:00)	2.95E-10	2.55E-10	3.01E-10	2.83E-10	7.09E-08	0.5	1	California	LH	Min		0	0.003761968	0.137981443	Unclassified	Lignin	NA
LHM2	1749.9	1718.78763	2512982	UF31	(05/19/15 16:06:00)	3.41E-10	2.95E-10	3.48E-10	3.28E-10	8.21E-08	0.52	1	California	LH	Min		0	0.004680877	0.15321236	Unclassified	Lignin	NA
LHO2	1749.9	1103.625273	4324192	UF31	(05/19/15 17:10:00)	5.88E-10	5.08E-10	5.99E-10	5.65E-10	0.000000141	0.52	1	California	LH	Org		0	0.006274207	0.265419212	Unclassified	Lignin	NA
A8O1	1750	1433.509172	8231820.5	UF31	(05/20/15 04:49:00)	1.12E-09	9.68E-10	1.14E-09	1.08E-09	0.000000269	0.67	1	Ontario_BS	A8	Org		0	0.010684963	0.390734646	Unclassified	Lignin	NA
LHO1	1750.2	942.7347571	3644863	UF31	(05/19/15 15:02:00)	4.95E-10	4.29E-10	5.05E-10	4.76E-10	0.000000119	0.52	1	California	LH	Org		0	0.004892693	0.224117789	Unclassified	Lignin	NA
A7O3	1750.5	1440.988634	5848333	UF31	(05/20/15 02:39:00)	7.95E-10	6.88E-10	8.11E-10	7.64E-10	0.000000191	0.48	1	Ontario_BS	A7	Org		0	0.010627718	0.387450441	Unclassified	Lignin	NA
A9M3	1750.5	3530.325136	2588689.5	UF31	(05/21/15 12:32:00)	3.52E-10	3.04E-10	3.59E-10	3.38E-10	8.46E-08	0.77	1	Ontario_BS	A9	Min		0	0.005320953	0.104520617	Unclassified	Lignin	NA
A8M1	1750.7	1888.644382	4239823.5	UF31	(05/20/15 03:44:00)	5.76E-10	4.98E-10	5.88E-10	5.54E-10	0.000000139	0.7	1	Ontario_BS	A8	Min		0	0.006221657	0.191669885	Unclassified	Lignin	NA
A9O3	1752.2	993.0776295	6460508	UF31	(05/21/15 13:37:00)	8.78E-10	7.60E-10	8.96E-10	8.44E-10	0.000000211	0.75	1	Ontario_BS	A9	Org		0	0.006165181	0.275272925	Unclassified	Lignin	NA
TXAM1	1865.1	5484.424857	256369.5	UF32	(05/21/15 14:41:00)	3.48E-11	3.01E-11	3.55E-11	3.35E-11	8.38E-09	0.78	1	Texas	TXA	Min		0	0.000729345	0.010009294	Unclassified	Lignin	NA
TXAM2	1867.1	4320.483772	297202.5	UF32	(05/21/15 17:11:00)	4.04E-11	3.49E-11	4.12E-11	3.88E-11	9.71E-09	0.76	1	Texas	TXA	Min		0	0.000720787	0.012055844	Unclassified	Lignin	NA
TXAM3	1867.2	5661.833972	179937.5	UF32	(05/21/15 19:20:00)	2.44E-11	2.12E-11	2.49E-11	2.35E-11	5.88E-09	0.73	1	Texas	TXA	Min		0	0.000560888	0.007492457	Unclassified	Lignin	NA
TXAO1	1868.2	579.7667147	1977018.5	UF32	(05/21/15 15:46:00)	2.69E-10	2.32E-10	2.74E-10	2.58E-10	6.46E-08	0.72	1	Texas	TXA	Org		0	0.001564821	0.088148251	Unclassified	Lignin	NA
BLO1_12C	1873.4	-27.23202465	3963152	c20:4w6	(05/14/15 14:52:00)	5.38E-10	4.66E-10	5.49E-10	5.18E-10	0.000000129	0.52	1	California	BL	Org		1	0.002692531	0.246316375	General Eukaryotes	Lignin	NA
BLM1_12C	1874.2	-21.88893066	1093728.5	c20:4w6	(05/14/15 15:57:00)	1.49E-10	1.29E-10	1.52E-10	1.43E-10	3.57E-08	0.5	1	California	BL	Min		1	0.000776991	0.070691896	General Eukaryotes	Lignin	NA
A7O1_12C	1875.3	-27.50431569	1487156	c20:4w6	(05/14/15 17:02:00)	2.02E-10	1.75E-10	2.06E-10	1.94E-10	4.86E-08	0.5	1	Ontario_BS	A7	Org		1	0.001050484	0.096126634	General Eukaryotes	Lignin	NA
BLO3	1877.5	601.2374599	2794940	c20:4w6	(05/15/15 03:23:00)	3.80E-10	3.29E-10	3.87E-10	3.65E-10	9.13E-08	0.52	1	California	BL	Org		0	0.003103956	0.172504992	General Eukaryotes	Lignin	NA
BRO2	1877.7	1210.108905	1622168	c20:4w6	(05/15/15 10:21:00)	2.20E-10	1.91E-10	2.25E-10	2.12E-10	0.000000053	0.5	1	California	BR	Org		0	0.002568745	0.103430634	General Eukaryotes	Lignin	NA
A8O2	1878.1	1203.161396	1964867	c20:4w6	(05/20/15 07:01:00)	2.67E-10	2.31E-10	2.72E-10	2.57E-10	6.42E-08	0.64	1	Ontario_BS	A8	Org		0	0.002423338	0.097883532	General Eukaryotes	Lignin	NA
A9O1	1878.1	750.2988885	2287910	c20:4w6	(05/20/15 11:47:00)	3.11E-10	2.69E-10	3.17E-10	2.99E-10	7.48E-08	0.69	1	Ontario_BS	A9	Org		0	0.002089675	0.106244964	General Eukaryotes	Lignin	NA
BLO2	1878.1	501.6889205	2736853.5	c20:4w6	(05/14/15 23:47:00)	3.72E-10	3.22E-10	3.79E-10	3.58E-10	8.94E-08	0.52	1	California	BL	Org		0	0.002853621	0.169105692	General Eukaryotes	Lignin	NA
A8O1	1878.3	919.5763458	1969690	c20:4w6	(05/20/15 04:49:00)	2.68E-10	2.32E-10	2.73E-10	2.57E-10	6.44E-08	0.67	1	Ontario_BS	A8	Org		0	0.002028129	0.094022579	General Eukaryotes	Lignin	NA
A8O3	1878.3	1047.996843	1902037	c20:4w6	(05/20/15 09:35:00)	2.58E-10	2.24E-10	2.64E-10	2.49E-10	6.21E-08	0.73	1	Ontario_BS	A8	Org		0	0.001915047	0.083213181	General Eukaryotes	Lignin	NA
LHM1	1878.3	1077.059251	540764.5	c20:4w6	(05/19/15 13:57:00)	7.35E-11	6.36E-11	7.50E-11	7.07E-11	1.77E-08	0.56	1	California	LH	Min		0	0.000719589	0.030830286	General Eukaryotes	Lignin	NA
BRO3	1878.6	1497.763923	2213269	c20:4w6	(05/15/15 13:37:00)	3.01E-10	2.60E-10	3.07E-10	2.89E-10	7.23E-08	0.52	1	California	BR	Org		0	0.003796611	0.135265351	General Eukaryotes	Lignin	NA
A7O1	1878.8	1127.015732	1506328	c20:4w6	(05/19/15 21:56:00)	2.05E-10	1.77E-10	2.09E-10	1.97E-10	4.92E-08	0.5	1	Ontario_BS	A7	Org		0	0.002297723	0.096132176	General Eukaryotes	Lignin	NA
A9O2	1878.8	702.9042354	1858407	c20:4w6	(05/20/15 14:01:00)	2.53E-10	2.18E-10	2.58E-10	2.43E-10	6.07E-08	0.68	1	Ontario_BS	A9	Org		0	0.001676585	0.08761477	General Eukaryotes	Lignin	NA
BLM1	1879.1	945.1071088	1113487	c20:4w6	(05/14/15 19:28:00)	1.51E-10	1.31E-10	1.54E-10	1.46E-10	3.64E-08	0.52	1	California	BL	Min		0	0.001496479	0.068465052	General Eukaryotes	Lignin	NA
LHO3	1879.1	827.9420163	1536844	c20:4w6	(05/19/15 19:43:00)	2.09E-10	1.81E-10	2.13E-10	2.01E-10	5.02E-08	0.52	1	California	LH	Org		0	0.001943542	0.094617943	General Eukaryotes	Lignin	NA
A7O2	1879.2	1074.361263	1475540	c20:4w6	(05/20/15 00:09:00)	2.00E-10	1.73E-10	2.05E-10	1.93E-10	4.82E-08	0.49	1	Ontario_BS	A7	Org		0	0.002241133	0.096144662	General Eukaryotes	Lignin	NA
A7O3	1879.3	1368.746908	1529613	c20:4w6	(05/20/15 02:39:00)	2.08E-10	1.80E-10	2.12E-10	2.00E-10	0.00000005	0.48	1	Ontario_BS	A7	Org		0	0.002699515	0.101416569	General Eukaryotes	Lignin	NA
BLO1	1879.6	439.909242	2705859.5	c20:4w6	(05/14/15 21:37:00)	3.68E-10	3.18E-10	3.75E-10	3.54E-10	8.84E-08	0.5	1	California	BL	Org		0	0.002815367	0.173997038	General Eukaryotes	Lignin	NA
LHO2	1879.6	1298.221061	1123796	c20:4w6	(05/19/15 17:10:00)	1.53E-10	1.32E-10	1.56E-10	1.47E-10	3.67E-08	0.52	1	California	LH	Org		0	0.001777616	0.068831639	General Eukaryotes	Lignin	NA
LHO1	1880.7	916.6065609	1489440	c20:4w6	(05/19/15 15:02:00)	2.02E-10	1.75E-10	2.06E-10	1.95E-10	4.87E-08	0.52	1	California	LH	Org		0	0.001973032	0.091610012	General Eukaryotes	Lignin	NA
A9O3	1881.4	844.8789137	1903888.5	c20:4w6	(05/21/15 13:37:00)	2.59E-10	2.24E-10	2.64E-10	2.49E-10	6.22E-08	0.75	1	Ontario_BS	A9	Org		0	0.001684505	0.081254294	General Eukaryotes	Lignin	NA
TXAM1	2076.9	-730.1513148	190587	c20:0	(05/21/15 14:41:00)	2.59E-11	2.24E-11	2.64E-11	2.49E-11	6.23E-09	0.78	1	Texas	TXA	Min		0	0.0000241	0.00795905	Plant	Lignin	NA
TXAM2	2078.6	-119.6972343	298321.5	c20:0	(05/21/15 17:11:00)	4.05E-11	3.51E-11	4.14E-11	3.90E-11	9.75E-09	0.76	1	Texas	TXA	Min		0	0.000125621	0.012699115	Plant	Lignin	NA
BLM1_12C	2080.2	-25.44960375	667409.5	c20:0	(05/14/15 15:57:00)	9.07E-11	7.85E-11	9.25E-11	8.72E-11	2.18E-08	0.5	1	California	BL	Min		1	0.000472424	0.04313896	Plant	Lignin	NA
A7O1_12C	2081.6	-31.95219388	1645473	c20:0	(05/14/15 17:02:00)	2.24E-10	1.93E-10	2.28E-10	2.15E-10	5.38E-08	0.5	1	Ontario_BS	A7	Org		1	0.001157056	0.106365171	Plant	Lignin	NA
BRO2	2082.2	-85.26418024	1027100	c20:0	(05/15/15 10:21:00)	1.40E-10	1.21E-10	1.42E-10	1.34E-10	3.36E-08	0.5	1	California	BR	Org		0	0.000682862	0.066432235	Plant	Lignin	NA
BRM3	2082.4	28.70258023	476232.75	c20:0	(05/15/15 11:27:00)	6.47E-11	5.60E-11	6.60E-11	6.22E-11	1.56E-08	0.54	1	California	BR	Min		0	0.000329275	0.028484687	Plant	Lignin	NA
BLM2	2082.6	51.9355878	750398.5	c20:0	(05/14/15 22:42:00)	1.02E-10	8.82E-11	1.04E-10	9.81E-11	2.45E-08	0.51	1	California	BL	Min		0	0.00056162	0.047511164	Plant	Lignin	NA
A9M1	2082.9	-59.04502069	689477.5	c20:0	(05/20/15 10:41:00)	9.37E-11	8.11E-11	9.56E-11	9.01E-11	2.25E-08	0.73	1	Ontario_BS	A9	Min		0	0.000322874	0.03053562	Plant	Lignin	NA
A8M2	2083	5.073088232	795903.5	c20:0	(05/20/15 05:55:00)	1.08E-10	9.36E-11	1.10E-10	1.04E-10	0.000000026	0.66	1	Ontario_BS	A8	Min		0	0.00044002	0.038959776	Plant	Lignin	NA
A9M2	2083	-135.1426485	608152	c20:0	(05/20/15 12:54:00)	8.26E-11	7.15E-11	8.43E-11	7.95E-11	1.99E-08	0.71	1	Ontario_BS	A9	Min		0	0.00026936	0.027716025	Plant	Lignin	NA
BLM3	2083.1	-2.391453648	952704	c20:0	(05/15/15 02:18:00)	1.29E-10	1.12E-10	1.32E-10	1.25E-10	3.11E-08	0.54	1	California	BL	Min		0	0.000639026	0.05700333	Plant	Lignin	NA
A8O1	2083.3	-90.5613394	1673704	c20:0	(05/20/15 04:49:00)	2.27E-10	1.97E-10	2.32E-10	2.19E-10	5.47E-08	0.67	1	Ontario_BS	A8	Org		0	0.000825652	0.080791483	Plant	Lignin	NA
BRM2	2083.3	-90.25514884	830722	c20:0	(05/15/15 07:45:00)	1.13E-10	9.77E-11	1.15E-10	1.09E-10	2.71E-08	0.54	1	California	BR	Min		0	0.000508628	0.049753335	Plant	Lignin	NA
A7M2	2083.4	276.9853425	675050.5	c20:0	(05/19/15 23:03:00)	9.17E-11	7.94E-11	9.36E-11	8.82E-11	2.21E-08	0.54	1	Ontario_BS	A7	Min		0	0.000577798	0.040265424	Plant	Lignin	NA
A8O2	2083.5	-76.72224044	1629973	c20:0	(05/20/15 07:01:00)	2.21E-10	1.92E-10	2.26E-10	2.13E-10	5.33E-08	0.64	1	Ontario_BS	A8	Org		0	0.000854448	0.082356013	Plant	Lignin	NA
A8O3	2083.5	-82.96694546	1721805.5	c20:0	(05/20/15 09:35:00)	2.34E-10	2.02E-10	2.39E-10	2.25E-10	5.63E-08	0.73	1	Ontario_BS	A8	Org		0	0.000786012	0.076275712	Plant	Lignin	NA
A9O1	2083.6	-35.86135555	1896830	c20:0	(05/20/15 11:47:00)	2.58E-10	2.23E-10	2.63E-10	2.48E-10	0.000000062	0.69	1	Ontario_BS	A9	Org		0	0.000962663	0.088853978	Plant	Lignin	NA
A7O2	2083.7	-101.1352071	1058930	c20:0	(05/20/15 00:09:00)	1.44E-10	1.24E-10	1.47E-10	1.38E-10	3.46E-08	0.49	1	Ontario_BS	A7	Org		0	0.000706052	0.069901096	Plant	Lignin	NA
A8M3	2083.9	-89.85697884	776996.5	c20:0	(05/20/15 08:28:00)	1.06E-10	9.13E-11	1.08E-10	1.02E-10	2.54E-08	0.65	1	Ontario_BS	A8	Min		0	0.000395396	0.038660194	Plant	Lignin	NA
A7M3	2084	-96.6950785	450884	c20:0	(05/20/15 01:35:00)	6.13E-11	5.30E-11	6.25E-11	5.89E-11	1.47E-08	0.48	1	Ontario_BS	A7	Min		0	0.000308395	0.030381901	Plant	Lignin	NA
A7O3	2084	-55.28789154	1674478.5	c20:0	(05/20/15 02:39:00)	2.28E-10	1.97E-10	2.32E-10	2.19E-10	5.47E-08	0.48	1	Ontario_BS	A7	Org		0	0.001197257	0.112779379	Plant	Lignin	NA
A9O2	2084	-46.8783735	2129374	c20:0	(05/20/15 14:01:00)	2.89E-10	2.50E-10	2.95E-10	2.78E-10	6.96E-08	0.68	1	Ontario_BS	A9	Org		0	0.001084177	0.101226399	Plant	Lignin	NA
LHM1	2084	-76.47002577	590208.5	c20:0	(05/19/15 13:57:00)	8.02E-11	6.94E-11	8.18E-11	7.71E-11	1.93E-08	0.56	1	California	LH	Min		0	0.000353688	0.034080903	Plant	Lignin	NA
A7O1	2084.1	-24.43445546	1818567	c20:0	(05/19/15 21:56:00)	2.47E-10	2.14E-10	2.52E-10	2.38E-10	5.94E-08	0.5	1	Ontario_BS	A7	Org		0	0.001288594	0.117544333	Plant	Lignin	NA
LHM2	2084.1	-88.95721986	721227.5	c20:0	(05/19/15 16:06:00)	9.80E-11	8.48E-11	1.00E-10	9.43E-11	2.36E-08	0.52	1	California	LH	Min		0	0.000459219	0.044856245	Plant	Lignin	NA
LHM3	2084.3	-75.01133272	566474	c20:0	(05/19/15 18:37:00)	7.70E-11	6.66E-11	7.85E-11	7.40E-11	1.85E-08	0.5	1	California	LH	Min		0	0.000380795	0.036635033	Plant	Lignin	NA
A8M1	2084.5	-14.98179064	1089423.5	c20:0	(05/20/15 03:44:00)	1.48E-10	1.28E-10	1.51E-10	1.42E-10	3.56E-08	0.7	1	Ontario_BS	A8	Min		0	0.00055667	0.050291601	Plant	Lignin	NA
A9M3	2084.6	4.943863815	868202	c20:0	(05/21/15 12:32:00)	1.18E-10	1.02E-10	1.20E-10	1.13E-10	2.84E-08	0.77	1	Ontario_BS	A9	Min		0	0.000411368	0.036427608	Plant	Lignin	NA
A9O3	2085.4	-44.55758316	2292762	c20:0	(05/21/15 13:37:00)	3.12E-10	2.70E-10	3.18E-10	3.00E-10	7.49E-08	0.75	1	Ontario_BS	A9	Org		0	0.001060962	0.098818273	Plant	Lignin	NA
TXAM1	2097.8	4777.272105	269501.5	UF33	(05/21/15 14:41:00)	3.66E-11	3.17E-11	3.74E-11	3.52E-11	8.81E-09	0.78	1	Texas	TXA	Min		0	0.000688189	0.010600515	Unclassified	Lignin	NA
TXAM3	2098.2	2212.159687	144532.5	UF33	(05/21/15 19:20:00)	1.96E-11	1.70E-11	2.00E-11	1.89E-11	4.72E-09	0.73	1	Texas	TXA	Min		0	0.000225359	0.006243387	Unclassified	Lignin	NA
TXAO1	2099	425.4522884	1001404.5	UF33	(05/21/15 15:46:00)	1.36E-10	1.18E-10	1.39E-10	1.31E-10	3.27E-08	0.72	1	Texas	TXA	Org		0	0.000716414	0.044725283	Unclassified	Lignin	NA
TXAM2	2099.1	2454.247216	278817.75	UF33	(05/21/15 17:11:00)	3.79E-11	3.28E-11	3.87E-11	3.64E-11	9.11E-09	0.76	1	Texas	TXA	Min		0	0.000447875	0.011538402	Unclassified	Lignin	NA
TXAO2	2099.3	639.7336355	1120192.75	UF33	(05/21/15 18:16:00)	1.52E-10	1.32E-10	1.55E-10	1.46E-10	3.66E-08	0.66	1	Texas	TXA	Org		0	0.001003294	0.054449868	Unclassified	Lignin	NA
TXAO3	2099.3	790.1386543	893582	UF33	(05/21/15 20:25:00)	1.21E-10	1.05E-10	1.24E-10	1.17E-10	2.92E-08	0.69	1	Texas	TXA	Org		0	0.000834369	0.041477559	Unclassified	Lignin	NA
A7O1_12C	2102	-30.57463982	779006	UF34	(05/14/15 17:02:00)	1.06E-10	9.16E-11	1.08E-10	1.02E-10	2.55E-08	0.5	1	Ontario_BS	A7	Org		1	0.000548549	0.050355027	Unclassified	Lignin	NA
BRM3	2102.9	1010.540939	808483.5	UF34	(05/15/15 11:27:00)	1.10E-10	9.50E-11	1.12E-10	1.06E-10	2.64E-08	0.54	1	California	BR	Min		0	0.001080745	0.047835701	Unclassified	Lignin	NA
BRM1	2103.1	963.976856	492615.5	UF34	(05/15/15 05:34:00)	6.69E-11	5.79E-11	6.83E-11	6.44E-11	1.61E-08	0.52	1	California	BR	Min		0	0.000668338	0.030283199	Unclassified	Lignin	NA
BLM2	2103.3	819.0391899	643048	UF34	(05/14/15 22:42:00)	8.74E-11	7.56E-11	8.91E-11	8.40E-11	0.000000021	0.51	1	California	BL	Min		0	0.000825207	0.040370381	Unclassified	Lignin	NA
A9M1	2103.4	1534.225161	328184	UF34	(05/20/15 10:41:00)	4.46E-11	3.86E-11	4.55E-11	4.29E-11	1.07E-08	0.73	1	Ontario_BS	A9	Min		0	0.000406706	0.014281611	Unclassified	Lignin	NA
A9M2	2103.5	2789.825292	387828.5	UF34	(05/20/15 12:54:00)	5.27E-11	4.56E-11	5.38E-11	5.07E-11	1.27E-08	0.71	1	Ontario_BS	A9	Min		0	0.000728994	0.017117745	Unclassified	Lignin	NA
A9O1	2103.6	749.6455358	1010567.5	UF34	(05/20/15 11:47:00)	1.37E-10	1.19E-10	1.40E-10	1.32E-10	0.000000033	0.69	1	Ontario_BS	A9	Org		0	0.000922669	0.04692863	Unclassified	Lignin	NA
A7M2	2103.7	1717.145055	485339.5	UF34	(05/19/15 23:03:00)	6.59E-11	5.71E-11	6.73E-11	6.34E-11	1.59E-08	0.54	1	Ontario_BS	A7	Min		0	0.000870038	0.028494919	Unclassified	Lignin	NA
A8M2	2103.7	1842.696453	528486.5	UF34	(05/20/15 05:55:00)	7.18E-11	6.21E-11	7.33E-11	6.91E-11	1.73E-08	0.66	1	Ontario_BS	A8	Min		0	0.000809841	0.025351949	Unclassified	Lignin	NA
A8O2	2103.7	1294.19663	933159.5	UF34	(05/20/15 07:01:00)	1.27E-10	1.10E-10	1.29E-10	1.22E-10	3.05E-08	0.64	1	Ontario_BS	A8	Org		0	0.001197258	0.046440729	Unclassified	Lignin	NA
A8O3	2103.8	1587.833724	831647	UF34	(05/20/15 09:35:00)	1.13E-10	9.78E-11	1.15E-10	1.09E-10	2.72E-08	0.73	1	Ontario_BS	A8	Org		0	0.001051814	0.036169668	Unclassified	Lignin	NA
BRM2	2103.8	940.2547912	753809.5	UF34	(05/15/15 07:45:00)	1.02E-10	8.86E-11	1.04E-10	9.85E-11	2.46E-08	0.54	1	California	BR	Min		0	0.000973184	0.044635269	Unclassified	Lignin	NA
A8O1	2103.9	1304.934647	1085602.5	UF34	(05/20/15 04:49:00)	1.48E-10	1.28E-10	1.50E-10	1.42E-10	3.55E-08	0.67	1	Ontario_BS	A8	Org		0	0.001336549	0.051602182	Unclassified	Lignin	NA
A9O2	2104.1	907.6575668	882249.5	UF34	(05/20/15 14:01:00)	1.20E-10	1.04E-10	1.22E-10	1.15E-10	2.88E-08	0.68	1	Ontario_BS	A9	Org		0	0.000889625	0.041500042	Unclassified	Lignin	NA
A7O1	2104.2	904.6334404	875668.5	UF34	(05/19/15 21:56:00)	1.19E-10	1.03E-10	1.21E-10	1.14E-10	2.86E-08	0.5	1	Ontario_BS	A7	Org		0	0.001199001	0.056020915	Unclassified	Lignin	NA
LHO2	2104.2	1565.270876	787169.5	UF34	(05/19/15 17:10:00)	1.07E-10	9.25E-11	1.09E-10	1.03E-10	2.57E-08	0.52	1	California	LH	Org		0	0.001385771	0.048072896	Unclassified	Lignin	NA
A7O3	2104.3	1555.155632	899795	UF34	(05/20/15 02:39:00)	1.22E-10	1.06E-10	1.25E-10	1.18E-10	2.94E-08	0.48	1	Ontario_BS	A7	Org		0	0.001709469	0.059536828	Unclassified	Lignin	NA
A7M3	2104.4	1459.136568	307192.5	UF34	(05/20/15 01:35:00)	4.17E-11	3.61E-11	4.26E-11	4.01E-11	0.00000001	0.48	1	Ontario_BS	A7	Min		0	0.000562276	0.020347379	Unclassified	Lignin	NA
A8M3	2104.4	3090.334447	487144	UF34	(05/20/15 08:28:00)	6.62E-11	5.73E-11	6.75E-11	6.37E-11	1.59E-08	0.65	1	Ontario_BS	A8	Min		0	0.001076023	0.023410182	Unclassified	Lignin	NA
LHM1	2104.4	700.0257172	384286.5	UF34	(05/19/15 13:57:00)	5.22E-11	4.52E-11	5.33E-11	5.02E-11	1.26E-08	0.56	1	California	LH	Min		0	0.000420281	0.022000183	Unclassified	Lignin	NA
LHM2	2104.7	1550.563139	565807.5	UF34	(05/19/15 16:06:00)	7.69E-11	6.65E-11	7.84E-11	7.39E-11	1.85E-08	0.52	1	California	LH	Min		0	0.000990523	0.034559742	Unclassified	Lignin	NA
LHM3	2104.7	1071.426912	467253.5	UF34	(05/19/15 18:37:00)	6.35E-11	5.49E-11	6.48E-11	6.11E-11	1.53E-08	0.5	1	California	LH	Min		0	0.000694536	0.029837802	Unclassified	Lignin	NA
A8M1	2105	1390.165562	1105853.5	UF34	(05/20/15 03:44:00)	1.50E-10	1.30E-10	1.53E-10	1.45E-10	3.61E-08	0.7	1	Ontario_BS	A8	Min		0	0.001350058	0.050265075	Unclassified	Lignin	NA
A9M3	2105.3	1692.460486	619037	UF34	(05/21/15 12:32:00)	8.41E-11	7.28E-11	8.58E-11	8.09E-11	2.02E-08	0.77	1	Ontario_BS	A9	Min		0	0.000771375	0.025495195	Unclassified	Lignin	NA
A9O3	2105.7	709.4795867	1045385.5	UF34	(05/21/15 13:37:00)	1.42E-10	1.23E-10	1.45E-10	1.37E-10	3.42E-08	0.75	1	Ontario_BS	A9	Org		0	0.000858324	0.044681642	Unclassified	Lignin	NA
BLO1_12C	2430	-30.77597273	1201884	c22:0	(05/14/15 14:52:00)	1.63E-10	1.41E-10	1.67E-10	1.57E-10	3.93E-08	0.52	1	California	BL	Org		1	0.000813607	0.074701998	Plant	Lignin	NA
TXAM3	2430.2	-251.3513567	277634.5	c22:0	(05/21/15 19:20:00)	3.77E-11	3.26E-11	3.85E-11	3.63E-11	9.07E-09	0.73	1	Texas	TXA	Min		0	0.000103664	0.012322243	Plant	Lignin	NA
TXAM1	2430.4	-94.93673381	230033.75	c22:0	(05/21/15 14:41:00)	3.13E-11	2.70E-11	3.19E-11	3.01E-11	7.52E-09	0.78	1	Texas	TXA	Min		0	0.000097	0.009538494	Plant	Lignin	NA
BLM1_12C	2430.6	-29.64115584	1010090.5	c22:0	(05/14/15 15:57:00)	1.37E-10	1.19E-10	1.40E-10	1.32E-10	0.000000033	0.5	1	California	BL	Min		1	0.000711948	0.065291675	Plant	Lignin	NA
TXAM2	2430.9	-257.0412926	366292.25	c22:0	(05/21/15 17:11:00)	4.98E-11	4.31E-11	5.08E-11	4.79E-11	0.000000012	0.76	1	Texas	TXA	Min		0	0.000130378	0.015616398	Plant	Lignin	NA
A7O1_12C	2431	-32.89663175	1568498.5	c22:0	(05/14/15 17:02:00)	2.13E-10	1.84E-10	2.17E-10	2.05E-10	5.12E-08	0.5	1	Ontario_BS	A7	Org		1	0.001101865	0.10139052	Plant	Lignin	NA
TXAO1	2431	-132.3802816	1157423.25	c22:0	(05/21/15 15:46:00)	1.57E-10	1.36E-10	1.60E-10	1.51E-10	3.78E-08	0.72	1	Texas	TXA	Org		0	0.00050712	0.052014389	Plant	Lignin	NA
TXAO2	2431.1	-55.08366805	1576569.75	c22:0	(05/21/15 18:16:00)	2.14E-10	1.85E-10	2.19E-10	2.06E-10	5.15E-08	0.66	1	Texas	TXA	Org		0	0.000819995	0.077225304	Plant	Lignin	NA
A7M1_12C	2431.2	-21.33249237	300586.75	c22:0	(05/14/15 18:06:00)	4.08E-11	3.53E-11	4.17E-11	3.93E-11	9.82E-09	0.53	1	Ontario_BS	A7	Min		1	0.000201565	0.018328266	Plant	Lignin	NA
BLO3	2431.2	-19.98316683	1286882	c22:0	(05/15/15 03:23:00)	1.75E-10	1.51E-10	1.78E-10	1.68E-10	0.000000042	0.52	1	California	BL	Org		0	0.00088074	0.079975376	Plant	Lignin	NA
BRO2	2431.3	-195.4686164	1594500	c22:0	(05/15/15 10:21:00)	2.17E-10	1.87E-10	2.21E-10	2.08E-10	5.21E-08	0.5	1	California	BR	Org		0	0.000933522	0.103257912	Plant	Lignin	NA
TXAO3	2431.3	-29.79884347	1169572.25	c22:0	(05/21/15 20:25:00)	1.59E-10	1.37E-10	1.62E-10	1.53E-10	3.82E-08	0.69	1	Texas	TXA	Org		0	0.000597264	0.054783056	Plant	Lignin	NA
BLO2	2431.5	-62.89758642	1155923.5	c22:0	(05/14/15 23:47:00)	1.57E-10	1.36E-10	1.60E-10	1.51E-10	3.78E-08	0.52	1	California	BL	Org		0	0.000756831	0.071871028	Plant	Lignin	NA
BRM1	2431.5	-86.47326544	689753.5	c22:0	(05/15/15 05:34:00)	9.37E-11	8.11E-11	9.56E-11	9.01E-11	2.25E-08	0.52	1	California	BR	Min		0	0.000440364	0.042897556	Plant	Lignin	NA
BRM3	2431.5	-8.515550143	1023520	c22:0	(05/15/15 11:27:00)	1.39E-10	1.20E-10	1.42E-10	1.34E-10	3.34E-08	0.54	1	California	BR	Min		0	0.000682358	0.061244646	Plant	Lignin	NA
A9M1	2431.6	-233.7463107	453503.75	c22:0	(05/20/15 10:41:00)	6.16E-11	5.33E-11	6.29E-11	5.93E-11	1.48E-08	0.73	1	Ontario_BS	A9	Min		0	0.000173278	0.020123894	Plant	Lignin	NA
BLM2	2431.6	-144.111328	917489	c22:0	(05/14/15 22:42:00)	1.25E-10	1.08E-10	1.27E-10	1.20E-10	0.00000003	0.51	1	California	BL	Min		0	0.000559921	0.058217183	Plant	Lignin	NA
A7M3	2431.7	-296.2591997	295757.5	c22:0	(05/20/15 01:35:00)	4.02E-11	3.48E-11	4.10E-11	3.87E-11	9.66E-09	0.48	1	Ontario_BS	A7	Min		0	0.000157951	0.019973359	Plant	Lignin	NA
A9M2	2431.7	-265.593615	423197.5	c22:0	(05/20/15 12:54:00)	5.75E-11	4.98E-11	5.87E-11	5.53E-11	1.38E-08	0.71	1	Ontario_BS	A9	Min		0	0.0001594	0.019314918	Plant	Lignin	NA
BLO1	2431.7	-196.6416834	1075898	c22:0	(05/14/15 21:37:00)	1.46E-10	1.26E-10	1.49E-10	1.41E-10	3.52E-08	0.5	1	California	BL	Org		0	0.000628989	0.069674777	Plant	Lignin	NA
A7M2	2431.8	-204.9975856	559134	c22:0	(05/19/15 23:03:00)	7.60E-11	6.57E-11	7.75E-11	7.31E-11	1.83E-08	0.54	1	Ontario_BS	A7	Min		0	0.000299546	0.03353027	Plant	Lignin	NA
A8M2	2431.8	-208.4785745	608386	c22:0	(05/20/15 05:55:00)	8.27E-11	7.15E-11	8.43E-11	7.95E-11	1.99E-08	0.66	1	Ontario_BS	A8	Min		0	0.000265514	0.029851559	Plant	Lignin	NA
A8O1	2431.8	-25.3960287	1822261	c22:0	(05/20/15 04:49:00)	2.48E-10	2.14E-10	2.53E-10	2.38E-10	5.95E-08	0.67	1	Ontario_BS	A8	Org		0	0.000962652	0.087898773	Plant	Lignin	NA
BLM1	2431.8	26.69591333	927571	c22:0	(05/14/15 19:28:00)	1.26E-10	1.09E-10	1.29E-10	1.21E-10	3.03E-08	0.52	1	California	BL	Min		0	0.000664721	0.057615516	Plant	Lignin	NA
BRO3	2431.8	-55.30733089	2095068	c22:0	(05/15/15 13:37:00)	2.85E-10	2.46E-10	2.90E-10	2.74E-10	6.85E-08	0.52	1	California	BR	Org		0	0.001382722	0.13025255	Plant	Lignin	NA
BLM3	2431.9	-122.1280379	1258634	c22:0	(05/15/15 02:18:00)	1.71E-10	1.48E-10	1.74E-10	1.64E-10	4.11E-08	0.54	1	California	BL	Min		0	0.000743891	0.075408439	Plant	Lignin	NA
BRM2	2431.9	-117.8396198	942568.5	c22:0	(05/15/15 07:45:00)	1.28E-10	1.11E-10	1.31E-10	1.23E-10	3.08E-08	0.54	1	California	BR	Min		0	0.000559781	0.056469337	Plant	Lignin	NA
BRO1	2431.9	-23.29182713	1925455	c22:0	(05/15/15 06:39:00)	2.62E-10	2.26E-10	2.67E-10	2.52E-10	6.29E-08	0.56	1	California	BR	Org		0	0.001219566	0.111117439	Plant	Lignin	NA
A7O3	2432	-9.54795478	1761485	c22:0	(05/20/15 02:39:00)	2.39E-10	2.07E-10	2.44E-10	2.30E-10	5.76E-08	0.48	1	Ontario_BS	A7	Org		0	0.001319775	0.118579127	Plant	Lignin	NA
A8O2	2432	-34.96172039	1993718.5	c22:0	(05/20/15 07:01:00)	2.71E-10	2.34E-10	2.76E-10	2.61E-10	6.51E-08	0.64	1	Ontario_BS	A8	Org		0	0.001091892	0.100687853	Plant	Lignin	NA
A8O3	2432	-62.54948019	1839993.5	c22:0	(05/20/15 09:35:00)	2.50E-10	2.16E-10	2.55E-10	2.40E-10	6.01E-08	0.73	1	Ontario_BS	A8	Org		0	0.000858472	0.081492916	Plant	Lignin	NA
LHM1	2432	-48.29706393	740712.5	c22:0	(05/19/15 13:57:00)	1.01E-10	8.71E-11	1.03E-10	9.68E-11	2.42E-08	0.56	1	California	LH	Min		0	0.000457276	0.042758184	Plant	Lignin	NA
LHM2	2432	-86.54230537	802182	c22:0	(05/19/15 16:06:00)	1.09E-10	9.43E-11	1.11E-10	1.05E-10	2.62E-08	0.52	1	California	LH	Min		0	0.000512104	0.049889814	Plant	Lignin	NA
LHO2	2432	-121.589346	1067142	c22:0	(05/19/15 17:10:00)	1.45E-10	1.25E-10	1.48E-10	1.39E-10	3.49E-08	0.52	1	California	LH	Org		0	0.000655369	0.066394257	Plant	Lignin	NA
LHO3	2432	-96.53719215	1598146	c22:0	(05/19/15 19:43:00)	2.17E-10	1.88E-10	2.22E-10	2.09E-10	5.22E-08	0.52	1	California	LH	Org		0	0.001009188	0.099403965	Plant	Lignin	NA
A8M3	2432.1	-232.2955387	550141.5	c22:0	(05/20/15 08:28:00)	7.47E-11	6.47E-11	7.63E-11	7.19E-11	0.000000018	0.65	1	Ontario_BS	A8	Min		0	0.000236516	0.027416248	Plant	Lignin	NA
A9O1	2432.1	-44.57573512	2088620	c22:0	(05/20/15 11:47:00)	2.84E-10	2.46E-10	2.90E-10	2.73E-10	6.82E-08	0.69	1	Ontario_BS	A9	Org		0	0.00105052	0.097847554	Plant	Lignin	NA
A8M1	2432.2	-73.15536628	756926	c22:0	(05/20/15 03:44:00)	1.03E-10	8.90E-11	1.05E-10	9.89E-11	2.47E-08	0.7	1	Ontario_BS	A8	Min		0	0.000364165	0.03496496	Plant	Lignin	NA
A7O1	2432.3	-25.01839054	1689895.5	c22:0	(05/19/15 21:56:00)	2.30E-10	1.99E-10	2.34E-10	2.21E-10	5.52E-08	0.5	1	Ontario_BS	A7	Org		0	0.001196712	0.109228271	Plant	Lignin	NA
A7O2	2432.3	-149.5987012	1517385.5	c22:0	(05/20/15 00:09:00)	2.06E-10	1.78E-10	2.10E-10	1.98E-10	4.96E-08	0.49	1	Ontario_BS	A7	Org		0	0.000957699	0.100218264	Plant	Lignin	NA
LHM3	2432.3	-298.3760792	609164	c22:0	(05/19/15 18:37:00)	8.28E-11	7.16E-11	8.44E-11	7.96E-11	1.99E-08	0.5	1	California	LH	Min		0	0.000311382	0.039493993	Plant	Lignin	NA
LHO1	2432.3	-7.943938132	1293162.5	c22:0	(05/19/15 15:02:00)	1.76E-10	1.52E-10	1.79E-10	1.69E-10	4.23E-08	0.52	1	California	LH	Org		0	0.000895791	0.080354935	Plant	Lignin	NA
A9O2	2432.4	-36.31018323	2011606	c22:0	(05/20/15 14:01:00)	2.73E-10	2.36E-10	2.79E-10	2.63E-10	6.57E-08	0.68	1	Ontario_BS	A9	Org		0	0.00103545	0.095616697	Plant	Lignin	NA
A9M3	2432.5	4.080287908	570618.5	c22:0	(05/21/15 12:32:00)	7.75E-11	6.71E-11	7.91E-11	7.46E-11	1.86E-08	0.77	1	Ontario_BS	A9	Min		0	0.000270138	0.02394197	Plant	Lignin	NA
A9O3	2432.8	-11.66422429	1983135	c22:0	(05/21/15 13:37:00)	2.69E-10	2.33E-10	2.75E-10	2.59E-10	6.48E-08	0.75	1	Ontario_BS	A9	Org		0	0.00094893	0.085442071	Plant	Lignin	NA
BLO1_12C	2450.5	-25.91465869	1231818	UF36	(05/14/15 14:52:00)	1.67E-10	1.45E-10	1.71E-10	1.61E-10	4.02E-08	0.52	1	California	BL	Org		1	0.000838007	0.076558381	Unclassified	Lignin	NA
TXAM1	2450.8	-133.0300615	471583	UF36	(05/21/15 14:41:00)	6.41E-11	5.54E-11	6.54E-11	6.16E-11	1.54E-08	0.78	1	Texas	TXA	Min		0	0.000190587	0.019562776	Unclassified	Lignin	NA
TXAM3	2451.2	-294.2224852	167121.5	UF36	(05/21/15 19:20:00)	2.27E-11	1.96E-11	2.32E-11	2.18E-11	5.46E-09	0.73	1	Texas	TXA	Min		0	0.0000589	0.007420893	Unclassified	Lignin	NA
TXAM2	2451.3	-403.2185617	187598.25	UF36	(05/21/15 17:11:00)	2.55E-11	2.21E-11	2.60E-11	2.45E-11	6.13E-09	0.76	1	Texas	TXA	Min		0	0.0000537	0.00801106	Unclassified	Lignin	NA
A7M3	2452.3	-1465.974061	132628.5	UF36	(05/20/15 01:35:00)	1.80E-11	1.56E-11	1.84E-11	1.73E-11	4.33E-09	0.48	1	Ontario_BS	A7	Min		0	0	0.009075136	Unclassified	Lignin	NA
A7M1	2452.6	-161.5107861	719104.5	UF36	(05/19/15 20:50:00)	9.77E-11	8.45E-11	9.97E-11	9.40E-11	2.35E-08	0.46	1	Ontario_BS	A7	Min		0	0.000476754	0.050598633	Unclassified	Lignin	NA
A7O2	2453	-78.80949801	3486060	UF36	(05/20/15 00:09:00)	4.74E-10	4.10E-10	4.83E-10	4.56E-10	0.000000114	0.49	1	Ontario_BS	A7	Org		0	0.002381504	0.230061389	Unclassified	Lignin	NA
TXAM1	2519.5	-774.9950022	114244	UF37	(05/21/15 14:41:00)	1.55E-11	1.34E-11	1.58E-11	1.49E-11	3.73E-09	0.78	1	Texas	TXA	Min		0	0.0000121	0.00477331	Unclassified	Lignin	NA
TXAM3	2519.8	-3.764140902	196023	UF37	(05/21/15 19:20:00)	2.66E-11	2.30E-11	2.72E-11	2.56E-11	6.40E-09	0.73	1	Texas	TXA	Min		0	0.0000971	0.008676145	Unclassified	Lignin	NA
TXAM2	2520	-313.7533863	101682.75	UF37	(05/21/15 17:11:00)	1.38E-11	1.20E-11	1.41E-11	1.33E-11	3.32E-09	0.76	1	Texas	TXA	Min		0	0.0000335	0.004337854	Unclassified	Lignin	NA
A9M2	2520.3	-73.46305021	196852	UF37	(05/20/15 12:54:00)	2.67E-11	2.31E-11	2.73E-11	2.57E-11	6.43E-09	0.71	1	Ontario_BS	A9	Min		0	0.0000933	0.008965213	Unclassified	Lignin	NA
A7M3	2520.4	-82.15837057	263830.5	UF37	(05/20/15 01:35:00)	3.58E-11	3.10E-11	3.66E-11	3.45E-11	8.62E-09	0.48	1	Ontario_BS	A7	Min		0	0.000183329	0.017774807	Unclassified	Lignin	NA
A8O3	2545.1	-44.81572747	545620.75	UF38	(05/20/15 09:35:00)	7.41E-11	6.41E-11	7.56E-11	7.13E-11	1.78E-08	0.73	1	Ontario_BS	A8	Org		0	0.000259331	0.024160661	Unclassified	Lignin	NA
A9O1	2545.1	-11.91518954	582461.25	UF38	(05/20/15 11:47:00)	7.91E-11	6.85E-11	8.07E-11	7.61E-11	0.000000019	0.69	1	Ontario_BS	A9	Org		0	0.000302867	0.027277208	Unclassified	Lignin	NA
A9M1	2545.5	-61.33241642	171957	UF38	(05/20/15 10:41:00)	2.34E-11	2.02E-11	2.38E-11	2.25E-11	5.62E-09	0.73	1	Ontario_BS	A9	Min		0	0.0000803	0.007615835	Unclassified	Lignin	NA
A9O2	2545.7	-19.88979305	588424.75	UF38	(05/20/15 14:01:00)	8.00E-11	6.92E-11	8.16E-11	7.69E-11	1.92E-08	0.68	1	Ontario_BS	A9	Org		0	0.000307989	0.027964205	Unclassified	Lignin	NA
A9O3	2545.9	4.731609666	776976.25	UF38	(05/21/15 13:37:00)	1.06E-10	9.13E-11	1.08E-10	1.02E-10	2.54E-08	0.75	1	Ontario_BS	A9	Org		0	0.000377882	0.033469414	Unclassified	Lignin	NA
A7O1_12C	2590.4	-31.28096515	944748	UF39	(05/14/15 17:02:00)	1.28E-10	1.11E-10	1.31E-10	1.23E-10	3.09E-08	0.5	1	Ontario_BS	A7	Org		1	0.000664779	0.061069086	Unclassified	Lignin	NA
TXAM1	2590.6	772.1948571	90743.75	UF39	(05/21/15 14:41:00)	1.23E-11	1.07E-11	1.26E-11	1.19E-11	2.96E-09	0.78	1	Texas	TXA	Min		0	0.0000742	0.003726798	Unclassified	Lignin	NA
TXAM2	2590.8	-587.6542475	119334.25	UF39	(05/21/15 17:11:00)	1.62E-11	1.40E-11	1.65E-11	1.56E-11	3.90E-09	0.76	1	Texas	TXA	Min		0	0.0000237	0.005106476	Unclassified	Lignin	NA
A7M3	2590.9	106.4109163	214842.5	UF39	(05/20/15 01:35:00)	2.92E-11	2.53E-11	2.98E-11	2.81E-11	7.02E-09	0.48	1	Ontario_BS	A7	Min		0	0.000179583	0.01444409	Unclassified	Lignin	NA
A7O3	2590.9	-89.61408818	853819	UF39	(05/20/15 02:39:00)	1.16E-10	1.00E-10	1.18E-10	1.12E-10	2.79E-08	0.48	1	Ontario_BS	A7	Org		0	0.000588526	0.057528325	Unclassified	Lignin	NA
A8M2	2590.9	-32.04019808	422125	UF39	(05/20/15 05:55:00)	5.74E-11	4.96E-11	5.85E-11	5.52E-11	1.38E-08	0.66	1	Ontario_BS	A8	Min		0	0.000224849	0.020671703	Unclassified	Lignin	NA
A9M1	2590.9	-101.4974665	307350.75	UF39	(05/20/15 10:41:00)	4.18E-11	3.61E-11	4.26E-11	4.02E-11	0.00000001	0.73	1	Ontario_BS	A9	Min		0	0.0001375	0.013618397	Unclassified	Lignin	NA
A8M3	2591	-5.684451643	408076.5	UF39	(05/20/15 08:28:00)	5.54E-11	4.80E-11	5.66E-11	5.33E-11	1.33E-08	0.65	1	Ontario_BS	A8	Min		0	0.000226654	0.020285239	Unclassified	Lignin	NA
A8O1	2591	-52.1612853	1028791.5	UF39	(05/20/15 04:49:00)	1.40E-10	1.21E-10	1.43E-10	1.34E-10	3.36E-08	0.67	1	Ontario_BS	A8	Org		0	0.000528715	0.049639663	Unclassified	Lignin	NA
A8O2	2591	-56.59097853	949530.5	UF39	(05/20/15 07:01:00)	1.29E-10	1.12E-10	1.32E-10	1.24E-10	0.000000031	0.64	1	Ontario_BS	A8	Org		0	0.000508493	0.047965237	Unclassified	Lignin	NA
A9M2	2591	152.283193	308524	UF39	(05/20/15 12:54:00)	4.19E-11	3.63E-11	4.28E-11	4.03E-11	1.01E-08	0.71	1	Ontario_BS	A9	Min		0	0.000181484	0.014015893	Unclassified	Lignin	NA
LHM1	2591	-11.41783186	289157	UF39	(05/19/15 13:57:00)	3.93E-11	3.40E-11	4.01E-11	3.78E-11	9.45E-09	0.56	1	California	LH	Min		0	0.000185352	0.016684963	Unclassified	Lignin	NA
A7M2	2591.1	62.36942053	300683	UF39	(05/19/15 23:03:00)	4.09E-11	3.53E-11	4.17E-11	3.93E-11	9.82E-09	0.54	1	Ontario_BS	A7	Min		0	0.000214621	0.017977888	Unclassified	Lignin	NA
A7O2	2591.1	-91.49251834	530014	UF39	(05/20/15 00:09:00)	7.20E-11	6.23E-11	7.35E-11	6.93E-11	1.73E-08	0.49	1	Ontario_BS	A7	Org		0	0.000357145	0.034983035	Unclassified	Lignin	NA
A8O3	2591.1	-47.67697424	1036903	UF39	(05/20/15 09:35:00)	1.41E-10	1.22E-10	1.44E-10	1.36E-10	3.39E-08	0.73	1	Ontario_BS	A8	Org		0	0.000491374	0.045916617	Unclassified	Lignin	NA
A9O1	2591.1	-55.65145107	961862.5	UF39	(05/20/15 11:47:00)	1.31E-10	1.13E-10	1.33E-10	1.26E-10	3.14E-08	0.69	1	Ontario_BS	A9	Org		0	0.000478242	0.045066831	Unclassified	Lignin	NA
A7O1	2591.2	-66.03124659	1045440	UF39	(05/19/15 21:56:00)	1.42E-10	1.23E-10	1.45E-10	1.37E-10	3.42E-08	0.5	1	Ontario_BS	A7	Org		0	0.000709517	0.067603993	Unclassified	Lignin	NA
A8M1	2591.2	-63.96510978	521584.5	UF39	(05/20/15 03:44:00)	7.09E-11	6.13E-11	7.23E-11	6.82E-11	0.000000017	0.7	1	Ontario_BS	A8	Min		0	0.000253402	0.024091281	Unclassified	Lignin	NA
A9M3	2591.5	19.48515602	442237	UF39	(05/21/15 12:32:00)	6.01E-11	5.20E-11	6.13E-11	5.78E-11	1.44E-08	0.77	1	Ontario_BS	A9	Min		0	0.000212537	0.018552173	Unclassified	Lignin	NA
A9O2	2591.5	-64.63273041	1063207	UF39	(05/20/15 14:01:00)	1.44E-10	1.25E-10	1.47E-10	1.39E-10	3.47E-08	0.68	1	Ontario_BS	A9	Org		0	0.000531356	0.050552822	Unclassified	Lignin	NA
A9O3	2591.6	-54.19077731	1282799	UF39	(05/21/15 13:37:00)	1.74E-10	1.51E-10	1.78E-10	1.68E-10	4.19E-08	0.75	1	Ontario_BS	A9	Org		0	0.000587686	0.055294688	Unclassified	Lignin	NA
BLM1_12C	2632.7	-79.49398017	415591.5	c24:1w9	(05/14/15 15:57:00)	5.65E-11	4.89E-11	5.76E-11	5.43E-11	1.36E-08	0.5	1	California	BL	Min		1	0.000278029	0.026878493	General Eukaryotes	Lignin	NA
TXAM1	2633	-536.4986816	106272.5	c24:1w9	(05/21/15 14:41:00)	1.44E-11	1.25E-11	1.47E-11	1.39E-11	3.47E-09	0.78	1	Texas	TXA	Min		0	0.0000231	0.004428408	General Eukaryotes	Lignin	NA
A7M3	2633.5	348.602531	213464.25	c24:1w9	(05/20/15 01:35:00)	2.90E-11	2.51E-11	2.96E-11	2.79E-11	6.97E-09	0.48	1	Ontario_BS	A7	Min		0	0.000216906	0.014312953	General Eukaryotes	Lignin	NA
TXAM3	2633.5	374.513922	280263.25	c24:1w9	(05/21/15 19:20:00)	3.81E-11	3.29E-11	3.89E-11	3.66E-11	9.16E-09	0.73	1	Texas	TXA	Min		0	0.000190797	0.012352762	General Eukaryotes	Lignin	NA
A9M2	2633.6	363.3962149	226802.25	c24:1w9	(05/20/15 12:54:00)	3.08E-11	2.67E-11	3.14E-11	2.96E-11	7.41E-09	0.71	1	Ontario_BS	A9	Min		0	0.000157487	0.010279293	General Eukaryotes	Lignin	NA
BLO1_12C	2666.2	-33.69562259	878424	c24:0	(05/14/15 14:52:00)	1.19E-10	1.03E-10	1.22E-10	1.15E-10	2.87E-08	0.52	1	California	BL	Org		1	0.000592871	0.05459941	Plant	Lignin	NA
BLM1_12C	2666.7	-47.59076134	825760.5	c24:0	(05/14/15 15:57:00)	1.12E-10	9.71E-11	1.14E-10	1.08E-10	0.000000027	0.5	1	California	BL	Min		1	0.000571373	0.053387341	Plant	Lignin	NA
A7O1_12C	2666.8	-41.93468906	1153025.5	c24:0	(05/14/15 17:02:00)	1.57E-10	1.36E-10	1.60E-10	1.51E-10	3.77E-08	0.5	1	Ontario_BS	A7	Org		1	0.000802507	0.074541099	Plant	Lignin	NA
BLO3	2667.1	-78.36576075	883770	c24:0	(05/15/15 03:23:00)	1.20E-10	1.04E-10	1.23E-10	1.15E-10	2.89E-08	0.52	1	California	BL	Org		0	0.000569188	0.054958988	Plant	Lignin	NA
BRM1	2667.1	-68.91474965	544002.25	c24:0	(05/15/15 05:34:00)	7.39E-11	6.40E-11	7.54E-11	7.11E-11	1.78E-08	0.52	1	California	BR	Min		0	0.000353918	0.033826302	Plant	Lignin	NA
BRO2	2667.1	-41.75223162	1268844.5	c24:0	(05/15/15 10:21:00)	1.72E-10	1.49E-10	1.76E-10	1.66E-10	4.15E-08	0.5	1	California	BR	Org		0	0.000883284	0.08202843	Plant	Lignin	NA
TXAM1	2667.1	-375.5136559	248985	c24:0	(05/21/15 14:41:00)	3.38E-11	2.93E-11	3.45E-11	3.25E-11	8.13E-09	0.78	1	Texas	TXA	Min		0	0.0000727	0.010356644	Plant	Lignin	NA
A7M3	2667.2	-3.070600276	219506	c24:0	(05/20/15 01:35:00)	2.98E-11	2.58E-11	3.04E-11	2.87E-11	7.17E-09	0.48	1	Ontario_BS	A7	Min		0	0.000165526	0.014775576	Plant	Lignin	NA
A8M2	2667.2	-147.657919	396039.75	c24:0	(05/20/15 05:55:00)	5.38E-11	4.66E-11	5.49E-11	5.18E-11	1.29E-08	0.66	1	Ontario_BS	A8	Min		0	0.000185996	0.019419251	Plant	Lignin	NA
BLM2	2667.2	-30.82082987	731935.5	c24:0	(05/14/15 22:42:00)	9.95E-11	8.60E-11	1.01E-10	9.57E-11	2.39E-08	0.51	1	California	BL	Min		0	0.000505171	0.046384818	Plant	Lignin	NA
BLO1	2667.2	-71.919783	831435	c24:0	(05/14/15 21:37:00)	1.13E-10	9.77E-11	1.15E-10	1.09E-10	2.72E-08	0.5	1	California	BL	Org		0	0.000560756	0.053768755	Plant	Lignin	NA
A8M3	2667.3	-179.1430419	334675.25	c24:0	(05/20/15 08:28:00)	4.55E-11	3.93E-11	4.64E-11	4.37E-11	1.09E-08	0.65	1	Ontario_BS	A8	Min		0	0.000153754	0.016668638	Plant	Lignin	NA
A9M1	2667.3	-58.78185372	284983.25	c24:0	(05/20/15 10:41:00)	3.87E-11	3.35E-11	3.95E-11	3.72E-11	9.31E-09	0.73	1	Ontario_BS	A9	Min		0	0.000133491	0.012621318	Plant	Lignin	NA
BLM1	2667.3	-72.68806863	765912	c24:0	(05/14/15 19:28:00)	1.04E-10	9.00E-11	1.06E-10	1.00E-10	0.000000025	0.52	1	California	BL	Min		0	0.000496289	0.047626747	Plant	Lignin	NA
BLM3	2667.3	-84.19998809	912670.5	c24:0	(05/15/15 02:18:00)	1.24E-10	1.07E-10	1.27E-10	1.19E-10	2.98E-08	0.54	1	California	BL	Min		0	0.000562484	0.054657687	Plant	Lignin	NA
BRM2	2667.3	-141.7643222	655500	c24:0	(05/15/15 07:45:00)	8.91E-11	7.71E-11	9.09E-11	8.57E-11	2.14E-08	0.54	1	California	BR	Min		0	0.000378837	0.039281502	Plant	Lignin	NA
BRM3	2667.3	-58.02842486	759922.5	c24:0	(05/15/15 11:27:00)	1.03E-10	8.93E-11	1.05E-10	9.93E-11	2.48E-08	0.54	1	California	BR	Min		0	0.000481588	0.045496725	Plant	Lignin	NA
LHM1	2667.3	-51.93168864	494402	c24:0	(05/19/15 13:57:00)	6.72E-11	5.81E-11	6.85E-11	6.46E-11	1.62E-08	0.56	1	California	LH	Min		0	0.000304064	0.028540879	Plant	Lignin	NA
A7O3	2667.4	-71.92959342	1398058	c24:0	(05/20/15 02:39:00)	1.90E-10	1.64E-10	1.94E-10	1.83E-10	4.57E-08	0.48	1	Ontario_BS	A7	Org		0	0.000982188	0.094179348	Plant	Lignin	NA
A8O2	2667.4	-38.90803195	1566878	c24:0	(05/20/15 07:01:00)	2.13E-10	1.84E-10	2.17E-10	2.05E-10	5.12E-08	0.64	1	Ontario_BS	A8	Org		0	0.000854654	0.079134794	Plant	Lignin	NA
BRO1	2667.4	-60.14748159	1623476	c24:0	(05/15/15 06:39:00)	2.21E-10	1.91E-10	2.25E-10	2.12E-10	0.000000053	0.56	1	California	BR	Org		0	0.000989898	0.093728717	Plant	Lignin	NA
LHO2	2667.4	-109.7280776	877296.5	c24:0	(05/19/15 17:10:00)	1.19E-10	1.03E-10	1.22E-10	1.15E-10	2.87E-08	0.52	1	California	LH	Org		0	0.000545982	0.054575457	Plant	Lignin	NA
TXAM3	2667.4	-593.3734221	138069.25	c24:0	(05/21/15 19:20:00)	1.88E-11	1.62E-11	1.91E-11	1.80E-11	4.51E-09	0.73	1	Texas	TXA	Min		0	0.0000281	0.006151368	Plant	Lignin	NA
A7M2	2667.5	-125.9676577	358635.25	c24:0	(05/19/15 23:03:00)	4.87E-11	4.22E-11	4.97E-11	4.69E-11	1.17E-08	0.54	1	Ontario_BS	A7	Min		0	0.000211046	0.021487803	Plant	Lignin	NA
A7O2	2667.5	-24.18935488	1372343	c24:0	(05/20/15 00:09:00)	1.86E-10	1.61E-10	1.90E-10	1.79E-10	4.48E-08	0.49	1	Ontario_BS	A7	Org		0	0.000992502	0.090512342	Plant	Lignin	NA
A8M1	2667.5	-194.5113334	509628.25	c24:0	(05/20/15 03:44:00)	6.92E-11	5.99E-11	7.06E-11	6.66E-11	1.67E-08	0.7	1	Ontario_BS	A8	Min		0	0.000213372	0.02357326	Plant	Lignin	NA
A8O1	2667.5	-32.94012674	1400007	c24:0	(05/20/15 04:49:00)	1.90E-10	1.65E-10	1.94E-10	1.83E-10	4.57E-08	0.67	1	Ontario_BS	A8	Org		0	0.000733923	0.067536548	Plant	Lignin	NA
A8O3	2667.5	-51.16650364	1221460.25	c24:0	(05/20/15 09:35:00)	1.66E-10	1.44E-10	1.69E-10	1.60E-10	3.99E-08	0.73	1	Ontario_BS	A8	Org		0	0.000576735	0.054091364	Plant	Lignin	NA
A9M2	2667.5	-368.4347667	248766.25	c24:0	(05/20/15 12:54:00)	3.38E-11	2.92E-11	3.45E-11	3.25E-11	8.13E-09	0.71	1	Ontario_BS	A9	Min		0	0.0000807	0.011366828	Plant	Lignin	NA
A9O1	2667.5	-39.38270216	1470824.25	c24:0	(05/20/15 11:47:00)	2.00E-10	1.73E-10	2.04E-10	1.92E-10	4.81E-08	0.69	1	Ontario_BS	A9	Org		0	0.000743763	0.068901115	Plant	Lignin	NA
BRO3	2667.5	-40.9178661	1671487	c24:0	(05/15/15 13:37:00)	2.27E-10	1.97E-10	2.32E-10	2.18E-10	5.46E-08	0.52	1	California	BR	Org		0	0.001119787	0.103901456	Plant	Lignin	NA
LHM2	2667.5	-189.5436175	510546	c24:0	(05/19/15 16:06:00)	6.94E-11	6.00E-11	7.08E-11	6.67E-11	1.67E-08	0.52	1	California	LH	Min		0	0.000289507	0.031788622	Plant	Lignin	NA
LHO1	2667.5	-74.09820332	902820	c24:0	(05/19/15 15:02:00)	1.23E-10	1.06E-10	1.25E-10	1.18E-10	2.95E-08	0.52	1	California	LH	Org		0	0.000584121	0.056140985	Plant	Lignin	NA
TXAM2	2667.5	-431.4794387	270576.25	c24:0	(05/21/15 17:11:00)	3.68E-11	3.18E-11	3.75E-11	3.54E-11	8.84E-09	0.76	1	Texas	TXA	Min		0	0.0000738	0.011558138	Plant	Lignin	NA
TXAO1	2667.5	-78.3141087	1266552.75	c24:0	(05/21/15 15:46:00)	1.72E-10	1.49E-10	1.76E-10	1.66E-10	4.14E-08	0.72	1	Texas	TXA	Org		0	0.000589162	0.056884422	Plant	Lignin	NA
A7O1	2667.6	-41.23244948	1236548.25	c24:0	(05/19/15 21:56:00)	1.68E-10	1.45E-10	1.71E-10	1.62E-10	4.04E-08	0.5	1	Ontario_BS	A7	Org		0	0.000861263	0.079940075	Plant	Lignin	NA
LHO3	2667.6	-95.52554068	1222600.5	c24:0	(05/19/15 19:43:00)	1.66E-10	1.44E-10	1.69E-10	1.60E-10	3.99E-08	0.52	1	California	LH	Org		0	0.000772897	0.076044347	Plant	Lignin	NA
LHM3	2667.7	-57.74789658	403645.5	c24:0	(05/19/15 18:37:00)	5.48E-11	4.75E-11	5.60E-11	5.28E-11	1.32E-08	0.5	1	California	LH	Min		0	0.000276349	0.02609957	Plant	Lignin	NA
TXAO2	2667.7	-75.48766549	1528235.25	c24:0	(05/21/15 18:16:00)	2.08E-10	1.80E-10	2.12E-10	2.00E-10	4.99E-08	0.66	1	Texas	TXA	Org		0	0.000777868	0.074874717	Plant	Lignin	NA
A9O2	2667.8	-27.83474979	1286923.75	c24:0	(05/20/15 14:01:00)	1.75E-10	1.51E-10	1.78E-10	1.68E-10	0.000000042	0.68	1	Ontario_BS	A9	Org		0	0.000668191	0.061164962	Plant	Lignin	NA
A9M3	2667.9	-20.29568044	439524.75	c24:0	(05/21/15 12:32:00)	5.97E-11	5.17E-11	6.09E-11	5.74E-11	1.44E-08	0.77	1	Ontario_BS	A9	Min		0	0.00020308	0.018446545	Plant	Lignin	NA
TXAO3	2667.9	-73.32826381	1270249.75	c24:0	(05/21/15 20:25:00)	1.73E-10	1.49E-10	1.76E-10	1.66E-10	4.15E-08	0.69	1	Texas	TXA	Org		0	0.000619873	0.059527619	Plant	Lignin	NA
A9O3	2668	-54.02500496	1308510.25	c24:0	(05/21/15 13:37:00)	1.78E-10	1.54E-10	1.81E-10	1.71E-10	4.28E-08	0.75	1	Ontario_BS	A9	Org		0	0.000599569	0.05640286	Plant	Lignin	NA
LH019	589.5	-40.99569805	266149.739	UF1	(01/07/13 22:14:00)	NA	NA	NA	5.74E-11	1.15E-08	0.59	1	California	LH	Org	4	0	0.000207408	0.019246318	Unclassified	Cellulose	NA
BR068	589.6	-10.01171583	1265332.345	UF1	(01/15/13 07:36:00)	NA	NA	NA	2.73E-10	5.46E-08	1.09	1	California	BR	Min	4	0	0.000550795	0.049511052	Unclassified	Cellulose	NA
LH020	589.6	-44.20674954	904826.0675	UF1	(01/15/13 04:44:00)	NA	NA	NA	1.95E-10	0.000000039	0.97	1	California	LH	Min	4	0	0.000427469	0.039799947	Unclassified	Cellulose	NA
LH021	589.6	-9.306494088	291303.7197	UF1	(01/07/13 23:40:00)	NA	NA	NA	6.28E-11	1.26E-08	0.71	1	California	LH	Org	4	0	0.000194808	0.017498802	Unclassified	Cellulose	NA
LH022	589.6	-52.53424324	741065.9097	UF1	(01/14/13 22:59:00)	NA	NA	NA	1.60E-10	0.000000032	0.9	1	California	LH	Min	4	0	0.000374081	0.035135299	Unclassified	Cellulose	NA
BL044	589.7	-26.62796659	1356693.613	UF1	(01/16/13 18:48:00)	NA	NA	NA	2.93E-10	5.85E-08	1.09	1	California	BL	Min	4	0	0.00058076	0.053095722	Unclassified	Cellulose	NA
LH024	589.7	-7.380207225	556243.9082	UF1	(01/15/13 00:26:00)	NA	NA	NA	1.20E-10	0.000000024	0.77	1	California	LH	Min	4	0	0.000343658	0.030809588	Unclassified	Cellulose	NA
BR072	589.8	-34.20797997	823677.8797	UF1	(01/14/13 18:40:00)	NA	NA	NA	1.78E-10	3.55E-08	1	1	California	BR	Min	4	0	0.000381364	0.035139716	Unclassified	Cellulose	NA
BL046	589.9	-36.5630828	532150.0182	UF1	(01/17/13 10:37:00)	NA	NA	NA	1.15E-10	2.29E-08	1	1	California	BL	Min	4	0	0.000245792	0.022703159	Unclassified	Cellulose	NA
BL048	589.9	-41.75152264	698210.104	UF1	(01/17/13 17:51:00)	NA	NA	NA	1.51E-10	3.01E-08	1.22	1	California	BL	Min	4	0	0.00026293	0.024417633	Unclassified	Cellulose	NA
BR070	589.9	-83.33734861	1078727.457	UF1	(01/16/13 15:56:00)	NA	NA	NA	2.33E-10	4.66E-08	1.01	1	California	BR	Min	4	0	0.000473802	0.045585688	Unclassified	Cellulose	NA
LH023	589.9	-41.6298803	410487.1618	UF1	(01/08/13 11:06:00)	NA	NA	NA	8.85E-11	1.77E-08	0.63	1	California	LH	Org	4	0	0.000299383	0.027799418	Unclassified	Cellulose	NA
BR071	590.1	-40.18076018	667789.2807	UF1	(01/10/13 19:18:00)	NA	NA	NA	1.44E-10	2.88E-08	0.67	1	California	BR	Org	4	0	0.000458651	0.042524021	Unclassified	Cellulose	NA
BL043	590.3	-34.55324348	2058519.854	UF1	(01/10/13 10:38:00)	NA	NA	NA	4.44E-10	8.88E-08	0.71	1	California	BL	Org	4	0	0.001341917	0.12369132	Unclassified	Cellulose	NA
BL045	590.3	-33.75986446	3276073.75	UF1	(01/10/13 03:27:00)	NA	NA	NA	7.06E-10	0.000000141	0.69	1	California	BL	Org	4	0	0.00219931	0.202555137	Unclassified	Cellulose	NA
BR069	590.3	-34.69187766	887794.9493	UF1	(01/10/13 00:36:00)	NA	NA	NA	1.91E-10	3.83E-08	0.62	1	California	BR	Org	4	0	0.000662656	0.061089161	Unclassified	Cellulose	NA
BL047	590.4	-35.10972303	2285056.406	UF1	(01/10/13 06:19:00)	NA	NA	NA	4.93E-10	9.85E-08	0.68	1	California	BL	Org	4	0	0.001554423	0.143361723	Unclassified	Cellulose	NA
BR067	590.4	-37.26319355	1124182.944	UF1	(01/11/13 12:41:00)	NA	NA	NA	2.42E-10	4.85E-08	0.74	1	California	BR	Org	4	0	0.0007001	0.064813888	Unclassified	Cellulose	NA
BL044	607.9	22.83943142	115272.0067	UF2	(01/16/13 18:48:00)	NA	NA	NA	2.49E-11	4.97E-09	1.09	1	California	BL	Min	4	0	0.0000518	0.00450882	Unclassified	Cellulose	NA
BL043	640.7	196.6172573	383297.815	c12:0	(01/10/13 10:38:00)	NA	NA	NA	8.26E-11	1.65E-08	0.71	1	California	BL	Org	4	0	0.000308901	0.022972374	Total Biomass	Cellulose	NA
BL045	640.7	451.0789618	599708	c12:0	(01/10/13 03:27:00)	NA	NA	NA	1.29E-10	2.59E-08	0.69	1	California	BL	Org	4	0	0.000601373	0.036880347	Total Biomass	Cellulose	NA
BL047	640.8	157.2177229	422562.4489	c12:0	(01/10/13 06:19:00)	NA	NA	NA	9.11E-11	1.82E-08	0.68	1	California	BL	Org	4	0	0.000344011	0.026454505	Total Biomass	Cellulose	NA
BR069	707.8	100.1597812	278388.7439	UF3	(01/10/13 00:36:00)	NA	NA	NA	6.00E-11	0.000000012	0.62	1	California	BR	Org	4	0	0.000236465	0.019127253	Unclassified	Cellulose	NA
BL045	707.9	462.6922466	830127	UF3	(01/10/13 03:27:00)	NA	NA	NA	1.79E-10	3.58E-08	0.69	1	California	BL	Org	4	0	0.000838987	0.05104391	Unclassified	Cellulose	NA
BR067	708.2	3173.301748	430214.3454	UF3	(01/09/13 20:17:00)	NA	NA	NA	9.28E-11	1.86E-08	0.74	1	California	BR	Org	4	0	0.001284933	0.02378666	Unclassified	Cellulose	NA
LH019	801.6	-30.45921924	286793.567	3OH-c12:0	(01/07/13 22:14:00)	NA	NA	NA	6.18E-11	1.24E-08	0.59	1	California	LH	Org	4	0	0.000225925	0.020736724	Gram-negative Bacteria	Cellulose	NA
LH021	801.6	-33.97020461	212637.3932	3OH-c12:0	(01/07/13 23:40:00)	NA	NA	NA	4.58E-11	9.17E-09	0.71	1	California	LH	Org	4	0	0.000138698	0.012776767	Gram-negative Bacteria	Cellulose	NA
LH023	802.1	-97.51312431	361437.3716	3OH-c12:0	(01/08/13 11:06:00)	NA	NA	NA	7.79E-11	1.56E-08	0.63	1	California	LH	Org	4	0	0.000248392	0.024492837	Gram-negative Bacteria	Cellulose	NA
BL045	802.2	-112.3926809	526281.75	3OH-c12:0	(01/10/13 03:27:00)	NA	NA	NA	1.13E-10	2.27E-08	0.69	1	California	BL	Org	4	0	0.000324838	0.032567745	Gram-negative Bacteria	Cellulose	NA
BL043	802.3	-279.4180637	435082.3892	3OH-c12:0	(01/10/13 10:38:00)	NA	NA	NA	9.38E-11	1.88E-08	0.71	1	California	BL	Org	4	0	0.000212266	0.026214372	Gram-negative Bacteria	Cellulose	NA
BR071	802.3	164.4267077	256265.0989	3OH-c12:0	(01/10/13 19:18:00)	NA	NA	NA	5.53E-11	1.11E-08	0.67	1	California	BR	Org	4	0	0.000213043	0.016281619	Gram-negative Bacteria	Cellulose	NA
BL047	802.4	-249.9938024	550836.7428	3OH-c12:0	(01/10/13 06:19:00)	NA	NA	NA	1.19E-10	2.38E-08	0.68	1	California	BL	Org	4	0	0.000291958	0.034641594	Gram-negative Bacteria	Cellulose	NA
BR067	802.7	54.35025019	1056688.499	3OH-c12:0	(01/11/13 12:41:00)	NA	NA	NA	2.28E-10	4.56E-08	0.74	1	California	BR	Org	4	0	0.000730711	0.060849904	Gram-negative Bacteria	Cellulose	NA
BR068	824.8	33475.51437	106668.6689	UF4	(01/15/13 07:36:00)	NA	NA	NA	2.30E-11	4.60E-09	1.09	1	California	BR	Min	4	0	0.00117843	0.00304183	Unclassified	Cellulose	NA
BR070	824.9	23725.32801	98309.85544	UF4	(01/16/13 15:56:00)	NA	NA	NA	2.12E-11	4.24E-09	1.01	1	California	BR	Min	4	0	0.000931234	0.0032664	Unclassified	Cellulose	NA
BL044	825	11787.93109	146439.3658	UF4	(01/16/13 18:48:00)	NA	NA	NA	3.16E-11	6.32E-09	1.09	1	California	BL	Min	4	0	0.000727958	0.005065797	Unclassified	Cellulose	NA
LH020	825	29504.91026	106842.2468	UF4	(01/15/13 04:44:00)	NA	NA	NA	2.30E-11	4.61E-09	0.97	1	California	LH	Min	4	0	0.001212606	0.003537464	Unclassified	Cellulose	NA
LH024	825	23801.68156	66596.60394	UF4	(01/15/13 00:26:00)	NA	NA	NA	1.44E-11	2.87E-09	0.77	1	California	LH	Min	4	0	0.000812943	0.002916896	Unclassified	Cellulose	NA
LH022	825.1	26537.61263	90785.63324	UF4	(01/14/13 22:59:00)	NA	NA	NA	1.96E-11	3.92E-09	0.9	1	California	LH	Min	4	0	0.001028017	0.003322124	Unclassified	Cellulose	NA
BL046	825.2	17197.62155	41207.25366	UF4	(01/17/13 10:37:00)	NA	NA	NA	8.89E-12	1.78E-09	1	1	California	BL	Min	4	0	0.000301698	0.001475364	Unclassified	Cellulose	NA
BR072	825.3	36129.92164	75312.74002	UF4	(01/14/13 18:40:00)	NA	NA	NA	1.62E-11	3.25E-09	1	1	California	BR	Min	4	0	0.000956174	0.002291685	Unclassified	Cellulose	NA
LH019	825.4	1522.157725	101461.4306	UF4	(01/07/13 22:14:00)	NA	NA	NA	2.19E-11	4.38E-09	0.59	1	California	LH	Org	4	0	0.000204395	0.007211742	Unclassified	Cellulose	NA
LH021	825.4	3869.550878	89553.81585	UF4	(01/07/13 23:40:00)	NA	NA	NA	1.93E-11	3.86E-09	0.71	1	California	LH	Org	4	0	0.000282205	0.005157239	Unclassified	Cellulose	NA
LH023	825.9	1959.833019	133209.2063	UF4	(01/08/13 11:06:00)	NA	NA	NA	2.87E-11	5.74E-09	0.63	1	California	LH	Org	4	0	0.00029352	0.00882496	Unclassified	Cellulose	NA
BR067	826	6272.670091	533256.8778	UF4	(01/11/13 11:15:00)	NA	NA	NA	1.15E-10	0.000000023	0.74	1	California	BR	Org	4	0	0.002241265	0.028835336	Unclassified	Cellulose	NA
BR071	826.1	8217.943119	289719.2232	UF4	(01/10/13 19:18:00)	NA	NA	NA	6.25E-11	1.25E-08	0.67	1	California	BR	Org	4	0	0.001750322	0.016897635	Unclassified	Cellulose	NA
BL043	826.3	3487.477287	630038.5774	UF4	(01/10/13 10:38:00)	NA	NA	NA	1.36E-10	2.72E-08	0.71	1	California	BL	Org	4	0	0.001837097	0.03643106	Unclassified	Cellulose	NA
BL045	826.3	5130.639901	1023945	UF4	(01/10/13 03:27:00)	NA	NA	NA	2.21E-10	4.42E-08	0.69	1	California	BL	Org	4	0	0.004124646	0.059871865	Unclassified	Cellulose	NA
BL047	826.3	3148.8777	609750.7541	UF4	(01/10/13 06:19:00)	NA	NA	NA	1.31E-10	2.63E-08	0.68	1	California	BL	Org	4	0	0.001722547	0.036947277	Unclassified	Cellulose	NA
BR069	826.4	7298.1192	368045.9454	UF4	(01/10/13 00:36:00)	NA	NA	NA	7.94E-11	1.59E-08	0.62	1	California	BR	Org	4	0	0.002183526	0.023416424	Unclassified	Cellulose	NA
BR068	831.3	124.095559	976836.9435	UF5	(01/15/13 07:36:00)	NA	NA	NA	2.11E-10	4.21E-08	1.09	1	California	BR	Min	4	0	0.000482097	0.038165664	Unclassified	Cellulose	NA
BR070	831.4	11.48490765	866798.7901	UF5	(01/16/13 15:56:00)	NA	NA	NA	1.87E-10	3.74E-08	1.01	1	California	BR	Min	4	0	0.000417435	0.036593128	Unclassified	Cellulose	NA
LH020	831.4	159.2363624	598973.708	UF5	(01/15/13 04:44:00)	NA	NA	NA	1.29E-10	2.58E-08	0.97	1	California	LH	Min	4	0	0.000342432	0.026287177	Unclassified	Cellulose	NA
LH024	831.4	95.23635612	375297.247	UF5	(01/15/13 00:26:00)	NA	NA	NA	8.09E-11	1.62E-08	0.77	1	California	LH	Min	4	0	0.000255545	0.020763521	Unclassified	Cellulose	NA
BL044	831.5	3.667286521	1356254.445	UF5	(01/16/13 18:48:00)	NA	NA	NA	2.92E-10	5.85E-08	1.09	1	California	BL	Min	4	0	0.00059844	0.053060667	Unclassified	Cellulose	NA
LH022	831.5	145.0515988	477308.776	UF5	(01/14/13 22:59:00)	NA	NA	NA	1.03E-10	2.06E-08	0.9	1	California	LH	Min	4	0	0.000290547	0.02258048	Unclassified	Cellulose	NA
LH019	831.6	-8.613958657	185170.4337	UF5	(01/07/13 22:14:00)	NA	NA	NA	3.99E-11	7.99E-09	0.59	1	California	LH	Org	4	0	0.000149121	0.013385572	Unclassified	Cellulose	NA
BR072	831.7	122.3542935	657604.3067	UF5	(01/14/13 18:40:00)	NA	NA	NA	1.42E-10	2.84E-08	1	1	California	BR	Min	4	0	0.000353214	0.028005949	Unclassified	Cellulose	NA
LH021	831.7	10.41130379	186133.1158	UF5	(01/07/13 23:40:00)	NA	NA	NA	4.01E-11	8.03E-09	0.71	1	California	LH	Org	4	0	0.000126925	0.011178687	Unclassified	Cellulose	NA
BL046	831.8	19.30906463	592969.7503	UF5	(01/17/13 10:37:00)	NA	NA	NA	1.28E-10	2.56E-08	1	1	California	BL	Min	4	0	0.000289587	0.025282213	Unclassified	Cellulose	NA
BL048	831.8	-56.54470921	706761.4433	UF5	(01/17/13 17:51:00)	NA	NA	NA	1.52E-10	3.05E-08	1.22	1	California	BL	Min	4	0	0.000262084	0.024720754	Unclassified	Cellulose	NA
LH023	832.1	-133.4764252	263229.8787	UF5	(01/08/13 11:06:00)	NA	NA	NA	5.68E-11	1.14E-08	0.63	1	California	LH	Org	4	0	0.000173761	0.017844936	Unclassified	Cellulose	NA
BR067	832.2	62.14137195	747065.4358	UF5	(01/11/13 11:15:00)	NA	NA	NA	1.61E-10	3.22E-08	0.74	1	California	BR	Org	4	0	0.000509911	0.043026807	Unclassified	Cellulose	NA
BR071	832.4	17.99977911	473196.8649	UF5	(01/10/13 19:18:00)	NA	NA	NA	1.02E-10	2.04E-08	0.67	1	California	BR	Org	4	0	0.000344478	0.030113132	Unclassified	Cellulose	NA
BL043	832.5	-12.47559157	1271502.452	UF5	(01/10/13 10:38:00)	NA	NA	NA	2.74E-10	5.48E-08	0.71	1	California	BL	Org	4	0	0.000847619	0.076382662	Unclassified	Cellulose	NA
BL045	832.5	18.60973068	2012550.25	UF5	(01/10/13 03:27:00)	NA	NA	NA	4.34E-10	8.68E-08	0.69	1	California	BL	Org	4	0	0.001423474	0.124360817	Unclassified	Cellulose	NA
BL047	832.6	-27.67086597	1436880.605	UF5	(01/10/13 06:19:00)	NA	NA	NA	3.10E-10	0.000000062	0.68	1	California	BL	Org	4	0	0.000984901	0.090140727	Unclassified	Cellulose	NA
BR069	832.7	56.11229027	586262.7985	UF5	(01/10/13 00:36:00)	NA	NA	NA	1.26E-10	2.53E-08	0.62	1	California	BR	Org	4	0	0.000478271	0.040300057	Unclassified	Cellulose	NA
BR068	869.7	5983.186813	276322.4579	c14:0	(01/15/13 07:36:00)	NA	NA	NA	5.96E-11	1.19E-08	1.09	1	California	BR	Min	4	0	0.000795466	0.010137008	Total Biomass	Cellulose	NA
BR070	869.8	4427.527659	218048.971	c14:0	(01/16/13 15:56:00)	NA	NA	NA	4.71E-11	9.41E-09	1.01	1	California	BR	Min	4	0	0.000535435	0.008774818	Total Biomass	Cellulose	NA
LH020	869.9	8083.004152	208145.421	c14:0	(01/15/13 04:44:00)	NA	NA	NA	4.49E-11	8.98E-09	0.97	1	California	LH	Min	4	0	0.000857044	0.008396836	Total Biomass	Cellulose	NA
BL044	870	1574.091326	371048.6153	c14:0	(01/16/13 18:48:00)	NA	NA	NA	8.00E-11	0.000000016	1.09	1	California	BL	Min	4	0	0.000412697	0.014267541	Total Biomass	Cellulose	NA
LH022	870.1	4364.625458	258819.1854	c14:0	(01/14/13 22:59:00)	NA	NA	NA	5.58E-11	1.12E-08	0.9	1	California	LH	Min	4	0	0.000705112	0.01169663	Total Biomass	Cellulose	NA
LH024	870.1	2744.266699	192585.1559	c14:0	(01/15/13 00:26:00)	NA	NA	NA	4.15E-11	8.31E-09	0.77	1	California	LH	Min	4	0	0.000435499	0.010350512	Total Biomass	Cellulose	NA
BL046	870.2	3727.332387	91182.43467	c14:0	(01/17/13 10:37:00)	NA	NA	NA	1.97E-11	3.93E-09	1	1	California	BL	Min	4	0	0.000198352	0.003733888	Total Biomass	Cellulose	NA
BL048	870.2	4157.088821	140104.4285	c14:0	(01/17/13 17:51:00)	NA	NA	NA	3.02E-11	6.04E-09	1.22	1	California	BL	Min	4	0	0.00027128	0.004681178	Total Biomass	Cellulose	NA
BR072	870.2	4992.431173	172986.0325	c14:0	(01/14/13 18:40:00)	NA	NA	NA	3.73E-11	7.46E-09	1	1	California	BR	Min	4	0	0.000470651	0.006989366	Total Biomass	Cellulose	NA
LH019	870.5	368.2816583	321437.8649	c14:0	(01/07/13 22:14:00)	NA	NA	NA	6.93E-11	1.39E-08	0.59	1	California	LH	Org	4	0	0.000355779	0.023139131	Total Biomass	Cellulose	NA
LH021	870.6	735.8106467	311786.1184	c14:0	(01/07/13 23:40:00)	NA	NA	NA	6.72E-11	1.34E-08	0.71	1	California	LH	Org	4	0	0.000362325	0.018575373	Total Biomass	Cellulose	NA
LH023	871	462.8983722	458647.2526	c14:0	(01/08/13 11:06:00)	NA	NA	NA	9.89E-11	1.98E-08	0.63	1	California	LH	Org	4	0	0.000507759	0.030887712	Total Biomass	Cellulose	NA
BR067	871.2	2192.040599	1414691.421	c14:0	(01/11/13 11:15:00)	NA	NA	NA	3.05E-10	0.000000061	0.74	1	California	BR	Org	4	0	0.002840678	0.079603267	Total Biomass	Cellulose	NA
BR071	871.3	2110.038337	741334.3263	c14:0	(01/10/13 19:18:00)	NA	NA	NA	1.60E-10	0.000000032	0.67	1	California	BR	Org	4	0	0.001611289	0.046105155	Total Biomass	Cellulose	NA
BL045	871.4	1168.554935	2711906.5	c14:0	(01/10/13 03:27:00)	NA	NA	NA	5.85E-10	0.000000117	0.69	1	California	BL	Org	4	0	0.004032057	0.165461964	Total Biomass	Cellulose	NA
BL043	871.5	763.0195369	1901667.313	c14:0	(01/10/13 10:38:00)	NA	NA	NA	4.10E-10	0.000000082	0.71	1	California	BL	Org	4	0	0.002243884	0.113262226	Total Biomass	Cellulose	NA
BL047	871.5	698.2303472	2003316.701	c14:0	(01/10/13 06:19:00)	NA	NA	NA	4.32E-10	8.64E-08	0.68	1	California	BL	Org	4	0	0.00237911	0.124669367	Total Biomass	Cellulose	NA
BR069	871.5	1678.765653	827279.1477	c14:0	(01/10/13 00:36:00)	NA	NA	NA	1.78E-10	3.57E-08	0.62	1	California	BR	Org	4	0	0.001681519	0.055861037	Total Biomass	Cellulose	NA
LH019	923.9	395.2386917	138195.2426	UF6	(01/07/13 22:14:00)	NA	NA	NA	2.98E-11	5.96E-09	0.59	1	California	LH	Org	4	0	0.000155927	0.009945201	Unclassified	Cellulose	NA
LH021	924	709.9650187	110013.8657	UF6	(01/07/13 23:40:00)	NA	NA	NA	2.37E-11	4.74E-09	0.71	1	California	LH	Org	4	0	0.000125979	0.006556196	Unclassified	Cellulose	NA
BR067	924.4	1296.487052	370543.6406	UF6	(01/11/13 11:15:00)	NA	NA	NA	7.99E-11	0.000000016	0.74	1	California	BR	Org	4	0	0.000525143	0.021069022	Unclassified	Cellulose	NA
LH023	924.4	552.9114056	145780.962	UF6	(01/08/13 11:06:00)	NA	NA	NA	3.14E-11	6.29E-09	0.63	1	California	LH	Org	4	0	0.000171151	0.009807895	Unclassified	Cellulose	NA
BL045	924.8	1015.989527	791731	UF6	(01/10/13 03:27:00)	NA	NA	NA	1.71E-10	3.41E-08	0.69	1	California	BL	Org	4	0	0.001096163	0.048386986	Unclassified	Cellulose	NA
BR071	924.8	1069.087348	313506.5668	UF6	(01/10/13 19:18:00)	NA	NA	NA	6.76E-11	1.35E-08	0.67	1	California	BR	Org	4	0	0.000458517	0.019720528	Unclassified	Cellulose	NA
BR069	925.1	1187.249907	413937.495	UF6	(01/10/13 00:36:00)	NA	NA	NA	8.93E-11	1.79E-08	0.62	1	California	BR	Org	4	0	0.00069069	0.028101311	Unclassified	Cellulose	NA
BR068	949.5	6667.485399	1117144.137	i15:0	(01/15/13 07:36:00)	NA	NA	NA	2.41E-10	4.82E-08	1.09	1	California	BR	Min	4	0	0.003506132	0.040692769	Gram-positive Bacteria	Cellulose	NA
BR070	949.5	7517.710558	949323.7569	i15:0	(01/16/13 15:56:00)	NA	NA	NA	2.05E-10	4.09E-08	1.01	1	California	BR	Min	4	0	0.003529873	0.03700434	Gram-positive Bacteria	Cellulose	NA
LH020	949.5	10748.58253	740033.4597	i15:0	(01/15/13 04:44:00)	NA	NA	NA	1.60E-10	3.19E-08	0.97	1	California	LH	Min	4	0	0.00383705	0.029063896	Gram-positive Bacteria	Cellulose	NA
BL044	949.6	3215.53541	1301712.956	i15:0	(01/16/13 18:48:00)	NA	NA	NA	2.81E-10	5.61E-08	1.09	1	California	BL	Min	4	0	0.002329313	0.049171904	Gram-positive Bacteria	Cellulose	NA
BL046	949.7	5125.642087	447278.5179	i15:0	(01/17/13 10:37:00)	NA	NA	NA	9.64E-11	1.93E-08	1	1	California	BL	Min	4	0	0.001242241	0.01804663	Gram-positive Bacteria	Cellulose	NA
LH022	949.7	8529.739059	713020.3787	i15:0	(01/14/13 22:59:00)	NA	NA	NA	1.54E-10	3.07E-08	0.9	1	California	LH	Min	4	0	0.003304801	0.030860731	Gram-positive Bacteria	Cellulose	NA
LH024	949.7	3956.767155	585752.7265	i15:0	(01/15/13 00:26:00)	NA	NA	NA	1.26E-10	2.53E-08	0.77	1	California	LH	Min	4	0	0.001730886	0.031075044	Gram-positive Bacteria	Cellulose	NA
BL048	949.8	2494.746829	535505.2307	i15:0	(01/17/13 17:51:00)	NA	NA	NA	1.15E-10	2.31E-08	1.22	1	California	BL	Min	4	0	0.000715282	0.018213934	Gram-positive Bacteria	Cellulose	NA
BR072	950	7175.495517	745424.8272	i15:0	(01/14/13 18:40:00)	NA	NA	NA	1.61E-10	3.21E-08	1	1	California	BR	Min	4	0	0.002704793	0.029441627	Gram-positive Bacteria	Cellulose	NA
LH019	950.3	428.6398762	819577.6043	i15:0	(01/07/13 22:14:00)	NA	NA	NA	1.77E-10	3.53E-08	0.59	1	California	LH	Org	4	0	0.000946523	0.058958996	Gram-positive Bacteria	Cellulose	NA
LH021	950.4	905.0470008	775887.1506	i15:0	(01/07/13 23:40:00)	NA	NA	NA	1.67E-10	3.35E-08	0.71	1	California	LH	Org	4	0	0.00098772	0.046139191	Gram-positive Bacteria	Cellulose	NA
LH023	950.8	695.0086131	1055760.515	i15:0	(01/08/13 11:06:00)	NA	NA	NA	2.28E-10	4.55E-08	0.63	1	California	LH	Org	4	0	0.001350795	0.070918469	Gram-positive Bacteria	Cellulose	NA
BR071	951.6	1845.98025	2204965.971	i15:0	(01/10/13 19:18:00)	NA	NA	NA	4.75E-10	9.51E-08	0.67	1	California	BR	Org	4	0	0.004398192	0.137525811	Gram-positive Bacteria	Cellulose	NA
BL045	951.7	1110.013607	8767889	i15:0	(01/10/13 03:27:00)	NA	NA	NA	1.89E-09	0.000000378	0.69	1	California	BL	Org	4	0	0.012692316	0.535300311	Gram-positive Bacteria	Cellulose	NA
BR069	951.7	1405.945269	2574274.07	i15:0	(01/10/13 00:36:00)	NA	NA	NA	5.55E-10	0.000000111	0.62	1	California	BR	Org	4	0	0.00471357	0.174343657	Gram-positive Bacteria	Cellulose	NA
BL043	951.8	721.0791917	6474601.805	i15:0	(01/10/13 10:38:00)	NA	NA	NA	1.40E-09	0.000000279	0.71	1	California	BL	Org	4	0	0.007461452	0.385801902	Gram-positive Bacteria	Cellulose	NA
BL047	951.8	769.6384904	6056115.431	i15:0	(01/10/13 06:19:00)	NA	NA	NA	1.31E-09	0.000000261	0.68	1	California	BL	Org	4	0	0.007488677	0.376584514	Gram-positive Bacteria	Cellulose	NA
BR067	951.8	1755.161158	4419126.535	i15:0	(01/11/13 11:15:00)	NA	NA	NA	9.53E-10	0.000000191	0.74	1	California	BR	Org	4	0	0.007739125	0.249794227	Gram-positive Bacteria	Cellulose	NA
BR068	959.7	9008.925753	634406.0561	a15:0	(01/15/13 07:36:00)	NA	NA	NA	1.37E-10	2.74E-08	1.09	1	California	BR	Min	4	0	0.002537616	0.022562145	Gram-positive Bacteria	Cellulose	NA
BL044	959.8	5271.583783	786470.3064	a15:0	(01/16/13 18:48:00)	NA	NA	NA	1.70E-10	3.39E-08	1.09	1	California	BL	Min	4	0	0.002048535	0.029067525	Gram-positive Bacteria	Cellulose	NA
LH020	959.8	28862.05712	579761.5989	a15:0	(01/15/13 04:44:00)	NA	NA	NA	1.25E-10	0.000000025	0.97	1	California	LH	Min	4	0	0.006476181	0.019299282	Gram-positive Bacteria	Cellulose	NA
BR070	959.9	7536.418245	848122.1043	a15:0	(01/16/13 15:56:00)	NA	NA	NA	1.83E-10	3.66E-08	1.01	1	California	BR	Min	4	0	0.003167105	0.033046001	Gram-positive Bacteria	Cellulose	NA
BL046	960	7206.008774	236308.674	a15:0	(01/17/13 10:37:00)	NA	NA	NA	5.10E-11	1.02E-08	1	1	California	BL	Min	4	0	0.000860382	0.009330421	Gram-positive Bacteria	Cellulose	NA
BL048	960	7706.924162	318225.5336	a15:0	(01/17/13 17:51:00)	NA	NA	NA	6.86E-11	1.37E-08	1.22	1	California	BL	Min	4	0	0.001002507	0.010246235	Gram-positive Bacteria	Cellulose	NA
LH024	960	7901.431216	417643.4504	a15:0	(01/15/13 00:26:00)	NA	NA	NA	9.01E-11	0.000000018	0.77	1	California	LH	Min	4	0	0.002126955	0.021263772	Gram-positive Bacteria	Cellulose	NA
LH022	960.1	19686.02707	558528.8539	a15:0	(01/14/13 22:59:00)	NA	NA	NA	1.20E-10	2.41E-08	0.9	1	California	LH	Min	4	0	0.005047737	0.021715083	Gram-positive Bacteria	Cellulose	NA
BR072	960.2	7147.178738	487300.5883	a15:0	(01/14/13 18:40:00)	NA	NA	NA	1.05E-10	0.000000021	1	1	California	BR	Min	4	0	0.001762572	0.019252249	Gram-positive Bacteria	Cellulose	NA
LH019	960.4	879.737751	422546.4705	a15:0	(01/07/13 22:14:00)	NA	NA	NA	9.11E-11	1.82E-08	0.59	1	California	LH	Org	4	0	0.000638894	0.030246364	Gram-positive Bacteria	Cellulose	NA
LH021	960.5	2162.703287	400295.7804	a15:0	(01/07/13 23:40:00)	NA	NA	NA	8.63E-11	1.73E-08	0.71	1	California	LH	Org	4	0	0.000834452	0.023479269	Gram-positive Bacteria	Cellulose	NA
LH023	961	1205.635846	561467.0944	a15:0	(01/08/13 11:06:00)	NA	NA	NA	1.21E-10	2.42E-08	0.63	1	California	LH	Org	4	0	0.000929548	0.037504181	Gram-positive Bacteria	Cellulose	NA
BR071	961.6	6118.659839	1171302.63	a15:0	(01/10/13 19:18:00)	NA	NA	NA	2.53E-10	5.05E-08	0.67	1	California	BR	Org	4	0	0.005584164	0.069807456	Gram-positive Bacteria	Cellulose	NA
BL043	961.7	1564.295705	2960460.354	a15:0	(01/10/13 10:38:00)	NA	NA	NA	6.38E-10	0.000000128	0.71	1	California	BL	Org	4	0	0.005036379	0.174780172	Gram-positive Bacteria	Cellulose	NA
BL045	961.7	2059.069054	4240044	a15:0	(01/10/13 03:27:00)	NA	NA	NA	9.14E-10	0.000000183	0.69	1	California	BL	Org	4	0	0.008806823	0.256195716	Gram-positive Bacteria	Cellulose	NA
BL047	961.7	1523.352188	2892657.592	a15:0	(01/10/13 06:19:00)	NA	NA	NA	6.24E-10	0.000000125	0.68	1	California	BL	Org	4	0	0.005058359	0.178391288	Gram-positive Bacteria	Cellulose	NA
BR067	961.7	5258.520589	2237238.357	a15:0	(01/11/13 11:15:00)	NA	NA	NA	4.82E-10	9.65E-08	0.74	1	California	BR	Org	4	0	0.008583955	0.121795541	Gram-positive Bacteria	Cellulose	NA
BR069	961.9	4753.476587	1398556.724	a15:0	(01/10/13 00:36:00)	NA	NA	NA	3.02E-10	6.03E-08	0.62	1	California	BR	Org	4	0	0.005907416	0.09137115	Gram-positive Bacteria	Cellulose	NA
LH022	967.1	1882.589819	122583.6207	UF7	(01/14/13 22:59:00)	NA	NA	NA	2.64E-11	5.29E-09	0.9	1	California	LH	Min	4	0	0.000184296	0.005689498	Unclassified	Cellulose	NA
LH024	967.2	1379.304563	73189.83696	UF7	(01/15/13 00:26:00)	NA	NA	NA	1.58E-11	3.16E-09	0.77	1	California	LH	Min	4	0	0.000106743	0.00399236	Unclassified	Cellulose	NA
LH019	967.4	45.29448437	119846.9507	UF7	(01/07/13 22:14:00)	NA	NA	NA	2.58E-11	5.17E-09	0.59	1	California	LH	Org	4	0	0.000101702	0.008658291	Unclassified	Cellulose	NA
LH021	967.4	175.9802288	125057.881	UF7	(01/07/13 23:40:00)	NA	NA	NA	2.70E-11	5.39E-09	0.71	1	California	LH	Org	4	0	0.0000991	0.00749687	Unclassified	Cellulose	NA
LH023	968	68.90994104	190272.6259	UF7	(01/08/13 11:06:00)	NA	NA	NA	4.10E-11	8.21E-09	0.63	1	California	LH	Org	4	0	0.000154589	0.012870015	Unclassified	Cellulose	NA
BL045	968.5	255.6933587	955237.5	UF7	(01/10/13 03:27:00)	NA	NA	NA	2.06E-10	4.12E-08	0.69	1	California	BL	Org	4	0	0.000830706	0.05887159	Unclassified	Cellulose	NA
BL047	968.5	139.9728219	726141.9226	UF7	(01/10/13 06:19:00)	NA	NA	NA	1.57E-10	3.13E-08	0.68	1	California	BL	Org	4	0	0.00058246	0.045468784	Unclassified	Cellulose	NA
BL043	968.6	152.2798674	686843.2904	UF7	(01/10/13 10:38:00)	NA	NA	NA	1.48E-10	2.96E-08	0.71	1	California	BL	Org	4	0	0.000533282	0.041185159	Unclassified	Cellulose	NA
BR067	968.7	2453.855577	652095.5145	UF7	(01/11/13 11:15:00)	NA	NA	NA	1.41E-10	2.81E-08	0.74	1	California	BR	Org	4	0	0.001419821	0.036582336	Unclassified	Cellulose	NA
BR070	969.9	4206.916644	334215.15	UF7	(01/14/13 11:30:00)	NA	NA	NA	7.21E-11	1.44E-08	1.01	1	California	BR	Min	4	0	0.000788818	0.013481496	Unclassified	Cellulose	NA
BR068	995.9	6107.419615	198195.8929	c15:0	(01/15/13 07:36:00)	NA	NA	NA	4.27E-11	8.55E-09	1.09	1	California	BR	Min	4	0	0.000579958	0.007261502	Total Biomass	Cellulose	NA
BR070	996	2261.602025	151634.9748	c15:0	(01/16/13 15:56:00)	NA	NA	NA	3.27E-11	6.54E-09	1.01	1	California	BR	Min	4	0	0.000225634	0.006248874	Total Biomass	Cellulose	NA
LH020	996.1	14438.36316	114727.664	c15:0	(01/15/13 04:44:00)	NA	NA	NA	2.47E-11	4.95E-09	0.97	1	California	LH	Min	4	0	0.000754063	0.004346583	Total Biomass	Cellulose	NA
BL044	996.2	1159.50236	310551.9354	c15:0	(01/16/13 18:48:00)	NA	NA	NA	6.70E-11	1.34E-08	1.09	1	California	BL	Min	4	0	0.000291095	0.01199564	Total Biomass	Cellulose	NA
BL046	996.3	-1837.019791	76302.12396	c15:0	(01/17/13 10:37:00)	NA	NA	NA	1.65E-11	3.29E-09	1	1	California	BL	Min	4	0	-0.0000312	0.00332177	Total Biomass	Cellulose	NA
LH022	996.3	5885.921239	117913.4716	c15:0	(01/14/13 22:59:00)	NA	NA	NA	2.54E-11	5.09E-09	0.9	1	California	LH	Min	4	0	0.00040579	0.005244226	Total Biomass	Cellulose	NA
LH024	996.3	3610.811279	102198.1394	c15:0	(01/15/13 00:26:00)	NA	NA	NA	2.20E-11	4.41E-09	0.77	1	California	LH	Min	4	0	0.000281954	0.005441801	Total Biomass	Cellulose	NA
BL048	996.4	888.1947151	127456.2783	c15:0	(01/17/13 17:51:00)	NA	NA	NA	2.75E-11	5.50E-09	1.22	1	California	BL	Min	4	0	0.0000936	0.004411758	Total Biomass	Cellulose	NA
BR072	996.4	2611.40871	127098.1025	c15:0	(01/14/13 18:40:00)	NA	NA	NA	2.74E-11	5.48E-09	1	1	California	BR	Min	4	0	0.00021376	0.005267341	Total Biomass	Cellulose	NA
LH019	996.6	400.226045	126894.0377	c15:0	(01/07/13 22:14:00)	NA	NA	NA	2.74E-11	5.47E-09	0.59	1	California	LH	Org	4	0	0.000143679	0.009131407	Total Biomass	Cellulose	NA
LH021	996.7	836.9650448	165084.271	c15:0	(01/07/13 23:40:00)	NA	NA	NA	3.56E-11	7.12E-09	0.71	1	California	LH	Org	4	0	0.000202797	0.009824321	Total Biomass	Cellulose	NA
BR067	997.3	2144.631578	593764.4297	c15:0	(01/11/13 11:15:00)	NA	NA	NA	1.28E-10	2.56E-08	0.74	1	California	BR	Org	4	0	0.001163017	0.033439782	Total Biomass	Cellulose	NA
LH023	997.3	803.4602787	225831.9553	c15:0	(01/08/13 11:06:00)	NA	NA	NA	4.87E-11	9.74E-09	0.63	1	California	LH	Org	4	0	0.000307061	0.015151662	Total Biomass	Cellulose	NA
BR071	997.5	3319.714682	310743.5408	c15:0	(01/10/13 19:18:00)	NA	NA	NA	6.70E-11	1.34E-08	0.67	1	California	BR	Org	4	0	0.000925942	0.019075259	Total Biomass	Cellulose	NA
BL043	997.7	614.894457	988597.0695	c15:0	(01/10/13 10:38:00)	NA	NA	NA	2.13E-10	4.26E-08	0.71	1	California	BL	Org	4	0	0.001070241	0.05897654	Total Biomass	Cellulose	NA
BL045	997.7	920.9981704	1399110.5	c15:0	(01/10/13 03:27:00)	NA	NA	NA	3.02E-10	6.03E-08	0.69	1	California	BL	Org	4	0	0.001847743	0.085596594	Total Biomass	Cellulose	NA
BL047	997.7	1018.256465	916093.6103	c15:0	(01/10/13 06:19:00)	NA	NA	NA	1.98E-10	3.95E-08	0.68	1	California	BL	Org	4	0	0.001288412	0.056809391	Total Biomass	Cellulose	NA
BR069	997.8	1550.741802	393623.1957	c15:0	(01/10/13 00:36:00)	NA	NA	NA	8.49E-11	0.000000017	0.62	1	California	BR	Org	4	0	0.000762903	0.026616108	Total Biomass	Cellulose	NA
LH020	1002.9	2052.537565	69190.62508	UF27	(01/15/13 04:44:00)	NA	NA	NA	1.49E-11	2.98E-09	0.97	1	California	LH	Min	4	0	0.000102018	0.002974109	Unclassified	Cellulose	NA
LH019	1019.6	-208.7326768	143449.3759	2OH-c14:0	(01/07/13 22:14:00)	NA	NA	NA	3.09E-11	6.19E-09	0.59	1	California	LH	Org	4	0	0.0000924	0.01039276	Gram-negative Bacteria	Cellulose	NA
LH021	1019.8	34.71762843	166984.2563	2OH-c14:0	(01/07/13 23:40:00)	NA	NA	NA	3.60E-11	7.20E-09	0.71	1	California	LH	Org	4	0	0.000116575	0.010025947	Gram-negative Bacteria	Cellulose	NA
BR067	1020.2	400.1623363	404703.3496	2OH-c14:0	(01/11/13 11:15:00)	NA	NA	NA	8.73E-11	1.75E-08	0.74	1	California	BR	Org	4	0	0.000357528	0.023227361	Gram-negative Bacteria	Cellulose	NA
LH023	1020.2	5.8295579	207769.5165	2OH-c14:0	(01/08/13 11:06:00)	NA	NA	NA	4.48E-11	8.96E-09	0.63	1	California	LH	Org	4	0	0.000158954	0.014063353	Gram-negative Bacteria	Cellulose	NA
BR067	1053.6	4603.292062	369383.1039	UF8	(01/11/13 11:15:00)	NA	NA	NA	7.96E-11	1.59E-08	0.74	1	California	BR	Org	4	0	0.001257763	0.020268769	Unclassified	Cellulose	NA
BR071	1054	4185.94521	210980.6016	UF8	(01/10/13 19:18:00)	NA	NA	NA	4.55E-11	9.10E-09	0.67	1	California	BR	Org	4	0	0.000747797	0.0128321	Unclassified	Cellulose	NA
BL047	1054.2	809.3805968	486814.9787	UF8	(01/10/13 06:19:00)	NA	NA	NA	1.05E-10	0.000000021	0.68	1	California	BL	Org	4	0	0.00061522	0.030258132	Unclassified	Cellulose	NA
BR067	1059.1	-49.60406452	341372.1911	3OH-c14:0	(01/11/13 11:15:00)	NA	NA	NA	7.36E-11	1.47E-08	0.74	1	California	BR	Org	4	0	0.000207358	0.019686783	Gram-negative Bacteria	Cellulose	NA
BL047	1059.2	-127.4459757	444185.1256	3OH-c14:0	(01/10/13 06:19:00)	NA	NA	NA	9.58E-11	1.92E-08	0.68	1	California	BL	Org	4	0	0.000273525	0.027896282	Gram-negative Bacteria	Cellulose	NA
BL044	1081.2	2884.333201	445384.735	i16:0	(01/16/13 18:48:00)	NA	NA	NA	9.60E-11	1.92E-08	1.09	1	California	BL	Min	4	0	0.000736983	0.016884302	Gram-positive Bacteria	Cellulose	NA
BR068	1081.2	2950.195582	504412.0016	i16:0	(01/15/13 07:36:00)	NA	NA	NA	1.09E-10	2.18E-08	1.09	1	California	BR	Min	4	0	0.000848207	0.019108444	Gram-positive Bacteria	Cellulose	NA
[truncated: 583 more rows]
