# Supplementary material for: Bacterial contributions to delignification and lignocellulose degradation in forest soils with metagenomic and quantitative stable isotope probing
Source: ISME J. 2018 Sep 26;13(2):413–29. doi: 10.1038/s41396-018-0279-6 (PMC6331573; doi:10.1038/s41396-018-0279-6)
Supplement: Supplementary file 11 — Supplementary Data [file 41396_2018_279_MOESM11_ESM.zip › Wilhelm, et al. - Supplementary Data/Pyrotag.PLFA.SampleID.connection.csv]

Pyrotag	PLFA
A7025_13C	A7_Org
A7M1_13C	A7M1_Min
A7M2_13C	A7M2_Min
A7M3_13C	A7M3_Min
A7O1_13C	A7O1_Org
A7O2_13C	A7O2_Org
A8055_13C	A8_Org
A8056_13C	A8_Min
A8M2_13C	A8M2_Min
A8M3_13C	A8M3_Min
A8O2_13C	A8O2_Org
A9085_13C	A9_Org
A9086_13C	A9_Min
A9M1_13C	A9M1_Min
A9M2_13C	A9M2_Min
A9M3_13C	A9M3_Min
A9O2_13C	A9O2_Org
BL043_13C	BL043_Org
BL044_13C	BL044_Min
BLM1_13C	BLM1_Min
BLM2_13C	BLM2_Min
BLM3_13C	BLM3_Min
BLO1_13C	BLO1_Org
BP515_13C	BP515_Org
BP518_13C	BP518_Min
BR067_13C	BR067_Org
BR068_13C	BR068_Min
BRM1_13C	BRM1_Min
BRM2_13C	BRM2_Min
BRM3_13C	BRM3_Min
BRO1_13C	BRO1_Org
BRO2_13C	BRO2_Org
BRO3_13C	BRO3_Org
DC575_13C	DC575_Org
DC578_13C	DC578_Min
JE121_13C	JE_Org
JE122_13C	JE_Min
JS079_13C	JS_Org
JS080_13C	JS_Min
JW013_13C	JW_Org
JW014_13C	JW_Min
LH019_13C	LH019_Org
LH020_13C	LH020_Min
LHM1_13C	LHM1_Min
LHM2_13C	LHM2_Min
LHM3_13C	LHM3_Min
LHO1_13C	LHO1_Org
LHO3_13C	LHO3_Org
OC455_13C	OC455_Org
OC458_13C	OC458_Min
TXA37_13C	TXA_Min
TXA40_13C	TXA_Org
TXAM1_13C	TXAM1_Min
TXAM2_13C	TXAM2_Min
TXAM3_13C	TXAM3_Min
TXAO1_13C	TXAO1_Org
TXAO2_13C	TXAO2_Org
TXB79_13C	TXB_Min
TXB82_13C	TXB_Org
TXC145_13C	TXC_Min
TXC148_13C	TXC_Org
13BP4	BP482_Min
13BP2	BP483_Min
13BP3	BP485_Org
13BP1	BP486_Org
13C_BR050	BR050_Min
13C_BR068	BR068_Min
13C_BR067	BR067_Org
13C_BR049	BR049_Org
13DC2	DC524_Min
13DC4	DC525_Min
13DC3	DC527_Org
13DC1	DC528_Org
13C_LH001	LH1_Org
13C_LH020	LH20_Min
13C_LH002	LH2_Min
13C_LH019	LH19_Org
13OC2	OC404_Min
13OC4	OC405_Min
13OC3	OC407_Org
13OC1	OC408_Org
