# Supplementary material for: Bacterial contributions to delignification and lignocellulose degradation in forest soils with metagenomic and quantitative stable isotope probing
Source: ISME J. 2018 Sep 26;13(2):413–29. doi: 10.1038/s41396-018-0279-6 (PMC6331573; doi:10.1038/s41396-018-0279-6)
Supplement: Supplementary file 11 — Supplementary Data [file 41396_2018_279_MOESM11_ESM.zip › Wilhelm, et al. - Supplementary Data/quantitation.UPLC.extracts.csv]

SampleID	Horizon	Enrichment	Ecozone	CombinedID	Substrate	Ratio	UPLC_Run	Sequenced	Scaffolds.500.Total	Scaffolds.500.N50	Scaffolds.500.Largest
A7025	Org	13C	Ontario_BS	A7025_13C	Cellulose	0.099055547	1	1	39906	1997	82518
A7025	Org	13C	Ontario_BS	A7025_13C	Cellulose	0.057219996	2	1	39906	1997	82518
A7025	Org	13C	Ontario_BS	A7025_13C	Cellulose	0.092906356	3	1	39906	1997	82518
A7026	Min	13C	Ontario_BS	A7026_13C	Cellulose	0.127208719	1	1	24403	5744	161781
A7026	Min	13C	Ontario_BS	A7026_13C	Cellulose	0.086126793	2	1	24403	5744	161781
A7026	Min	13C	Ontario_BS	A7026_13C	Cellulose	0.122374506	3	1	24403	5744	161781
A7026	Min	12C	Ontario_BS	A7026_12C	Cellulose	0.044775927	3	1	3347	789	4950
A8055	Org	13C	Ontario_BS	A8055_13C	Cellulose	0.105507539	1	1	58314	3326	147483
A8055	Org	13C	Ontario_BS	A8055_13C	Cellulose	0.108409775	2	1	58314	3326	147483
A8055	Org	13C	Ontario_BS	A8055_13C	Cellulose	0.194471379	3	1	58314	3326	147483
A8055	Org	12C	Ontario_BS	A8055_12C	Cellulose	NA	3	1	19238	1037	22444
A8056	Min	13C	Ontario_BS	A8056_13C	Cellulose	0.108975288	1	1	16389	6983	161115
A8056	Min	13C	Ontario_BS	A8056_13C	Cellulose	0.094824102	2	1	16389	6983	161115
A8056	Min	13C	Ontario_BS	A8056_13C	Cellulose	0.130269638	3	1	16389	6983	161115
A9085	Org	13C	Ontario_BS	A9085_13C	Cellulose	0.094670046	1	1	24799	2936	1051722
A9085	Org	13C	Ontario_BS	A9085_13C	Cellulose	0.116715326	2	1	24799	2936	1051722
A9085	Org	13C	Ontario_BS	A9085_13C	Cellulose	0.221102463	3	1	24799	2936	1051722
A9086	Min	13C	Ontario_BS	A9086_13C	Cellulose	0.157522818	1	1	20722	3268	56261
A9086	Min	13C	Ontario_BS	A9086_13C	Cellulose	0.107118086	2	1	20722	3268	56261
A9086	Min	13C	Ontario_BS	A9086_13C	Cellulose	0.161278229	3	1	20722	3268	56261
BL043	Org	13C	California	BL043_13C	Cellulose	0.183524406	3	1	17583	1129	39157
BL043	Org	12C	California	BL043_12C	Cellulose	0.050252078	3	0	NA	NA	NA
BL044	Min	13C	California	BL044_13C	Cellulose	0.142950569	3	1	21462	972	12324
BL044	Min	12C	California	BL044_12C	Cellulose	0.042353266	3	0	NA	NA	NA
BP515	Org	13C	BC	BP515_13C	Cellulose	0.226027923	3	1	2120	724	11607
BP515	Org	12C	BC	BP515_12C	Cellulose	0.057254005	3	0	NA	NA	NA
BP518	Min	13C	BC	BP518_13C	Cellulose	0.118518134	3	1	11191	876	36540
BP518	Min	12C	BC	BP518_12C	Cellulose	0.054890726	3	0	NA	NA	NA
BR067	Org	13C	California	BR067_13C	Cellulose	0.158792963	3	1	32073	1489	52378
BR067	Org	12C	California	BR067_12C	Cellulose	0.050624897	3	0	NA	NA	NA
BR068	Min	13C	California	BR068_13C	Cellulose	0.231036926	3	1	26944	1412	22017
BR068	Min	12C	California	BR068_12C	Cellulose	0.050230705	3	0	NA	NA	NA
DC575	Org	13C	BC	DC575_13C	Cellulose	0.259062005	3	1	32635	1473	62194
DC575	Org	12C	BC	DC575_12C	Cellulose	0.043502085	3	1	2992	1134	15761
DC578	Min	13C	BC	DC578_13C	Cellulose	0.078817343	3	1	52954	3075	208658
DC578	Min	12C	BC	DC578_12C	Cellulose	0.067989493	3	1	2065	743	3044
JE121	Org	13C	Ontario_JP	JE0121_13C	Cellulose	0.116921538	1	1	40470	3695	249163
JE122	Min	13C	Ontario_JP	JE0121_13C	Cellulose	0.115275801	2	1	40470	3695	249163
JE122	Min	13C	Ontario_JP	JE0122_13C	Cellulose	0.133750507	1	1	15319	17868	617630
JE122	Min	13C	Ontario_JP	JE0122_13C	Cellulose	0.125464911	2	1	15319	17868	617630
JE121	Org	13C	Ontario_JP	JE121_13C	Cellulose	0.138821268	3	1	40470	3695	249163
JE121	Org	12C	Ontario_JP	JE121_12C	Cellulose	0.048915134	3	1	4051	3204	41363
JE122	Min	13C	Ontario_JP	JE122_13C	Cellulose	0.093106837	3	1	15319	17868	617630
JE122	Min	12C	Ontario_JP	JE122_12C	Cellulose	0.059607469	3	1	10113	1609	31073
JS079	Org	13C	Ontario_JP	JS079_13C	Cellulose	0.081687195	1	1	17575	1042	50271
JS079	Org	13C	Ontario_JP	JS079_13C	Cellulose	0.068037164	2	1	17575	1042	50271
JS079	Org	12C	Ontario_JP	JS079_12C	Cellulose	0.036738514	2	0	NA	NA	NA
JS079	Org	13C	Ontario_JP	JS079_13C	Cellulose	0.127728771	3	1	17575	1042	50271
JS080	Min	13C	Ontario_JP	JS080_13C	Cellulose	0.15421406	1	1	17640	8576	153189
JS080	Min	13C	Ontario_JP	JS080_13C	Cellulose	0.111335567	2	1	17640	8576	153189
JS080	Min	13C	Ontario_JP	JS080_13C	Cellulose	0.089669884	3	1	17640	8576	153189
JS080	Min	12C	Ontario_JP	JS080_12C	Cellulose	0.044339019	3	0	NA	NA	NA
JW013	Org	13C	Ontario_JP	JW013_13C	Cellulose	0.157919712	1	1	55845	2675	508732
JW013	Org	13C	Ontario_JP	JW013_13C	Cellulose	0.087943366	2	1	55845	2675	508732
JW013	Org	13C	Ontario_JP	JW013_13C	Cellulose	0.173817878	3	1	55845	2675	508732
JW014	Min	13C	Ontario_JP	JW014_13C	Cellulose	0.120783037	1	1	27531	2198	93362
JW014	Min	13C	Ontario_JP	JW014_13C	Cellulose	0.133515204	2	1	27531	2198	93362
JW014	Min	13C	Ontario_JP	JW014_13C	Cellulose	0.119088585	3	1	27531	2198	93362
LH019	Org	13C	California	LH019_13C	Cellulose	0.16295464	3	1	11436	952	20365
LH019	Org	12C	California	LH019_12C	Cellulose	0.042219608	3	1	454	631	2350
LH020	Min	13C	California	LH020_13C	Cellulose	0.158792963	3	1	15675	3800	77825
LH020	Min	12C	California	LH020_12C	Cellulose	0.048358434	3	1	4052	3204	32919
OC455	Org	13C	BC	OC455_13C	Cellulose	0.150839857	3	1	32111	922	22210
OC455	Org	12C	BC	OC455_12C	Cellulose	0.059607469	3	0	NA	NA	NA
OC458	Min	13C	BC	OC458_13C	Cellulose	0.165387925	3	1	39972	2606	212112
OC458	Min	12C	BC	OC458_12C	Cellulose	0.05743842	3	0	NA	NA	NA
TXA37	Min	13C	Texas	TXA37_13C	Cellulose	0.231694228	1	1	NA	NA	NA
TXA37	Min	13C	Texas	TXA037_13C	Cellulose	0.201452694	2	0	NA	NA	NA
TXA37	Min	12C	Texas	TXA037_12C	Cellulose	0.056597115	2	1	32650	1470	62194
TXA40	Org	13C	Texas	TXA40_13C	Cellulose	0.077836147	1	1	56250	3372	425193
TXA40	Org	13C	Texas	TXA040_13C	Cellulose	0.075032364	2	1	56250	3372	425193
TXA37	Min	12C	Texas	TXA37_12C	Cellulose	0.048915134	3	1	32650	1470	62194
TXA37	Min	13C	Texas	TXA37_13C	Cellulose	0.284126016	3	1	NA	NA	NA
TXA40	Org	12C	Texas	TXA40_12C	Cellulose	0.044339019	3	1	3844	718	42141
TXA40	Org	13C	Texas	TXA40_13C	Cellulose	0.286324215	3	1	56250	3372	425193
TXB79	Min	13C	Texas	TXB079_13C	Cellulose	0.283335832	1	0	NA	NA	NA
TXB79	Min	13C	Texas	TXB079_13C	Cellulose	0.164310481	2	0	NA	NA	NA
TXB82	Org	13C	Texas	TXB082_13C	Cellulose	0.109795143	1	1	20592	1263	40825
TXB82	Org	13C	Texas	TXB082_13C	Cellulose	0.092219891	2	1	20592	1263	40825
TXB79	Min	13C	Texas	TXB79_13C	Cellulose	0.176762298	3	0	NA	NA	NA
TXB82	Org	13C	Texas	TXB82_13C	Cellulose	0.2568966	3	1	20592	1263	40825
TXC145	Min	13C	Texas	TXC0145_13C	Cellulose	0.267641075	1	0	NA	NA	NA
TXC145	Min	13C	Texas	TXC145_13C	Cellulose	0.214179987	2	0	NA	NA	NA
TXC145	Min	13C	Texas	TXC145_13C	Cellulose	0.142571973	3	0	NA	NA	NA
TXC148	Org	13C	Texas	TXC148_13C	Cellulose	0.113254555	1	1	32743	2062	113173
TXC148	Org	13C	Texas	TXC148_13C	Cellulose	0.168493228	2	1	32743	2062	113173
TXC148	Org	13C	Texas	TXC148_13C	Cellulose	0.351120257	3	1	32743	2062	113173
A7M1	Min	12C	Ontario_BS	A7M1_12C	Lignin	0.021617468	3	0	NA	NA	NA
A7M2	Min	12C	Ontario_BS	A7M2_12C	Lignin	0.046102085	3	0	NA	NA	NA
A7O1	Org	12C	Ontario_BS	A7O1_12C	Lignin	0.036985878	3	0	NA	NA	NA
A7O3	Org	13C	Ontario_BS	A7O3_13C	Lignin	0.109775256	3	0	NA	NA	NA
A7O3	Org	12C	Ontario_BS	A7O3_12C	Lignin	0.046868887	3	0	NA	NA	NA
A8M1	Min	13C	Ontario_BS	A8M1_13C	Lignin	0.108168857	3	0	NA	NA	NA
A8M2	Min	12C	Ontario_BS	A8M2_12C	Lignin	0.04364808	3	0	NA	NA	NA
A8O1	Org	13C	Ontario_BS	A8O1_13C	Lignin	0.091815159	3	0	NA	NA	NA
A8O1	Org	12C	Ontario_BS	A8O1_12C	Lignin	0.050387446	3	0	NA	NA	NA
A8O3	Org	13C	Ontario_BS	A8O3_13C	Lignin	0.086023911	3	0	NA	NA	NA
A9M2	Min	12C	Ontario_BS	A9M2_12C	Lignin	0.042967889	3	0	NA	NA	NA
A9M3	Min	12C	Ontario_BS	A9M3_12C	Lignin	0.048183992	3	0	NA	NA	NA
A9O1	Org	13C	Ontario_BS	A9O1_13C	Lignin	0.064335459	3	0	NA	NA	NA
A9O1	Org	12C	Ontario_BS	A9O1_12C	Lignin	0.079164532	3	0	NA	NA	NA
A9O2	Org	12C	Ontario_BS	A9O2_12C	Lignin	0.047481016	3	0	NA	NA	NA
A9O3	Org	13C	Ontario_BS	A9O3_13C	Lignin	0.067523967	3	0	NA	NA	NA
A9O3	Org	12C	Ontario_BS	A9O3_12C	Lignin	0.040874901	3	0	NA	NA	NA
BLM1	Min	12C	California	BLM1_12C	Lignin	0.037976324	3	0	NA	NA	NA
BLM3	Min	12C	California	BLM3_12C	Lignin	0.047493832	3	0	NA	NA	NA
BLO1	Org	12C	California	BLO1_12C	Lignin	0.033904585	3	0	NA	NA	NA
BLO2	Org	13C	California	BLO2_13C	Lignin	0.058414609	3	0	NA	NA	NA
BLO2	Org	12C	California	BLO2_12C	Lignin	0.051601632	3	0	NA	NA	NA
BLO3	Org	13C	California	BLO3_13C	Lignin	0.077649441	3	0	NA	NA	NA
BRM3	Min	12C	California	BRM3_12C	Lignin	0.050938407	3	0	NA	NA	NA
BRO1	Org	12C	California	BRO1_12C	Lignin	0.043331746	3	0	NA	NA	NA
BRO2	Org	12C	California	BRO2_12C	Lignin	0.041774915	3	0	NA	NA	NA
LHM2	Min	12C	California	LHM2_12C	Lignin	0.049624269	3	0	NA	NA	NA
LHM3	Min	12C	California	LHM3_12C	Lignin	0.055296299	3	0	NA	NA	NA
LHO1	Org	13C	California	LHO1_13C	Lignin	0.088872034	3	0	NA	NA	NA
LHO1	Org	12C	California	LHO1_12C	Lignin	0.046706874	3	0	NA	NA	NA
LHO2	Org	13C	California	LHO2_13C	Lignin	0.077688138	3	0	NA	NA	NA
LHO2	Org	12C	California	LHO2_12C	Lignin	0.070746956	3	0	NA	NA	NA
TXAM1	Min	12C	Texas	TXAM1_12C	Lignin	0.04089443	3	0	NA	NA	NA
TXAM2	Min	12C	Texas	TXAM2_12C	Lignin	0.067413828	3	1	NA	NA	NA
TXAO1	Org	12C	Texas	TXAO1_12C	Lignin	0.045619091	3	0	NA	NA	NA
TXAO2	Org	13C	Texas	TXAO2_13C	Lignin	0.071246543	3	0	NA	NA	NA
TXAO2	Org	12C	Texas	TXAO2_12C	Lignin	0.043207761	3	0	NA	NA	NA
TXAO3	Org	13C	Texas	TXAO3_13C	Lignin	0.073570794	3	0	NA	NA	NA
TXAO3	Org	12C	Texas	TXAO3_12C	Lignin	0.040268273	3	0	NA	NA	NA
A7M1	Min	13C	Ontario_BS	A7M1_13C	Lignin	0.149713093	3	1	17191	4079	107372
A7M2	Min	13C	Ontario_BS	A7M2_13C	Lignin	0.127555521	3	1	35371	1873	36439
A7M3	Min	13C	Ontario_BS	A7M3_13C	Lignin	0.115007857	3	1	5635	1050	8667
A7M3	Min	12C	Ontario_BS	A7M3_12C	Lignin	0.044429535	3	1	263	1803	8266
A7O1	Org	13C	Ontario_BS	A7O1_13C	Lignin	0.091742704	3	1	4308	2349	17931
A7O2	Org	13C	Ontario_BS	A7O2_13C	Lignin	0.078130892	3	1	31276	1465	39506
A7O2	Org	12C	Ontario_BS	A7O2_12C	Lignin	0.043928333	3	1	19	806	2268
A8M1	Min	12C	Ontario_BS	A8M1_12C	Lignin	0.050093624	3	1	471	619	1574
A8M2	Min	13C	Ontario_BS	A8M2_13C	Lignin	0.076082356	3	1	721	656	2616
A8M3	Min	13C	Ontario_BS	A8M3_13C	Lignin	0.119031723	3	1	49001	2262	123440
A8M3	Min	12C	Ontario_BS	A8M3_12C	Lignin	0.064268257	3	1	1	532	532
A8O2	Org	13C	Ontario_BS	A8O2_13C	Lignin	0.045859613	3	1	15933	900	15598
A8O2	Org	12C	Ontario_BS	A8O2_12C	Lignin	0.047053115	3	1	13130	1846	137573
A8O3	Org	12C	Ontario_BS	A8O3_12C	Lignin	0.075439389	3	1	251	747	5084
A9M1	Min	13C	Ontario_BS	A9M1_13C	Lignin	0.14527	3	1	64	642	1513
A9M1	Min	12C	Ontario_BS	A9M1_12C	Lignin	0.044526594	3	1	5	2180	2588
A9M2	Min	13C	Ontario_BS	A9M2_13C	Lignin	0.163968695	3	1	19898	1941	69268
A9M3	Min	13C	Ontario_BS	A9M3_13C	Lignin	0.140968368	3	1	486	678	1881
A9O2	Org	13C	Ontario_BS	A9O2_13C	Lignin	0.083397759	3	1	4068	781	20568
BLM1	Min	13C	California	BLM1_13C	Lignin	0.06764988	3	1	17893	1013	39233
BLM2	Min	13C	California	BLM2_13C	Lignin	0.074460193	3	1	10154	902	8172
BLM2	Min	12C	California	BLM2_12C	Lignin	0.045420504	3	1	46	719	1785
BLM3	Min	13C	California	BLM3_13C	Lignin	0.047032442	3	1	17005	1043	9479
BLO1	Org	13C	California	BLO1_13C	Lignin	0.075608095	3	1	5805	720	37078
BLO3	Org	12C	California	BLO3_12C	Lignin	0.048081515	3	1	21	744	1358
BRM1	Min	13C	California	BRM1_13C	Lignin	0.040738127	3	1	3804	864	5006
BRM1	Min	12C	California	BRM1_12C	Lignin	0.04884675	3	1	367	893	6014
BRM2	Min	13C	California	BRM2_13C	Lignin	0.055169366	3	1	46429	3845	71051
BRM2	Min	12C	California	BRM2_12C	Lignin	0.046447382	3	1	41	1136	4488
BRM3	Min	13C	California	BRM3_13C	Lignin	0.064258327	3	1	14527	1675	30759
BRO1	Org	13C	California	BRO1_13C	Lignin	0.07062969	3	1	18793	1700	27406
BRO2	Org	13C	California	BRO2_13C	Lignin	0.085307437	3	1	21913	1803	40580
BRO3	Org	13C	California	BRO3_13C	Lignin	0.081519272	3	1	14631	3692	55413
BRO3	Org	12C	California	BRO3_12C	Lignin	0.048132662	3	1	13	590	836
LHM1	Min	13C	California	LHM1_13C	Lignin	0.052977645	3	1	1953	716	2553
LHM1	Min	12C	California	LHM1_12C	Lignin	0.072246053	3	1	13	818	1563
LHM2	Min	13C	California	LHM2_13C	Lignin	0.101437173	3	1	25857	1032	18268
LHM3	Min	13C	California	LHM3_13C	Lignin	0.083257786	3	1	2557	840	8583
LHO3	Org	13C	California	LHO3_13C	Lignin	0.061782751	3	1	18117	1741	38683
LHO3	Org	12C	California	LHO3_12C	Lignin	0.043529193	3	1	2	677	677
TXAM1	Min	13C	Texas	TXAM1_13C	Lignin	0.161739288	3	1	607	720	9063
TXAM2	Min	13C	Texas	TXAM2_13C	Lignin	0.234062514	3	1	12371	909	27116
TXAM3	Min	13C	Texas	TXAM3_13C	Lignin	0.135528107	3	1	11	626	831
TXAM3	Min	12C	Texas	TXAM3_12C	Lignin	0.073476273	3	1	10	561	608
TXAO1	Org	13C	Texas	TXAO1_13C	Lignin	0.066289749	3	1	15814	1053	36509
