# Supplementary material for: Bacterial contributions to delignification and lignocellulose degradation in forest soils with metagenomic and quantitative stable isotope probing
Source: ISME J. 2018 Sep 26;13(2):413–29. doi: 10.1038/s41396-018-0279-6 (PMC6331573; doi:10.1038/s41396-018-0279-6)
Supplement: Supplementary file 11 — Supplementary Data [file 41396_2018_279_MOESM11_ESM.zip › Wilhelm, et al. - Supplementary Data/quast.results.tsv.tsv]

Assembly	CELLULOSE.A7025	CELLULOSE.A7026_12C	CELLULOSE.A7026	CELLULOSE.A8055_12C	CELLULOSE.A8055	CELLULOSE.A8056	CELLULOSE.A9085	CELLULOSE.A9086	CELLULOSE.BL043	CELLULOSE.BL044	CELLULOSE.BP515	CELLULOSE.BP518	CELLULOSE.BR067	CELLULOSE.BR068	CELLULOSE.DC575_12C	CELLULOSE.DC575	CELLULOSE.DC578_12C	CELLULOSE.DC578	CELLULOSE.JE121_12C	CELLULOSE.JE121	CELLULOSE.JE122_12C	CELLULOSE.JE122	CELLULOSE.JS079	CELLULOSE.JS080	CELLULOSE.JW013	CELLULOSE.JW014	CELLULOSE.LH019_12C	CELLULOSE.LH019	CELLULOSE.LH020_12C	CELLULOSE.LH020	CELLULOSE.OC455	CELLULOSE.OC458	CELLULOSE.TXA37_12C	CELLULOSE.TXA37_MGHIT.contig.1000	CELLULOSE.TXA40_12C	CELLULOSE.TXA40	CELLULOSE.TXB82	CELLULOSE.TXC148	LIGNIN.A7_Antibiotic.lignin	LIGNIN.A7_Control.lignin	LIGNIN.A7M1_13C	LIGNIN.A7M2_13C	LIGNIN.A7M3_12C	LIGNIN.A7M3_13C	LIGNIN.A7O1_13C	LIGNIN.A7O2_12C	LIGNIN.A7O2_13C	LIGNIN.A8_Antibiotic.lignin	LIGNIN.A8_Control.lignin
# contigs (>= 0 bp)	15732	651	13362	5956	24666	7587	10067	6836	4413	6288	307	2568	12818	8969	910	11612	318	22663	2551	15982	4207	5230	4727	8712	24445	11512	24	2806	2545	4395	7472	11319	11621	184429	433	29548	7349	9996	361	3853	7563	12995	115	1746	1763	4	8322	7570	4675
# contigs (>= 1000 bp)	15732	651	13362	5956	24666	7587	10067	6836	4413	6288	307	2568	12818	8969	910	11612	318	22663	2551	15982	4207	5230	4727	8712	24445	11512	24	2806	2545	4395	7472	11319	11621	184429	433	29548	7349	9996	361	3853	7563	12995	115	1746	1763	4	8322	7570	4675
# contigs (>= 5000 bp)	1422	0	2724	46	4276	1733	844	1338	347	12	8	23	532	723	29	775	0	2828	333	2357	209	1278	139	2584	3067	1211	0	79	337	777	221	1412	773	16945	2	4424	246	1110	289	88	1408	1256	12	6	198	0	901	748	31
# contigs (>= 10000 bp)	499	0	1130	7	1294	812	288	490	111	1	3	2	103	92	4	180	0	1144	51	995	32	592	26	1172	927	302	0	6	50	455	34	583	180	6465	2	1071	61	421	231	6	491	252	0	0	28	0	218	156	3
# contigs (>= 25000 bp)	102	0	263	0	95	213	92	53	5	0	0	1	8	0	0	14	0	331	1	287	1	248	4	281	96	41	0	0	1	141	0	222	14	1570	2	115	5	128	112	0	80	5	0	0	0	0	7	11	2
# contigs (>= 50000 bp)	13	0	50	0	8	44	47	2	0	0	0	0	1	0	0	2	0	89	0	91	0	140	1	59	26	4	0	0	0	17	0	111	2	378	0	28	0	30	38	0	15	0	0	0	0	0	0	1	1
Total length (>= 0 bp)	43138573	945554	57205237	9864496	83648886	36909762	35467550	25061967	10414880	9582393	530374	4146999	26788350	20494305	1782229	26670579	429131	77184675	7553217	60133318	9185073	39273358	9217504	48332452	75085255	31813317	32043	5160004	7540250	19059184	13666684	42990450	26665598	522764595	641819	95914910	14396227	31659900	8393889	7193384	28627916	33593060	266118	2892090	4834580	6039	22034006	19619415	8001482
Total length (>= 1000 bp)	43138573	945554	57205237	9864496	83648886	36909762	35467550	25061967	10414880	9582393	530374	4146999	26788350	20494305	1782229	26670579	429131	77184675	7553217	60133318	9185073	39273358	9217504	48332452	75085255	31813317	32043	5160004	7540250	19059184	13666684	42990450	26665598	522764595	641819	95914910	14396227	31659900	8393889	7193384	28627916	33593060	266118	2892090	4834580	6039	22034006	19619415	8001482
Total length (>= 5000 bp)	16096585	0	34587657	346948	40710338	24471997	17714119	13972454	3297969	73382	69586	194533	4415568	5390638	215769	6707970	0	39045322	2493355	34129340	1610244	31405468	1191697	34754057	33692509	11433119	0	541818	2509797	12459255	1691955	24360469	6702245	223573587	81848	41824867	2241368	14411437	8183310	584123	15531757	10220435	72893	42108	1505401	0	7721981	6311930	249710
Total length (>= 10000 bp)	9929626	0	23527349	96788	20152810	18040976	14038218	8025849	1638261	12324	33979	56190	1591041	1183066	48463	2772256	0	27594463	657244	24721269	419970	26589543	449796	24933073	18930027	5280395	0	79341	626273	10218103	464866	18695124	2783479	152116050	81848	19070641	980009	9716239	7769511	65413	9142595	3526675	0	0	347699	0	3104873	2355200	90970
Total length (>= 25000 bp)	3818347	0	10462701	0	3297762	8776347	11102841	1719643	147710	0	0	36540	259725	0	0	491857	0	15135832	41363	13931605	31073	21491325	143550	11500519	7157769	1424966	0	0	32919	5254025	0	13226709	491857	79287963	81848	5728907	161067	5269759	5761059	0	3280738	156806	0	0	0	0	200249	360661	80805
Total length (>= 50000 bp)	771605	0	3346955	0	673013	3079993	9577203	111344	0	0	0	0	52378	0	0	114303	0	6877649	0	7285428	0	17858157	50271	3998165	4929587	272319	0	0	0	1040297	0	9314070	114303	39219152	0	2805590	0	1897364	3157343	0	1063541	0	0	0	0	0	0	63169	54196
# contigs	15732	651	13362	5956	24666	7587	10067	6836	4413	6288	307	2568	12818	8969	910	11612	318	22663	2551	15982	4207	5230	4727	8712	24445	11512	24	2806	2545	4395	7472	11319	11621	184429	433	29548	7349	9996	361	3853	7563	12995	115	1746	1763	4	8322	7570	4675
Largest contig	82518	4950	161781	22444	147483	161115	1051722	56261	39157	12324	11607	36540	52378	22017	15761	62194	3044	208658	41363	249163	31073	617630	50271	153189	508732	93362	2350	20365	32919	77825	22210	212112	62194	1218760	42141	425193	40825	113173	239404	12295	107372	36439	8266	8667	17931	2268	39506	63169	54196
Total length	43138573	945554	57205237	9864496	83648886	36909762	35467550	25061967	10414880	9582393	530374	4146999	26788350	20494305	1782229	26670579	429131	77184675	7553217	60133318	9185073	39273358	9217504	48332452	75085255	31813317	32043	5160004	7540250	19059184	13666684	42990450	26665598	522764595	641819	95914910	14396227	31659900	8393889	7193384	28627916	33593060	266118	2892090	4834580	6039	22034006	19619415	8001482
GC (%)	61.27	70.49	67.48	69.24	64.8	67.62	61.91	65.73	63.83	61.76	67.28	62.19	63.79	66.78	70.67	64.86	70.55	63.06	72.73	63.3	69.98	65.93	64.4	67.81	54.67	66.38	63.74	64.51	72.74	67.86	59.21	64.68	64.86	63.95	51.09	59.93	63.17	61.83	66.94	66.89	67.82	65.75	60.71	68.58	67.46	45.31	61.37	60.65	66.69
N50	3303	1406	7278	1636	4828	9668	4990	5985	2626	1500	1606	1555	2184	2555	2049	2536	1313	5103	3678	6681	2398	35024	1999	10584	4225	3366	1232	1845	3689	11632	1800	7013	2534	3711	1305	4262	1965	4319	38270	1885	5676	3087	2705	1670	3358	1417	3222	3115	1701
N75	1731	1151	2917	1257	2348	3526	2097	2548	1505	1211	1216	1218	1485	1534	1401	1520	1125	2092	2174	2327	1531	6770	1397	4424	1934	1836	1110	1332	2181	2812	1314	2361	1515	1683	1110	2254	1373	1964	21356	1408	2660	1776	1586	1267	1956	1352	1769	1735	1307
L50	2785	245	1728	2016	4503	854	848	1076	904	2322	92	859	3500	2114	263	2706	128	2739	634	1653	1118	185	1350	1098	3907	2312	10	849	632	392	2230	923	2708	25788	147	5756	2031	1416	63	1209	1180	2958	30	599	425	2	1736	1652	1582
L75	7423	430	4940	3748	10783	2496	3748	2699	2268	4109	187	1622	7258	4770	529	6156	217	8941	1298	5682	2338	942	2745	2903	10680	5587	17	1684	1295	1279	4471	3801	6162	80870	281	13574	4259	4214	136	2318	3054	6609	63	1103	902	3	4120	3808	2932
# N's per 100 kbp	825.21	4568.96	2696.79	2911.32	2813.58	2650.69	1631.46	4845.01	2986.1	1518.5	2022.72	981.79	2891.6	2878.41	1763.8	878.52	4082.2	1268.77	4701.52	1285.03	1201.6	2137.56	3156.29	2494.01	516.13	2843.11	159.16	4102.3	4700.79	1491.66	2456.51	2959.45	878.13	0	900.88	1006.01	1576.94	1016.98	80.17	5030.89	4358.66	4484.85	2404.57	4589.76	6226.87	0	7192.8	5218.32	5308.17
[truncated: 37 more columns]
