# Supplementary material for: Bacterial contributions to delignification and lignocellulose degradation in forest soils with metagenomic and quantitative stable isotope probing
Source: ISME J. 2018 Sep 26;13(2):413–29. doi: 10.1038/s41396-018-0279-6 (PMC6331573; doi:10.1038/s41396-018-0279-6)
Supplement: Supplementary file 11 — Supplementary Data [file 41396_2018_279_MOESM11_ESM.zip › Wilhelm, et al. - Supplementary Data/scale.bar.cazy.figure.csv]

CAZyme	Enrichment	Substrate	counts.per.mill.Bacteria	counts.per.mill.Fungi	PercentFungi	average.C13	average.C12
Std.1	C12	Cellulose	8.945623	0.06125568	1	0	100
Std.1	C12	Lignin	104.015723	4.86962354	1	0	10
Std.1	C13	Cellulose	26.451561	9.24182829	1	1	0
Std.1	C13	Lignin	117.315821	0.18509686	1	0.1	0
Std.2	C12	Cellulose	8.945623	0.06125568	1	0	0.01
