# Supplementary material for: Bacterial contributions to delignification and lignocellulose degradation in forest soils with metagenomic and quantitative stable isotope probing
Source: ISME J. 2018 Sep 26;13(2):413–29. doi: 10.1038/s41396-018-0279-6 (PMC6331573; doi:10.1038/s41396-018-0279-6)
Supplement: Supplementary file 11 — Supplementary Data [file 41396_2018_279_MOESM11_ESM.zip › Wilhelm, et al. - Supplementary Data/Table - All dereplicated CAZy clusters.xlsx]

## Sheet: Table S8 - All dereplicated CAZ
SAMPLE_ID	ECOZONE	SUBSTRATE	CAZY_COUNT	CAZYMES	DOMAIN	PHYLUM	ORDER	FAMILY	GENUS	SPECIES	CONTIG	ORDINAL_IDs	GENE_COORDINATES	CLUSTER_COORDINATES	STRAND_SENSE	DATASET
BR067	CALIFORNIA	CELLULOSE	4	GH110, GH35, CBM25, CBM13	Bacteria	Actinobacteria	Actinomycetales	Streptomycetaceae	Streptomyces	Avermitilis	scaffold-402008	1, 2, 3, 2	3-1874, 2725-5484, 5690-5851	3-5851	-1, 1, -1, 1	Assembly
BR067	CALIFORNIA	CELLULOSE	6	GT9, GT4, GT4, GT4, GT9, GT2	Bacteria	Actinobacteria	Actinomycetales	Streptomycetaceae	Streptomyces	Vitaminophilus	scaffold-2897	1, 2, 3, 4, 5, 6	2-577, 884-1570, 1570-2835, 2832-3794, 3791-4864, 4861-5007	2-5007	-1, -1, -1, -1, -1, -1	Assembly
BR067	CALIFORNIA	CELLULOSE	3	AA3, AA3, AA3	Fungi	Ascomycota	Sordariales	Chaetomiaceae	Chaetomium	Globosum	scaffold-1948	1, 2, 3	2-667, 687-917, 929-2419	2-2419	1, 1, 1	Assembly
BR067	CALIFORNIA	CELLULOSE	3	GH13_40, GH13_40, GH13_40	Fungi	Ascomycota	Sordariales	Chaetomiaceae	Thielavia	Terrestris	scaffold-1615	1, 2, 3	71-376, 518-1063, 1293-1478	71-1478	-1, -1, -1	Assembly
BR067	CALIFORNIA	CELLULOSE	3	GH15, GH15, GH15	Fungi	Ascomycota	Sordariales	Chaetomiaceae	Chaetomium	Globosum	scaffold-5538	1, 2, 3	422-634, 728-1597, 1594-1737	422-1737	-1, -1, -1	Assembly
BR067	CALIFORNIA	CELLULOSE	5	AA12, AA12, AA12, AA12, GT32	Fungi	Ascomycota	Sordariales	Chaetomiaceae	Chaetomium	Globosum	scaffold-19698	1, 2, 3, 4, 5	3-269, 324-779, 761-1144, 1191-1391, 1571-1933	3-1933	1, 1, 1, 1, -1	Assembly
BR067	CALIFORNIA	CELLULOSE	3	GH125, GH125, GH92	Bacteria	Proteobacteria	Caulobacterales	Caulobacteraceae	Asticcacaulis	Benevestitus	scaffold-3285	3, 4, 5	583-1707, 1676-2137, 2156-3037	583-3037	1, 1, 1	Assembly
BR067	CALIFORNIA	CELLULOSE	4	GT9, GT9, GT2, GT2	Bacteria	Actinobacteria	Actinomycetales	Streptomycetaceae	Streptomyces	Vitaminophilus	scaffold-1254	1, 2, 3, 4	1-612, 1105-2160, 2139-3044, 3054-3191	1-3191	1, 1, 1, 1	Assembly
BR067	CALIFORNIA	CELLULOSE	3	CBM2, GH13_31, GH13_16	Bacteria	Actinobacteria	Actinomycetales	Streptomycetaceae	Streptomyces	Fulvissimus	scaffold-1269	1, 2, 3	3-488, 771-2516, 2513-4201	3-4201	1, 1, 1	Assembly
BR067	CALIFORNIA	CELLULOSE	3	AA3_2, AA3_2, AA3_2	Fungi	Ascomycota	Glomerellales	Glomerellaceae	Colletotrichum	Gloeosporioides	scaffold-43782	1, 2, 3	39-917, 878-1849, 1884-2171	39-2171	-1, -1, -1	Assembly
BR067	CALIFORNIA	CELLULOSE	3	GH10, GH74, CBM4	Bacteria	Proteobacteria	Caulobacterales	Caulobacteraceae	Asticcacaulis	Biprosthecium	scaffold-111700	1, 3, 2	1-552, 1175-1960, 626-1174	1-1960	1, -1, 1	Assembly
BR067	CALIFORNIA	CELLULOSE	3	CBM35, CE14, CBM2	Bacteria	Actinobacteria	Actinomycetales	Streptomycetaceae	Streptomyces	Griseoflavus	scaffold-2182	1, 2, 3	1-1035, 1322-2155, 2789-3274	1-3274	-1, 1, 1	Assembly
BR067	CALIFORNIA	CELLULOSE	3	GH2, GT2, GT2	Bacteria	Proteobacteria	Caulobacterales	Caulobacteraceae	Asticcacaulis	Sp.	scaffold-388220	1, 2, 3	1-774, 969-1622, 1622-2980	1-2980	1, 1, 1	Assembly
BR067	CALIFORNIA	CELLULOSE	4	CBM13, GH95, CBM13, GH95	Bacteria	Actinobacteria	Actinomycetales	Streptomycetaceae	Streptomyces	Sp.	scaffold-17958	3, 4, 5, 3	1029-2285, 2354-2788, 3604-5049	1029-5049	-1, -1, 1, -1	Assembly
BR067	CALIFORNIA	CELLULOSE	5	GH43, CBM13, CBM13, GH6, GH6	Bacteria	Actinobacteria	Actinomycetales	Micromonosporaceae	Micromonospora	Aurantiaca	scaffold-405950	1, 2, 3, 4, 5	2-835, 811-1167, 1608-4331, 4608-4739, 4703-5101	2-5101	1, -1, -1, -1, -1	Assembly
BR067	CALIFORNIA	CELLULOSE	3	AA3_1, AA3_1, AA3_1	Fungi	Ascomycota	Sordariales	Chaetomiaceae	Myceliophthora	Fergusii	scaffold-35582	1, 2, 3	1-222, 408-677, 693-941	1-941	1, 1, 1	Assembly
BR067	CALIFORNIA	CELLULOSE	4	AA3, AA3, AA3, AA3	Fungi	Ascomycota	Sordariales	Sordariaceae	Neurospora	Crassa	scaffold-1249	1, 2, 3, 4	535-1197, 1166-1684, 1710-2279, 2276-3097	535-3097	1, 1, 1, 1	Assembly
BR067	CALIFORNIA	CELLULOSE	3	GT1, GT1, GT1	Fungi	Ascomycota	Sordariales	Chaetomiaceae	Chaetomium	Globosum	scaffold-33879	1, 2, 3	1-333, 388-1020, 1089-1274	1-1274	-1, -1, -1	Assembly
BR067	CALIFORNIA	CELLULOSE	3	CE4, GT4, GT4	Unclassified	Unclassified	Unclassified	Unclassified	Unclassified	Unclassified	scaffold-2681	1, 2, 3	1-204, 201-962, 953-1975	1-1975	1, 1, 1	Assembly
BR067	CALIFORNIA	CELLULOSE	4	CE4, CE4, CE4, GH16	Unclassified	Unclassified	Unclassified	Unclassified	Unclassified	Unclassified	scaffold-3065	1, 2, 3, 4	2-394, 391-939, 933-1550, 1990-2502	2-2502	1, 1, 1, 1	Assembly
BR067	CALIFORNIA	CELLULOSE	4	GH106, GH105, GH105, GH28	Bacteria	Proteobacteria	Caulobacterales	Caulobacteraceae	Asticcacaulis	Excentricus	scaffold-1313	1, 2, 3, 4	1-369, 366-1616, 1586-2143, 2140-3558	1-3558	1, 1, 1, 1	Assembly
BR067	CALIFORNIA	CELLULOSE	3	CBM13, GH27, CBM13	Bacteria	Actinobacteria	Actinomycetales	Streptomycetaceae	Streptomyces	Bottropensis	scaffold-1135	4, 5, 6	2580-3335, 3328-4128, 4543-8280	2580-8280	-1, -1, 1	Assembly
BR067	CALIFORNIA	CELLULOSE	3	CBM1, CBM1, CBM1	Fungi	Ascomycota	Sordariales	Chaetomiaceae	Chaetomium	Globosum	scaffold-13295	2, 3, 4	1234-1542, 1615-2595, 2582-2821	1234-2821	-1, -1, -1	Assembly
BR067	CALIFORNIA	CELLULOSE	4	CBM42, CBM42, CBM13, GH43	Bacteria	Actinobacteria	Actinomycetales	Streptomycetaceae	Streptomyces	Sp.	scaffold-716	3, 4, 5, 6	1514-2257, 3235-4392, 4386-5339, 5452-6531	1514-6531	-1, 1, 1, -1	Assembly
BR067	CALIFORNIA	CELLULOSE	3	GT2, GT2, GT2	Bacteria	Actinobacteria	Actinomycetales	Streptomycetaceae	Kitasatospora	Setae	scaffold-3315	2, 3, 4	308-607, 589-1488, 1686-2156	308-2156	-1, -1, 1	Assembly
BR067	CALIFORNIA	CELLULOSE	3	GT76, GT76, GT76	Fungi	Ascomycota	Sordariales	Chaetomiaceae	Chaetomium	Globosum	scaffold-12409	1, 2, 3	1-168, 225-860, 881-1171	1-1171	1, 1, 1	Assembly
BR067	CALIFORNIA	CELLULOSE	3	CBM35, CBM35, CBM35	Fungi	Ascomycota	Hypocreales	Nectriaceae	Fusarium	Oxysporum	scaffold-15870	1, 2, 3	2-352, 336-614, 639-995	2-995	-1, -1, -1	Assembly
BR067	CALIFORNIA	CELLULOSE	3	GH32, CBM38, GH32	Bacteria	Actinobacteria	Actinomycetales	Cellulomonadaceae	Cellulomonas	Massiliensis	scaffold-408754	5, 6, 7	3820-4764, 4871-6883, 6936-7895	3820-7895	-1, -1, -1	Assembly
BR067	CALIFORNIA	CELLULOSE	4	GH13_10, CBM48, GH13_26, GH13_26	Unclassified	Unclassified	Unclassified	Unclassified	Unclassified	Unclassified	scaffold-2655	1, 1, 2, 3	97-2139, 2243-3535, 3634-4719	97-4719	-1, -1, -1, -1	Assembly
BR067	CALIFORNIA	CELLULOSE	3	GT4, CBM32, CBM32	Bacteria	Actinobacteria	Actinomycetales	Streptomycetaceae	Streptomyces	Peucetius	scaffold-2272	1, 2, 3	2-1411, 1927-2538, 2717-3115	2-3115	1, 1, 1	Assembly
BR067	CALIFORNIA	CELLULOSE	3	GT34, GT34, GT34	Fungi	Ascomycota	Sordariales	Sordariaceae	Neurospora	Crassa	scaffold-773	2, 3, 4	663-953, 892-1380, 1470-1631	663-1631	-1, -1, -1	Assembly
BR067	CALIFORNIA	CELLULOSE	3	CBM18, CBM18, CBM18	Fungi	Ascomycota	Hypocreales	Cordycipitaceae	Beauveria	Bassiana	scaffold-568	1, 2, 3	2-907, 864-1364, 1361-1756	2-1756	-1, -1, -1	Assembly
BR067	CALIFORNIA	CELLULOSE	4	CBM2, CBM32, CBM13, CBM32	Bacteria	Actinobacteria	Actinomycetales	Streptomycetaceae	Streptomyces	Sp.	scaffold-2463	1, 2, 2, 3	49-1056, 1850-3586, 3580-4257	49-4257	-1, 1, 1, 1	Assembly
BR067	CALIFORNIA	CELLULOSE	3	GH115, GH115, GH115	Fungi	Ascomycota	Sordariales	Sordariaceae	Neurospora	Crassa	scaffold-416477	1, 2, 3	3-926, 979-2367, 2375-2818	3-2818	-1, -1, -1	Assembly
BR067	CALIFORNIA	CELLULOSE	3	GH13_40, GH13_40, GH13_40	Fungi	Ascomycota	Sordariales	Sordariaceae	Neurospora	Crassa	scaffold-52921	1, 2, 3	54-227, 444-539, 953-1597	54-1597	1, 1, 1	Assembly
BR067	CALIFORNIA	CELLULOSE	4	GH13_22, GH13_22, GH13_22, GH13_22	Fungi	Ascomycota	Sordariales	Sordariaceae	Neurospora	Crassa	scaffold-570	1, 2, 3, 4	1-756, 809-1228, 1482-2426, 2510-3574	1-3574	-1, -1, -1, -1	Assembly
BR067	CALIFORNIA	CELLULOSE	6	GH10, GH10, CBM13, GH3, GT2, CBM2	Bacteria	Actinobacteria	Actinomycetales	Catenulisporaceae	Catenulispora	Acidiphila	scaffold-122460	2, 3, 4, 5, 6, 7	501-1436, 1455-1664, 1858-3207, 3323-3709, 4579-5604, 6499-7482	501-7482	1, 1, -1, -1, 1, 1	Assembly
BR067	CALIFORNIA	CELLULOSE	4	GH16, CE4, CE4, GT2	Bacteria	Actinobacteria	Actinomycetales	Streptomycetaceae	Streptomyces	Sp.	scaffold-1347	2, 3, 4, 5	1924-2619, 2660-3235, 3650-4177, 4129-4770	1924-4770	1, -1, -1, -1	Assembly
BR067	CALIFORNIA	CELLULOSE	6	CE12, GH29, GH29, GH28, GH28, GH105	Bacteria	Proteobacteria	Caulobacterales	Caulobacteraceae	Asticcacaulis	Biprosthecium	scaffold-2590	1, 2, 3, 4, 5, 7	3-1010, 1104-1937, 1958-2950, 2947-3747, 3822-4817, 6770-7279	3-7279	-1, 1, 1, 1, 1, -1	Assembly
BR067	CALIFORNIA	CELLULOSE	3	GH51, GH51, GH51	Fungi	Ascomycota	Glomerellales	Glomerellaceae	Colletotrichum	Graminicola	scaffold-2597	1, 2, 3	1-66, 217-669, 624-1094	1-1094	1, 1, 1	Assembly
BR067	CALIFORNIA	CELLULOSE	3	GH31, GH31, GH31	Fungi	Ascomycota	Helotiales	Sclerotiniaceae	Sclerotinia	Borealis	scaffold-2069	1, 2, 3	3-626, 590-1330, 1394-2062	3-2062	-1, -1, -1	Assembly
BR067	CALIFORNIA	CELLULOSE	4	GH31, GH31, GH31, GH31	Fungi	Ascomycota	Sordariales	Chaetomiaceae	Myceliophthora	Thermophila	scaffold-692	1, 2, 3, 4	3-185, 271-900, 1001-1108, 1171-2706	3-2706	1, 1, 1, 1	Assembly
BR067	CALIFORNIA	CELLULOSE	4	GT2, CBM5, CBM5, CBM13	Bacteria	Actinobacteria	Actinomycetales	Streptomycetaceae	Streptomyces	Venezuelae	scaffold-1629	13, 15, 16, 17	11999-13159, 14163-14957, 15040-15528, 15564-16331	11999-16331	1, -1, -1, -1	Assembly
BR067	CALIFORNIA	CELLULOSE	3	GH115, GH115, GH115	Bacteria	Actinobacteria	Actinomycetales	Streptomycetaceae	Streptomyces	Griseoaurantiacus	scaffold-679	1, 2, 3	1-1305, 1311-2294, 2291-2512	1-2512	1, 1, 1	Assembly
BR067	CALIFORNIA	CELLULOSE	4	GT39, GT39, GT39, GT39	Fungi	Ascomycota	Sordariales	Chaetomiaceae	Chaetomium	Globosum	scaffold-34806	1, 2, 3, 4	294-719, 756-1028, 1080-1589, 1668-2246	294-2246	1, 1, 1, 1	Assembly
BR067	CALIFORNIA	CELLULOSE	4	GH13_30, CBM32, CBM32, CBM32	Bacteria	Actinobacteria	Actinomycetales	Streptomycetaceae	Kitasatospora	Setae	scaffold-2127	1, 3, 4, 5	3-416, 1484-2980, 2977-4389, 4392-4874	3-4874	1, 1, 1, 1	Assembly
BR067	CALIFORNIA	CELLULOSE	3	GH15, GH15, CBM2	Unclassified	Unclassified	Unclassified	Unclassified	Unclassified	Unclassified	scaffold-3092	1, 2, 3	1-1386, 1386-2003, 2171-2380	1-2380	1, 1, -1	Assembly
BR067	CALIFORNIA	CELLULOSE	4	CBM1, GH7, CBM1, GH7	Fungi	Ascomycota	Sordariales	Chaetomiaceae	Chaetomium	Luteum	scaffold-99756	1, 2, 3, 1	1-498, 533-862, 874-1134	1-1134	-1, -1, -1, -1	Assembly
BR067	CALIFORNIA	CELLULOSE	3	GH75, GH75, GH75	Fungi	Ascomycota	Sordariales	Chaetomiaceae	Myceliophthora	Thermophila	scaffold-21844	1, 2, 3	867-1088, 1076-1471, 1411-1815	867-1815	1, 1, 1	Assembly
BR067	CALIFORNIA	CELLULOSE	3	GT4, GT2, GT2	Unclassified	Unclassified	Unclassified	Unclassified	Unclassified	Unclassified	scaffold-2608	4, 5, 6	1435-3345, 3638-7198, 7420-8421	1435-8421	1, -1, 1	Assembly
BR067	CALIFORNIA	CELLULOSE	4	GT4, GT4, GT4, GT4	Fungi	Ascomycota	Sordariales	Sordariaceae	Neurospora	Crassa	scaffold-13426	1, 2, 3, 4	1-228, 242-424, 610-1014, 1063-1701	1-1701	-1, -1, -1, -1	Assembly
BR067	CALIFORNIA	CELLULOSE	3	CBM50, CBM18, CBM50	Fungi	Ascomycota	Eurotiales	Aspergillaceae	Aspergillus	Oryzae	scaffold-623	4, 5, 3	2066-2644, 2744-2959, 1720-2007	1720-2959	1, 1, 1	Assembly
BR067	CALIFORNIA	CELLULOSE	5	CBM48, CBM48, CBM48, CBM48, CBM48	Fungi	Ascomycota	Glomerellales	Glomerellaceae	Colletotrichum	Gloeosporioides	scaffold-108966	1, 2, 3, 4, 5	144-401, 590-721, 978-1427, 1540-1812, 1881-2495	144-2495	1, 1, 1, 1, 1	Assembly
BRO1_13C	CALIFORNIA	LIGNIN	4	GT1, GT1, GT1, AA7	Bacteria	Proteobacteria	Caulobacterales	Caulobacteraceae	Caulobacter	Sp.	scaffold-315	2, 3, 4, 4	1060-1815, 1812-2528, 2513-4450	1060-4450	1, 1, 1, 1	Assembly
BRO1_13C	CALIFORNIA	LIGNIN	3	GH2, GH2, CBM32	Bacteria	Proteobacteria	Caulobacterales	Caulobacteraceae	Caulobacter	Sp.	scaffold-1949	2, 3, 4	451-2019, 2016-2717, 2714-3622	451-3622	1, 1, 1	Assembly
BRO1_13C	CALIFORNIA	LIGNIN	3	GT4, GT4, GT35	Bacteria	Proteobacteria	Rhizobiales	Xanthobacteraceae	Starkeya	Novella	scaffold-3116	1, 2, 3	1-1503, 1494-2600, 3186-4406	1-4406	1, 1, 1	Assembly
BRO1_13C	CALIFORNIA	LIGNIN	3	GT4, GT4, GT4	Bacteria	Proteobacteria	Desulfarculales	Desulfarculaceae	Desulfarculus	Baarsii	scaffold-817	2, 3, 4	839-1411, 1439-1987, 1987-2721	839-2721	1, 1, 1	Assembly
BRO1_13C	CALIFORNIA	LIGNIN	3	GT28, GH103, CBM50	Bacteria	Proteobacteria	Thiotrichales	Piscirickettsiaceae	Methylophaga	Aminisulfidivorans	scaffold-247	4, 5, 6	2144-2722, 2955-3992, 3989-4816	2144-4816	1, 1, 1	Assembly
BRO1_13C	CALIFORNIA	LIGNIN	3	GH15, GH15, GH15	Bacteria	Proteobacteria	Acidithiobacillales	Acidithiobacillaceae	Acidithiobacillus	Caldus	scaffold-1676	2, 3, 4	224-739, 736-1635, 1629-2999	224-2999	-1, -1, -1	Assembly
BRO1_13C	CALIFORNIA	LIGNIN	4	GH4, GT2, GT1, GT2	Bacteria	Proteobacteria	Burkholderiales	Burkholderiaceae	Ralstonia	Solanacearum	scaffold-65	1, 2, 2, 3	2-1750, 1708-4314, 4508-6415	2-6415	-1, -1, -1, -1	Assembly
BRO1_13C	CALIFORNIA	LIGNIN	4	GH43, GH105, GH105, GH95	Bacteria	Proteobacteria	Caulobacterales	Caulobacteraceae	Asticcacaulis	Biprosthecum	scaffold-279	2, 3, 4, 4	293-2314, 2342-3691, 3705-4703	293-4703	-1, 1, 1, 1	Assembly
BRO1_13C	CALIFORNIA	LIGNIN	3	GH39, GH27, GH27	Bacteria	Fibrobacteres/Acidobacteria group	Acidobacteriales	unclassified Acidobacteriaceae	Acidobacteriaceae	Bacterium	scaffold-876	1, 2, 3	1-723, 720-1361, 1322-1996	1-1996	1, 1, 1	Assembly
BRO1_13C	CALIFORNIA	LIGNIN	3	GH39, GT4, GT4	Bacteria	Proteobacteria	Sphingomonadales	Sphingomonadaceae	Sphingomonas	Sp.	scaffold-3011	1, 2, 3	1-474, 471-818, 815-1285	1-1285	1, 1, 1	Assembly
BRO1_13C	CALIFORNIA	LIGNIN	8	GT4, GT4, GT4, GT2, GT2, GT4, PL12_3, GT83	Bacteria	Proteobacteria		Classification Missing	Candidatus	Accumulibacter	scaffold-88	2, 3, 4, 10, 11, 14, 15, 12	895-2241, 2256-3413, 3424-4788, 10094-11065, 11062-12393, 14563-15858, 15970-18048, 12428-13990	895-18048	-1, -1, -1, 1, 1, -1, 1, 1	Assembly
BRO1_13C	CALIFORNIA	LIGNIN	4	GT4, GT4, GT4, GT4	Bacteria	Proteobacteria	Rhodocyclales	Rhodocyclaceae	Methyloversatilis	Universalis	scaffold-3210	2, 3, 4, 6	849-1721, 1718-2386, 2386-3501, 4117-5868	849-5868	-1, -1, -1, -1	Assembly
BRO1_13C	CALIFORNIA	LIGNIN	3	GH51, GH27, GH43	Bacteria	Planctomycetes	Planctomycetales	Planctomycetaceae	Rhodopirellula	Europaea	scaffold-158	1, 2, 3	1-600, 605-1951, 1944-2813	1-2813	1, 1, -1	Assembly
BRO1_13C	CALIFORNIA	LIGNIN	5	GT4, GT4, GT4, CE4, GT4	Bacteria	Proteobacteria	Burkholderiales	Comamonadaceae	Rhodoferax	Ferrireducens	scaffold-1412	8, 10, 12, 13, 14	5869-7635, 8703-9509, 10807-11988, 12002-13834, 13831-14967	5869-14967	1, 1, 1, 1, 1	Assembly
BRO1_13C	CALIFORNIA	LIGNIN	4	GT5, GT5, GT19, GH77	Bacteria	Proteobacteria	Myxococcales	Anaeromyxobacteraceae	Anaeromyxobacter	Dehalogenans	scaffold-899	2, 3, 4, 6	1348-2085, 2082-2699, 2696-3232, 3733-4305	1348-4305	1, 1, 1, -1	Assembly
BRO1_13C	CALIFORNIA	LIGNIN	3	GT28, GT28, GT28	Bacteria	Proteobacteria	Pseudomonadales	Pseudomonadaceae	Pseudomonas	Mendocina	scaffold-393	5, 6, 7	2956-4365, 4388-4864, 4861-5973	2956-5973	-1, -1, -1	Assembly
BRO1_13C	CALIFORNIA	LIGNIN	3	GT2, GT1, GH4	Bacteria	Proteobacteria	Myxococcales	Myxococcaceae	Myxococcus	Fulvus	scaffold-2498	1, 2, 3	3-722, 665-1753, 1726-2679	3-2679	-1, -1, -1	Assembly
BRO1_13C	CALIFORNIA	LIGNIN	3	CE6, CE6, GT35	Bacteria	Bacteroidetes/Chlorobi group	Bacteroidales	Porphyromonadaceae	Paludibacter	Propionicigenes	scaffold-1216	4, 5, 6	2690-3523, 3537-4454, 4574-5749	2690-5749	-1, -1, 1	Assembly
BRO1_13C	CALIFORNIA	LIGNIN	4	GT4, GH39, GH99, GH99	Bacteria	Proteobacteria	Rhodospirillales	Rhodospirillaceae	Azospirillum	Brasilense	scaffold-1918	1, 1, 2, 3	1-1353, 1499-2587, 2919-3281	1-3281	-1, -1, -1, -1	Assembly
BRO1_13C	CALIFORNIA	LIGNIN	3	AA3_2, AA3_2, AA4	Bacteria	Proteobacteria	Rhodocyclales	Rhodocyclaceae	Thauera	Aminoaromatica	scaffold-2667	1, 2, 3	2-949, 946-1503, 1606-2853	2-2853	-1, -1, 1	Assembly
BRO1_13C	CALIFORNIA	LIGNIN	3	GH3, GH3, GH32	Bacteria	Unclassified	Unclassified	Unclassified	uncultured	Bacterium	scaffold-211	1, 2, 3	1-1518, 1540-1890, 1912-2928	1-2928	1, 1, 1	Assembly
BRO1_13C	CALIFORNIA	LIGNIN	8	CE4, CE4, GT4, CE4, GT4, GT4, GT4, GT4	Bacteria	Proteobacteria	Chromatiales	Ectothiorhodospiraceae	Thioalkalivibrio	Sp.	scaffold-328	5, 6, 7, 8, 9, 10, 11, 12	3343-3906, 4008-4994, 4996-6945, 7166-8755, 8756-9724, 9725-10858, 10855-12108, 12092-13336	3343-13336	-1, -1, -1, 1, 1, 1, -1, -1	Assembly
BRO1_13C	CALIFORNIA	LIGNIN	8	GT4, GT4, GT4, GT4, GT2, GT2, GT4, CE4	Bacteria	Proteobacteria	Chromatiales	Chromatiaceae	Nitrosococcus	Halophilus	scaffold-1804	1, 2, 3, 6, 7, 8, 9, 4	60-1943, 1967-2221, 2556-3719, 5190-7043, 7103-7852, 7845-8783, 8765-9880, 3716-4441	60-9880	-1, -1, -1, -1, -1, -1, -1, -1	Assembly
BRO1_13C	CALIFORNIA	LIGNIN	3	GT4, GT2, GT4	Bacteria	Proteobacteria	Xanthomonadales	Xanthomonadaceae	Rhodanobacter	Denitrificans	scaffold-6	2, 3, 4	609-1793, 1890-4400, 4351-4773	609-4773	1, 1, 1	Assembly
BRO1_13C	CALIFORNIA	LIGNIN	3	GH39, CBM2, CE1	Bacteria	Proteobacteria	Xanthomonadales	Xanthomonadaceae	Stenotrophomonas	Maltophilia	scaffold-4	1, 2, 3	3-521, 484-3219, 3299-4063	3-4063	1, -1, 1	Assembly
BRO1_13C	CALIFORNIA	LIGNIN	3	GT4, GT4, GT4	Bacteria	Proteobacteria	Caulobacterales	Caulobacteraceae	Phenylobacterium	Zucineum	scaffold-2052	1, 2, 3	138-740, 745-1788, 1742-2809	138-2809	1, 1, 1	Assembly
BRO1_13C	CALIFORNIA	LIGNIN	3	GT9, GH13_23, GH13_23	Bacteria	Proteobacteria	Rhizobiales	Bradyrhizobiaceae	Rhodopseudomonas	Palustris	scaffold-332	2, 3, 4	95-967, 1068-1631, 1666-2835	95-2835	-1, 1, 1	Assembly
BRO1_13C	CALIFORNIA	LIGNIN	3	GH57, GH77, GH77	Bacteria	Proteobacteria	Thiotrichales	Piscirickettsiaceae	Methylophaga	Aminisulfidivorans	scaffold-2950	2, 3, 4	1015-2640, 2708-3304, 3587-4063	1015-4063	1, 1, 1	Assembly
BRO1_13C	CALIFORNIA	LIGNIN	3	GT5, GT5, GT5	Bacteria	unclassified Bacteria		Classification Missing	Caldithrix	Abyssi	scaffold-1557	3, 4, 5	1647-2477, 2465-3289, 3289-3603	1647-3603	1, 1, 1	Assembly
BRO1_13C	CALIFORNIA	LIGNIN	3	CBM50, PL1_2, PL1_2	Bacteria	Proteobacteria	Sphingomonadales	Sphingomonadaceae	Sphingobium	Yanoikuyae	scaffold-786	2, 3, 4	861-1376, 1614-2690, 2687-3316	861-3316	1, -1, -1	Assembly
A9085	ONTARIO_BS	CELLULOSE	10	GH95, GH3, CE6, CBM13, CE1, GH31, GH3, GH51, GH36, CE10	Bacteria	Proteobacteria	Sphingomonadales	Sphingomonadaceae	Sphingobium	Japonicum	scaffold-4490	38, 39, 40, 42, 54, 56, 58, 59, 60, 57	64708-67089, 67192-69873, 70475-72157, 73390-75480, 92444-93526, 94418-96691, 98826-101429, 101498-103063, 103314-105542, 96720-98711	64708-105542	-1, -1, 1, 1, -1, -1, -1, -1, -1, -1	Assembly
A9085	ONTARIO_BS	CELLULOSE	3	GT39, GT39, GT39	Fungi	Ascomycota	Sordariales	Sordariaceae	Neurospora	Crassa	scaffold-2967	1, 2, 3	1-384, 341-1927, 2226-2669	1-2669	1, 1, 1	Assembly
A9085	ONTARIO_BS	CELLULOSE	21	GT41, CBM18, GH3, GH28, CE4, GH2, GH130, GH130, CBM57, GH35, GT2, GT83, GT2, GH28, GH92, GH125, GH35, GH3, GH2, GH20, GH5	Bacteria	Proteobacteria	Caulobacterales	Caulobacteraceae	Asticcacaulis	Benevestitus	scaffold-1949	105, 106, 107, 163, 164, 165, 167, 168, 226, 228, 355, 356, 357, 358, 737, 738, 739, 740, 741, 742, 227	116908-118923, 119051-122032, 122579-123901, 190821-192419, 192436-193356, 193421-196048, 197991-199196, 199193-200377, 263084-265684, 268669-271110, 393026-393763, 393851-395599, 396312-397295, 397308-399239, 857444-859744, 859755-861164, 861169-863007, 863013-865565, 865562-868183, 868193-870469, 265774-268395	116908-870469	-1, -1, 1, 1, -1, -1, -1, -1, -1, -1, -1, 1, -1, -1, -1, -1, -1, -1, -1, -1, -1	Assembly
A9085	ONTARIO_BS	CELLULOSE	3	GT4, GT4, GT4	Bacteria	Actinobacteria	Actinomycetales	Microbacteriaceae	Clavibacter	Michiganensis	scaffold-825	4, 5, 6	1554-1997, 1958-3190, 3277-3741	1554-3741	-1, -1, 1	Assembly
A9085	ONTARIO_BS	CELLULOSE	4	CE4, CE10, CE10, CE10	Bacteria	Proteobacteria	Caulobacterales	Caulobacteraceae	Asticcacaulis	Benevestitus	scaffold-680082	145, 142, 143, 144	160368-163778, 154108-156126, 156215-158191, 158249-160297	154108-163778	-1, 1, 1, 1	Assembly
A9085	ONTARIO_BS	CELLULOSE	8	GT4, PL12_2, PL12, GT4, GT2, GT4, GT4, GH109	Bacteria	Proteobacteria	Chromatiales	Chromatiaceae	Thioflavicoccus	Mobilis	scaffold-680083	185, 186, 186, 189, 190, 191, 192, 187	232751-234007, 234013-235617, 238605-240410, 240517-241455, 241457-242629, 242626-243846, 235621-237729	232751-243846	-1, -1, -1, 1, 1, 1, -1, -1	Assembly
A9085	ONTARIO_BS	CELLULOSE	3	GH15, GT20, GT4	Bacteria	Proteobacteria	Burkholderiales	Burkholderiaceae	Burkholderia	Bryophila	scaffold-11264	7, 8, 9	5858-6607, 6663-8102, 8244-9326	5858-9326	1, 1, -1	Assembly
A9085	ONTARIO_BS	CELLULOSE	3	GH37, GH37, GH37	Fungi	Ascomycota	Sordariales	Chaetomiaceae	Chaetomium	Globosum	scaffold-98949	1, 2, 3	158-349, 461-2143, 2264-2356	158-2356	1, 1, 1	Assembly
A9085	ONTARIO_BS	CELLULOSE	4	GT30, GT51, GT8, GH23	Bacteria	Proteobacteria	Caulobacterales	Caulobacteraceae	Caulobacter	Vibrioides	scaffold-1990	30, 31, 32, 34	27426-28415, 28609-30996, 31084-32196, 32817-33974	27426-33974	-1, 1, 1, -1	Assembly
A9085	ONTARIO_BS	CELLULOSE	11	GH39, CE1, PL3_1, GT8, GT4, GT4, GT2, GT2, GT2, CBM50, GT4	Bacteria	Proteobacteria	Caulobacterales	Caulobacteraceae	Caulobacter	Vibrioides	scaffold-5298	2, 3, 4, 70, 71, 72, 81, 82, 83, 84, 81	459-944, 949-1956, 2206-2982, 76559-78436, 78573-79853, 79855-81141, 88953-92423, 92610-94868, 94874-96982, 97001-97660	459-97660	-1, -1, -1, -1, -1, -1, -1, 1, -1, -1, -1	Assembly
A9085	ONTARIO_BS	CELLULOSE	4	GT4, GH2, GT5, CE10	Bacteria	Proteobacteria	Burkholderiales	Burkholderiaceae	Burkholderia	Bryophila	scaffold-641987	6, 7, 10, 8	6449-8278, 8444-10399, 12435-14084, 10441-11502	6449-14084	1, 1, 1, -1	Assembly
A9085	ONTARIO_BS	CELLULOSE	3	GH35, GH35, GH35	Fungi	Ascomycota	Helotiales	Sclerotiniaceae	Sclerotinia	Borealis	scaffold-197628	1, 2, 3	3-1223, 1213-1476, 1884-2081	3-2081	-1, -1, -1	Assembly
A9085	ONTARIO_BS	CELLULOSE	3	CE11, GH3, GH3	Bacteria	Proteobacteria	Burkholderiales	Burkholderiaceae	Burkholderia	Graminis	scaffold-678136	7, 8, 9	6855-8237, 8380-9387, 9465-9926	6855-9926	1, -1, -1	Assembly
A9085	ONTARIO_BS	CELLULOSE	4	GT39, GT39, GT39, GT39	Fungi	Ascomycota	Sordariales	Chaetomiaceae	Chaetomium	Globosum	scaffold-214763	1, 2, 3, 4	3-440, 397-714, 750-1169, 1268-1573	3-1573	-1, -1, -1, -1	Assembly
A9085	ONTARIO_BS	CELLULOSE	4	GH76, GH76, GH76, GH76	Fungi	Ascomycota	Glomerellales	Glomerellaceae	Colletotrichum	Gloeosporioides	scaffold-1450	1, 2, 3, 4	1-321, 461-913, 1040-1348, 1415-1582	1-1582	-1, -1, -1, -1	Assembly
A9085	ONTARIO_BS	CELLULOSE	5	GH8, GT2, GT2, GT2, CBM50	Bacteria	Proteobacteria	Burkholderiales	Burkholderiaceae	Burkholderia	Phenoliruptrix	scaffold-668	3, 4, 5, 6, 7	3306-4493, 4495-7068, 7072-9789, 9786-10574, 10571-11584	3306-11584	-1, -1, -1, -1, -1	Assembly
A9085	ONTARIO_BS	CELLULOSE	20	GH43, GH28, CE6, CBM50, GT4, GT4, GT2, GT2, GT2, GT4, GT2, GT2, GH39, GT2, GT4, GT35, GH78, GT27, GT90, GH63	Bacteria	Proteobacteria	Caulobacterales	Caulobacteraceae	Asticcacaulis	Benevestitus	scaffold-5356	64, 65, 67, 122, 124, 125, 125, 126, 130, 131, 133, 135, 136, 138, 139, 140, 141, 130, 132, 63	72115-73638, 73631-75109, 78846-80426, 151039-151773, 153386-154363, 154363-156531, 157018-159288, 162279-165560, 165628-166743, 167816-170404, 171263-172162, 172165-173217, 173921-175249, 175295-176491, 176653-177816, 177820-181032, 166775-167782, 70570-72114	70570-181032	-1, -1, 1, 1, -1, -1, -1, 1, 1, 1, -1, -1, -1, -1, 1, 1, 1, 1, -1, -1	Assembly
A9085	ONTARIO_BS	CELLULOSE	3	GT31, GT31, GT31	Fungi	Ascomycota	Sordariales	Chaetomiaceae	Chaetomium	Globosum	scaffold-1187	2, 3, 4	1962-2459, 2419-3051, 3036-3392	1962-3392	-1, -1, -1	Assembly
A9085	ONTARIO_BS	CELLULOSE	3	GH3, GH78, GT35	Bacteria	Proteobacteria	Burkholderiales	Burkholderiaceae	Burkholderia	Bryophila	scaffold-479	27, 28, 29	27517-29037, 29048-32248, 32264-33511	27517-33511	-1, -1, -1	Assembly
A9085	ONTARIO_BS	CELLULOSE	4	GH47, GH47, GH47, GH47	Fungi	Ascomycota	Magnaporthales	Magnaporthaceae	Magnaporthe	Oryzae	scaffold-464	1, 2, 3, 4	171-644, 884-1666, 1823-1969, 2080-2460	171-2460	-1, -1, -1, -1	Assembly
A9085	ONTARIO_BS	CELLULOSE	3	CBM50, GT2, CE14	Bacteria	Proteobacteria	Burkholderiales	Burkholderiaceae	Burkholderia	Bryophila	scaffold-613304	22, 23, 24	23825-24745, 24756-25478, 25475-26074	23825-26074	1, -1, -1	Assembly
A9085	ONTARIO_BS	CELLULOSE	4	CBM18, CBM18, CBM18, CBM18	Fungi	Ascomycota	Sordariales	Sordariaceae	Neurospora	Tetrasperma	scaffold-677529	3, 4, 5, 6	6211-6834, 6880-7467, 7717-7905, 7923-8750	6211-8750	-1, -1, -1, -1	Assembly
A9085	ONTARIO_BS	CELLULOSE	7	GH13_3, GH13_16, CBM48, CBM48, CBM48, GH77, GH13_26	Bacteria	Proteobacteria	Burkholderiales	Burkholderiaceae	Burkholderia	Graminis	scaffold-1506	3, 4, 5, 6, 7, 8, 9	1863-5309, 6432-9059, 9052-11268, 11426-13612, 13716-15626, 15623-17818, 17815-20661	1863-20661	1, 1, 1, 1, 1, 1, 1	Assembly
A9085	ONTARIO_BS	CELLULOSE	4	GH18, GH18, GH25, GT41	Bacteria	Proteobacteria	Burkholderiales	Burkholderiaceae	Burkholderia	Cepacia	scaffold-600062	1, 2, 2, 3	1-1398, 1633-4551, 4658-6505	1-6505	1, 1, 1, -1	Assembly
A9085	ONTARIO_BS	CELLULOSE	4	GH28, GH28, GH28, GH28	Fungi	Ascomycota	Ophiostomatales	mitosporic Ophiostomataceae	Sporothrix	Schenckii	scaffold-43874	1, 2, 3, 4	159-626, 630-842, 1083-1250, 1623-1976	159-1976	-1, -1, -1, -1	Assembly
A9085	ONTARIO_BS	CELLULOSE	6	GH74, GH10, GH3, GH29, GH115, CBM4	Bacteria	Proteobacteria	Caulobacterales	Caulobacteraceae	Asticcacaulis	Benevestitus	scaffold-3479	90, 92, 93, 94, 95, 91	116471-118627, 119257-120360, 120529-122937, 122954-123805, 123827-126361, 118628-119164	116471-126361	1, -1, 1, 1, 1, -1	Assembly
A9085	ONTARIO_BS	CELLULOSE	6	CBM13, GH33, CBM13, GT4, GT30, GT30	Bacteria	Proteobacteria	Caulobacterales	Caulobacteraceae	Caulobacter	Vibrioides	scaffold-72073	101, 102, 103, 180, 181, 182	104357-104908, 105020-106321, 106330-107145, 198090-199889, 199886-200590, 200587-201870	104357-201870	-1, -1, -1, 1, 1, 1	Assembly
A9085	ONTARIO_BS	CELLULOSE	3	AA12, AA12, AA12	Fungi	Ascomycota	Sordariales	Chaetomiaceae	Myceliophthora	Thermophila	scaffold-2809	1, 2, 3	793-1281, 1322-1945, 1963-2460	793-2460	1, 1, 1	Assembly
A9085	ONTARIO_BS	CELLULOSE	4	PL12, PL12, CBM16, CBM16	Bacteria	Fibrobacteres/Acidobacteria group	Solibacterales	Solibacteraceae	Candidatus	Solibacter	scaffold-943	4, 5, 3, 4	2439-4490, 4478-5800, 1523-2428	1523-5800	1, 1, 1, 1	Assembly
A9085	ONTARIO_BS	CELLULOSE	3	GT15, GT15, GT15	Fungi	Ascomycota	Sordariales	Sordariaceae	Neurospora	Crassa	scaffold-5548	1, 2, 3	483-680, 762-1427, 1403-1609	483-1609	1, 1, 1	Assembly
A9085	ONTARIO_BS	CELLULOSE	3	GT28, GT28, GT28	Bacteria	Proteobacteria	Burkholderiales	Burkholderiaceae	Burkholderia	Bryophila	scaffold-349061	4, 5, 6	1919-3310, 3307-4440, 4437-5699	1919-5699	-1, -1, -1	Assembly
A9085	ONTARIO_BS	CELLULOSE	3	AA3, AA3, CBM50	Bacteria	Proteobacteria	Burkholderiales	Burkholderiaceae	Burkholderia	Graminis	scaffold-557	4, 5, 6	2031-3239, 3373-4377, 5035-5754	2031-5754	1, 1, 1	Assembly
A9085	ONTARIO_BS	CELLULOSE	3	GT1, GT1, GT1	Fungi	Ascomycota	Sordariales	Sordariaceae	Neurospora	Crassa	scaffold-2657	1, 2, 3	2-2158, 2152-2562, 2650-3579	2-3579	-1, -1, -1	Assembly
A9085	ONTARIO_BS	CELLULOSE	3	GH51, GH51, GH43	Bacteria	Actinobacteria	Actinomycetales	Microbacteriaceae	Microbacterium	Paraoxydans	scaffold-566	1, 2, 3	2-1480, 1477-1707, 1704-2702	2-2702	1, 1, 1	Assembly
A9085	ONTARIO_BS	CELLULOSE	3	GH6, GH6, GH6	Fungi	Ascomycota	Sordariales	Sordariaceae	Neurospora	Crassa	scaffold-31508	1, 2, 3	1-699, 746-910, 1110-1457	1-1457	1, 1, 1	Assembly
A9085	ONTARIO_BS	CELLULOSE	7	PL3_1, CE1, GH39, CE6, CE4, GT2, GT26	Bacteria	Proteobacteria	Sphingomonadales	Sphingomonadaceae	Novosphingobium	Aromaticivorans	scaffold-19	22, 23, 24, 125, 126, 127, 129	21040-21816, 22066-23073, 23078-23563, 142810-144327, 144440-145204, 145204-146142, 147596-149236	21040-149236	1, 1, 1, -1, -1, -1, -1	Assembly
A9085	ONTARIO_BS	CELLULOSE	3	GH28, GH28, GH28	Fungi	Ascomycota	Hypocreales	Clavicipitaceae	Claviceps	Purpurea	scaffold-36073	1, 2, 3	713-1369, 1553-1750, 1838-2170	713-2170	1, 1, 1	Assembly
A9085	ONTARIO_BS	CELLULOSE	3	GT2, GT4, GT2	Bacteria	Proteobacteria	Burkholderiales	Burkholderiaceae	Burkholderia	Phenoliruptrix	scaffold-164315	3, 4, 5	713-1741, 1753-2889, 3057-3764	713-3764	-1, -1, -1	Assembly
A9085	ONTARIO_BS	CELLULOSE	3	GH30_7, GH30_7, GH30_7	Fungi	Ascomycota	Pleosporales	Leptosphaeriaceae	Leptosphaeria	Maculans	scaffold-404	1, 2, 3	3-767, 905-1102, 1242-1691	3-1691	-1, -1, -1	Assembly
A9085	ONTARIO_BS	CELLULOSE	3	GT4, GT2, GT2	Bacteria	Proteobacteria	Burkholderiales	Burkholderiaceae	Burkholderia	Graminis	scaffold-579	1, 2, 3	1-645, 866-1783, 1826-2740	1-2740	-1, 1, -1	Assembly
A9085	ONTARIO_BS	CELLULOSE	4	GH132, GH132, GH132, GH132	Fungi	Ascomycota	Sordariales	Chaetomiaceae	Myceliophthora	Thermophila	scaffold-573	1, 2, 3, 4	295-483, 526-2229, 2252-2467, 2511-2915	295-2915	1, 1, 1, 1	Assembly
A9085	ONTARIO_BS	CELLULOSE	3	GH20, GT41, GH125	Bacteria	Proteobacteria	Caulobacterales	Caulobacteraceae	Asticcacaulis	Biprosthecium	scaffold-2674	7, 8, 9	8403-10682, 10686-12389, 12440-13876	8403-13876	1, -1, -1	Assembly
A9085	ONTARIO_BS	CELLULOSE	4	GT41, GT66, GT66, GT2	Bacteria	Proteobacteria	Burkholderiales	Burkholderiaceae	Burkholderia	Phytofirmans	scaffold-618549	6, 7, 8, 10	5919-6644, 6704-7285, 7546-8040, 9061-9927	5919-9927	1, 1, 1, -1	Assembly
A9085	ONTARIO_BS	CELLULOSE	8	GH43, CE2, GH29, CE1, CBM20, CBM50, GT51, GT8	Bacteria	Proteobacteria	Caulobacterales	Caulobacteraceae	Asticcacaulis	Sp.	scaffold-10839	127, 128, 129, 130, 279, 280, 281, 282	141456-143438, 143498-144601, 144635-146212, 146355-147302, 297898-300573, 301317-302570, 302959-305322, 305712-306623	141456-306623	-1, -1, -1, -1, -1, 1, 1, 1	Assembly
A9085	ONTARIO_BS	CELLULOSE	3	CE1, CE14, CE7	Bacteria	Proteobacteria	Rhizobiales	Bradyrhizobiaceae	Bradyrhizobium	Sp.	scaffold-680079	42, 43, 44	39314-40210, 41112-42524, 42681-44546	39314-44546	1, -1, -1	Assembly
A9085	ONTARIO_BS	CELLULOSE	5	GT9, GT2, GT4, CBM50, GT27	Bacteria	Proteobacteria	Xanthomonadales	Xanthomonadaceae	Xanthomonas	Sp.	scaffold-36653	1, 2, 2, 3, 2	3-866, 963-3866, 3884-4912	3-4912	-1, -1, -1, -1, -1	Assembly
A9085	ONTARIO_BS	CELLULOSE	3	GT2, GH29, GH1	Bacteria	Proteobacteria	Caulobacterales	Caulobacteraceae	Phenylobacterium	Zucineum	scaffold-9	266, 267, 268	258734-261172, 261369-262259, 262370-263677	258734-263677	1, -1, 1	Assembly
A9085	ONTARIO_BS	CELLULOSE	4	GH89, GH89, GH2, GT2	Bacteria	Proteobacteria	Caulobacterales	Caulobacteraceae	Asticcacaulis	Benevestitus	scaffold-8	421, 422, 423, 425	437108-439291, 439288-440415, 440419-442434, 443861-445945	437108-445945	1, 1, -1, -1	Assembly
A9085	ONTARIO_BS	CELLULOSE	18	GH53, GT2, GT2, GT2, GH2, GT2, GT2, GH16, GT26, GT4, GT4, GT2, GH16, GH16, GT4, GT2, CE10, CE10	Bacteria	Proteobacteria	Caulobacterales	Caulobacteraceae	Asticcacaulis	Sp.	scaffold-3	109, 111, 112, 113, 230, 231, 234, 236, 237, 238, 239, 240, 242, 243, 244, 245, 232, 233	131966-133525, 134115-136019, 136036-137457, 137631-139031, 295805-297904, 297901-299829, 305063-306055, 307235-308161, 308660-309385, 309385-310518, 310515-311702, 311740-313983, 315233-316081, 316433-317854, 317863-318978, 318991-319872, 300119-302383, 302495-304780	131966-319872	-1, -1, -1, 1, -1, -1, 1, -1, 1, 1, 1, 1, -1, 1, 1, 1, -1, -1	Assembly
A9085	ONTARIO_BS	CELLULOSE	8	GT41, GT4, GT41, GT26, GT26, GT2, GT2, AA6	Bacteria	Proteobacteria	Caulobacterales	Caulobacteraceae	Caulobacter	Vibrioides	scaffold-0	47, 47, 48, 95, 96, 97, 98, 49	47442-52889, 52853-54610, 104911-105711, 105834-106439, 106436-107407, 107422-108372, 54613-55173	47442-108372	1, 1, 1, -1, 1, 1, 1, -1	Assembly
A9085	ONTARIO_BS	CELLULOSE	3	GH93, CBM50, CE10	Bacteria	Proteobacteria	Caulobacterales	Caulobacteraceae	Asticcacaulis	Benevestitus	scaffold-7	20, 22, 21	22022-23671, 26253-27116, 24004-25890	22022-27116	1, -1, -1	Assembly
A9085	ONTARIO_BS	CELLULOSE	4	CE4, GT2, GT26, CE1	Bacteria	Proteobacteria	Caulobacterales	Caulobacteraceae	Asticcacaulis	Benevestitus	scaffold-6	220, 221, 223, 219	213099-213875, 213879-214814, 216307-217818, 211777-212949	211777-217818	-1, -1, -1, 1	Assembly
A9085	ONTARIO_BS	CELLULOSE	3	GH47, GH47, GH47	Fungi	Ascomycota	Helotiales	Sclerotiniaceae	Botrytis	Cinerea	scaffold-5015	1, 2, 3	1-663, 756-1022, 1088-1750	1-1750	-1, -1, -1	Assembly
A9085	ONTARIO_BS	CELLULOSE	3	CBM48, CBM48, CBM48	Fungi	Ascomycota	Glomerellales	Glomerellaceae	Colletotrichum	Gloeosporioides	scaffold-3093	1, 2, 3	3-647, 694-1053, 1145-1576	3-1576	1, 1, 1	Assembly
A9085	ONTARIO_BS	CELLULOSE	3	GT30, GT30, GT30	Bacteria	Proteobacteria	Caulobacterales	Caulobacteraceae	Caulobacter	Segnis	scaffold-171741	1, 2, 3	2-466, 463-1731, 1728-2573	2-2573	1, 1, 1	Assembly
A9085	ONTARIO_BS	CELLULOSE	3	GH71, GH71, GH71	Fungi	Ascomycota	Sordariales	Chaetomiaceae	Chaetomium	Globosum	scaffold-80022	1, 2, 3	2-748, 745-1104, 1238-1459	2-1459	-1, -1, -1	Assembly
A9085	ONTARIO_BS	CELLULOSE	4	AA1, AA1, AA1, AA1	Fungi	Ascomycota	Xylariales	Xylariaceae	Daldinia	Eschscholtzii	scaffold-239	3, 5, 6, 7	771-983, 1382-2101, 2344-2931, 2972-3409	771-3409	-1, -1, -1, -1	Assembly
A9085	ONTARIO_BS	CELLULOSE	3	GT4, GT2, GT2	Bacteria	Proteobacteria	Pseudomonadales	Pseudomonadaceae	Pseudomonas	Putida	scaffold-189758	2, 3, 4	312-1535, 1532-2494, 2541-3128	312-3128	-1, -1, -1	Assembly
A9085	ONTARIO_BS	CELLULOSE	3	GT90, GT90, GT90	Fungi	Ascomycota	Glomerellales	Glomerellaceae	Colletotrichum	Gloeosporioides	scaffold-308	1, 2, 3	2-400, 482-844, 841-1908	2-1908	-1, -1, -1	Assembly
A9085	ONTARIO_BS	CELLULOSE	4	GT41, GT41, GT41, GT41	Fungi	Ascomycota	Sordariales	Chaetomiaceae	Chaetomium	Globosum	scaffold-30378	1, 2, 3, 4	1-639, 636-1286, 1361-3361, 3415-5040	1-5040	-1, -1, -1, -1	Assembly
A9085	ONTARIO_BS	CELLULOSE	3	CBM32, GH108, GT2	Bacteria	Proteobacteria	Pseudomonadales	Pseudomonadaceae	Pseudomonas	Sp.	scaffold-1955	153, 154, 155	163057-164472, 164612-165124, 165250-167595	163057-167595	-1, 1, 1	Assembly
A9085	ONTARIO_BS	CELLULOSE	3	GH64, GH64, CBM56	Bacteria	Proteobacteria	Burkholderiales	Burkholderiaceae	Burkholderia	Glumae	scaffold-1730	5, 6, 7	2016-2321, 2435-3688, 3736-4662	2016-4662	-1, -1, -1	Assembly
BLM3_13C	CALIFORNIA	LIGNIN	3	GT4, GT4, GT4	Bacteria	Proteobacteria	Desulfobacterales	Desulfobacteraceae	Desulfococcus	Oleovorans	scaffold-102	1, 2, 3	3-752, 775-1056, 1149-2078	3-2078	-1, -1, -1	Assembly
BLM3_13C	CALIFORNIA	LIGNIN	3	PL12_3, GT2, GT2	Bacteria	Proteobacteria		Classification Missing	Candidatus	Accumulibacter	scaffold-4039	2, 3, 4	86-2191, 2240-3316, 3313-3780	86-3780	-1, -1, -1	Assembly
BLM3_13C	CALIFORNIA	LIGNIN	4	GH13_26, CBM48, CBM48, GH13	Bacteria	Proteobacteria	Rhizobiales	Bradyrhizobiaceae	Rhodopseudomonas	Palustris	scaffold-139	1, 2, 3, 3	1-546, 546-860, 880-1413	1-1413	-1, -1, -1, -1	Assembly
BLM3_13C	CALIFORNIA	LIGNIN	3	GT4, GT4, CE4	Bacteria	Proteobacteria	Chromatiales	Chromatiaceae	Nitrosococcus	Oceani	scaffold-3659	1, 2, 3	3-476, 504-1682, 1696-2604	3-2604	-1, -1, -1	Assembly
BLM3_13C	CALIFORNIA	LIGNIN	3	CE4, GT2, GT2	Bacteria	Proteobacteria	Caulobacterales	Caulobacteraceae	Caulobacter	Vibrioides	scaffold-1099	2, 3, 4	468-731, 954-1334, 1346-2011	468-2011	-1, -1, -1	Assembly
BLM3_13C	CALIFORNIA	LIGNIN	3	GT2, GT4, GT4	Bacteria	Proteobacteria	Myxococcales	Myxococcaceae	Myxococcus	Stipitatus	scaffold-3494	1, 2, 3	2-160, 210-1274, 1345-2454	2-2454	-1, 1, 1	Assembly
BLM3_13C	CALIFORNIA	LIGNIN	3	GT5, GT5, CBM48	Bacteria	Proteobacteria	Rhizobiales	Bradyrhizobiaceae	Rhodopseudomonas	Palustris	scaffold-2274	1, 2, 3	91-936, 1023-1307, 1304-1846	91-1846	1, 1, 1	Assembly
BLM3_13C	CALIFORNIA	LIGNIN	3	GT4, GH1, GH1	Bacteria	Proteobacteria	Sphingomonadales	Sphingomonadaceae	Sphingobium	Chlorophenolicum	scaffold-1017	1, 2, 3	3-251, 625-1128, 1125-2771	3-2771	-1, 1, 1	Assembly
BLM3_13C	CALIFORNIA	LIGNIN	3	GT4, GT4, CE4	Bacteria	Proteobacteria	Rhodocyclales	Rhodocyclaceae	Thauera	Aminoaromatica	scaffold-1807	1, 2, 3	1-699, 993-2765, 2849-3046	1-3046	1, 1, -1	Assembly
BLM3_13C	CALIFORNIA	LIGNIN	3	GH94, GH94, GH94	Bacteria	Proteobacteria	Burkholderiales	Burkholderiaceae	Burkholderia	Graminis	scaffold-1551	1, 2, 3	3-1226, 1240-4104, 4043-4750	3-4750	-1, -1, -1	Assembly
JW013	ONTARIO_JP	CELLULOSE	4	AA1_3, AA1_3, AA1_3, lacc	Fungi	Ascomycota	Sordariales	Chaetomiaceae	Thielavia	Arenaria	scaffold-5383	1, 2, 3, 2	303-542, 1200-1883, 1883-2416	303-2416	1, 1, 1, 1	Assembly
JW013	ONTARIO_JP	CELLULOSE	4	CE4, GT4, GT4, GT2	Bacteria	Proteobacteria	Xanthomonadales	Xanthomonadaceae	Rhodanobacter	Fulvus	scaffold-188800	1, 2, 3, 4	3-248, 245-1423, 1428-2579, 2576-3970	3-3970	-1, -1, -1, -1	Assembly
JW013	ONTARIO_JP	CELLULOSE	3	CBM2, CBM32, GT4	Bacteria	Bacteroidetes/Chlorobi group	Sphingobacteriales	Saprospiraceae	Saprospira	Grandis	scaffold-2704	6, 7, 8	5382-5918, 6247-6780, 6956-8053	5382-8053	-1, -1, 1	Assembly
JW013	ONTARIO_JP	CELLULOSE	4	GH92, GH92, GH92, GH92	Fungi	Ascomycota	Sordariales	Chaetomiaceae	Chaetomium	Globosum	scaffold-2090	2, 3, 4, 5	1104-1520, 1513-2496, 2850-3917, 3951-4289	1104-4289	-1, -1, -1, -1	Assembly
JW013	ONTARIO_JP	CELLULOSE	3	CBM20, CBM20, CBM20	Fungi	Ascomycota	Sordariales	Chaetomiaceae	Chaetomium	Globosum	scaffold-152560	2, 3, 4	419-790, 1176-1601, 1824-2441	419-2441	1, 1, 1	Assembly
JW013	ONTARIO_JP	CELLULOSE	4	GT2, CE4, GH13, GH44	Bacteria	Bacteroidetes/Chlorobi group	Cytophagales	Cytophagaceae	Dyadobacter	Fermentans	scaffold-6422	1, 2, 3, 4	2-685, 678-1778, 1840-2058, 2150-4060	2-4060	1, -1, 1, 1	Assembly
JW013	ONTARIO_JP	CELLULOSE	5	CBM1, CBM1, CBM66, GH115, GH93	Fungi	Ascomycota	Hypocreales	Nectriaceae	Fusarium	Oxysporum	scaffold-843389	7, 8, 9, 10, 10	11842-12339, 12608-13081, 14904-16025, 16757-17443	11842-17443	1, 1, -1, -1, -1	Assembly
JW013	ONTARIO_JP	CELLULOSE	3	GH35, GH35, GH35	Fungi	Ascomycota	Sordariales	Sordariaceae	Neurospora	Tetrasperma	scaffold-7088	1, 2, 3	430-921, 1026-2345, 2382-3659	430-3659	1, 1, 1	Assembly
JW013	ONTARIO_JP	CELLULOSE	4	AA1, AA1, AA1, GH88	Fungi	Ascomycota	Glomerellales	Glomerellaceae	Colletotrichum	Graminicola	scaffold-843464	12, 13, 14, 15	12356-12655, 12694-13173, 13219-14331, 15918-17168	12356-17168	1, 1, 1, 1	Assembly
JW013	ONTARIO_JP	CELLULOSE	4	GT1, GT2, GT4, GT2	Bacteria	Firmicutes	Bacillales	Paenibacillaceae	Paenibacillus	Alvei	scaffold-838222	1, 2, 2, 3	2-508, 567-2603, 2600-3622	2-3622	-1, -1, -1, -1	Assembly
JW013	ONTARIO_JP	CELLULOSE	3	AA3, AA3, AA3	Fungi	Ascomycota	Sordariales	Sordariaceae	Neurospora	Crassa	scaffold-80222	1, 2, 3	330-986, 1064-1711, 1915-2037	330-2037	1, 1, 1	Assembly
JW013	ONTARIO_JP	CELLULOSE	3	GH92, GH92, GH92	Fungi	Ascomycota	Sordariales	Chaetomiaceae	Chaetomium	Globosum	scaffold-825	3, 4, 5	827-1453, 1526-1906, 2043-3521	827-3521	-1, -1, -1	Assembly
JW013	ONTARIO_JP	CELLULOSE	3	GH5_5, GH5_5, GH5_5	Fungi	Ascomycota	Sordariales	Chaetomiaceae	Myceliophthora	Thermophila	scaffold-691761	8, 9, 10	3952-4203, 4765-4974, 5024-5395	3952-5395	1, 1, 1	Assembly
JW013	ONTARIO_JP	CELLULOSE	3	GH76, GH76, GH76	Fungi	Ascomycota	Sordariales	Chaetomiaceae	Thielavia	Terrestris	scaffold-436049	3, 4, 5	2826-3263, 3433-3693, 3775-4302	2826-4302	-1, -1, -1	Assembly
JW013	ONTARIO_JP	CELLULOSE	3	CBM18, CBM18, CBM18	Fungi	Ascomycota	Onygenales	Arthrodermataceae	Trichophyton	Equinum	scaffold-354233	1, 2, 3	1350-1859, 2140-2562, 2696-3373	1350-3373	1, 1, 1	Assembly
JW013	ONTARIO_JP	CELLULOSE	3	GH5_12, GH5_12, GH5_12	Fungi	Ascomycota	Sordariales	Sordariaceae	Neurospora	Crassa	scaffold-2629	1, 2, 3	734-1213, 1280-2539, 2595-3467	734-3467	1, 1, 1	Assembly
JW013	ONTARIO_JP	CELLULOSE	3	GH55, GH55, GH55	Fungi	Ascomycota	Hypocreales	Hypocreaceae	Trichoderma	Virens	scaffold-41480	3, 4, 5	2499-3863, 4122-4376, 4639-5199	2499-5199	-1, -1, -1	Assembly
JW013	ONTARIO_JP	CELLULOSE	3	AA1, AA1, AA1	Fungi	Ascomycota	Xylariales	Xylariaceae	Daldinia	Eschscholtzii	scaffold-2085	3, 4, 5	1412-1975, 1984-2328, 2503-3222	1412-3222	1, 1, 1	Assembly
JW013	ONTARIO_JP	CELLULOSE	3	CE14, CBM50, GT4	Bacteria	Bacteroidetes/Chlorobi group	Cytophagales	Cyclobacteriaceae	Algoriphagus	Machipongonensis	scaffold-701410	1, 2, 3	37-753, 776-1816, 1816-2751	37-2751	-1, -1, -1	Assembly
JW013	ONTARIO_JP	CELLULOSE	3	GT4, CBM50, van.oh.oxi	Bacteria	Bacteroidetes/Chlorobi group	Flavobacteriales	Flavobacteriaceae	Flavobacterium	Enshiense	scaffold-3518	1, 3, 2	3-998, 2725-3030, 1059-2456	3-3030	-1, 1, -1	Assembly
JW013	ONTARIO_JP	CELLULOSE	3	GH47, GH47, GH47	Fungi	Ascomycota	Sordariales	Chaetomiaceae	Chaetomium	Globosum	scaffold-793755	9, 10, 11	6898-7146, 7269-7394, 7562-8179	6898-8179	1, 1, 1	Assembly
JW013	ONTARIO_JP	CELLULOSE	3	GT32, GT32, GT32	Fungi	Ascomycota	Sordariales	Chaetomiaceae	Chaetomium	Globosum	scaffold-41636	1, 2, 3	751-1233, 1348-1653, 1693-2112	751-2112	-1, -1, -1	Assembly
JW013	ONTARIO_JP	CELLULOSE	3	CBM1, CBM1, CBM1	Fungi	Ascomycota	Sordariales	Chaetomiaceae	Chaetomium	Globosum	scaffold-77042	1, 2, 3	2-196, 275-1174, 1216-1497	2-1497	-1, -1, -1	Assembly
JW013	ONTARIO_JP	CELLULOSE	5	GT4, GH3, GH2, GH2, GH95	Bacteria	Proteobacteria	Caulobacterales	Caulobacteraceae	Asticcacaulis	Benevestitus	scaffold-843369	14, 16, 17, 18, 19	18883-19569, 21998-22501, 22657-25191, 25196-28048, 28111-30498	18883-30498	1, 1, 1, 1, 1	Assembly
JW013	ONTARIO_JP	CELLULOSE	3	GH6, GH6, GH6	Fungi	Ascomycota	Sordariales	Chaetomiaceae	Myceliophthora	Thermophila	scaffold-843263	6, 7, 8	7650-8156, 8159-8566, 8702-9049	7650-9049	1, 1, 1	Assembly
JW013	ONTARIO_JP	CELLULOSE	3	GH28, GH28, GH28	Fungi	Ascomycota	Pleosporales	Phaeosphaeriaceae	Phaeosphaeria	Nodorum	scaffold-74253	1, 2, 3	675-1148, 1242-1694, 1815-2474	675-2474	-1, -1, -1	Assembly
JW013	ONTARIO_JP	CELLULOSE	11	GT76, GT76, GT76, GH2, GH2, GH2, GH2, CBM1, CBM1, CBM1, GH71	Fungi	Ascomycota	Sordariales	Sordariaceae	Neurospora	Crassa	scaffold-1841	3, 4, 5, 15, 17, 18, 19, 27, 28, 29, 31	665-1147, 1186-1869, 2054-2392, 13436-14140, 14633-15283, 15313-16422, 16469-16885, 21452-22345, 22430-22756, 22908-23555, 25516-26856	665-26856	-1, -1, -1, 1, 1, 1, 1, 1, 1, 1, 1	Assembly
JW013	ONTARIO_JP	CELLULOSE	4	AA1_2, AA1_2, AA1_2, AA1_2	Fungi	Ascomycota	Glomerellales	Glomerellaceae	Colletotrichum	Gloeosporioides	scaffold-402591	1, 2, 3, 4	450-881, 1007-1135, 1241-1714, 1937-2056	450-2056	-1, -1, -1, -1	Assembly
JW013	ONTARIO_JP	CELLULOSE	3	GT62, GT62, GT62	Fungi	Ascomycota	Sordariales	Sordariaceae	Neurospora	Crassa	scaffold-843343	3, 4, 5	4428-4694, 4726-5385, 5668-5820	4428-5820	1, 1, 1	Assembly
JW013	ONTARIO_JP	CELLULOSE	3	PL1_4, PL1_4, GH32	Fungi	Ascomycota	Sordariales	Chaetomiaceae	Chaetomium	Globosum	scaffold-643349	1, 2, 3	1-759, 861-2258, 2420-4294	1-4294	1, 1, -1	Assembly
JW013	ONTARIO_JP	CELLULOSE	3	GH71, CBM24, CBM24	Fungi	Ascomycota	Eurotiales	Trichocomaceae	Talaromyces	Purpureogenus	scaffold-42543	1, 2, 3	1196-1639, 1718-2116, 2256-2747	1196-2747	1, 1, 1	Assembly
JW013	ONTARIO_JP	CELLULOSE	3	AA7, AA7, AA7	Fungi	Ascomycota	Sordariales	Chaetomiaceae	Chaetomium	Globosum	scaffold-825638	1, 2, 3	784-1503, 1454-1927, 2170-2433	784-2433	1, 1, 1	Assembly
JW013	ONTARIO_JP	CELLULOSE	3	GT2, GT2, CBM50	Bacteria	Proteobacteria	Burkholderiales	Burkholderiaceae	Burkholderia	Phymatum	scaffold-243	2, 3, 4	383-2551, 2526-4343, 4359-5123	383-5123	1, -1, -1	Assembly
JW013	ONTARIO_JP	CELLULOSE	4	CBM18, CBM18, CBM18, CBM18	Fungi	Ascomycota	Sordariales	Sordariaceae	Neurospora	Tetrasperma	scaffold-2181	1, 2, 3, 4	3-635, 1165-1677, 1760-2350, 2389-2799	3-2799	1, 1, 1, 1	Assembly
JW013	ONTARIO_JP	CELLULOSE	3	GT51, GT28, CBM50	Bacteria	Proteobacteria	Burkholderiales	Oxalobacteraceae	Herbaspirillum	Lusitanum	scaffold-6393	162, 163, 164	202986-204989, 204998-206104, 206201-207319	202986-207319	1, 1, 1	Assembly
JW013	ONTARIO_JP	CELLULOSE	3	GH115, GH115, GH115	Fungi	Ascomycota	Sordariales	Chaetomiaceae	Chaetomium	Globosum	scaffold-620605	26, 27, 28	22111-22572, 22569-22940, 23135-23212	22111-23212	1, 1, 1	Assembly
JW013	ONTARIO_JP	CELLULOSE	6	GH43, CBM13, GH43, GH51, CE1, CBM13	Bacteria	Proteobacteria	Burkholderiales	Oxalobacteraceae	Massilia	Niastensis	scaffold-8236	24, 25, 26, 27, 23, 24	26716-28440, 28600-30996, 31000-32019, 32207-33811, 24462-26591	24462-33811	1, -1, -1, -1, -1, 1	Assembly
JW013	ONTARIO_JP	CELLULOSE	3	GH36, GH36, GH36	Fungi	Ascomycota	Glomerellales	Glomerellaceae	Colletotrichum	Gloeosporioides	scaffold-588842	3, 4, 5	2162-2329, 2394-2819, 2849-3205	2162-3205	-1, -1, -1	Assembly
JW013	ONTARIO_JP	CELLULOSE	5	GH2, GH2, GH2, GH26, GH26	Fungi	Ascomycota	Hypocreales	Hypocreaceae	Trichoderma	Virens	scaffold-843462	16, 17, 18, 19, 20	13940-14830, 15049-15987, 16081-16668, 17927-18886, 20450-20821	13940-20821	-1, -1, -1, -1, 1	Assembly
JW013	ONTARIO_JP	CELLULOSE	3	CBM14, GH128, GH19	Virus	Unclassified	Unclassified	Unclassified	Ralstonia	phage	scaffold-843465	56, 57, 58	35947-37863, 37886-41887, 42039-42686	35947-42686	-1, -1, -1	Assembly
JW013	ONTARIO_JP	CELLULOSE	3	GT66, GT66, GT66	Fungi	Ascomycota	Sordariales	Sordariaceae	Neurospora	Crassa	scaffold-811294	1, 2, 3	3-659, 737-1849, 1939-2202	3-2202	1, 1, 1	Assembly
JW013	ONTARIO_JP	CELLULOSE	4	GH13_22, GH13_22, GH13_22, GH13_22	Fungi	Ascomycota	Onygenales	Ajellomycetaceae	Blastomyces	Dermatitidis	scaffold-670011	1, 2, 3, 4	1-105, 152-454, 596-3886, 3920-5575	1-5575	1, 1, 1, 1	Assembly
JW013	ONTARIO_JP	CELLULOSE	5	GH28, GH28, GH28, CE8, CE8	Fungi	Ascomycota	Hypocreales	Nectriaceae	Fusarium	Oxysporum	scaffold-27129	2, 3, 4, 6, 7	388-657, 783-980, 1155-1808, 2785-3516, 3730-4059	388-4059	-1, -1, -1, 1, 1	Assembly
JW013	ONTARIO_JP	CELLULOSE	3	GH3, GH3, GH3	Fungi	Ascomycota	Sordariales	Sordariaceae	Neurospora	Tetrasperma	scaffold-11063	3, 4, 5	4619-4828, 5195-5710, 5875-6210	4619-6210	1, 1, 1	Assembly
JW013	ONTARIO_JP	CELLULOSE	4	CBM18, CBM18, CBM18, CBM50	Fungi	Ascomycota	Onygenales	Arthrodermataceae	Arthroderma	Otae	scaffold-29650	1, 2, 3, 5	191-967, 1544-1954, 2119-3573, 6222-6704	191-6704	-1, -1, -1, 1	Assembly
JW013	ONTARIO_JP	CELLULOSE	3	AA4, AA4, AA4	Fungi	Ascomycota	Sordariales	Chaetomiaceae	Thielavia	Terrestris	scaffold-1513	7, 8, 9	4579-6099, 6045-6569, 6608-6913	4579-6913	-1, -1, -1	Assembly
JW013	ONTARIO_JP	CELLULOSE	4	GH55, GH55, GH93, GH93	Fungi	Ascomycota	Eurotiales	Aspergillaceae	Aspergillus	Kawachii	scaffold-841503	8, 9, 10, 11	9597-12290, 12287-13591, 16057-16584, 16806-17363	9597-17363	1, 1, 1, 1	Assembly
JW013	ONTARIO_JP	CELLULOSE	3	AA4, AA4, AA4	Fungi	Ascomycota	Eurotiales	Thermoascaceae	Byssochlamys	Spectabilis	scaffold-1860	1, 2, 3	450-758, 883-1134, 2287-2403	450-2403	1, 1, 1	Assembly
JW013	ONTARIO_JP	CELLULOSE	3	GH95, GH95, GH95	Fungi	Ascomycota	Hypocreales	Hypocreaceae	Trichoderma	Atroviride	scaffold-8937	2, 3, 4	2249-2662, 2784-3647, 3893-4201	2249-4201	-1, -1, -1	Assembly
JW013	ONTARIO_JP	CELLULOSE	4	GH27, GH27, GH27, GH27	Fungi	Ascomycota	Eurotiales	Aspergillaceae	Aspergillus	Fumigatus	scaffold-49511	2, 3, 4, 5	1451-1660, 1706-2032, 2081-2401, 2401-3048	1451-3048	1, 1, 1, 1	Assembly
JW013	ONTARIO_JP	CELLULOSE	6	GT1, GT1, GT1, GH35, GH35, GH35	Fungi	Ascomycota	Eurotiales	Trichocomaceae	Talaromyces	Marneffei	scaffold-280	7, 8, 9, 17, 18, 19	6616-6918, 6923-8356, 8337-10796, 17381-18697, 18694-19902, 20179-20361	6616-20361	-1, -1, -1, -1, -1, -1	Assembly
JW013	ONTARIO_JP	CELLULOSE	4	AA3_1, AA3_1, AA3_1, AA3_1	Fungi	Ascomycota	Sordariales	Chaetomiaceae	Myceliophthora	Fergusii	scaffold-169286	1, 2, 3, 4	579-1037, 1047-1844, 2165-2404, 2391-2516	579-2516	1, 1, 1, 1	Assembly
JW013	ONTARIO_JP	CELLULOSE	3	CE1, GH93, GH93	Fungi	Ascomycota	Ophiostomatales	mitosporic Ophiostomataceae	Sporothrix	Schenckii	scaffold-49079	1, 2, 3	1-453, 874-1347, 1557-1784	1-1784	1, -1, -1	Assembly
JW013	ONTARIO_JP	CELLULOSE	6	GT2, GT2, GT4, CBM50, GT2, GT4	Bacteria	Proteobacteria	Burkholderiales	Burkholderiaceae	Burkholderia	Cenocepacia	scaffold-843447	1, 2, 3, 4, 6, 7	1-1521, 1566-3062, 3065-3799, 3810-5291, 6099-7001, 7071-8486	1-8486	-1, -1, -1, -1, -1, -1	Assembly
JW013	ONTARIO_JP	CELLULOSE	8	GH3, GH43, GH43, GH43, GH43, GH2, GH43, GH43	Bacteria	Bacteroidetes/Chlorobi group	Cytophagales	Cytophagaceae	Dyadobacter	Beijingensis	scaffold-841578	2, 3, 4, 5, 6, 8, 11, 9	987-2168, 2202-3779, 3870-6155, 6180-8498, 8512-10875, 11408-12736, 15522-16943, 12747-13775	987-16943	-1, -1, -1, -1, -1, -1, 1, -1	Assembly
JW013	ONTARIO_JP	CELLULOSE	3	AA3_3, AA3_3, AA3_3	Fungi	Ascomycota	Sordariales	Chaetomiaceae	Chaetomium	Globosum	scaffold-110458	1, 2, 3	459-971, 922-1188, 1346-2626	459-2626	1, 1, 1	Assembly
JW013	ONTARIO_JP	CELLULOSE	4	AA3_2, AA3_2, AA3_2, AA3_2	Fungi	Ascomycota	Sordariales	Chaetomiaceae	Chaetomium	Globosum	scaffold-104297	1, 2, 3, 4	3-602, 695-1165, 1392-1754, 1745-2197	3-2197	-1, -1, -1, -1	Assembly
JW013	ONTARIO_JP	CELLULOSE	5	CBM43, CBM43, CBM1, CBM1, GH7	Fungi	Ascomycota	Hypocreales	Hypocreaceae	Trichoderma	Reesei	scaffold-48019	4, 5, 6, 7, 6	2369-3073, 3180-4019, 4597-5331, 5376-6143	2369-6143	1, 1, -1, -1, -1	Assembly
JW013	ONTARIO_JP	CELLULOSE	10	AA3_1, AA3_1, AA3_1, GH13_40, GH13_40, GH13_40, GH13_40, GH30_7, GH30_7, AA8	Fungi	Ascomycota	Eurotiales	Aspergillaceae	Aspergillus	Oryzae	scaffold-818288	1, 2, 3, 30, 31, 32, 33, 35, 36, 1	3-1073, 1141-1635, 2104-2331, 42326-42559, 43129-43434, 43527-44021, 44122-44514, 45855-46622, 46893-47174	3-47174	-1, -1, -1, 1, 1, 1, 1, 1, 1, -1	Assembly
JW013	ONTARIO_JP	CELLULOSE	3	AA12, AA12, AA12	Fungi	Ascomycota	Magnaporthales	Magnaporthaceae	Gaeumannomyces	Graminis	scaffold-189455	3, 4, 5	684-1028, 1097-1642, 1700-1858	684-1858	1, 1, 1	Assembly
JW013	ONTARIO_JP	CELLULOSE	4	CBM48, CBM48, CBM48, CBM48	Fungi	Ascomycota	Glomerellales	Glomerellaceae	Colletotrichum	Gloeosporioides	scaffold-284250	1, 2, 3, 4	488-1156, 1250-1609, 1653-2102, 2379-2501	488-2501	-1, -1, -1, -1	Assembly
JW013	ONTARIO_JP	CELLULOSE	4	CE8, CE8, CE12, GH28	Bacteria	Proteobacteria	Burkholderiales	Oxalobacteraceae	Janthinobacterium	Sp.	scaffold-3797	7, 8, 9, 10	7670-9085, 9140-10504, 10517-11296, 11293-13119	7670-13119	-1, -1, -1, -1	Assembly
JW013	ONTARIO_JP	CELLULOSE	4	CBM18, CBM18, CBM18, CBM18	Fungi	Ascomycota	Hypocreales	Nectriaceae	Fusarium	Fujikuroi	scaffold-131719	1, 2, 3, 5	113-538, 718-918, 949-1788, 3545-4741	113-4741	1, 1, 1, 1	Assembly
JW013	ONTARIO_JP	CELLULOSE	3	GT51, GT1, GT1	Fungi	Ascomycota	Glomerellales	Glomerellaceae	Colletotrichum	Orbiculare	scaffold-843456	3, 4, 5	2486-3421, 3791-4171, 4119-5303	2486-5303	1, -1, -1	Assembly
JW013	ONTARIO_JP	CELLULOSE	3	CE11, GT4, CE3	Bacteria	Proteobacteria	Xanthomonadales	Xanthomonadaceae	Rhodanobacter	Denitrificans	scaffold-122755	1, 3, 2	1-252, 985-1497, 360-920	1-1497	-1, 1, -1	Assembly
JW013	ONTARIO_JP	CELLULOSE	5	GT39, GT39, GT39, GT39, GT39	Fungi	Ascomycota	Sordariales	Sordariaceae	Neurospora	Crassa	scaffold-476224	1, 2, 3, 4, 5	884-1354, 1639-3156, 3225-3497, 3533-3871, 3970-4251	884-4251	-1, -1, -1, -1, -1	Assembly
JW013	ONTARIO_JP	CELLULOSE	4	GT83, GT2, GT2, GT2	Bacteria	Proteobacteria	Xanthomonadales	Xanthomonadaceae	Rhodanobacter	Denitrificans	scaffold-843268	1, 2, 3, 4	1-1041, 1104-2144, 2177-2992, 3280-3759	1-3759	-1, -1, -1, 1	Assembly
JW013	ONTARIO_JP	CELLULOSE	4	CBM1, CBM1, CBM1, GH5	Fungi	Ascomycota	Helotiales	Sclerotiniaceae	Botrytis	Cinerea	scaffold-709	1, 2, 3, 2	708-968, 919-1329, 1326-2057	708-2057	-1, -1, -1, -1	Assembly
JW013	ONTARIO_JP	CELLULOSE	3	GH3, GH3, GH3	Fungi	Ascomycota	Eurotiales	Aspergillaceae	Aspergillus	Niger	scaffold-2582	1, 2, 3	790-2055, 2209-2895, 2838-3113	790-3113	-1, -1, -1	Assembly
JW013	ONTARIO_JP	CELLULOSE	6	GH2, GH43, GH43, GH43, GH43, GH3	Bacteria	Bacteroidetes/Chlorobi group	Cytophagales	Cytophagaceae	Dyadobacter	Beijingensis	scaffold-760315	19, 21, 22, 23, 24, 25	28315-29643, 30176-32539, 32553-34871, 34896-37181, 37272-38849, 38883-40064	28315-40064	1, 1, 1, 1, 1, 1	Assembly
JW013	ONTARIO_JP	CELLULOSE	4	GH31, GH31, GH31, AA11	Fungi	Ascomycota	Sordariales	Sordariaceae	Neurospora	Crassa	scaffold-9086	1, 2, 3, 5	2-829, 960-1349, 1438-2136, 6687-7952	2-7952	-1, -1, -1, 1	Assembly
JW013	ONTARIO_JP	CELLULOSE	3	AA3_2, AA3_2, AA3_2	Fungi	Ascomycota	Sordariales	Chaetomiaceae	Chaetomium	Globosum	scaffold-243416	2, 3, 4	1631-2146, 2506-3357, 3457-3690	1631-3690	-1, -1, -1	Assembly
JW013	ONTARIO_JP	CELLULOSE	3	GH43, GH43, CBM51	Bacteria	Bacteroidetes/Chlorobi group	Cytophagales	Cytophagaceae	Dyadobacter	Beijingensis	scaffold-3813	10, 11, 12	11887-13521, 13748-16051, 16173-18467	11887-18467	-1, -1, -1	Assembly
JW013	ONTARIO_JP	CELLULOSE	3	GH13_40, GH13_40, GH13_40	Fungi	Ascomycota	Glomerellales	Glomerellaceae	Colletotrichum	Graminicola	scaffold-153	2, 3, 4	1201-1779, 1767-2894, 2942-3532	1201-3532	1, 1, 1	Assembly
JW013	ONTARIO_JP	CELLULOSE	3	CBM13, CBM32, GH9	Bacteria	Proteobacteria	Burkholderiales	Burkholderiaceae	Ralstonia	Solanacearum	scaffold-2816	1, 2, 3	2-721, 721-2154, 2276-3862	2-3862	1, 1, 1	Assembly
JW013	ONTARIO_JP	CELLULOSE	3	GH3, GH3, GH3	Fungi	Ascomycota	Sordariales	Chaetomiaceae	Myceliophthora	Thermophila	scaffold-3671	3, 4, 5	2265-4229, 4233-4718, 4902-5240	2265-5240	-1, -1, -1	Assembly
JW013	ONTARIO_JP	CELLULOSE	3	GH55, GH55, GH55	Fungi	Ascomycota	Sordariales	Sordariaceae	Neurospora	Crassa	scaffold-627	1, 2, 3	6034-7290, 7257-7706, 7967-8278	6034-8278	1, 1, 1	Assembly
JW013	ONTARIO_JP	CELLULOSE	3	AA1_3, GH71, GH71	Fungi	Ascomycota	Glomerellales	Glomerellaceae	Colletotrichum	Gloeosporioides	scaffold-1237	1, 2, 3	1-183, 619-957, 1112-2002	1-2002	1, -1, -1	Assembly
JW013	ONTARIO_JP	CELLULOSE	4	GT4, GT4, GT2, GT2	Bacteria	Proteobacteria	Burkholderiales	Oxalobacteraceae	Massilia	Niastensis	scaffold-4173	110, 112, 113, 114	123841-125256, 127037-128155, 128171-128914, 128918-129904	123841-129904	-1, -1, -1, -1	Assembly
JW013	ONTARIO_JP	CELLULOSE	4	GH13_26, GT2, GT2, CE14	Bacteria	Proteobacteria	Desulfovibrionales	Desulfovibrionaceae	Desulfovibrio	Africanus	scaffold-1239	1, 2, 3, 4	1-1467, 1454-2203, 2203-2769, 2766-3080	1-3080	1, -1, -1, -1	Assembly
JW013	ONTARIO_JP	CELLULOSE	3	GT4, GT4, GT4	Bacteria	Proteobacteria	Desulfovibrionales	Desulfovibrionaceae	Desulfovibrio	Africanus	scaffold-4313	12, 13, 14	10520-12742, 12745-13803, 13921-14685	10520-14685	-1, -1, 1	Assembly
JW013	ONTARIO_JP	CELLULOSE	3	GH16, GH16, GH16	Fungi	Ascomycota	Glomerellales	Glomerellaceae	Colletotrichum	Gloeosporioides	scaffold-710	7, 8, 9	5873-6379, 6331-6675, 7230-8018	5873-8018	-1, -1, -1	Assembly
JW013	ONTARIO_JP	CELLULOSE	4	GH62, CBM1, GH27, GH27	Fungi	Ascomycota	Sordariales	Chaetomiaceae	Chaetomium	Globosum	scaffold-1123	5, 6, 7, 8	4987-5358, 5355-6224, 6460-7401, 7731-8108	4987-8108	-1, -1, -1, -1	Assembly
JW013	ONTARIO_JP	CELLULOSE	4	CBM51, GH39, CBM51, CBM51	Bacteria	Bacteroidetes/Chlorobi group	Cytophagales	Cytophagaceae	Spirosoma	Linguale	scaffold-30818	4, 5, 6, 7	2325-5063, 5290-6408, 6453-8936, 9029-11788	2325-11788	-1, 1, -1, -1	Assembly
JW013	ONTARIO_JP	CELLULOSE	3	CE4, CE4, CE4	Fungi	Ascomycota	Glomerellales	Glomerellaceae	Colletotrichum	Graminicola	scaffold-384	28, 29, 30	24904-25161, 25125-25379, 25617-26042	24904-26042	1, 1, 1	Assembly
JW013	ONTARIO_JP	CELLULOSE	4	GT2, GT4, GT4, GT4	Bacteria	Proteobacteria	Pseudomonadales	Pseudomonadaceae	Pseudomonas	Aeruginosa	scaffold-3310	87, 88, 89, 90	88225-89127, 89143-90300, 90403-91353, 91350-91910	88225-91910	1, 1, 1, 1	Assembly
JW013	ONTARIO_JP	CELLULOSE	3	AA3_2, AA3_2, AA3_2	Fungi	Ascomycota	Glomerellales	Glomerellaceae	Colletotrichum	Gloeosporioides	scaffold-11374	3, 4, 5	842-1615, 1800-2504, 2658-2897	842-2897	-1, -1, -1	Assembly
JW013	ONTARIO_JP	CELLULOSE	5	CE4, CBM4, CBM4, CE4, CE4	Bacteria	Bacteroidetes/Chlorobi group	Ignavibacteriales	Melioribacteraceae	Melioribacter	Roseus	scaffold-718864	2, 2, 3, 3, 1	1183-2652, 2839-4302, 1-963	1-4302	-1, -1, -1, -1, -1	Assembly
JW013	ONTARIO_JP	CELLULOSE	4	GH37, GH37, GH37, GH37	Fungi	Ascomycota	Sordariales	Sordariaceae	Neurospora	Tetrasperma	scaffold-843371	5, 6, 7, 8	11368-11859, 11894-12400, 12465-12614, 12631-13908	11368-13908	1, 1, 1, 1	Assembly
JW013	ONTARIO_JP	CELLULOSE	5	GH51, GH51, AA3_1, AA3_1, GH106	Fungi	Ascomycota	Sordariales	Chaetomiaceae	Chaetomium	Atrobrunneum	scaffold-4164	7, 8, 11, 12, 9	5290-6051, 6452-7252, 12124-13665, 13733-14227, 8952-9989	5290-14227	1, 1, -1, -1, 1	Assembly
JW013	ONTARIO_JP	CELLULOSE	4	GT39, GT39, GT39, GT39	Fungi	Ascomycota	Sordariales	Chaetomiaceae	Chaetomium	Globosum	scaffold-895	2, 3, 4, 5	3307-3783, 3786-4121, 4296-5048, 5157-5558	3307-5558	-1, -1, -1, -1	Assembly
JW013	ONTARIO_JP	CELLULOSE	3	GH7, CBM1, GT55	Fungi	Ascomycota	Eurotiales	Aspergillaceae	Aspergillus	Niger	scaffold-101297	6, 7, 8	5085-5738, 5732-6490, 7308-9962	5085-9962	1, 1, 1	Assembly
JW013	ONTARIO_JP	CELLULOSE	4	CBM18, CBM18, CBM18, GH18	Fungi	Ascomycota	Eurotiales	Aspergillaceae	Aspergillus	Nidulans	scaffold-841307	9, 10, 11, 9	12691-13371, 13386-13688, 13776-14384	12691-14384	-1, -1, -1, -1	Assembly
JW013	ONTARIO_JP	CELLULOSE	3	GT4, GT2, GT2	Bacteria	Actinobacteria	Actinomycetales	Microbacteriaceae	Cryocola	Sp.	scaffold-843230	2, 3, 4	392-1708, 1715-2761, 2772-3755	392-3755	1, -1, 1	Assembly
JW013	ONTARIO_JP	CELLULOSE	4	GH31, GH31, GH31, GH31	Fungi	Ascomycota	Sordariales	Sordariaceae	Neurospora	Crassa	scaffold-272819	4, 5, 6, 7	1412-2200, 2289-2627, 2898-3308, 3383-4741	1412-4741	1, 1, 1, 1	Assembly
JW013	ONTARIO_JP	CELLULOSE	3	GH3, GH3, GH3	Fungi	Ascomycota	Capnodiales	Mycosphaerellaceae	Dothistroma	Septosporum	scaffold-836847	7, 8, 9	6367-7203, 7316-8047, 8140-8802	6367-8802	1, 1, 1	Assembly
JW013	ONTARIO_JP	CELLULOSE	3	GH125, GH125, GH125	Fungi	Ascomycota	Magnaporthales	Magnaporthaceae	Magnaporthe	Oryzae	scaffold-49395	1, 2, 3	1-174, 245-352, 478-690	1-690	1, 1, 1	Assembly
JW013	ONTARIO_JP	CELLULOSE	4	GH13_5, GH13_5, GH13_5, GH13	Fungi	Ascomycota	Sordariales	Chaetomiaceae	Myceliophthora	Thermophila	scaffold-83774	1, 2, 3, 2	134-544, 874-1260, 1310-1495	134-1495	-1, -1, -1, -1	Assembly
JW013	ONTARIO_JP	CELLULOSE	3	CE3, CE3, CE3	Fungi	Ascomycota	Hypocreales	Nectriaceae	Fusarium	Fujikuroi	scaffold-171	1, 2, 3	151-978, 1183-1806, 1745-2236	151-2236	1, 1, 1	Assembly
JW013	ONTARIO_JP	CELLULOSE	3	GH71, GH71, GH71	Fungi	Ascomycota	Sordariales	Chaetomiaceae	Chaetomium	Globosum	scaffold-1433	1, 2, 3	3-824, 821-1180, 1279-1554	3-1554	-1, -1, -1	Assembly
JW013	ONTARIO_JP	CELLULOSE	3	GT20, GT20, GT20	Fungi	Ascomycota	Magnaporthales	Magnaporthaceae	Gaeumannomyces	Graminis	scaffold-843319	1, 2, 3	986-1882, 1904-2227, 2340-3317	986-3317	-1, -1, -1	Assembly
JW013	ONTARIO_JP	CELLULOSE	3	GH78, GH78, GT35	Bacteria	Proteobacteria	Rhizobiales	Rhizobiaceae	Rhizobium	Leguminosarum	scaffold-815839	81, 82, 83	94049-97198, 97195-100341, 100344-101489	94049-101489	-1, -1, -1	Assembly
JW013	ONTARIO_JP	CELLULOSE	4	CBM20, CBM20, CBM20, GH15	Fungi	Ascomycota	Glomerellales	Glomerellaceae	Colletotrichum	Gloeosporioides	scaffold-821326	1, 2, 3, 1	1-501, 685-1017, 1154-1384	1-1384	-1, -1, -1, -1	Assembly
JW013	ONTARIO_JP	CELLULOSE	3	GT1, GT1, GT1	Fungi	Ascomycota	Glomerellales	Glomerellaceae	Colletotrichum	Gloeosporioides	scaffold-8473	1, 2, 3	2-484, 567-926, 976-1281	2-1281	1, 1, 1	Assembly
JW013	ONTARIO_JP	CELLULOSE	3	GH28, GH28, GH28	Fungi	Ascomycota	Magnaporthales	Magnaporthaceae	Magnaporthe	Oryzae	scaffold-25472	5, 6, 7	2553-2759, 2832-3704, 4008-4616	2553-4616	1, 1, 1	Assembly
JW013	ONTARIO_JP	CELLULOSE	4	GH2, GH2, GH76, CBM13	Fungi	Ascomycota	Hypocreales	Hypocreaceae	Trichoderma	Virens	scaffold-826617	1, 2, 3, 3	1-309, 279-662, 1995-3497	1-3497	-1, -1, -1, -1	Assembly
JW013	ONTARIO_JP	CELLULOSE	3	GH3, GH3, GH3	Fungi	Ascomycota	Magnaporthales	Magnaporthaceae	Magnaporthe	Oryzae	scaffold-454544	1, 2, 3	1-456, 680-1240, 1230-1487	1-1487	-1, -1, -1	Assembly
JW013	ONTARIO_JP	CELLULOSE	3	GH18, GH18, GH18	Fungi	Ascomycota	Glomerellales	Glomerellaceae	Colletotrichum	Gloeosporioides	scaffold-8890	1, 2, 3	3-113, 591-797, 985-1389	3-1389	1, 1, 1	Assembly
JW013	ONTARIO_JP	CELLULOSE	4	GH37, GH37, GH37, GH37	Fungi	Ascomycota	Sordariales	Chaetomiaceae	Chaetomium	Globosum	scaffold-2489	1, 2, 3, 4	977-1288, 1281-1490, 1639-1884, 1941-3587	977-3587	1, 1, 1, 1	Assembly
JW013	ONTARIO_JP	CELLULOSE	3	AA1_3, AA1_3, AA1_3	Fungi	Ascomycota	Ophiostomatales	Ophiostomataceae	Grosmannia	Clavigera	scaffold-2640	1, 2, 3	401-1252, 1430-1777, 1925-2353	401-2353	1, 1, 1	Assembly
JW013	ONTARIO_JP	CELLULOSE	3	CBM50, GT28, GT51	Bacteria	Proteobacteria	Burkholderiales	Oxalobacteraceae	Herbaspirillum	Lusitanum	scaffold-6141	1, 2, 3	3-917, 936-2051, 2051-4054	3-4054	-1, -1, -1	Assembly
JW013	ONTARIO_JP	CELLULOSE	4	AA3_2, AA3_2, AA3_2, ary.oh.oxi	Fungi	Ascomycota	Hypocreales	Hypocreaceae	Trichoderma	Virens	scaffold-767073	1, 2, 3, 3	85-594, 595-984, 1011-1925	85-1925	1, 1, 1, 1	Assembly
JW013	ONTARIO_JP	CELLULOSE	3	CE9, CE9, GH31	Fungi	Ascomycota	Glomerellales	Glomerellaceae	Colletotrichum	Graminicola	scaffold-692076	1, 2, 3	966-2069, 2126-2395, 2881-4626	966-4626	1, 1, -1	Assembly
JW013	ONTARIO_JP	CELLULOSE	3	GH18, GH18, AA10	Fungi	Ascomycota	Sordariales	Sordariaceae	Neurospora	Crassa	scaffold-1918	2, 3, 4	2035-2193, 2153-3298, 3743-4135	2035-4135	1, 1, -1	Assembly
JW013	ONTARIO_JP	CELLULOSE	3	GT4, GT2, GH57	Bacteria	Actinobacteria	Solirubrobacterales	Conexibacteraceae	Conexibacter	Woesei	scaffold-129366	1, 2, 3	1-813, 938-1702, 1702-1851	1-1851	-1, 1, 1	Assembly
JW013	ONTARIO_JP	CELLULOSE	3	GH16, GH16, GH16	Fungi	Ascomycota	Sordariales	Chaetomiaceae	Chaetomium	Globosum	scaffold-1351	1, 2, 3	746-1585, 1604-1972, 2076-2903	746-2903	-1, -1, -1	Assembly
JW013	ONTARIO_JP	CELLULOSE	4	GH28, CE12, CE8, CE8	Bacteria	Proteobacteria	Burkholderiales	Oxalobacteraceae	Janthinobacterium	Sp.	scaffold-841530	2, 3, 4, 5	1084-2973, 2970-3779, 3792-5183, 5198-5791	1084-5791	1, 1, 1, 1	Assembly
JW013	ONTARIO_JP	CELLULOSE	3	GH76, GH76, GH76	Fungi	Ascomycota	Ophiostomatales	Ophiostomataceae	Ophiostoma	Piceae	scaffold-813822	10, 11, 12	10562-10729, 10757-11152, 11219-11731	10562-11731	1, 1, 1	Assembly
JW013	ONTARIO_JP	CELLULOSE	3	GH92, GH92, GH92	Fungi	Ascomycota	Hypocreales	Hypocreaceae	Trichoderma	Atroviride	scaffold-80810	1, 2, 3	1-633, 833-1093, 1315-2121	1-2121	1, 1, 1	Assembly
JW013	ONTARIO_JP	CELLULOSE	10	GT2, GT2, GT2, GT2, GH3, GH3, GT28, GT28, GT28, AA3	Bacteria	Proteobacteria	Burkholderiales	Burkholderiaceae	Burkholderia	Multivorans	scaffold-19	27, 28, 29, 30, 58, 59, 83, 84, 85, 57	41828-43465, 43620-45230, 45220-48327, 48399-49526, 86426-89122, 89590-91776, 117912-119303, 119300-120409, 120406-121608, 84711-86405	41828-121608	1, -1, -1, -1, -1, 1, -1, -1, -1, -1	Assembly
JW013	ONTARIO_JP	CELLULOSE	3	CE15, AA9, GT4	Fungi	Ascomycota	Sordariales	Chaetomiaceae	Myceliophthora	Thermophila	scaffold-14654	1, 2, 3	3-749, 2809-3357, 3767-7756	3-7756	-1, 1, -1	Assembly
JW013	ONTARIO_JP	CELLULOSE	3	GT66, GT66, GT66	Fungi	Ascomycota	Glomerellales	Glomerellaceae	Colletotrichum	Graminicola	scaffold-2043	1, 2, 3	3-506, 639-875, 1123-1359	3-1359	-1, -1, -1	Assembly
JW013	ONTARIO_JP	CELLULOSE	3	GT4, GT4, GT2	Bacteria	Actinobacteria	Solirubrobacterales	Patulibacteraceae	Patulibacter	Medicamentivorans	scaffold-32357	3, 4, 5	1815-2915, 2938-4179, 4139-4933	1815-4933	1, 1, -1	Assembly
JW013	ONTARIO_JP	CELLULOSE	3	GH28, GH28, GH28	Fungi	Ascomycota	Helotiales	Sclerotiniaceae	Botrytis	Cinerea	scaffold-843442	9, 10, 11	11568-12044, 12471-12662, 13065-13391	11568-13391	-1, -1, -1	Assembly
JW013	ONTARIO_JP	CELLULOSE	3	GH47, GH47, GH47	Fungi	Ascomycota	Hypocreales	Nectriaceae	Fusarium	Oxysporum	scaffold-94322	1, 2, 3	249-1028, 1133-1363, 1314-2318	249-2318	1, 1, 1	Assembly
JW013	ONTARIO_JP	CELLULOSE	5	GT4, GT4, GT4, GT4, GT4	Fungi	Ascomycota	Sordariales	Sordariaceae	Neurospora	Crassa	scaffold-802817	8, 10, 11, 12, 13	13427-14149, 14624-14956, 14910-15215, 15305-15685, 15906-16043	13427-16043	-1, -1, -1, -1, -1	Assembly
JW013	ONTARIO_JP	CELLULOSE	3	AA1_3, AA1_3, AA1_3	Fungi	Ascomycota	Sordariales	Chaetomiaceae	Chaetomium	Globosum	scaffold-389966	3, 4, 5	2854-3243, 3308-4006, 4003-4737	2854-4737	-1, -1, -1	Assembly
JW013	ONTARIO_JP	CELLULOSE	3	GH115, GH115, GH2	Bacteria	Proteobacteria	Caulobacterales	Caulobacteraceae	Asticcacaulis	Benevestitus	scaffold-1586	2, 3, 4	489-2027, 1969-3531, 3669-4430	489-4430	-1, -1, 1	Assembly
JW013	ONTARIO_JP	CELLULOSE	3	GH79, GH79, GH79	Fungi	Ascomycota	Sordariales	Sordariaceae	Neurospora	Crassa	scaffold-53252	10, 11, 12	12799-13746, 13927-14094, 14118-14627	12799-14627	-1, -1, -1	Assembly
JW013	ONTARIO_JP	CELLULOSE	3	GH72, GH72, GH72	Fungi	Ascomycota	Sordariales	Chaetomiaceae	Chaetomium	Globosum	scaffold-788217	5, 6, 7	5220-5441, 5459-5875, 5872-6480	5220-6480	-1, -1, -1	Assembly
JW013	ONTARIO_JP	CELLULOSE	5	GT2, GT2, GH17, GH6, CE11	Bacteria	Proteobacteria	Burkholderiales	Oxalobacteraceae	Herbaspirillum	Frisingense	scaffold-843346	140, 141, 142, 143, 144	168968-170095, 170125-170814, 171036-171701, 171719-172153, 172289-172825	168968-172825	-1, -1, 1, -1, -1	Assembly
JW013	ONTARIO_JP	CELLULOSE	3	GH81, GH81, GH81	Fungi	Ascomycota	Sordariales	Chaetomiaceae	Thielavia	Terrestris	scaffold-798118	1, 2, 3	1-1314, 1747-1962, 2212-2706	1-2706	1, 1, 1	Assembly
JW013	ONTARIO_JP	CELLULOSE	4	GH71, GH71, AA1_3, AA1_3	Fungi	Ascomycota	Glomerellales	Glomerellaceae	Colletotrichum	Graminicola	scaffold-601015	7, 8, 9, 10	4522-5076, 5192-6658, 7258-7491, 7759-8889	4522-8889	1, 1, -1, -1	Assembly
JW013	ONTARIO_JP	CELLULOSE	7	GH67, CBM50, CBM50, CBM50, CBM50, CBM18, CBM18	Fungi	Ascomycota	Hypocreales	Nectriaceae	Fusarium	Fujikuroi	scaffold-33	7, 8, 9, 10, 12, 14, 15	10993-13476, 14904-15656, 15705-16361, 16463-16738, 17221-17472, 19446-19871, 20051-20146	10993-20146	1, -1, -1, -1, -1, 1, 1	Assembly
JW013	ONTARIO_JP	CELLULOSE	3	GH78, GT35, CE10	Bacteria	Proteobacteria	Burkholderiales	Oxalobacteraceae	Janthinobacterium	Lividum	scaffold-20561	14, 15, 16	13314-16496, 16501-17703, 17986-18837	13314-18837	-1, -1, -1	Assembly
JW013	ONTARIO_JP	CELLULOSE	6	GT4, GT41, GT2, GH3, GH1, GH3	Bacteria	Proteobacteria	Burkholderiales	Oxalobacteraceae	Janthinobacterium	Lividum	scaffold-1	244, 245, 246, 393, 394, 395	283658-285343, 285340-286773, 286990-287688, 479436-481859, 482271-483644, 483888-486152	283658-486152	-1, -1, -1, -1, 1, 1	Assembly
JW013	ONTARIO_JP	CELLULOSE	10	GT2, GT4, GT9, GT2, GT2, GT2, GT2, GT28, GT28, GT28	Bacteria	Proteobacteria	Burkholderiales	Oxalobacteraceae	Herbaspirillum	Lusitanum	scaffold-0	276, 278, 280, 282, 283, 284, 285, 319, 320, 321	314792-317932, 318979-319590, 320279-320830, 321948-324416, 324453-325457, 325871-327769, 327860-328753, 370480-371682, 371679-372788, 372785-374176	314792-374176	1, 1, 1, 1, 1, 1, 1, 1, 1, 1	Assembly
JW013	ONTARIO_JP	CELLULOSE	3	GH2, GH2, GH109	Fungi	Ascomycota	Hypocreales	Hypocreaceae	Trichoderma	Atroviride	scaffold-515	14, 15, 13	15007-15420, 15404-17587, 13099-14229	13099-17587	1, 1, 1	Assembly
JW013	ONTARIO_JP	CELLULOSE	3	GT55, CBM43, CBM43	Fungi	Ascomycota	Sordariales	Chaetomiaceae	Chaetomium	Globosum	scaffold-27667	2, 3, 4	1391-2104, 2571-3221, 3273-3605	1391-3605	1, -1, -1	Assembly
JW013	ONTARIO_JP	CELLULOSE	4	GT2, GT2, GT2, CE1	Bacteria	Proteobacteria	Enterobacteriales	Enterobacteriaceae	Yersinia	Aldovae	scaffold-5476	176, 177, 178, 175	183327-188240, 188254-189186, 189324-192452, 182274-183161	182274-192452	1, 1, -1, 1	Assembly
JW013	ONTARIO_JP	CELLULOSE	3	AA3_2, AA3_2, AA3_2	Fungi	Ascomycota	Helotiales	Helotiaceae	Glarea	Lozoyensis	scaffold-413015	2, 3, 4	470-856, 843-1220, 1241-1393	470-1393	1, 1, 1	Assembly
JW013	ONTARIO_JP	CELLULOSE	4	CE12, GH5_16, GH5_16, CBM32	Fungi	Ascomycota	Pleosporales	Leptosphaeriaceae	Leptosphaeria	Maculans	scaffold-843352	3, 5, 6, 7	776-1015, 2055-3128, 3161-3682, 4308-5681	776-5681	-1, -1, -1, -1	Assembly
JW013	ONTARIO_JP	CELLULOSE	4	GH115, GH115, GH115, GH115	Fungi	Ascomycota	Sordariales	Sordariaceae	Neurospora	Crassa	scaffold-96659	1, 2, 3, 4	3-122, 162-779, 971-1273, 1291-1797	3-1797	-1, -1, -1, -1	Assembly
JW013	ONTARIO_JP	CELLULOSE	3	GT4, GT2, GT26	Bacteria	Actinobacteria	Solirubrobacterales	Patulibacteraceae	Patulibacter	Americanus	scaffold-2281	1, 2, 3	3-1226, 1223-2692, 2694-3575	3-3575	1, 1, 1	Assembly
JW013	ONTARIO_JP	CELLULOSE	5	AA3_1, AA3_1, AA3_1, AA3_1, AA3_1	Fungi	Ascomycota	Sordariales	Chaetomiaceae	Chaetomium	Atrobrunneum	scaffold-1380	5, 6, 7, 8, 9	7981-8193, 8315-9121, 9293-10105, 10275-10592, 10611-10970	7981-10970	1, 1, 1, 1, 1	Assembly
JW013	ONTARIO_JP	CELLULOSE	3	GT4, GT28, CE3	Bacteria	Proteobacteria	Burkholderiales	Burkholderiaceae	Burkholderia	Pyrrocinia	scaffold-8184	14, 15, 13	13031-13732, 13819-14940, 12289-12957	12289-14940	1, 1, -1	Assembly
JW013	ONTARIO_JP	CELLULOSE	3	GH47, GH47, GH47	Fungi	Ascomycota	Sordariales	Sordariaceae	Neurospora	Tetrasperma	scaffold-520	3, 4, 5	4386-4634, 4751-7150, 7164-8447	4386-8447	1, 1, 1	Assembly
JW013	ONTARIO_JP	CELLULOSE	3	GH1, GT1, GT4	Bacteria	Bacteroidetes/Chlorobi group	Sphingobacteriales	Sphingobacteriaceae	Sphingobacterium	Spiritivorum	scaffold-23414	10, 11, 12	8530-9897, 9917-10858, 11060-11887	8530-11887	-1, -1, -1	Assembly
JW013	ONTARIO_JP	CELLULOSE	3	GH13_26, CBM48, CBM48	Bacteria	Bacteroidetes/Chlorobi group	Cytophagales	Cytophagaceae	Dyadobacter	Fermentans	scaffold-2732	1, 2, 3	3-524, 517-2361, 2352-4481	3-4481	-1, -1, -1	Assembly
JW013	ONTARIO_JP	CELLULOSE	4	GT4, GT4, GT2, GT4	Bacteria	Actinobacteria	Solirubrobacterales	Conexibacteraceae	Conexibacter	Woesei	scaffold-46057	3, 4, 5, 6	742-1839, 1836-3044, 3041-4723, 4760-5680	742-5680	-1, -1, -1, 1	Assembly
JW013	ONTARIO_JP	CELLULOSE	3	CBM1, CBM1, AA9	Fungi	Ascomycota	Sordariales	Sordariaceae	Neurospora	Crassa	scaffold-21444	2, 3, 4	5089-5598, 5608-6201, 7415-8047	5089-8047	1, 1, 1	Assembly
JW013	ONTARIO_JP	CELLULOSE	3	GT8, GT9, GT9	Bacteria	Proteobacteria	Burkholderiales	Oxalobacteraceae	Herbaspirillum	Seropedicae	scaffold-7527	25, 24, 26	23263-24228, 22175-23266, 24240-25394	22175-25394	1, 1, 1	Assembly
BLM2_13C	CALIFORNIA	LIGNIN	4	GT4, GT2, GT2, GT2	Bacteria	Cyanobacteria	Chroococcales	Classification Missing	Synechocystis	Sp.	scaffold-1147	1, 2, 3, 4	1-912, 1031-1792, 1798-2283, 2774-3091	1-3091	1, 1, -1, -1	Assembly
BLM2_13C	CALIFORNIA	LIGNIN	3	GT4, GT4, GT4	Bacteria	Proteobacteria	Burkholderiales	Oxalobacteraceae	Massilia	Niastensis	scaffold-195	2, 3, 4	341-1471, 1625-2500, 2503-2937	341-2937	1, 1, 1	Assembly
TXA37	TEXAS	CELLULOSE	3	CBM32, GT4, CBM48	Bacteria	Proteobacteria	Rhodospirillales	Rhodospirillaceae	Magnetospirillum	Magneticum	k99_796714	2, 3, 4	465-1391, 1669-2805, 2876-5080	465-5080	1, 1, 1	Assembly
TXA37	TEXAS	CELLULOSE	4	GT51, AA7, AA1, lacc	Bacteria	Proteobacteria	Caulobacterales	Caulobacteraceae	Caulobacter	Vibrioides	k99_410057	7, 8, 9, 9	13857-16139, 16429-18027, 18048-20114	13857-20114	-1, 1, 1, 1	Assembly
TXA37	TEXAS	CELLULOSE	4	GH43, CBM51, CBM32, CE1	Bacteria	Chlamydiae/Verrucomicrobia group	Verrucomicrobiales	Verrucomicrobiaceae	Rubritalea	Marina	k99_687030	82, 83, 84, 85	110046-111620, 112015-116112, 116490-118826, 119329-120330	110046-120330	1, -1, 1, 1	Assembly
TXA37	TEXAS	CELLULOSE	6	GT2, GT2, GT2, GT2, GT2, GT9	Bacteria	Spirochaetes	Spirochaetales	Leptospiraceae	Leptospira	Meyeri	k99_244139	19, 20, 21, 23, 24, 25	14574-15383, 15414-16733, 16780-17553, 18438-19361, 19349-20179, 20140-21234	14574-21234	-1, 1, 1, -1, -1, -1	Assembly
TXA37	TEXAS	CELLULOSE	3	GT1, GT1, GT1	Fungi	Ascomycota	Sordariales	Chaetomiaceae	Myceliophthora	Thermophila	k99_498841	1, 2, 3	1-303, 261-3611, 3595-4560	1-4560	-1, -1, -1	Assembly
TXA37	TEXAS	CELLULOSE	3	CBM2, GH68, GH32	Bacteria	Actinobacteria	Actinomycetales	Micrococcaceae	Arthrobacter	Aurescens	k99_724456	7, 8, 9	5072-5806, 6313-7917, 8023-9684	5072-9684	1, 1, 1	Assembly
TXA37	TEXAS	CELLULOSE	3	GH5_5, GH5_5, GH5_5	Fungi	Ascomycota	Sordariales	Chaetomiaceae	Chaetomium	Globosum	k99_427088	13, 14, 15	16970-17227, 17589-17879, 17990-18262	16970-18262	1, 1, 1	Assembly
TXA37	TEXAS	CELLULOSE	4	GT51, GH32, CBM6, CBM66	Bacteria	Chlamydiae/Verrucomicrobia group		Classification Missing	Chthoniobacter	Flavus	k99_623085	4, 5, 6, 8	4044-4730, 4753-5700, 5773-8238, 9964-10458	4044-10458	1, 1, 1, -1	Assembly
TXA37	TEXAS	CELLULOSE	7	CBM1, CBM1, CBM1, GH3, GH3, GH93, GH93	Fungi	Ascomycota	Sordariales	Sordariaceae	Neurospora	Crassa	k99_990708	3, 4, 5, 6, 7, 9, 10	2362-3510, 5718-6239, 6280-6627, 7261-9399, 9411-9617, 10947-11528, 11565-12233	2362-12233	-1, 1, 1, -1, -1, 1, 1	Assembly
TXA37	TEXAS	CELLULOSE	3	GT4, GT4, GT20	Bacteria	Actinobacteria	Solirubrobacterales	Conexibacteraceae	Conexibacter	Woesei	k99_148107	3, 4, 5	1310-1876, 1892-2587, 2580-3902	1310-3902	1, 1, 1	Assembly
TXA37	TEXAS	CELLULOSE	3	GT2, GH2, CBM57	Bacteria	Proteobacteria	Sphingomonadales	Sphingomonadaceae	Novosphingobium	Aromaticivorans	k99_668554	5, 6, 7	6095-7480, 7687-9024, 9090-10985	6095-10985	-1, -1, -1	Assembly
TXA37	TEXAS	CELLULOSE	4	CE4, CE4, GT4, GT2	Bacteria	Actinobacteria	Actinomycetales	Pseudonocardiaceae	Pseudonocardia	Dioxanivorans	k99_658303	1, 2, 3, 5	3-1088, 1085-1846, 1849-2931, 3843-4841	3-4841	-1, -1, -1, 1	Assembly
TXA37	TEXAS	CELLULOSE	3	GT51, CBM50, CBM20	Bacteria	Proteobacteria	Caulobacterales	Caulobacteraceae	Caulobacter	Sp.	k99_250959	1, 2, 3	3-215, 358-1581, 2102-3553	3-3553	-1, -1, 1	Assembly
TXA37	TEXAS	CELLULOSE	3	GT4, CBM13, PL22	Bacteria	Proteobacteria	Burkholderiales	Comamonadaceae	Acidovorax	Ebreus	k99_779077	45, 47, 46	53796-55625, 56963-57517, 55653-56930	53796-57517	-1, 1, 1	Assembly
TXA37	TEXAS	CELLULOSE	3	GH2, CBM51, GH43	Bacteria	Bacteroidetes/Chlorobi group	Flavobacteriales	Flavobacteriaceae	Flavobacterium	Johnsoniae	k99_1192525	1, 2, 3	2-1714, 1730-3127, 3124-4803	2-4803	1, 1, 1	Assembly
TXA37	TEXAS	CELLULOSE	5	GT2, GH1, GH3, CE6, GH20	Bacteria	Proteobacteria	Caulobacterales	Caulobacteraceae	Caulobacter	Segnis	k99_382336	20, 21, 22, 23, 25	25003-28971, 29104-30453, 30465-32681, 32678-34228, 35001-37145	25003-37145	1, 1, 1, 1, -1	Assembly
TXA37	TEXAS	CELLULOSE	4	GT2, GT2, GT2, GT4	Bacteria	Chlamydiae/Verrucomicrobia group		Classification Missing	Chthoniobacter	Flavus	k99_1448393	5, 7, 8, 9	3691-4641, 5663-6541, 6538-7392, 7421-8620	3691-8620	-1, -1, -1, -1	Assembly
TXA37	TEXAS	CELLULOSE	16	GH16, CBM6, GH13, GH13, GH2, GH76, CBM6, CBM47, GT2, GH29, CBM3, GT2, CBM32, CBM51, AA5_2, CE4	Bacteria	Chlamydiae/Verrucomicrobia group	Verrucomicrobiales	Verrucomicrobiaceae	Akkermansia	Muciniphila	k99_158606	426, 428, 429, 430, 432, 433, 435, 436, 437, 439, 439, 497, 499, 500, 500, 501	518028-519044, 520704-522872, 523040-526198, 526224-530468, 533268-535523, 535607-536641, 537677-540478, 540848-544105, 544175-544816, 547743-551903, 639400-640035, 642094-644607, 644627-650755, 651126-652040	518028-652040	-1, -1, -1, -1, -1, -1, 1, -1, -1, 1, 1, 1, 1, 1, 1, -1	Assembly
TXA37	TEXAS	CELLULOSE	5	CBM32, PL6, GH2, GH78, GH89	Bacteria	Chlamydiae/Verrucomicrobia group		Classification Missing	Chthoniobacter	Flavus	k99_436240	1, 1, 2, 3, 4	3-4688, 4717-5706, 5878-7284, 7333-8121	3-8121	1, 1, -1, 1, 1	Assembly
TXA37	TEXAS	CELLULOSE	3	GH127, GH27, GH105	Bacteria	Proteobacteria	Caulobacterales	Caulobacteraceae	Asticcacaulis	Benevestitus	k99_1174272	1, 2, 3	2-1162, 1152-2486, 2682-3110	2-3110	1, 1, -1	Assembly
TXA37	TEXAS	CELLULOSE	8	GT2, GT2, GT2, GT2, GT2, GT28, GT28, GT28	Bacteria	Proteobacteria	Burkholderiales	Comamonadaceae	Acidovorax	Citrulli	k99_7162	14, 16, 17, 18, 19, 116, 117, 118	14800-18069, 19095-20066, 20063-21046, 21072-23045, 23071-24657, 125640-126893, 126890-127966, 127963-129354	14800-129354	-1, -1, -1, -1, -1, 1, 1, 1	Assembly
TXA37	TEXAS	CELLULOSE	6	PL1_4, PL1_4, GH12, GH12, GH12, GH12	Fungi	Ascomycota	Sordariales	Sordariaceae	Neurospora	Tetrasperma	k99_183012	15, 16, 17, 19, 20, 21	16111-16872, 16887-17297, 18083-18499, 18859-19974, 20838-21197, 21247-21513	16111-21513	1, 1, -1, -1, -1, -1	Assembly
TXA37	TEXAS	CELLULOSE	4	GT51, GT22, GT22, GT22	Fungi	Ascomycota	Sordariales	Chaetomiaceae	Myceliophthora	Thermophila	k99_310184	12, 13, 14, 15	11492-12493, 12828-14123, 14158-14379, 14376-14843	11492-14843	1, -1, -1, -1	Assembly
TXA37	TEXAS	CELLULOSE	3	GH97, GH15, CE1	Bacteria	Proteobacteria	Caulobacterales	Caulobacteraceae	Asticcacaulis	Benevestitus	k99_1021510	4, 5, 3	2237-3556, 4255-6708, 1784-2227	1784-6708	-1, 1, -1	Assembly
TXA37	TEXAS	CELLULOSE	3	GT2, GT4, GT2	Bacteria	Actinobacteria	Actinomycetales	Nocardioidaceae	Nocardioides	Sp.	k99_1322878	1, 2, 3	3-500, 536-1726, 1719-2522	3-2522	1, 1, 1	Assembly
TXA37	TEXAS	CELLULOSE	4	GT4, GT2, GT2, CE4	Bacteria	Actinobacteria	Actinomycetales	Nocardioidaceae	Nocardioides	Sp.	k99_945763	6, 7, 8, 10	4274-5335, 5332-6255, 6298-7314, 8280-8975	4274-8975	-1, -1, -1, 1	Assembly
TXA37	TEXAS	CELLULOSE	4	GH106, GH28, CE12, CE9	Bacteria	Proteobacteria	Caulobacterales	Caulobacteraceae	Asticcacaulis	Sp.	k99_176527	1, 2, 3, 4	1-1908, 1905-3302, 3299-4552, 4667-6049	1-6049	1, 1, 1, 1	Assembly
TXA37	TEXAS	CELLULOSE	5	CBM13, GT2, GT2, GT2, GT2	Bacteria	Chlamydiae/Verrucomicrobia group		Classification Missing	Chthoniobacter	Flavus	k99_1359356	12, 13, 14, 15, 16	12052-13908, 13957-14865, 14870-15679, 15666-16589, 16633-17580	12052-17580	-1, -1, -1, -1, -1	Assembly
TXA37	TEXAS	CELLULOSE	3	GT2, GT2, GT2	Bacteria	Proteobacteria	Rhizobiales	Bradyrhizobiaceae	Bradyrhizobium	Sp.	k99_71379	1, 2, 3	1-648, 658-1818, 1815-2816	1-2816	1, 1, 1	Assembly
TXA37	TEXAS	CELLULOSE	5	CE14, CBM51, GH109, CBM16, GH109	Bacteria	Chlamydiae/Verrucomicrobia group		Classification Missing	Chthoniobacter	Flavus	k99_397368	4, 6, 7, 8, 9	2797-3429, 5656-7158, 7186-8532, 9083-12013, 12099-13226	2797-13226	-1, 1, -1, 1, 1	Assembly
TXA37	TEXAS	CELLULOSE	3	GH2, CBM35, GH43	Bacteria	Planctomycetes	Planctomycetales	Planctomycetaceae	Planctomyces	Brasiliensis	k99_514008	14, 15, 16	20354-21961, 21994-23463, 23663-25096	20354-25096	1, 1, 1	Assembly
TXA37	TEXAS	CELLULOSE	15	GT4, GT2, GT2, GT2, GT2, GT4, GT4, GT4, GT4, GT2, GT4, GT4, GT11, GT4, CE2	Bacteria	Firmicutes	Clostridiales	Ruminococcaceae	Clostridium	Papyrosolvens	k99_1219668	110, 111, 112, 113, 114, 116, 117, 118, 124, 125, 126, 127, 128, 129, 120	141439-142581, 142586-143212, 143288-144283, 144311-145273, 145502-146869, 148833-149981, 149989-151173, 151186-152346, 160196-161404, 161401-162015, 162025-163302, 163502-164671, 164668-165531, 165521-166657, 153518-156514	141439-166657	1, 1, 1, 1, 1, 1, 1, 1, 1, 1, 1, 1, 1, 1, -1	Assembly
TXA37	TEXAS	CELLULOSE	3	GH39, GT2, GT2	Bacteria	Actinobacteria	Actinomycetales	Microbacteriaceae	Clavibacter	Michiganensis	k99_213069	1, 2, 3	32-1096, 1232-2008, 2005-2709	32-2709	1, 1, 1	Assembly
TXA37	TEXAS	CELLULOSE	3	GT4, AA3, GH109	Bacteria	Proteobacteria	Caulobacterales	Caulobacteraceae	Caulobacter	Vibrioides	k99_1338472	18, 19, 20	17011-17784, 17837-19438, 19474-20520	17011-20520	1, 1, 1	Assembly
TXA37	TEXAS	CELLULOSE	14	CBM32, CBM35, CBM13, CBM26, CBM47, CBM6, PL4_1, GH39, GT2, GT2, GH4, GT2, CBM40, GH18	Bacteria	Chlamydiae/Verrucomicrobia group	Verrucomicrobiales	Classification Missing	Pedosphaera	Parvula	k99_260195	6, 6, 7, 7, 54, 54, 55, 56, 170, 171, 171, 172, 7, 8	2793-7451, 7564-10953, 86173-88800, 88861-91746, 91864-92943, 249518-251323, 251333-260308, 260341-264369, 11318-12328	2793-264369	1, 1, 1, 1, -1, -1, -1, 1, 1, 1, 1, 1, 1, -1	Assembly
TXA37	TEXAS	CELLULOSE	7	GH55, GH55, GH55, GH55, GH55, GH55, CBM18	Fungi	Ascomycota	Onygenales	Ajellomycetaceae	Blastomyces	Dermatitidis	k99_15568	4, 5, 6, 7, 8, 9, 11	4403-4642, 4876-5196, 5608-5946, 6180-6767, 6779-7000, 7046-7384, 8668-9249	4403-9249	1, 1, 1, 1, 1, 1, 1	Assembly
TXA37	TEXAS	CELLULOSE	6	CBM38, CE11, GH130, GT4, GH130, GH103	Bacteria	Armatimonadetes	Chthonomonadales	Chthonomonadaceae	Chthonomonas	Calidirosea	k99_630183	29, 31, 33, 34, 35, 36	32373-35816, 36698-37924, 38501-39430, 39486-41840, 41837-43153, 43549-44460	32373-44460	-1, -1, -1, -1, -1, 1	Assembly
TXA37	TEXAS	CELLULOSE	5	GT4, GT2, GT2, GT2, CBM50	Bacteria	Chlamydiae/Verrucomicrobia group		Classification Missing	Chthoniobacter	Flavus	k99_885929	1, 2, 3, 4, 6	102-1139, 1139-2050, 2050-2958, 2955-3869, 5017-6267	102-6267	-1, -1, -1, -1, -1	Assembly
TXA37	TEXAS	CELLULOSE	3	GH53, GH1, GH23	Bacteria	Proteobacteria	Caulobacterales	Caulobacteraceae	Caulobacter	Vibrioides	k99_172756	3, 4, 5	3732-5897, 6079-7524, 7639-8499	3732-8499	1, 1, -1	Assembly
TXA37	TEXAS	CELLULOSE	3	CE14, CE14, GT2	Bacteria	Proteobacteria	Burkholderiales	Burkholderiaceae	Burkholderia	Glumae	k99_624378	3, 4, 5	1669-2484, 2469-3143, 3140-3793	1669-3793	1, 1, 1	Assembly
TXA37	TEXAS	CELLULOSE	3	CBM50, AA12, CE6	Bacteria	Bacteroidetes/Chlorobi group	Sphingobacteriales	Saprospiraceae	Haliscomenobacter	Hydrossis	k99_1159585	9, 10, 11	6070-7761, 8092-9441, 9466-11043	6070-11043	1, -1, -1	Assembly
TXA37	TEXAS	CELLULOSE	4	GT41, GT41, CBM2, CE1	Bacteria	Chlamydiae/Verrucomicrobia group		Classification Missing	Chthoniobacter	Flavus	k99_1446471	1, 2, 4, 3	2-340, 337-2661, 4342-5076, 2754-3680	2-5076	-1, -1, 1, 1	Assembly
TXA37	TEXAS	CELLULOSE	3	GH13_26, GH37, GH13_23	Bacteria	Bacteroidetes/Chlorobi group	Cytophagales	Cytophagaceae	Emticicia	Oligotrophica	k99_44291	1, 2, 3	3-1505, 1581-3104, 3120-3524	3-3524	1, 1, 1	Assembly
TXA37	TEXAS	CELLULOSE	3	GT55, GT2, GT2	Bacteria	Chlamydiae/Verrucomicrobia group	Verrucomicrobiales	Classification Missing	Pedosphaera	Parvula	k99_705934	1, 2, 3	1-2517, 2514-3203, 3196-4971	1-4971	-1, -1, -1	Assembly
TXA37	TEXAS	CELLULOSE	4	CBM18, GT31, GT31, GT2	Fungi	Ascomycota	Sordariales	Chaetomiaceae	Chaetomium	Globosum	k99_330192	4, 6, 7, 8	2452-3621, 4919-5260, 5294-6556, 7681-9000	2452-9000	-1, -1, -1, 1	Assembly
TXA37	TEXAS	CELLULOSE	4	GH51, PL22, GH39, CE10	Bacteria	Proteobacteria	Caulobacterales	Caulobacteraceae	Asticcacaulis	Biprosthecium	k99_57489	1, 3, 4, 2	3-920, 2060-3322, 3358-5073, 923-1726	3-5073	1, -1, -1, 1	Assembly
TXA37	TEXAS	CELLULOSE	3	AA3_2, AA3_2, AA3_2	Fungi	Ascomycota	Sordariales	Chaetomiaceae	Chaetomium	Globosum	k99_114420	17, 18, 19	11199-12032, 12083-13048, 13045-13308	11199-13308	-1, -1, -1	Assembly
TXA37	TEXAS	CELLULOSE	3	GH92, GH92, GH92	Fungi	Ascomycota	Sordariales	Chaetomiaceae	Chaetomium	Globosum	k99_1242148	1, 2, 3	47-1015, 1137-1349, 1495-2445	47-2445	1, 1, 1	Assembly
TXA37	TEXAS	CELLULOSE	3	GT4, GT4, GT4	Fungi	Ascomycota	Sordariales	Chaetomiaceae	Chaetomium	Globosum	k99_394427	30, 31, 32	25912-26340, 26334-26906, 27013-27345	25912-27345	-1, -1, -1	Assembly
TXA37	TEXAS	CELLULOSE	3	GH13_23, GH31, CE16	Bacteria	Proteobacteria	Sphingomonadales	Sphingomonadaceae	Sphingomonas	Sp.	k99_145250	1, 2, 3	3-1220, 1248-3716, 3927-5702	3-5702	1, 1, 1	Assembly
TXA37	TEXAS	CELLULOSE	3	GT2, GT2, GT2	Bacteria	Chlamydiae/Verrucomicrobia group		Classification Missing	Chthoniobacter	Flavus	k99_369663	1, 2, 3	1-780, 819-1628, 1625-2470	1-2470	1, 1, 1	Assembly
TXA37	TEXAS	CELLULOSE	3	GT2, AA12, CBM13	Bacteria	Proteobacteria	Myxococcales	Polyangiaceae	Sorangium	Cellulosum	k99_700173	2, 3, 4	909-1613, 1583-2974, 3014-4558	909-4558	1, -1, -1	Assembly
TXA37	TEXAS	CELLULOSE	4	CBM47, GT2, CBM47, GT83	Bacteria	Chlamydiae/Verrucomicrobia group		Classification Missing	Chthoniobacter	Flavus	k99_86719	2, 2, 3, 4	99-17639, 17693-23404, 23404-25101	99-25101	1, 1, 1, 1	Assembly
TXA37	TEXAS	CELLULOSE	3	CBM2, GH5, CBM50	Bacteria	Chlamydiae/Verrucomicrobia group		Classification Missing	Chthoniobacter	Flavus	k99_386589	1, 2, 3	1-1986, 2040-4790, 4828-6825	1-6825	1, 1, -1	Assembly
TXA37	TEXAS	CELLULOSE	4	GT19, GT19, GH109, CBM50	Bacteria	Chlamydiae/Verrucomicrobia group		Classification Missing	Chthoniobacter	Flavus	k99_1232855	5, 7, 6, 9	2543-3676, 4713-5582, 3673-4716, 6234-7085	2543-7085	-1, -1, -1, 1	Assembly
TXA37	TEXAS	CELLULOSE	3	GT20, GT20, GT20	Fungi	Ascomycota	Sordariales	Sordariaceae	Neurospora	Crassa	k99_256088	12, 13, 14	14708-15340, 15674-15946, 16092-16433	14708-16433	-1, -1, -1	Assembly
TXA37	TEXAS	CELLULOSE	4	GT4, GT2, GT4, GH25	Bacteria	Cyanobacteria	Chroococcales	Classification Missing	Synechococcus	Sp.	k99_461934	28, 29, 30, 31	40598-41785, 41782-42738, 42786-43871, 43908-45614	40598-45614	1, 1, 1, -1	Assembly
TXA37	TEXAS	CELLULOSE	3	CBM50, GT2, GT2	Bacteria	Proteobacteria	Rhodospirillales	Rhodospirillaceae	Azospirillum	Lipoferum	k99_594301	1, 2, 3	3-1280, 1299-2315, 2865-6455	3-6455	1, -1, 1	Assembly
TXA37	TEXAS	CELLULOSE	4	GT4, GT2, GT13, GT46	Bacteria	Proteobacteria	Xanthomonadales	Xanthomonadaceae	Stenotrophomonas	Maltophilia	k99_366088	1, 5, 2, 3	2-634, 3836-4570, 645-1583, 1673-2662	2-4570	1, 1, 1, 1	Assembly
TXA37	TEXAS	CELLULOSE	4	PL11_2, GH10, CBM4, GT77	Bacteria	Armatimonadetes	Chthonomonadales	Chthonomonadaceae	Chthonomonas	Calidirosea	k99_131459	4, 5, 6, 2	4974-6647, 6718-8502, 8513-9028, 3249-3959	3249-9028	-1, -1, -1, 1	Assembly
TXA37	TEXAS	CELLULOSE	6	CBM18, GH55, GH55, GH55, CBM18, GH55	Fungi	Ascomycota	Eurotiales	Aspergillaceae	Aspergillus	Nidulans	k99_46091	2, 3, 4, 5, 6, 6	3228-6527, 7824-8630, 9090-9317, 9578-11668, 11617-13110	3228-13110	-1, 1, 1, 1, 1, 1	Assembly
TXA37	TEXAS	CELLULOSE	5	GH13_23, GT35, CBM48, GT5, CBM48	Bacteria	Proteobacteria	Sphingomonadales	Sphingomonadaceae	Novosphingobium	Lindaniclasticum	k99_755928	12, 13, 14, 16, 17	12232-13881, 14121-16562, 16559-18754, 20226-21683, 21680-21970	12232-21970	-1, 1, 1, 1, 1	Assembly
TXA37	TEXAS	CELLULOSE	3	CBM1, CBM1, CBM1	Fungi	Ascomycota	Sordariales	Chaetomiaceae	Chaetomium	Globosum	k99_583397	6, 7, 8	8038-8454, 8497-8721, 8788-9099	8038-9099	1, 1, 1	Assembly
TXA37	TEXAS	CELLULOSE	4	GH28, GH105, GH35, CE12	Bacteria	Proteobacteria	Caulobacterales	Caulobacteraceae	Asticcacaulis	Biprosthecium	k99_669523	27, 29, 30, 31	30840-32276, 34006-35169, 35183-39202, 39280-40545	30840-40545	1, -1, -1, 1	Assembly
TXA37	TEXAS	CELLULOSE	3	GT4, GH19, GT9	Bacteria	Proteobacteria	Caulobacterales	Caulobacteraceae	Asticcacaulis	Benevestitus	k99_946192	2, 3, 1	1049-2545, 2709-3326, 1-1047	1-3326	1, 1, 1	Assembly
TXA37	TEXAS	CELLULOSE	3	CE9, CE9, CE9	Fungi	Ascomycota	Sordariales	Chaetomiaceae	Thielavia	Terrestris	k99_358427	8, 9, 10	7701-7901, 8045-8839, 8833-9270	7701-9270	-1, -1, -1	Assembly
TXA37	TEXAS	CELLULOSE	11	CBM50, GT2, GT4, GT2, GH106, GT4, GT2, GT2, GT2, GT2, GT4	Bacteria	Chlamydiae/Verrucomicrobia group		Classification Missing	Chthoniobacter	Flavus	k99_461546	8, 9, 10, 11, 12, 13, 21, 22, 23, 25, 15	8374-12060, 12394-12897, 12931-14100, 14115-15092, 15270-16658, 16668-17765, 23679-24590, 24604-25554, 25527-26297, 27305-28153, 18257-19273	8374-28153	1, -1, -1, -1, 1, -1, -1, -1, -1, -1, -1	Assembly
TXA37	TEXAS	CELLULOSE	5	GH39, GH29, CE1, GH29, GH42	Bacteria	Proteobacteria	Caulobacterales	Caulobacteraceae	Asticcacaulis	Excentricus	k99_297558	1, 2, 3, 4, 5	2-355, 594-1928, 1940-3016, 3031-4617, 4638-6689	2-6689	-1, 1, -1, -1, -1	Assembly
TXA37	TEXAS	CELLULOSE	3	GT51, GH35, GH88	Bacteria	Bacteroidetes/Chlorobi group	Bacteroidales	Bacteroidaceae	Bacteroides	Cellulosilyticus	k99_665434	2, 3, 4	1476-2294, 2535-3575, 3572-5902	1476-5902	-1, 1, 1	Assembly
TXA37	TEXAS	CELLULOSE	3	GT4, GT2, GT2	Bacteria	Proteobacteria	Rhizobiales	Phyllobacteriaceae	Mesorhizobium	Metallidurans	k99_27362	1, 2, 3	241-2013, 2010-3026, 3023-4123	241-4123	-1, -1, -1	Assembly
TXA37	TEXAS	CELLULOSE	3	GH5, CBM32, GT2	Bacteria	Proteobacteria	Burkholderiales	Comamonadaceae	Limnohabitans	Sp.	k99_1052407	1, 2, 3	2-1552, 1563-2942, 2962-4740	2-4740	1, 1, 1	Assembly
TXA37	TEXAS	CELLULOSE	5	GT4, GT4, GT26, GH16, GT2	Bacteria	Proteobacteria	Caulobacterales	Caulobacteraceae	Asticcacaulis	Benevestitus	k99_66334	1, 2, 3, 4, 6	1-609, 606-1727, 1748-2476, 3002-3925, 5288-6265	1-6265	-1, -1, -1, 1, -1	Assembly
TXA37	TEXAS	CELLULOSE	3	GT4, GT11, GT2	Bacteria	Bacteroidetes/Chlorobi group	Cytophagales	Cytophagaceae	Cytophaga	Hutchinsonii	k99_74818	2, 3, 4	108-1334, 1345-2226, 2231-3817	108-3817	1, 1, 1	Assembly
TXA37	TEXAS	CELLULOSE	5	GH76, CBM6, CE1, GH33, GH55	Bacteria	Chlamydiae/Verrucomicrobia group	Verrucomicrobiales	Classification Missing	Pedosphaera	Parvula	k99_1134273	1, 2, 3, 4, 5	3-713, 885-4427, 4488-5594, 5763-6689, 6807-7655	3-7655	1, 1, 1, 1, 1	Assembly
TXA37	TEXAS	CELLULOSE	3	GT28, GT28, GT28	Bacteria	Actinobacteria	Actinomycetales	Nocardioidaceae	Nocardioides	Sp.	k99_199652	5, 6, 7	3784-5007, 5045-6166, 6163-6888	3784-6888	1, 1, 1	Assembly
TXA37	TEXAS	CELLULOSE	3	PL1_2, GH2, CE8	Bacteria	Proteobacteria	Caulobacterales	Caulobacteraceae	Asticcacaulis	Excentricus	k99_386469	1, 2, 3	1-459, 471-3587, 3601-4167	1-4167	-1, -1, -1	Assembly
TXA37	TEXAS	CELLULOSE	4	GT35, GH2, GH2, GH28	Bacteria	Chlamydiae/Verrucomicrobia group		Classification Missing	Chthoniobacter	Flavus	k99_1079675	5, 6, 7, 8	3903-6374, 6827-9820, 10229-13276, 13314-14630	3903-14630	1, -1, -1, -1	Assembly
TXA37	TEXAS	CELLULOSE	3	GT35, GH78, GH78	Bacteria	Proteobacteria	Rhizobiales	Rhizobiaceae	Rhizobium	Leguminosarum	k99_383147	21, 22, 23	28622-29716, 29735-32884, 32884-36009	28622-36009	1, 1, 1	Assembly
TXA37	TEXAS	CELLULOSE	4	GT4, GT2, GT2, GT26	Bacteria	Bacteroidetes/Chlorobi group	Cytophagales	Cytophagaceae	Dyadobacter	Beijingensis	k99_918919	4, 6, 7, 8	2039-3238, 4171-4773, 4770-5693, 5686-6459	2039-6459	-1, -1, -1, -1	Assembly
TXA37	TEXAS	CELLULOSE	4	GH35, GH2, GT41, CE1	Bacteria	Proteobacteria	Sphingomonadales	Sphingomonadaceae	Sphingomonas	Sp.	k99_94290	3, 4, 5, 2	1881-3047, 3061-4962, 4978-5547, 550-1872	550-5547	1, 1, -1, 1	Assembly
TXA37	TEXAS	CELLULOSE	4	GH3, GH10, CE1, GH2	Bacteria	Bacteroidetes/Chlorobi group	Bacteroidales	Marinilabiliaceae	Anaerophaga	Thermohalophila	k99_226833	1, 3, 4, 5	3-878, 2713-3651, 3683-4591, 4673-7030	3-7030	-1, 1, 1, -1	Assembly
TXA37	TEXAS	CELLULOSE	3	GH31, GH31, GH31	Fungi	Ascomycota	Glomerellales	Glomerellaceae	Colletotrichum	Gloeosporioides	k99_1294124	1, 2, 3	2-334, 392-1099, 1195-1527	2-1527	-1, -1, -1	Assembly
TXA37	TEXAS	CELLULOSE	5	GH3, GH28, GT21, CE10, CBM56	Bacteria	Fibrobacteres/Acidobacteria group		Classification Missing	Candidatus	Chloracidobacterium	k99_263779	1, 3, 4, 2, 3	2-445, 3449-7366, 7593-7889, 516-3209	2-7889	1, -1, -1, -1, -1	Assembly
TXA37	TEXAS	CELLULOSE	3	GT2, GT2, CE14	Bacteria	Proteobacteria	Rhizobiales	Bradyrhizobiaceae	Rhodopseudomonas	Palustris	k99_132449	2, 3, 4	570-1787, 1720-2298, 2295-3038	570-3038	1, -1, -1	Assembly
TXA37	TEXAS	CELLULOSE	3	GH5_23, GH78, GH78	Fungi	Ascomycota	Eurotiales	Aspergillaceae	Aspergillus	Flavus	k99_468177	1, 2, 3	116-1282, 1668-4028, 4043-4468	116-4468	1, -1, -1	Assembly
TXA37	TEXAS	CELLULOSE	5	GH67, GH3, GH3, GH10, GH115	Bacteria	Proteobacteria	Sphingomonadales	Sphingomonadaceae	Sphingobium	Chinhatense	k99_972490	8, 9, 10, 12, 13	10737-12896, 13056-15449, 15464-17842, 19125-20243, 20240-20971	10737-20971	-1, 1, 1, 1, 1	Assembly
TXA37	TEXAS	CELLULOSE	3	AA9, GH5_5, GH5_5	Fungi	Ascomycota	Sordariales	Chaetomiaceae	Chaetomium	Globosum	k99_196927	41, 42, 43	29180-29479, 30292-30672, 30725-31519	29180-31519	1, 1, 1	Assembly
TXA37	TEXAS	CELLULOSE	3	GH43, CBM13, GH29	Bacteria	Proteobacteria	Caulobacterales	Caulobacteraceae	Asticcacaulis	Biprosthecium	k99_59920	8, 9, 10	6980-8083, 8364-9524, 9521-11179	6980-11179	-1, -1, -1	Assembly
TXA37	TEXAS	CELLULOSE	6	GT4, GT1, GT2, GT4, CBM16, GH16	Bacteria	Chlamydiae/Verrucomicrobia group	Verrucomicrobiales	Verrucomicrobiaceae	Verrucomicrobium	Spinosum	k99_411021	10, 12, 13, 14, 16, 16	10982-11716, 13448-14785, 14790-22499, 22752-24734, 26025-28316	10982-28316	-1, -1, -1, 1, 1, 1	Assembly
TXA37	TEXAS	CELLULOSE	4	GH27, GH17, GH32, GH1	Bacteria	Proteobacteria	Burkholderiales	Burkholderiaceae	Burkholderia	Phymatum	k99_1110606	43, 44, 45, 47	50784-51992, 52002-53480, 53578-54624, 55695-57083	50784-57083	-1, -1, -1, 1	Assembly
TXA37	TEXAS	CELLULOSE	3	GT28, GT28, GT28	Bacteria	Proteobacteria	Burkholderiales	Comamonadaceae	Acidovorax	Delafieldii	k99_278568	1, 2, 3	1-735, 732-1799, 1796-3226	1-3226	1, 1, 1	Assembly
TXA37	TEXAS	CELLULOSE	3	GT4, GH2, CBM6	Bacteria	Planctomycetes	Planctomycetales	Planctomycetaceae	Planctomyces	Brasiliensis	k99_636008	1, 2, 3	3-854, 851-2371, 2661-4301	3-4301	1, 1, 1	Assembly
TXA37	TEXAS	CELLULOSE	4	GH36, GH36, GH36, GH36	Fungi	Ascomycota	Sordariales	Sordariaceae	Neurospora	Crassa	k99_298153	13, 14, 15, 16	17882-18634, 18896-19852, 20154-20867, 20931-21125	17882-21125	1, 1, 1, 1	Assembly
TXA37	TEXAS	CELLULOSE	3	GT2, GT2, GT4	Bacteria	Proteobacteria	Desulfuromonadales	Geobacteraceae	Geobacter	Uraniireducens	k99_245702	8, 9, 10	11464-12234, 12251-13459, 13453-14664	11464-14664	1, -1, -1	Assembly
TXA37	TEXAS	CELLULOSE	4	GH114, GH93, GH93, GH93	Fungi	Ascomycota	Sordariales	Chaetomiaceae	Chaetomium	Globosum	k99_1304004	12, 14, 15, 16	8535-8936, 9834-10130, 10124-10504, 10443-11111	8535-11111	-1, -1, -1, -1	Assembly
TXA37	TEXAS	CELLULOSE	4	GT4, GT2, GT2, GT4	Bacteria	Proteobacteria	Rhodospirillales	Rhodospirillaceae	Azospirillum	Lipoferum	k99_296260	8, 9, 10, 10	8075-9997, 10291-12330, 12327-13757	8075-13757	-1, -1, -1, -1	Assembly
TXA37	TEXAS	CELLULOSE	6	GH5, GH5, GH110, GH3, GH33, PL22	Bacteria	Chlamydiae/Verrucomicrobia group		Classification Missing	Chthoniobacter	Flavus	k99_1049860	7, 9, 23, 24, 22, 8	3696-6035, 7539-8678, 24097-25926, 25930-26646, 22869-24113, 6172-7392	3696-26646	1, 1, -1, -1, 1, 1	Assembly
TXA37	TEXAS	CELLULOSE	3	GH39, GH29, GT2	Bacteria	Fibrobacteres/Acidobacteria group	Acidobacteriales	Acidobacteriaceae	Terriglobus	Saanensis	k99_629232	1, 2, 3	2-469, 572-2815, 2987-3661	2-3661	1, 1, 1	Assembly
TXA37	TEXAS	CELLULOSE	3	GH63, GH63, GH63	Fungi	Ascomycota	Sordariales	Chaetomiaceae	Chaetomium	Globosum	k99_1305018	1, 2, 3	685-951, 979-2943, 2990-3346	685-3346	-1, -1, -1	Assembly
TXA37	TEXAS	CELLULOSE	4	AA3_3, AA3_3, AA3_3, AA3_3	Fungi	Ascomycota	Sordariales	Sordariaceae	Neurospora	Crassa	k99_876256	1, 2, 3, 4	1-786, 1170-1376, 1647-1814, 1825-2151	1-2151	-1, -1, -1, -1	Assembly
TXA37	TEXAS	CELLULOSE	3	CE4, GT2, PL14	Bacteria	Gemmatimonadetes	Gemmatimonadales	Gemmatimonadaceae	Gemmatimonas	Aurantiaca	k99_412931	9, 10, 11	9599-10501, 10494-11474, 12481-13590	9599-13590	-1, -1, 1	Assembly
TXA37	TEXAS	CELLULOSE	4	GT9, GT2, GT2, GT83	Bacteria	Chlamydiae/Verrucomicrobia group		Classification Missing	Chthoniobacter	Flavus	k99_935545	5, 6, 7, 9	7215-8396, 8402-9337, 9383-10219, 11075-12286	7215-12286	1, 1, -1, 1	Assembly
TXA37	TEXAS	CELLULOSE	3	CBM48, CBM20, CBM20	Bacteria	Proteobacteria	Burkholderiales	unclassified Oxalobacteraceae	Oxalobacteraceae	Bacterium	k99_1435630	1, 2, 3	3-392, 580-903, 928-2097	3-2097	1, 1, 1	Assembly
TXA37	TEXAS	CELLULOSE	4	GT4, GT2, GT8, GT4	Bacteria	Proteobacteria	Burkholderiales	Burkholderiaceae	Cupriavidus	Necator	k99_1042986	2, 3, 3, 4	193-1047, 1213-2949, 2997-4019	193-4019	-1, -1, -1, -1	Assembly
TXA37	TEXAS	CELLULOSE	3	GH1, CE1, CE10	Bacteria	Proteobacteria	Caulobacterales	Caulobacteraceae	Asticcacaulis	Biprosthecium	k99_945692	5, 7, 6	4502-5797, 7143-7868, 6052-7146	4502-7868	1, 1, 1	Assembly
TXA37	TEXAS	CELLULOSE	3	GH51, GT51, CE10	Bacteria	Chlamydiae/Verrucomicrobia group	Verrucomicrobiales	Verrucomicrobiaceae	Verrucomicrobium	Spinosum	k99_39418	1, 3, 2	2-3424, 4790-5566, 3739-4497	2-5566	-1, -1, 1	Assembly
TXA37	TEXAS	CELLULOSE	6	GH42, GH2, GH97, CBM3, GH51, CE6	Bacteria	Proteobacteria	Sphingomonadales	Sphingomonadaceae	Sphingomonas	Sp.	k99_435305	1, 2, 3, 6, 7, 8	1-648, 1128-3620, 3660-5534, 7378-9663, 10234-12315, 12373-13380	1-13380	-1, 1, -1, -1, -1, -1	Assembly
TXA37	TEXAS	CELLULOSE	11	GH16, CBM57, GH43, GH5_13, GT2, CBM50, GH130, CBM2, GT4, GH130, GH109	Bacteria	Proteobacteria	Caulobacterales	Caulobacteraceae	Asticcacaulis	Benevestitus	k99_648002	3, 3, 4, 5, 6, 8, 10, 27, 30, 31, 29	1175-3610, 3719-4765, 4813-5940, 5995-6684, 7894-8973, 10094-11263, 27241-28953, 30687-33047, 33128-34453, 29335-30339	1175-34453	1, 1, -1, 1, -1, 1, 1, -1, 1, 1, 1	Assembly
TXA37	TEXAS	CELLULOSE	4	CBM51, CBM35, CBM9, CBM9	Bacteria	Planctomycetes	Planctomycetales	Planctomycetaceae	Zavarzinella	Formosa	k99_648006	9, 11, 12, 13	10571-12142, 13642-14613, 14710-15891, 15894-17132	10571-17132	-1, 1, -1, -1	Assembly
TXA37	TEXAS	CELLULOSE	3	GH10, GT4, GT2	Bacteria	Proteobacteria	Caulobacterales	Caulobacteraceae	Caulobacter	Vibrioides	k99_218349	1, 2, 3	3-1082, 1282-1959, 1970-3511	3-3511	1, 1, 1	Assembly
TXA37	TEXAS	CELLULOSE	6	AA3_2, AA3_2, AA3_2, CBM5, CBM5, CBM5	Fungi	Ascomycota	Sordariales	Chaetomiaceae	Myceliophthora	Thermophila	k99_132152	20, 21, 22, 32, 33, 34	15177-15422, 15539-15820, 16019-17527, 23888-24124, 24162-24455, 24456-25202	15177-25202	1, 1, 1, -1, -1, -1	Assembly
TXA37	TEXAS	CELLULOSE	6	GH31, GH3, GH3, AA3_2, AA3_2, AA3_2	Fungi	Ascomycota	Sordariales	Chaetomiaceae	Chaetomium	Globosum	k99_419109	33, 35, 36, 37, 38, 39	21216-21659, 22753-23205, 23297-25159, 25704-25880, 25956-27272, 27323-27676	21216-27676	-1, 1, 1, -1, -1, -1	Assembly
TXA37	TEXAS	CELLULOSE	5	GT2, CBM13, GH127, GT4, GT4	Bacteria	Actinobacteria	Actinomycetales	Streptomycetaceae	Streptomyces	Pristinaespiralis	k99_419100	22, 23, 23, 24, 25	39359-40201, 40220-42670, 42693-43955, 43965-45278	39359-45278	-1, -1, -1, 1, 1	Assembly
TXA37	TEXAS	CELLULOSE	6	PL11_2, CBM32, PL1, GH16, CBM51, CBM40	Bacteria	Chlamydiae/Verrucomicrobia group		Classification Missing	Chthoniobacter	Flavus	k99_107337	9, 9, 9, 10, 11, 9	12799-21837, 21947-22894, 22961-24406	12799-24406	1, 1, 1, -1, -1, 1	Assembly
TXA37	TEXAS	CELLULOSE	11	CBM50, GT2, GT2, GT4, GT9, GT4, GT4, GT4, GT4, GT4, CE1	Bacteria	Chlamydiae/Verrucomicrobia group		Classification Missing	Chthoniobacter	Flavus	k99_971540	8, 9, 10, 11, 12, 13, 14, 15, 17, 18, 7	9050-9643, 9860-10744, 10797-11600, 11597-12355, 12372-13385, 13382-14455, 14452-15468, 15465-16625, 18143-19288, 19285-20418, 8172-8807	8172-20418	-1, 1, 1, 1, 1, 1, 1, 1, 1, 1, 1	Assembly
TXA37	TEXAS	CELLULOSE	3	GH109, GH16, GH9	Bacteria	Bacteroidetes/Chlorobi group	Cytophagales	Cytophagaceae	Cytophaga	Hutchinsonii	k99_974702	10, 11, 12	8852-9850, 9973-11421, 11506-13092	8852-13092	1, 1, -1	Assembly
TXA37	TEXAS	CELLULOSE	3	CE4, CE4, CE4	Fungi	Ascomycota	Sordariales	Sordariaceae	Neurospora	Crassa	k99_1177683	30, 31, 32	40046-41650, 41731-42294, 42358-42507	40046-42507	-1, -1, -1	Assembly
TXA37	TEXAS	CELLULOSE	3	GH55, CBM50, GH55	Fungi	Ascomycota	Onygenales	Ajellomycetaceae	Blastomyces	Dermatitidis	k99_925723	1, 2, 3	1-156, 219-392, 408-695	1-695	-1, -1, -1	Assembly
TXA37	TEXAS	CELLULOSE	9	GH13, CBM48, GH13, CBM50, GH23, GH77, CBM48, CBM48, GT35	Bacteria	Proteobacteria	Burkholderiales	Comamonadaceae	Polaromonas	Sp.	k99_153159	5, 6, 7, 12, 12, 13, 14, 15, 16	3408-5276, 5276-8101, 8217-9881, 19338-21500, 21543-23054, 23099-25237, 25249-27438, 27458-29938	3408-29938	-1, -1, 1, 1, 1, -1, -1, -1, -1	Assembly
TXA37	TEXAS	CELLULOSE	3	GH31, AA4, AA4	Fungi	Ascomycota	Sordariales	Chaetomiaceae	Chaetomium	Globosum	k99_296567	1, 2, 3	3-935, 1472-1741, 2039-2428	3-2428	1, 1, 1	Assembly
TXA37	TEXAS	CELLULOSE	5	CE7, GH92, GH109, GH3, GH109	Bacteria	Actinobacteria	Actinomycetales	Microbacteriaceae	Leifsonia	Aquatica	k99_245991	1, 3, 4, 5, 2	153-1118, 2291-2989, 2986-4170, 4242-5906, 1209-2306	153-5906	1, -1, -1, -1, -1	Assembly
TXA37	TEXAS	CELLULOSE	6	AA3_1, AA3_1, AA3_1, AA3_1, AA3_1, AA3_1	Fungi	Ascomycota	Sordariales	Chaetomiaceae	Thielavia	Terrestris	k99_59233	7, 8, 9, 10, 12, 13	7866-8069, 8121-8435, 8561-8884, 8881-9336, 9869-10288, 10355-10549	7866-10549	-1, -1, -1, -1, -1, -1	Assembly
TXA37	TEXAS	CELLULOSE	4	GT20, GT20, PL3_1, GH15	Bacteria	Proteobacteria	Caulobacterales	Caulobacteraceae	Caulobacter	Vibrioides	k99_983050	1, 2, 3, 4	1-297, 294-1079, 1199-4177, 4456-6264	1-6264	-1, -1, -1, -1	Assembly
TXA37	TEXAS	CELLULOSE	3	AA9, AA9, AA9	Fungi	Ascomycota	Sordariales	Chaetomiaceae	Chaetomium	Globosum	k99_478140	6, 7, 8	3114-3743, 3686-3925, 3928-4224	3114-4224	1, 1, 1	Assembly
TXA37	TEXAS	CELLULOSE	3	GH1, GT4, GH127	Bacteria	Proteobacteria	Caulobacterales	Caulobacteraceae	Asticcacaulis	Sp.	k99_1055189	1, 2, 3	1-1041, 1038-2144, 2315-3982	1-3982	1, -1, 1	Assembly
TXA37	TEXAS	CELLULOSE	7	GT4, GT4, GT2, GT2, GT2, GT2, GT4	Bacteria	Proteobacteria	Caulobacterales	Caulobacteraceae	Caulobacter	Segnis	k99_79537	3, 4, 5, 6, 7, 8, 9	3289-4419, 4857-6101, 6088-7005, 7016-7786, 7783-8358, 8348-8974, 8967-10163	3289-10163	-1, 1, -1, -1, -1, -1, -1	Assembly
TXA37	TEXAS	CELLULOSE	4	GH36, GH39, GT41, CBM51	Bacteria	Chlamydiae/Verrucomicrobia group	Verrucomicrobiales	Classification Missing	Pedosphaera	Parvula	k99_518030	3, 4, 5, 3	1679-4216, 4307-5113, 5172-8579	1679-8579	-1, -1, 1, -1	Assembly
TXA37	TEXAS	CELLULOSE	3	GT4, GT2, GT83	Bacteria	Planctomycetes	Planctomycetales	Planctomycetaceae	Rhodopirellula	Baltica	k99_1091107	2, 4, 3	796-2046, 3745-4557, 2136-3725	796-4557	1, -1, 1	Assembly
TXA37	TEXAS	CELLULOSE	3	GT28, GT28, GT28	Bacteria	Actinobacteria	Solirubrobacterales	Conexibacteraceae	Conexibacter	Woesei	k99_515302	48, 49, 50	48948-50318, 50315-51313, 51291-52523	48948-52523	-1, -1, -1	Assembly
TXA37	TEXAS	CELLULOSE	4	GT4, GT4, AA3, GT4	Bacteria	Proteobacteria	Rhizobiales	Bradyrhizobiaceae	Bradyrhizobium	Sp.	k99_193693	3, 4, 1, 5	2916-4145, 4282-5415, 2-2320, 5408-6580	2-6580	-1, -1, -1, -1	Assembly
TXA37	TEXAS	CELLULOSE	3	GT4, GH23, CBM32	Bacteria	Proteobacteria	Burkholderiales	Burkholderiaceae	Ralstonia	Syzygii	k99_385732	45, 46, 47	43265-44035, 44035-45567, 45814-50670	43265-50670	1, 1, -1	Assembly
TXA37	TEXAS	CELLULOSE	3	GH29, CE1, CE2	Bacteria	Proteobacteria	Caulobacterales	Caulobacteraceae	Asticcacaulis	Excentricus	k99_1191929	11, 12, 13	14100-15677, 15717-16781, 16813-17916	14100-17916	1, 1, 1	Assembly
TXA37	TEXAS	CELLULOSE	4	CBM35, GT2, CE4, GH74	Bacteria	Chlamydiae/Verrucomicrobia group		Classification Missing	Chthoniobacter	Flavus	k99_1419336	22, 24, 25, 26	26579-28033, 30417-31055, 31386-32960, 33080-34186	26579-34186	-1, -1, 1, -1	Assembly
TXA37	TEXAS	CELLULOSE	4	GT4, GT2, GT2, GT13	Bacteria	Bacteroidetes/Chlorobi group	Sphingobacteriales	Chitinophagaceae	Chitinophaga	Pinensis	k99_72956	1, 2, 3, 4	1-879, 876-1868, 2072-3220, 3254-3943	1-3943	1, 1, 1, 1	Assembly
TXA37	TEXAS	CELLULOSE	3	CBM48, GH13_10, GH13_26	Bacteria	Proteobacteria	Sphingomonadales	Sphingomonadaceae	Novosphingobium	Lindaniclasticum	k99_107857	15, 16, 17	10979-13090, 13096-14895, 14900-17104	10979-17104	1, 1, 1	Assembly
TXA37	TEXAS	CELLULOSE	6	CBM57, GT2, GT4, GT4, CE4, GH105	Bacteria	Proteobacteria	Syntrophobacterales	Syntrophobacteraceae	Syntrophobacter	Fumaroxidans	k99_61006	1, 2, 4, 7, 3, 5	241-3183, 3294-4268, 5378-6721, 9592-10446, 4278-5369, 6754-7962	241-10446	-1, -1, -1, -1, -1, -1	Assembly
TXA37	TEXAS	CELLULOSE	9	CBM2, CBM26, GH2, GH16, CBM13, GH115, GH5_5, CBM35, CBM2	Bacteria	Chlamydiae/Verrucomicrobia group		Classification Missing	Chthoniobacter	Flavus	k99_927066	11, 11, 12, 12, 13, 13, 56, 57, 58	12159-13820, 14294-15355, 15599-16954, 85696-87195, 87722-88660, 88830-90767	12159-90767	-1, -1, 1, 1, 1, 1, 1, -1, 1	Assembly
TXA37	TEXAS	CELLULOSE	7	GT2, GT2, GT2, GT2, GT2, GT2, GH1	Bacteria	Actinobacteria	Actinomycetales	Micrococcaceae	Arthrobacter	Sp.	k99_581539	6, 7, 8, 9, 10, 12, 14	4818-5795, 5743-6630, 6639-7022, 7022-7774, 7782-8687, 10065-10820, 11857-13266	4818-13266	-1, -1, -1, -1, -1, 1, 1	Assembly
TXA37	TEXAS	CELLULOSE	3	GT19, GT19, GH109	Bacteria	Chlamydiae/Verrucomicrobia group		Classification Missing	Chthoniobacter	Flavus	k99_233638	12, 14, 13	9614-10534, 11508-12671, 10531-11508	9614-12671	1, 1, 1	Assembly
TXA37	TEXAS	CELLULOSE	3	GT4, GH79, GH33	Bacteria	Chlamydiae/Verrucomicrobia group		Classification Missing	Chthoniobacter	Flavus	k99_2396	22, 23, 24	25517-27127, 27485-28897, 29182-32709	25517-32709	-1, 1, 1	Assembly
TXA37	TEXAS	CELLULOSE	4	GT4, GT2, GT2, GT2	Bacteria	Fibrobacteres/Acidobacteria group	Acidobacteriales	unclassified Acidobacteriaceae	Acidobacteriaceae	Bacterium	k99_1448517	6, 8, 9, 10	6557-7675, 8922-9779, 9782-11092, 11119-12633	6557-12633	-1, -1, -1, -1	Assembly
TXA37	TEXAS	CELLULOSE	5	GH35, GH29, GH31, GH35, GH74	Bacteria	Proteobacteria	Sphingomonadales	Sphingomonadaceae	Sphingobium	Japonicum	k99_1400122	5, 6, 7, 8, 9	4972-6594, 6617-8293, 8429-11323, 11361-12998, 12995-15289	4972-15289	-1, -1, -1, -1, -1	Assembly
TXA37	TEXAS	CELLULOSE	4	GT2, GT2, GT4, GH39	Bacteria	Chloroflexi	Chloroflexales	Roseiflexaceae	Roseiflexus	Castenholzii	k99_310385	2, 3, 4, 5	977-1684, 1681-2613, 2610-3794, 3903-4892	977-4892	1, 1, 1, -1	Assembly
TXA37	TEXAS	CELLULOSE	3	CE12, GH109, GT83	Bacteria	Chlamydiae/Verrucomicrobia group		Classification Missing	Chthoniobacter	Flavus	k99_117819	3, 2, 4	3358-4242, 1826-3220, 4275-5468	1826-5468	1, -1, -1	Assembly
TXA37	TEXAS	CELLULOSE	3	GH131, GH131, GH131	Fungi	Ascomycota	Sordariales	Chaetomiaceae	Chaetomium	Globosum	k99_261334	1, 2, 3	196-480, 510-995, 952-1203	196-1203	-1, -1, -1	Assembly
TXA37	TEXAS	CELLULOSE	5	GT11, GT2, GT11, GT11, GT41	Bacteria	Proteobacteria	Rhodospirillales	Rhodospirillaceae	Azospirillum	Lipoferum	k99_1382863	2, 4, 5, 6, 7	768-2681, 3467-4375, 4450-5769, 5888-6736, 6958-8952	768-8952	1, 1, 1, 1, 1	Assembly
TXA37	TEXAS	CELLULOSE	5	CBM18, CBM18, GH18, GH18, CBM18	Fungi	Ascomycota	Eurotiales	Aspergillaceae	Aspergillus	Clavatus	k99_771673	7, 8, 9, 10, 11	3760-4065, 4233-4556, 4637-5056, 5053-5376, 5425-5952	3760-5952	1, 1, 1, 1, 1	Assembly
TXA37	TEXAS	CELLULOSE	3	GH13_23, GH13_3, GH13_16	Bacteria	Proteobacteria	Rhizobiales	Rhizobiaceae	Rhizobium	Leguminosarum	k99_643581	4, 5, 6	2348-3931, 4038-7160, 7164-8081	2348-8081	1, 1, 1	Assembly
TXA37	TEXAS	CELLULOSE	5	GT2, GT2, GT2, GT2, GT35	Bacteria	Proteobacteria	Sphingomonadales	Sphingomonadaceae	Sphingomonas	Sp.	k99_30347	1, 2, 3, 4, 6	71-1048, 1045-2061, 2072-3220, 3270-4271, 6211-7398	71-7398	1, 1, 1, 1, 1	Assembly
TXA37	TEXAS	CELLULOSE	3	GH11, GH11, CE8	Fungi	Ascomycota	Eurotiales	Aspergillaceae	Penicillium	Oxalicum	k99_1447632	1, 2, 3	309-764, 773-1048, 3148-3717	309-3717	-1, -1, 1	Assembly
TXA37	TEXAS	CELLULOSE	7	CE11, CBM9, CBM51, GH2, CBM32, CBM13, CBM6	Bacteria	Chlamydiae/Verrucomicrobia group	Verrucomicrobiales	Verrucomicrobiaceae	Verrucomicrobium	Spinosum	k99_623600	22, 23, 24, 24, 26, 27, 29	33416-34735, 34840-36114, 36480-37970, 39034-41604, 41800-43089, 44414-47038	33416-47038	-1, -1, 1, 1, -1, -1, 1	Assembly
TXA37	TEXAS	CELLULOSE	4	GT4, GT4, GT4, GT4	Bacteria	Actinobacteria	Actinomycetales	Dermatophilaceae	Kineosphaera	Limosa	k99_1111614	2, 3, 4, 5	610-1761, 1803-2828, 2804-4081, 4093-5244	610-5244	-1, 1, -1, -1	Assembly
TXA37	TEXAS	CELLULOSE	4	CBM18, GH18, CBM18, CBM18	Fungi	Ascomycota	Glomerellales	Glomerellaceae	Colletotrichum	Higginsianum	k99_1153495	27, 28, 29, 31	27836-28168, 28215-28466, 28463-29302, 30184-31164	27836-31164	1, 1, 1, 1	Assembly
TXA37	TEXAS	CELLULOSE	8	GT4, GT4, GH109, GT2, GT4, GT4, GT4, PL12	Bacteria	Proteobacteria	Rhizobiales	Methylocystaceae	Methylocystis	Sp.	k99_16961	24, 25, 27, 28, 29, 30, 31, 26	19623-21437, 21471-22688, 24337-26433, 26438-27358, 27355-28536, 28536-29417, 29425-30603, 22685-24340	19623-30603	1, 1, 1, 1, 1, 1, 1, 1	Assembly
TXA37	TEXAS	CELLULOSE	3	CBM50, CBM50, GH55	Fungi	Ascomycota	Hypocreales	Nectriaceae	Fusarium	Fujikuroi	k99_809855	1, 2, 3	2-673, 670-876, 1884-2681	2-2681	-1, -1, -1	Assembly
TXA37	TEXAS	CELLULOSE	4	AA3_1, AA3_1, AA3_1, AA3_1	Fungi	Ascomycota	Sordariales	Chaetomiaceae	Thielavia	Terrestris	k99_316926	1, 2, 3, 4	3-197, 170-439, 583-1002, 999-1271	3-1271	-1, -1, -1, -1	Assembly
TXA37	TEXAS	CELLULOSE	3	AA1_3, AA1_3, AA1_3	Fungi	Ascomycota	Sordariales	Chaetomiaceae	Chaetomium	Globosum	k99_634170	2, 3, 4	1098-1526, 1554-2369, 2434-2652	1098-2652	1, 1, 1	Assembly
TXA37	TEXAS	CELLULOSE	3	GT35, GH78, CE10	Bacteria	Proteobacteria	Burkholderiales	Oxalobacteraceae	Janthinobacterium	Sp.	k99_334183	15, 16, 14	12027-13232, 13246-16419, 10962-11828	10962-16419	1, 1, 1	Assembly
TXA37	TEXAS	CELLULOSE	3	GT2, GT2, GT2	Bacteria	Chlamydiae/Verrucomicrobia group	Opitutales	unclassified Opitutaceae	Opitutaceae	Bacterium	k99_930631	42, 43, 44	37309-38775, 38777-39166, 39182-41713	37309-41713	-1, -1, -1	Assembly
TXA37	TEXAS	CELLULOSE	3	GT4, GT4, GT4	Bacteria	Proteobacteria	Burkholderiales	Oxalobacteraceae	Herbaspirillum	Massiliense	k99_597490	3, 4, 5	1256-2467, 2491-4356, 4371-4622	1256-4622	-1, -1, -1	Assembly
TXA37	TEXAS	CELLULOSE	3	GH3, CE1, CBM51	Bacteria	Proteobacteria	Caulobacterales	Caulobacteraceae	Caulobacter	Sp.	k99_301762	1, 2, 3	1-420, 463-1398, 1477-1860	1-1860	1, 1, -1	Assembly
TXA37	TEXAS	CELLULOSE	5	GH10, GH3, GH29, GH115, CBM4	Bacteria	Proteobacteria	Caulobacterales	Caulobacteraceae	Asticcacaulis	Benevestitus	k99_175615	44, 45, 46, 47, 43	39012-40106, 40333-42747, 42768-43607, 43611-46172, 38322-38891	38322-46172	-1, 1, 1, 1, -1	Assembly
TXA37	TEXAS	CELLULOSE	7	GH16, CBM14, GH16, GT1, CE4, CE4, CE10	Fungi	Ascomycota	Hypocreales	Nectriaceae	Fusarium	Oxysporum	k99_129138	11, 12, 12, 18, 19, 20, 13	20169-20834, 20840-22756, 35002-36417, 36752-37141, 37215-37538, 23908-24963	20169-37538	1, 1, 1, 1, -1, -1, 1	Assembly
TXA37	TEXAS	CELLULOSE	4	GH2, GH2, GH2, GH2	Fungi	Ascomycota	Sordariales	Chaetomiaceae	Chaetomium	Globosum	k99_360977	1, 2, 3, 4	2-874, 885-1442, 1435-1953, 2002-2679	2-2679	1, 1, 1, 1	Assembly
TXA37	TEXAS	CELLULOSE	5	GT35, GT35, CBM41, GT4, GH13_21	Bacteria	Actinobacteria	Actinomycetales	Micromonosporaceae	Micromonospora	Aurantiaca	k99_942006	9, 10, 11, 12, 13	5362-5874, 5926-6987, 7099-9135, 9119-10297, 10297-12069	5362-12069	-1, -1, -1, -1, -1	Assembly
TXA37	TEXAS	CELLULOSE	5	GT4, GT2, GT2, GT4, GH5_9	Bacteria	Proteobacteria	Rhodospirillales	Rhodospirillaceae	Thalassospira	Lucentensis	k99_246298	5, 6, 7, 8, 10	3887-4603, 4617-5858, 5862-7160, 7157-8563, 9942-11306	3887-11306	1, 1, 1, -1, 1	Assembly
TXA37	TEXAS	CELLULOSE	3	GT4, GT4, CBM13	Bacteria	Proteobacteria	Rhodocyclales	Rhodocyclaceae	Azoarcus	Sp.	k99_27473	2, 3, 4	688-1611, 1635-2720, 2875-4203	688-4203	-1, -1, -1	Assembly
TXA37	TEXAS	CELLULOSE	3	GT82, GH109, GH109	Bacteria	Cyanobacteria	unclassified Oscillatoriales	Classification Missing	filamentous	Cyanobacterium	k99_147719	3, 1, 2	1447-2148, 3-434, 431-1447	3-2148	-1, -1, -1	Assembly
TXA37	TEXAS	CELLULOSE	3	GH95, CE10, CE1	Bacteria	Actinobacteria	Actinomycetales	Streptomycetaceae	Kitasatospora	Setae	k99_70196	4, 3, 5	1711-2175, 1242-1634, 2405-3175	1242-3175	-1, -1, 1	Assembly
TXA37	TEXAS	CELLULOSE	3	GH11, CE12, GH4	Bacteria	Bacteroidetes/Chlorobi group	Bacteroidales	Bacteroidaceae	Bacteroides	Classification Missing	k99_524370	35, 36, 34	33728-35656, 35721-36434, 32828-33334	32828-36434	1, 1, 1	Assembly
TXA37	TEXAS	CELLULOSE	4	GT41, GT41, GT41, GT11	Bacteria	Proteobacteria	Rhodospirillales	Rhodospirillaceae	Azospirillum	Lipoferum	k99_1109950	1, 2, 3, 3	2-1414, 1558-2859, 2869-4407	2-4407	-1, 1, -1, -1	Assembly
TXA37	TEXAS	CELLULOSE	4	GH18, GH3, GH43, CBM13	Bacteria	Fibrobacteres/Acidobacteria group	Acidobacteriales	Acidobacteriaceae	Terriglobus	Roseus	k99_167494	23, 24, 24, 25	31020-35231, 35787-37385, 38063-39688	31020-39688	1, 1, 1, -1	Assembly
TXA37	TEXAS	CELLULOSE	3	GH63, GH3, GH39	Bacteria	Fibrobacteres/Acidobacteria group	Acidobacteriales	unclassified Acidobacteriaceae	Acidobacteriaceae	Bacterium	k99_644228	1, 3, 2	3-533, 2089-4128, 523-2022	3-4128	1, -1, -1	Assembly
TXA37	TEXAS	CELLULOSE	4	CBM35, GH95, GH28, GH109	Bacteria	Armatimonadetes		Classification Missing	Armatimonadetes	Bacterium	k99_1163718	5, 7, 8, 6	2595-3857, 5295-6173, 6203-7402, 4087-5298	2595-7402	-1, -1, -1, 1	Assembly
TXA37	TEXAS	CELLULOSE	4	PL9, GH2, GH29, GH97	Bacteria	Proteobacteria	Burkholderiales	Oxalobacteraceae	Janthinobacterium	Sp.	k99_974252	1, 2, 3, 4	1-1971, 2066-4495, 4505-6004, 6070-7548	1-7548	-1, 1, 1, 1	Assembly
TXA37	TEXAS	CELLULOSE	3	GT2, GT4, GT4	Bacteria	Proteobacteria	Burkholderiales	Oxalobacteraceae	Janthinobacterium	Sp.	k99_830013	2, 3, 4	568-1881, 1882-3126, 3130-4299	568-4299	-1, -1, -1	Assembly
TXA37	TEXAS	CELLULOSE	3	GH115, GH43, GH43	Bacteria	Proteobacteria	Sphingomonadales	Sphingomonadaceae	Sphingomonas	Sp.	k99_1446323	103, 104, 105	108156-111896, 112064-113671, 113668-114678	108156-114678	-1, 1, 1	Assembly
TXA37	TEXAS	CELLULOSE	8	GT4, CBM50, CBM13, GH46, GT83, GT4, GT4, GH114	Bacteria	Chlamydiae/Verrucomicrobia group		Classification Missing	Chthoniobacter	Flavus	k99_883216	2, 3, 4, 5, 11, 12, 13, 6	1108-2835, 2986-5301, 5545-7980, 8242-9042, 14540-16240, 16289-17209, 17268-18440, 9039-9956	1108-18440	1, 1, 1, -1, 1, 1, 1, -1	Assembly
TXA37	TEXAS	CELLULOSE	3	GH18, GH18, GH18	Fungi	Ascomycota	Sordariales	Sordariaceae	Neurospora	Crassa	k99_463747	3, 4, 5	1360-1974, 2228-2482, 2517-3062	1360-3062	-1, -1, -1	Assembly
TXA37	TEXAS	CELLULOSE	3	GT8, GT51, CBM50	Bacteria	Proteobacteria	Sphingomonadales	Sphingomonadaceae	Sphingomonas	Sp.	k99_179091	10, 11, 12	9031-10158, 10270-12753, 12826-14034	9031-14034	-1, -1, -1	Assembly
TXA37	TEXAS	CELLULOSE	6	GT4, GT2, CBM6, PL9_1, CBM6, GT4	Bacteria	Chloroflexi	Chloroflexales	Chloroflexaceae	Chloroflexus	Aggregans	k99_601686	8, 10, 11, 12, 13, 14	8264-8854, 9855-10838, 11004-12296, 12595-13890, 14037-15410, 15466-16581	8264-16581	-1, -1, -1, -1, 1, -1	Assembly
TXA37	TEXAS	CELLULOSE	3	GT2, CE14, CE14	Bacteria	Proteobacteria	Burkholderiales	Burkholderiaceae	Cupriavidus	Pinatubonensis	k99_26836	3, 4, 2	1237-1920, 1917-2531, 360-1187	360-2531	-1, -1, -1	Assembly
TXA37	TEXAS	CELLULOSE	3	CE9, CE9, GH109	Bacteria	Chlamydiae/Verrucomicrobia group		Classification Missing	Chthoniobacter	Flavus	k99_1101051	8, 9, 7	11300-12064, 12108-13037, 10276-11271	10276-13037	-1, -1, -1	Assembly
TXA37	TEXAS	CELLULOSE	3	CBM50, CBM50, CE16	Bacteria	Proteobacteria	Caulobacterales	Caulobacteraceae	Brevundimonas	Diminuta	k99_155806	2, 3, 1	1558-2202, 2291-3151, 3-1325	3-3151	1, 1, 1	Assembly
TXA37	TEXAS	CELLULOSE	10	CE11, GT2, CE11, GH16, CBM57, CBM2, GH128, GT4, GT4, GT41	Bacteria	Proteobacteria	Burkholderiales	Comamonadaceae	Ramlibacter	Tataouinensis	k99_1128748	8, 9, 10, 22, 22, 22, 22, 24, 25, 26	2405-4855, 4927-12066, 12723-15503, 24213-37706, 39765-41915, 42204-43463, 43524-44270	2405-44270	-1, -1, -1, -1, -1, -1, -1, -1, 1, 1	Assembly
TXA37	TEXAS	CELLULOSE	3	GT28, GT28, GT28	Bacteria	Chlamydiae/Verrucomicrobia group		Classification Missing	Chthoniobacter	Flavus	k99_839028	1, 2, 3	2-532, 539-1624, 1625-1846	2-1846	1, 1, 1	Assembly
TXA37	TEXAS	CELLULOSE	6	CBM48, CBM48, CBM48, CBM48, CBM48, CBM48	Bacteria	Chloroflexi	Chloroflexales	Oscillochloridaceae	Oscillochloris	Trichoides	k99_733733	2, 3, 4, 5, 7, 8	187-2343, 2379-4502, 4528-6711, 6755-8539, 8866-11061, 11122-13320	187-13320	1, 1, 1, 1, 1, 1	Assembly
TXA37	TEXAS	CELLULOSE	4	CBM48, CE4, CBM47, GT4	Bacteria	Chlamydiae/Verrucomicrobia group	Verrucomicrobiales	Verrucomicrobiaceae	Verrucomicrobium	Spinosum	k99_228995	1, 2, 3, 5	3-644, 884-1642, 1835-5764, 6647-7798	3-7798	-1, -1, -1, 1	Assembly
TXA37	TEXAS	CELLULOSE	4	AA3_2, AA3_2, AA3_2, ary.oh.oxi	Fungi	Ascomycota	Glomerellales	mitosporic Plectosphaerellaceae	Verticillium	Alfalfae	k99_1426652	2, 3, 4, 4	1942-2280, 2334-2972, 3030-3647	1942-3647	1, 1, 1, 1	Assembly
TXA37	TEXAS	CELLULOSE	4	CBM32, CBM32, GH30_1, PL11_2	Bacteria	Proteobacteria	Methylococcales	Methylococcaceae	Methylobacter	Tundripaludum	k99_1415443	20, 21, 22, 24	25505-27892, 27969-29246, 29428-30780, 32380-36279	25505-36279	-1, -1, 1, -1	Assembly
TXA37	TEXAS	CELLULOSE	3	GH133, CBM48, CE11	Bacteria	Chlamydiae/Verrucomicrobia group		Classification Missing	Chthoniobacter	Flavus	k99_914562	1, 2, 3	1-1899, 1896-3806, 3893-5005	1-5005	-1, -1, -1	Assembly
TXA37	TEXAS	CELLULOSE	4	CBM6, CBM67, CE6, CE1	Bacteria	Proteobacteria	Xanthomonadales	Sinobacteraceae	Hydrocarboniphaga	Effusa	k99_447304	13, 15, 16, 17	13209-14186, 17361-20621, 20621-22132, 22143-23024	13209-23024	-1, 1, 1, 1	Assembly
TXA37	TEXAS	CELLULOSE	7	PL4_1, GH3, CE12, GH17, GH105, GH35, CBM3	Bacteria	Proteobacteria	Caulobacterales	Caulobacteraceae	Asticcacaulis	Excentricus	k99_265250	45, 46, 47, 49, 50, 51, 52	49226-51055, 51238-52476, 52476-53699, 56418-58073, 58076-59239, 59266-63132, 63256-64419	49226-64419	-1, -1, -1, -1, -1, -1, 1	Assembly
TXA37	TEXAS	CELLULOSE	3	CBM51, CE4, GT2	Bacteria	Proteobacteria	unclassified Burkholderiales	Classification Missing	Burkholderiales	Bacterium	k99_561322	3, 4, 5	4996-6978, 6995-8134, 8131-8892	4996-8892	1, -1, -1	Assembly
TXA37	TEXAS	CELLULOSE	3	GT4, GT4, GT4	Bacteria	Proteobacteria	Sphingomonadales	Sphingomonadaceae	Sphingomonas	Sp.	k99_1183009	2, 3, 4	354-956, 953-2128, 2125-3303	354-3303	-1, -1, -1	Assembly
TXA37	TEXAS	CELLULOSE	4	CBM48, GH133, CBM5, GH5	Bacteria	Chlamydiae/Verrucomicrobia group		Classification Missing	Chthoniobacter	Flavus	k99_710829	14, 15, 17, 16	19441-21297, 21310-23388, 25272-26096, 23527-24996	19441-26096	1, 1, -1, -1	Assembly
TXA37	TEXAS	CELLULOSE	4	GT2, GT35, CBM48, GH13_26	Bacteria	Proteobacteria	Burkholderiales	Burkholderiaceae	Cupriavidus	Necator	k99_708316	2, 4, 5, 6	423-2345, 2848-5475, 5815-7863, 7881-8564	423-8564	-1, 1, 1, 1	Assembly
TXA37	TEXAS	CELLULOSE	3	GT4, GT4, GT4	Bacteria	Cyanobacteria	Oscillatoriales	Classification Missing	Microcoleus	Sp.	k99_178777	1, 2, 3	1-384, 402-1025, 1048-2322	1-2322	1, 1, -1	Assembly
TXA37	TEXAS	CELLULOSE	14	GT2, GT4, GT4, GT4, GT4, GT4, GT4, GT4, GT2, GT2, GT2, GT4, GT9, CBM50	Bacteria	Cyanobacteria	Oscillatoriales	Classification Missing	Coleofasciculus	Chthonoplastes	k99_1275172	37, 38, 39, 40, 41, 42, 44, 46, 47, 48, 49, 50, 51, 52	46289-47698, 47695-48774, 48771-49931, 49918-51033, 51030-52160, 52157-53293, 54732-55427, 56646-57872, 57878-58822, 58872-59795, 59801-60697, 60703-61746, 61754-62791, 62795-64042	46289-64042	1, -1, -1, -1, -1, -1, -1, -1, -1, -1, -1, -1, -1, -1	Assembly
TXA37	TEXAS	CELLULOSE	4	CE12, CE12, CE12, CE12	Fungi	Ascomycota	Sordariales	Chaetomiaceae	Chaetomium	Globosum	k99_162598	11, 12, 13, 14	8504-8896, 9437-9721, 10073-10681, 10774-10926	8504-10926	-1, -1, -1, -1	Assembly
TXA37	TEXAS	CELLULOSE	3	CE8, GH105, CE12	Bacteria	Bacteroidetes/Chlorobi group	Cytophagales	Cytophagaceae	Rudanella	Lutea	k99_101124	2, 3, 4	284-1306, 1308-3245, 3253-5589	284-5589	-1, -1, -1	Assembly
TXA37	TEXAS	CELLULOSE	3	CBM5, CBM5, CBM5	Fungi	Ascomycota	Sordariales	Chaetomiaceae	Chaetomium	Globosum	k99_336384	1, 2, 3	3-1163, 1202-1588, 1642-2370	3-2370	-1, -1, -1	Assembly
TXA37	TEXAS	CELLULOSE	3	GT4, GT4, CE4	Bacteria	Proteobacteria	unclassified Burkholderiales	Classification Missing	Rubrivivax	Gelatinosus	k99_277316	1, 2, 3	3-1016, 1029-2246, 2243-3253	3-3253	-1, -1, -1	Assembly
TXA37	TEXAS	CELLULOSE	3	GH3, GH78, GT35	Bacteria	Proteobacteria	Rhizobiales	Phyllobacteriaceae	Mesorhizobium	Australicum	k99_89006	1, 2, 3	140-1633, 1646-4804, 4809-5201	140-5201	-1, -1, -1	Assembly
TXA37	TEXAS	CELLULOSE	3	GT5, GH13_26, CBM48	Bacteria	Proteobacteria	Burkholderiales	Comamonadaceae	Acidovorax	Avenae	k99_1242406	1, 2, 3	329-1780, 1785-6917, 6988-8811	329-8811	-1, -1, -1	Assembly
TXA37	TEXAS	CELLULOSE	6	GH31, GT4, GH43, GT2, GT2, GT2	Bacteria	Proteobacteria	Rhizobiales	Bradyrhizobiaceae	Bradyrhizobium	Sp.	k99_940833	6, 7, 8, 16, 17, 18	4601-6958, 6989-8095, 8103-9152, 16616-18709, 18709-19623, 19725-20777	4601-20777	-1, -1, -1, -1, -1, -1	Assembly
TXA37	TEXAS	CELLULOSE	3	CBM4, GT26, GT2	Bacteria	Cyanobacteria	Oscillatoriales	Classification Missing	Lyngbya	Aestuarii	k99_744960	2, 3, 4	411-2171, 2137-2901, 3128-3811	411-3811	1, -1, 1	Assembly
TXA37	TEXAS	CELLULOSE	4	GH13_22, GH13_22, GH13_22, GH13_22	Fungi	Ascomycota	Eurotiales	Aspergillaceae	Aspergillus	Niger	k99_560790	3, 4, 5, 6	3661-4662, 4667-5977, 6019-9981, 9948-10898	3661-10898	-1, -1, -1, -1	Assembly
TXA37	TEXAS	CELLULOSE	5	GT4, GT4, GT4, GT4, GH39	Bacteria	Proteobacteria	Enterobacteriales	Enterobacteriaceae	Enterobacter	Asburiae	k99_1171879	5, 7, 8, 9, 11	3976-5169, 7086-8276, 8590-9780, 9777-10907, 12274-13410	3976-13410	-1, -1, -1, -1, -1	Assembly
TXA37	TEXAS	CELLULOSE	5	GH16, GT4, GT2, GT2, GT2	Bacteria	Proteobacteria	Caulobacterales	Caulobacteraceae	Phenylobacterium	Zucineum	k99_664826	6, 8, 9, 10, 11	5892-6770, 8197-9681, 9657-10628, 10625-11692, 11755-12933	5892-12933	1, 1, -1, -1, -1	Assembly
TXA37	TEXAS	CELLULOSE	4	GT2, GT41, GT2, GT2	Bacteria	Proteobacteria	Methylophilales	Methylophilaceae	Methylotenera	Mobilis	k99_439477	47, 48, 49, 50	42214-43560, 43576-44250, 44626-45420, 45547-46278	42214-46278	1, 1, -1, 1	Assembly
TXA37	TEXAS	CELLULOSE	17	AA3_2, GT41, GT2, GT4, GT4, GT4, GT4, GT2, GT4, GH13_26, GH77, CBM48, CBM48, CBM48, GH13_16, GH13_3, GH2	Bacteria	Proteobacteria	Rhodospirillales	Acetobacteraceae	Granulibacter	Bethesdensis	k99_95144	2, 3, 4, 5, 11, 12, 13, 14, 16, 19, 20, 21, 22, 23, 24, 25, 26	375-1988, 2039-2812, 2789-3961, 4081-5232, 11325-12809, 12887-14083, 14061-15275, 15283-17592, 18284-19750, 22966-25236, 25233-27089, 27086-28798, 28795-30897, 30901-33096, 33093-36398, 36395-39424, 39518-40438	375-40438	1, 1, -1, 1, -1, -1, -1, -1, -1, -1, -1, -1, -1, -1, -1, -1, 1	Assembly
TXA37	TEXAS	CELLULOSE	4	GT4, GT4, GT4, GT4	Bacteria	Chlamydiae/Verrucomicrobia group	Verrucomicrobiales	Classification Missing	Pedosphaera	Parvula	k99_358749	8, 9, 10, 11	9100-10320, 10372-11580, 11577-12755, 12894-14021	9100-14021	-1, -1, -1, -1	Assembly
TXA37	TEXAS	CELLULOSE	3	CBM50, GT4, GT4	Bacteria	Proteobacteria	unclassified Burkholderiales	Classification Missing	Rubrivivax	Benzoatilyticus	k99_243978	1, 2, 3	3-656, 653-2128, 2206-5382	3-5382	1, 1, 1	Assembly
TXA37	TEXAS	CELLULOSE	3	GH74, GH10, CBM4	Bacteria	Proteobacteria	Caulobacterales	Caulobacteraceae	Asticcacaulis	Benevestitus	k99_1108846	1, 3, 2	1-156, 782-1114, 157-705	1-1114	1, -1, -1	Assembly
TXA37	TEXAS	CELLULOSE	7	GT2, GT2, GT4, GT2, GT2, GT2, GT27	Bacteria	Proteobacteria	Burkholderiales	Burkholderiaceae	Burkholderia	Pseudomallei	k99_1721	2, 3, 3, 4, 5, 6, 3	1227-3533, 3667-7128, 7232-8083, 8172-10277, 10264-11982	1227-11982	1, 1, 1, 1, 1, -1, 1	Assembly
TXA37	TEXAS	CELLULOSE	3	GH23, GT2, GH13	Bacteria	Proteobacteria	Caulobacterales	Caulobacteraceae	Caulobacter	Sp.	k99_228134	1, 2, 3	2-238, 623-1114, 1189-1836	2-1836	1, -1, 1	Assembly
TXA37	TEXAS	CELLULOSE	3	GT2, CBM50, GT4	Bacteria	Proteobacteria	Caulobacterales	Caulobacteraceae	Brevundimonas	Diminuta	k99_555155	10, 11, 12	9632-13060, 13516-14178, 14319-15686	9632-15686	-1, -1, 1	Assembly
TXA37	TEXAS	CELLULOSE	6	GT2, GT4, GT4, GT2, GT8, CBM50	Bacteria	Proteobacteria	Enterobacteriales	Enterobacteriaceae	Escherichia	Coli	k99_227376	35, 37, 38, 39, 41, 43	33148-34152, 35280-36398, 36409-37593, 37581-38537, 39542-40354, 41193-42026	33148-42026	-1, -1, -1, -1, -1, -1	Assembly
TXA37	TEXAS	CELLULOSE	5	CBM47, CBM2, CBM13, GT51, GH74	Bacteria	Chlamydiae/Verrucomicrobia group	Verrucomicrobiales	Verrucomicrobiaceae	Verrucomicrobium	Spinosum	k99_226427	1, 5, 6, 7, 3	128-4051, 7970-9775, 10291-12990, 13553-14833, 4808-5794	128-14833	-1, -1, -1, -1, -1	Assembly
TXA37	TEXAS	CELLULOSE	3	CBM13, GH43, GH51	Bacteria	Proteobacteria	Burkholderiales	Oxalobacteraceae	Massilia	Niastensis	k99_1368928	1, 2, 3	1-1695, 1692-2756, 2760-3869	1-3869	-1, -1, -1	Assembly
TXA37	TEXAS	CELLULOSE	11	GT4, GT2, GT4, GT4, GT2, GT2, GT4, GT4, GT4, GT4, GT2	Bacteria	Chlamydiae/Verrucomicrobia group		Classification Missing	Chthoniobacter	Flavus	k99_898325	14, 16, 18, 19, 20, 21, 22, 23, 24, 25, 26	19169-20290, 22127-23086, 24964-26079, 26076-27164, 27161-27649, 27646-28653, 28650-29762, 29759-30892, 30892-32157, 32154-33128, 33125-33907	19169-33907	-1, -1, -1, -1, -1, -1, -1, -1, -1, -1, -1	Assembly
TXA37	TEXAS	CELLULOSE	3	CBM50, CE1, GH5_5	Bacteria	Chlamydiae/Verrucomicrobia group		Classification Missing	Chthoniobacter	Flavus	k99_1123454	1, 2, 3	1-627, 642-1775, 1881-2423	1-2423	-1, -1, 1	Assembly
TXA37	TEXAS	CELLULOSE	4	GT2, GT4, GT4, GH16	Bacteria	Proteobacteria	unclassified Burkholderiales	Classification Missing	Rubrivivax	Gelatinosus	k99_1146254	2, 3, 4, 5	249-869, 866-1963, 1960-3219, 3282-5240	249-5240	1, 1, 1, -1	Assembly
TXA37	TEXAS	CELLULOSE	3	GT2, GT2, GT2	Bacteria	Cyanobacteria	Nostocales	Nostocaceae	Nostoc	Sp.	k99_1069242	6, 7, 8	3490-5103, 5100-5477, 5474-7180	3490-7180	1, 1, 1	Assembly
TXA37	TEXAS	CELLULOSE	3	GT4, GT4, GH5	Bacteria	Proteobacteria	Rhizobiales	Phyllobacteriaceae	Mesorhizobium	Loti	k99_168079	4, 5, 6	2856-4040, 4407-5597, 5594-6859	2856-6859	-1, 1, 1	Assembly
TXA37	TEXAS	CELLULOSE	3	AA12, AA12, AA12	Fungi	Ascomycota	Sordariales	Sordariaceae	Neurospora	Crassa	k99_786036	11, 12, 13	10146-10634, 10598-11293, 11286-11753	10146-11753	-1, -1, -1	Assembly
TXA37	TEXAS	CELLULOSE	5	GH2, GH63, GH39, CBM35, CE6	Bacteria	Planctomycetes	Planctomycetales	Planctomycetaceae	Planctomyces	Brasiliensis	k99_628663	2, 3, 4, 5, 6	3225-5507, 5504-7165, 7162-8907, 8927-10486, 10483-12087	3225-12087	1, -1, -1, -1, -1	Assembly
TXA37	TEXAS	CELLULOSE	3	CBM2, CBM11, GH39	Bacteria	Chlamydiae/Verrucomicrobia group		Classification Missing	Chthoniobacter	Flavus	k99_333521	1, 2, 3	3-3068, 3362-4843, 5065-5958	3-5958	1, -1, 1	Assembly
TXA37	TEXAS	CELLULOSE	4	GH13_26, GT41, GT41, GT41	Bacteria	Proteobacteria	Rhodospirillales	Rhodospirillaceae	Magnetospirillum	Gryphiswaldense	k99_391745	1, 2, 3, 5	1-2484, 2645-4600, 4597-6492, 7588-9570	1-9570	1, -1, -1, -1	Assembly
TXA37	TEXAS	CELLULOSE	6	GT4, GH39, GT2, GT4, GT4, GT4	Bacteria	Proteobacteria	Rhizobiales	Rhizobiaceae	Sinorhizobium	Fredii	k99_101509	6, 7, 8, 9, 11, 12	7130-8290, 8598-9605, 9843-10856, 10846-12018, 13394-14404, 14440-15600	7130-15600	-1, 1, 1, 1, 1, 1	Assembly
TXA37	TEXAS	CELLULOSE	6	GT2, GH2, CE12, CE8, GH43, CE10	Bacteria	Proteobacteria	Caulobacterales	Caulobacteraceae	Asticcacaulis	Excentricus	k99_1450913	31, 33, 34, 35, 36, 32	35312-36973, 39042-42188, 42200-43105, 43111-44094, 44076-45713, 37026-38984	35312-45713	1, -1, -1, -1, -1, -1	Assembly
TXA37	TEXAS	CELLULOSE	3	GT2, GT2, CBM51	Bacteria	Proteobacteria	Burkholderiales	Burkholderiaceae	Cupriavidus	Basilensis	k99_102080	1, 2, 3	1-816, 813-1592, 1589-2314	1-2314	-1, -1, -1	Assembly
TXA37	TEXAS	CELLULOSE	3	AA1, AA1_3, AA1_3	Fungi	Ascomycota	Hypocreales	Hypocreaceae	Trichoderma	Virens	k99_1360064	1, 2, 3	1-420, 417-875, 859-1167	1-1167	-1, -1, -1	Assembly
TXA37	TEXAS	CELLULOSE	3	GT39, GT39, GT39	Fungi	Ascomycota	Sordariales	Chaetomiaceae	Chaetomium	Globosum	k99_1040260	3, 4, 5	3273-3734, 3856-4251, 4298-5815	3273-5815	1, 1, 1	Assembly
TXA37	TEXAS	CELLULOSE	3	GH77, GT9, AA12	Bacteria	Chlamydiae/Verrucomicrobia group	Methylacidiphilales	Methylacidiphilaceae	Methylacidiphilum	Fumariolicum	k99_758488	37, 38, 39	62223-64073, 64531-65418, 65666-66643	62223-66643	-1, 1, 1	Assembly
TXA37	TEXAS	CELLULOSE	3	GH5_7, CBM50, CE6	Bacteria	Proteobacteria	Caulobacterales	Caulobacteraceae	Caulobacter	Segnis	k99_355344	4, 5, 6	3044-4372, 4445-5809, 5916-6722	3044-6722	1, 1, 1	Assembly
TXA37	TEXAS	CELLULOSE	3	GH36, GH109, GT4	Bacteria	Deinococcus-Thermus	Deinococcales	Deinococcaceae	Deinococcus	Peraridilitoris	k99_198142	2, 3, 4	388-2181, 2171-3157, 3154-4203	388-4203	-1, -1, -1	Assembly
TXA37	TEXAS	CELLULOSE	3	GH16, CE11, GH35	Bacteria	Fibrobacteres/Acidobacteria group	Acidobacteriales	Acidobacteriaceae	Granulicella	Mallensis	k99_384962	1, 2, 3	3-575, 628-1194, 1903-2301	3-2301	1, -1, 1	Assembly
TXA37	TEXAS	CELLULOSE	5	GH78, GH16, GH2, CBM51, CE10	Bacteria	Planctomycetes	Planctomycetales	Planctomycetaceae	Singulisphaera	Acidiphila	k99_1419300	3, 3, 6, 7, 5	1904-3310, 4823-5803, 5828-6367, 3821-4810	1904-6367	-1, -1, -1, -1, -1	Assembly
TXA37	TEXAS	CELLULOSE	3	AA5_1, AA5_1, AA5_1	Fungi	Ascomycota	Sordariales	Sordariaceae	Neurospora	Crassa	k99_621431	1, 2, 3	94-2526, 2690-2788, 2891-3298	94-3298	-1, -1, -1	Assembly
TXA37	TEXAS	CELLULOSE	4	CBM32, GH5, CBM8, CE10	Bacteria	Proteobacteria	Burkholderiales	Oxalobacteraceae	Janthinobacterium	Sp.	k99_476172	2, 3, 3, 4	211-1608, 1627-4218, 4628-5488	211-5488	-1, -1, -1, 1	Assembly
TXA37	TEXAS	CELLULOSE	3	GT4, GH130, GT4	Bacteria	Proteobacteria	Rhizobiales	Bradyrhizobiaceae	Bradyrhizobium	Diazoefficiens	k99_373948	4, 5, 6	1291-2286, 2347-3645, 3679-6033	1291-6033	-1, -1, -1	Assembly
TXA37	TEXAS	CELLULOSE	4	CBM18, CBM18, CBM18, CBM18	Fungi	Ascomycota	Eurotiales	Aspergillaceae	Aspergillus	Clavatus	k99_973354	1, 2, 3, 4	419-745, 1048-1314, 1570-1803, 1846-2712	419-2712	1, 1, 1, 1	Assembly
TXA37	TEXAS	CELLULOSE	3	GT2, GT2, GT2	Bacteria	Proteobacteria	Burkholderiales	Comamonadaceae	Caldimonas	Manganoxidans	k99_367714	1, 2, 3	1-1704, 1704-2081, 2185-2487	1-2487	-1, -1, -1	Assembly
TXA37	TEXAS	CELLULOSE	3	GT28, GT28, GT28	Bacteria	Proteobacteria	Sphingomonadales	Sphingomonadaceae	Sphingomonas	Echinoides	k99_182918	15, 16, 17	17685-18908, 18905-20065, 20062-21465	17685-21465	1, 1, 1	Assembly
TXA37	TEXAS	CELLULOSE	3	GT4, CBM50, GT2	Bacteria	Firmicutes	Bacillales	Paenibacillaceae	Paenibacillus	Sp.	k99_433475	14, 15, 16	14279-15448, 15426-17561, 17649-18467	14279-18467	1, -1, -1	Assembly
TXA37	TEXAS	CELLULOSE	4	CBM1, CBM1, GT25, CBM1	Fungi	Ascomycota	Sordariales	Chaetomiaceae	Chaetomium	Globosum	k99_1137109	4, 5, 6, 7	2514-3260, 3327-3608, 5349-6377, 8867-9814	2514-9814	-1, -1, -1, -1	Assembly
TXA37	TEXAS	CELLULOSE	6	GT2, GT4, GT4, GT2, CE7, GT8	Bacteria	Chlamydiae/Verrucomicrobia group		Classification Missing	Chthoniobacter	Flavus	k99_1334465	5, 6, 7, 8, 10, 3	3146-4168, 4165-5298, 5295-7166, 7210-8331, 8808-10100, 1710-2294	1710-10100	-1, -1, -1, -1, 1, 1	Assembly
TXA37	TEXAS	CELLULOSE	3	CBM48, GT4, CBM2	Bacteria	Proteobacteria	Myxococcales	Polyangiaceae	Sorangium	Cellulosum	k99_269173	3, 4, 5	1547-2332, 2389-3255, 3252-5063	1547-5063	-1, 1, 1	Assembly
TXA37	TEXAS	CELLULOSE	9	GT2, GT41, GT2, GT2, CBM50, CBM50, GT39, GT10, GT9	Bacteria	Cyanobacteria	Chroococcales	Classification Missing	Cyanothece	Sp.	k99_588429	2, 3, 4, 6, 7, 10, 11, 5, 8	1215-2177, 2174-2911, 2908-3828, 4868-5560, 5569-6903, 8529-9800, 9830-11383, 3841-4905, 6908-7942	1215-11383	-1, -1, -1, -1, -1, -1, -1, -1, -1	Assembly
TXA37	TEXAS	CELLULOSE	3	GH55, GH55, CBM18	Fungi	Ascomycota	Glomerellales	Glomerellaceae	Colletotrichum	Graminicola	k99_1092574	1, 2, 3	85-264, 910-1194, 1272-2540	85-2540	1, 1, 1	Assembly
TXA37	TEXAS	CELLULOSE	8	GT4, CBM57, GH128, CBM57, GH16, CBM2, GH128, PL9	Bacteria	Proteobacteria	Caulobacterales	Caulobacteraceae	Asticcacaulis	Biprosthecium	k99_232519	13, 14, 14, 15, 15, 15, 15, 15	14828-16072, 16220-19297, 19708-28725	14828-28725	-1, -1, -1, -1, -1, -1, -1, -1	Assembly
TXA37	TEXAS	CELLULOSE	8	CBM38, CBM13, GH2, GT4, GH18, GH9, CBM4, CE3	Bacteria	Chlamydiae/Verrucomicrobia group		Classification Missing	Chthoniobacter	Flavus	k99_1041006	13, 13, 15, 16, 17, 17, 17, 17	20366-25231, 26397-30326, 30364-32985, 33276-39479	20366-39479	-1, -1, 1, -1, -1, -1, -1, -1	Assembly
TXA37	TEXAS	CELLULOSE	4	GH23, CBM13, CBM32, CBM16	Bacteria	Chlamydiae/Verrucomicrobia group	Opitutales	unclassified Opitutaceae	Opitutaceae	Bacterium	k99_820201	2, 3, 4, 4	684-1511, 1687-5571, 5609-12235	684-12235	-1, 1, 1, 1	Assembly
TXA37	TEXAS	CELLULOSE	8	CBM4, GT2, GT2, GT2, GT2, GT4, GT2, GT26	Bacteria	Proteobacteria	Pseudomonadales	Pseudomonadaceae	Pseudomonas	Putida	k99_156759	6, 7, 8, 14, 15, 16, 17, 18	4766-6916, 7094-8068, 8070-8582, 14638-15624, 15602-16141, 16138-17361, 17358-18548, 18771-19568	4766-19568	1, 1, 1, 1, 1, 1, 1, 1	Assembly
TXA37	TEXAS	CELLULOSE	3	CBM12, GH1, GH26	Bacteria	Proteobacteria	Burkholderiales	Burkholderiaceae	Burkholderia	Sp.	k99_803556	1, 2, 3	2-646, 771-2144, 2141-3214	2-3214	1, -1, -1	Assembly
TXA37	TEXAS	CELLULOSE	5	GT51, GH109, GH2, GH39, GH39	Bacteria	Proteobacteria	Sphingomonadales	Sphingomonadaceae	Sphingobium	Quisquiliarum	k99_436112	4, 5, 6, 8, 9	1885-2628, 2670-3605, 3617-6109, 6849-7739, 7799-9322	1885-9322	1, -1, -1, 1, 1	Assembly
TXA37	TEXAS	CELLULOSE	8	GT2, GT2, GT2, CBM50, GT4, GT28, GT28, GT28	Bacteria	Bacteroidetes/Chlorobi group	Cytophagales	Cytophagaceae	Pontibacter	Roseus	k99_175892	18, 19, 20, 21, 23, 35, 36, 37	20157-22025, 22144-23082, 23169-23948, 23945-24721, 25679-26794, 38924-41608, 41636-42778, 42785-44140	20157-44140	-1, -1, -1, -1, 1, -1, -1, -1	Assembly
TXA37	TEXAS	CELLULOSE	6	GT4, GT9, GT30, GT30, GH5_25, GH5_25	Bacteria	Proteobacteria	Caulobacterales	Caulobacteraceae	Asticcacaulis	Benevestitus	k99_65863	28, 29, 30, 31, 32, 33	31272-33089, 33086-33859, 33856-35115, 35106-36116, 36166-37188, 37192-38217	31272-38217	1, 1, 1, 1, 1, 1	Assembly
TXA37	TEXAS	CELLULOSE	3	PL4_1, GH33, CBM26	Bacteria	Bacteroidetes/Chlorobi group	Cytophagales	Cyclobacteriaceae	Cyclobacterium	Marinum	k99_318644	31, 32, 33	36679-38610, 38717-39757, 39811-40479	36679-40479	1, 1, 1	Assembly
TXA37	TEXAS	CELLULOSE	3	GH78, GT35, GT2	Bacteria	Proteobacteria	Sphingomonadales	Sphingomonadaceae	Novosphingobium	Sp.	k99_1259150	2, 3, 4	1120-4371, 4376-5509, 5663-6421	1120-6421	-1, -1, 1	Assembly
TXA37	TEXAS	CELLULOSE	3	CE1, GH1, CE6	Bacteria	Proteobacteria	Caulobacterales	Caulobacteraceae	Caulobacter	Sp.	k99_500136	2, 3, 4	716-1666, 1714-3045, 3059-4558	716-4558	1, 1, 1	Assembly
TXA37	TEXAS	CELLULOSE	8	CE1, CBM2, CBM38, CBM47, GH2, CBM32, CBM66, CE10	Bacteria	Planctomycetes	Planctomycetales	Planctomycetaceae	Planctomyces	Brasiliensis	k99_769632	13, 14, 15, 24, 25, 26, 16, 18	13006-15039, 15306-16643, 16703-18916, 28364-33487, 33496-34125, 34148-35146, 19290-19916, 20806-21894	13006-35146	-1, -1, 1, 1, 1, 1, -1, 1	Assembly
TXA37	TEXAS	CELLULOSE	3	GH33, GT41, GT4	Bacteria	Proteobacteria	Rhodospirillales	Rhodospirillaceae	Azospirillum	Brasilense	k99_1152414	1, 2, 3	1-1629, 2306-3361, 3827-5668	1-5668	-1, -1, 1	Assembly
TXA37	TEXAS	CELLULOSE	3	GH132, GH132, GH132	Fungi	Ascomycota	Sordariales	Chaetomiaceae	Chaetomium	Globosum	k99_69792	2, 3, 4	1065-1577, 1556-1726, 1828-2031	1065-2031	1, 1, 1	Assembly
TXA37	TEXAS	CELLULOSE	3	GH13_5, GH13_5, GH13_5	Fungi	Ascomycota	Sordariales	Chaetomiaceae	Myceliophthora	Thermophila	k99_299493	1, 2, 3	3-434, 527-892, 902-1624	3-1624	1, 1, 1	Assembly
TXA37	TEXAS	CELLULOSE	3	CBM18, GH18, GH18	Fungi	Ascomycota	Ophiostomatales	Ophiostomataceae	Ophiostoma	Piceae	k99_373479	1, 2, 3	2-487, 555-914, 967-1323	2-1323	1, 1, 1	Assembly
TXA37	TEXAS	CELLULOSE	3	GH115, GH29, GH3	Bacteria	Proteobacteria	Caulobacterales	Caulobacteraceae	Asticcacaulis	Biprosthecium	k99_572731	3, 4, 5	1499-4045, 4062-4940, 4961-5515	1499-5515	-1, -1, -1	Assembly
TXA37	TEXAS	CELLULOSE	5	GT9, GT2, GT2, GT35, GH78	Bacteria	Proteobacteria	Caulobacterales	Caulobacteraceae	Asticcacaulis	Benevestitus	k99_677434	5, 7, 9, 10, 11	3022-4119, 5256-6146, 7225-9018, 9236-10438, 10442-13642	3022-13642	-1, 1, -1, 1, 1	Assembly
TXA37	TEXAS	CELLULOSE	3	GT94, GT4, GH2	Bacteria	Proteobacteria	Sphingomonadales	Sphingomonadaceae	Sphingomonas	Sp.	k99_202126	8, 9, 10	9168-10244, 10344-11453, 11678-13876	9168-13876	-1, 1, 1	Assembly
TXA37	TEXAS	CELLULOSE	3	CBM18, CBM18, CBM18	Fungi	Ascomycota	Sordariales	Chaetomiaceae	Chaetomium	Globosum	k99_341654	14, 15, 16	12169-12951, 12985-13431, 13568-13696	12169-13696	-1, -1, -1	Assembly
TXA37	TEXAS	CELLULOSE	3	CE1, CE1, CE1	Fungi	Ascomycota	Pleosporales	Leptosphaeriaceae	Leptosphaeria	Maculans	k99_966053	2, 3, 4	926-1051, 1188-1718, 1733-2056	926-2056	1, 1, 1	Assembly
TXA37	TEXAS	CELLULOSE	4	GH78, CBM25, GH2, GH18	Bacteria	Actinobacteria	Rubrobacterales	Rubrobacteraceae	Rubrobacter	Xylanophilus	k99_319729	23, 25, 26, 27	21056-22360, 23168-24307, 24505-26916, 26944-27981	21056-27981	1, -1, 1, 1	Assembly
TXA37	TEXAS	CELLULOSE	3	CE12, GH43, CE10	Bacteria	Proteobacteria	Caulobacterales	Caulobacteraceae	Caulobacter	Vibrioides	k99_1301783	2, 3, 1	717-1571, 1571-1969, 1-651	1-1969	-1, -1, -1	Assembly
TXA37	TEXAS	CELLULOSE	3	GT2, GT2, GT2	Archaea	Euryarchaeota	Methanosarcinales	Methanosarcinaceae	Methanosarcina	Barkeri	k99_1092802	2, 3, 4	168-1361, 1351-2064, 2061-2438	168-2438	1, 1, 1	Assembly
TXA37	TEXAS	CELLULOSE	7	CBM50, GT2, GT2, GT2, GT4, GT4, GT2	Bacteria	Cyanobacteria	Nostocales	Rivulariaceae	Calothrix	Parietina	k99_109010	2, 3, 4, 5, 6, 7, 8	892-2208, 2266-3063, 3146-4078, 4087-5049, 5053-6219, 6232-7479, 7476-8438	892-8438	1, 1, 1, 1, 1, 1, 1	Assembly
TXA37	TEXAS	CELLULOSE	5	CE1, GH43, CBM2, CBM38, GH109	Bacteria	Chlamydiae/Verrucomicrobia group	Verrucomicrobiales	Classification Missing	Pedosphaera	Parvula	k99_498413	3, 4, 5, 5, 7	2388-3494, 3549-4649, 4688-6526, 7928-9235	2388-9235	-1, -1, -1, -1, 1	Assembly
TXA37	TEXAS	CELLULOSE	3	GT8, CE1, CE3	Bacteria	Chlamydiae/Verrucomicrobia group	Verrucomicrobiales	Verrucomicrobiaceae	Verrucomicrobium	Spinosum	k99_1119944	3, 1, 2	1533-2420, 3-782, 806-1450	3-2420	-1, 1, 1	Assembly
TXA37	TEXAS	CELLULOSE	3	GH109, GT26, CE11	Bacteria	Chlamydiae/Verrucomicrobia group	Verrucomicrobiales	Classification Missing	Pedosphaera	Parvula	k99_485784	1, 2, 3	1-639, 654-1604, 1971-2639	1-2639	-1, -1, -1	Assembly
TXA37	TEXAS	CELLULOSE	4	GH75, GH75, GH75, GH18	Fungi	Ascomycota	Pseudogymnoascus	Pseudeurotiaceae	Pseudogymnoascus	Destructans	k99_65705	10, 11, 12, 12	11683-11940, 11937-12275, 12241-13221	11683-13221	1, 1, 1, 1	Assembly
TXA37	TEXAS	CELLULOSE	3	GT2, CE14, CBM13	Bacteria	Cyanobacteria	Gloeobacterales	Classification Missing	Gloeobacter	Kilaueensis	k99_904552	1, 2, 3	3-2141, 2296-3090, 3139-5643	3-5643	-1, 1, -1	Assembly
TXA37	TEXAS	CELLULOSE	3	GT4, GT4, GH93	Bacteria	Proteobacteria	Sphingomonadales	Sphingomonadaceae	Sphingomonas	Sp.	k99_518255	2, 3, 4	427-1500, 1497-2582, 2702-3196	427-3196	-1, -1, 1	Assembly
TXA37	TEXAS	CELLULOSE	3	GH128, CBM4, CBM4	Bacteria	Chlamydiae/Verrucomicrobia group	Opitutales	unclassified Opitutaceae	Opitutaceae	Bacterium	k99_48397	32, 34, 33	30435-32099, 32816-34792, 32154-32732	30435-34792	1, 1, 1	Assembly
TXA37	TEXAS	CELLULOSE	3	GT41, GT2, GH1	Bacteria	Cyanobacteria	Oscillatoriales	Classification Missing	Lyngbya	Aestuarii	k99_1325896	1, 2, 3	1-2490, 2571-4952, 4962-5960	1-5960	1, 1, -1	Assembly
TXA37	TEXAS	CELLULOSE	3	GH13_40, GH13_40, GH13_40	Fungi	Ascomycota	Sordariales	Chaetomiaceae	Chaetomium	Globosum	k99_29103	2, 3, 4	1798-1971, 2019-2192, 2756-3892	1798-3892	1, 1, 1	Assembly
TXA37	TEXAS	CELLULOSE	13	PL11_2, PL1_2, GT41, GT41, GT41, GT41, GT41, GT41, GT41, GT41, GT41, GT41, GT41	Bacteria	Chlamydiae/Verrucomicrobia group		Classification Missing	Chthoniobacter	Flavus	k99_546344	1, 1, 2, 3, 4, 5, 6, 7, 8, 9, 10, 11, 12	3-5072, 5619-7913, 8176-10080, 10077-12356, 12353-14626, 14623-16923, 16920-19199, 19169-21475, 21499-23757, 23781-25928, 25947-28094, 28206-30287	3-30287	-1, -1, 1, 1, 1, 1, 1, 1, 1, 1, 1, -1, -1	Assembly
TXA37	TEXAS	CELLULOSE	5	GT4, GT2, GT4, GT2, GT4	Bacteria	Chlamydiae/Verrucomicrobia group		Classification Missing	Chthoniobacter	Flavus	k99_851764	7, 8, 9, 10, 5	5401-6504, 6536-7639, 7636-8787, 8784-9281, 3549-4541	3549-9281	1, 1, 1, 1, 1	Assembly
TXA37	TEXAS	CELLULOSE	8	GT2, GT4, GT4, GT2, GT2, GT4, GT4, GT83	Bacteria	Proteobacteria	Sphingomonadales	Sphingomonadaceae	Novosphingobium	Sp.	k99_1290074	11, 12, 13, 17, 18, 19, 22, 21	13315-14184, 14123-15349, 15360-16520, 19437-20459, 20456-21469, 21544-22743, 25428-26564, 23687-25387	13315-26564	1, 1, -1, -1, -1, -1, 1, 1	Assembly
TXA37	TEXAS	CELLULOSE	3	GT41, GH28, GH9	Bacteria	Bacteroidetes/Chlorobi group	Cytophagales	Cytophagaceae	Fibrisoma	Limi	k99_218068	6, 7, 8	7316-9166, 9382-11181, 11349-13487	7316-13487	1, 1, -1	Assembly
TXA37	TEXAS	CELLULOSE	5	CBM2, GH33, CBM2, GH33, CBM47	Bacteria	Chlamydiae/Verrucomicrobia group		Classification Missing	Verrucomicrobia	Bacterium	k99_927371	1, 1, 2, 2, 3	2-2431, 2441-4402, 4520-6673	2-6673	1, 1, 1, 1, 1	Assembly
TXA37	TEXAS	CELLULOSE	3	GH13, CBM48, CBM48	Bacteria	Proteobacteria	Burkholderiales	Oxalobacteraceae	Massilia	Niastensis	k99_502263	1, 2, 3	3-221, 433-1263, 1173-1376	3-1376	-1, 1, -1	Assembly
TXA37	TEXAS	CELLULOSE	3	GT4, GT4, GT2	Bacteria	Proteobacteria	unclassified Campylobacterales	Classification Missing	Nitratifractor	Salsuginis	k99_972886	24, 25, 26	37923-39167, 39527-40693, 40690-41700	37923-41700	1, -1, -1	Assembly
TXA37	TEXAS	CELLULOSE	3	GH78, GH3, GT41	Bacteria	Proteobacteria	Sphingomonadales	Sphingomonadaceae	Sphingomonas	Echinoides	k99_2834	1, 2, 3	1-2388, 2385-3818, 3962-6262	1-6262	1, 1, 1	Assembly
TXA37	TEXAS	CELLULOSE	3	GT66, GT66, GT41	Bacteria	Proteobacteria	Burkholderiales	Burkholderiaceae	Burkholderia	Gladioli	k99_346445	110, 111, 112	113309-113809, 113806-114369, 114382-114897	113309-114897	-1, -1, -1	Assembly
TXA37	TEXAS	CELLULOSE	5	CBM13, CBM13, CBM13, PL8, CBM12	Bacteria	Armatimonadetes	Chthonomonadales	Chthonomonadaceae	Chthonomonas	Calidirosea	k99_999852	1, 2, 3, 3, 4	5-2638, 3261-5897, 6502-9129, 9988-11265	5-11265	-1, -1, -1, -1, 1	Assembly
TXA37	TEXAS	CELLULOSE	3	GT11, GT31, GT25	Bacteria	Proteobacteria	Desulfovibrionales	Desulfovibrionaceae	Desulfovibrio	Vulgaris	k99_1248646	1, 2, 3	2-364, 385-1080, 1070-1645	2-1645	-1, -1, -1	Assembly
TXA37	TEXAS	CELLULOSE	4	PL11_2, GH39, GT4, GH109	Bacteria	Chlamydiae/Verrucomicrobia group	Verrucomicrobiales	Classification Missing	Pedosphaera	Parvula	k99_226899	3, 4, 5, 6	1557-5594, 5828-6661, 6803-8698, 8915-10351	1557-10351	-1, -1, -1, 1	Assembly
TXA37	TEXAS	CELLULOSE	3	GT51, GH16, GH16	Unclassified	Unclassified	Unclassified	Unclassified	Unclassified	Unclassified	k99_105073	3, 1, 2	2186-3040, 2-628, 1005-2078	2-3040	-1, 1, 1	Assembly
TXA37	TEXAS	CELLULOSE	16	GT35, CBM48, CBM48, GH77, GH13, GH13, GH13, CBM48, GT4, GT9, GT9, GT4, GT9, GT9, GT4, GT32	Bacteria	Proteobacteria	unclassified Burkholderiales	Classification Missing	Methylibium	Petroleiphilum	k99_312194	30, 31, 32, 33, 35, 36, 37, 38, 133, 134, 135, 136, 137, 138, 140, 142	36325-38793, 38796-40973, 41077-43158, 43413-44921, 45795-47636, 47633-49231, 49234-50664, 51018-53711, 155929-157674, 157805-158890, 158896-159900, 159897-160997, 160999-161535, 161535-162029, 163035-163607, 164912-165862	36325-165862	1, 1, 1, 1, -1, -1, -1, 1, -1, 1, 1, -1, -1, -1, -1, -1	Assembly
TXA37	TEXAS	CELLULOSE	4	GH12, GH2, GH35, CE1	Bacteria	Proteobacteria	Caulobacterales	Caulobacteraceae	Brevundimonas	Diminuta	k99_225708	6, 7, 8, 9	7288-10227, 10352-12247, 12267-13451, 13460-14794	7288-14794	-1, -1, -1, -1	Assembly
TXA37	TEXAS	CELLULOSE	4	CE8, CE8, CE8, GH28	Fungi	Ascomycota	Eurotiales	Trichocomaceae	Talaromyces	Marneffei	k99_1086999	31, 32, 33, 33	22976-23554, 23764-24969, 24941-25345	22976-25345	1, 1, 1, 1	Assembly
TXA37	TEXAS	CELLULOSE	5	AA3_2, CBM48, CBM35, GH2, GH53	Bacteria	Actinobacteria	Solirubrobacterales	Conexibacteraceae	Conexibacter	Woesei	k99_179414	7, 8, 8, 9, 9	5377-7014, 7163-10537, 10777-12648	5377-12648	1, 1, 1, 1, 1	Assembly
TXA37	TEXAS	CELLULOSE	3	GT51, CBM20, GT2	Bacteria	Chlamydiae/Verrucomicrobia group		Classification Missing	Chthoniobacter	Flavus	k99_567296	3, 4, 5	1273-3558, 3691-5265, 5484-6185	1273-6185	1, 1, 1	Assembly
TXA37	TEXAS	CELLULOSE	4	GT34, GT34, GH16, CE1	Fungi	Ascomycota	Sordariales	Chaetomiaceae	Chaetomium	Globosum	k99_18668	1, 2, 3, 5	2203-2550, 2938-3570, 5402-6451, 8322-9185	2203-9185	1, 1, 1, -1	Assembly
TXA37	TEXAS	CELLULOSE	3	GT2, GT2, GT2	Bacteria	Proteobacteria	Rhizobiales	Rhizobiaceae	Rhizobium	Leguminosarum	k99_54420	1, 2, 3	2-1036, 1033-2001, 1998-2669	2-2669	1, 1, 1	Assembly
TXA37	TEXAS	CELLULOSE	4	CE6, CBM2, GT4, CE10	Bacteria	Proteobacteria	Caulobacterales	Caulobacteraceae	Asticcacaulis	Biprosthecium	k99_994228	1, 2, 4, 3	1-1545, 1851-2858, 5447-6268, 3213-5435	1-6268	-1, -1, -1, 1	Assembly
TXA37	TEXAS	CELLULOSE	3	GT4, GH53, GT2	Bacteria	Actinobacteria	Actinomycetales	Micrococcaceae	Arthrobacter	Aurescens	k99_111923	11, 12, 13	12710-14623, 14654-15586, 15583-17802	12710-17802	1, -1, -1	Assembly
TXA37	TEXAS	CELLULOSE	4	GT2, GT51, CBM47, GH18	Bacteria	Cyanobacteria	Chroococcales	Classification Missing	Microcystis	Aeruginosa	k99_477339	12, 13, 13, 14	8851-18165, 18209-23317, 23360-28420	8851-28420	1, 1, 1, 1	Assembly
TXA37	TEXAS	CELLULOSE	3	GH7, GH7, GH7	Fungi	Ascomycota	Sordariales	Sordariaceae	Neurospora	Crassa	k99_1355229	1, 2, 3	3-137, 206-499, 613-786	3-786	-1, -1, -1	Assembly
TXA37	TEXAS	CELLULOSE	4	PL1, GH128, CBM57, CE11	Bacteria	Chlamydiae/Verrucomicrobia group	Verrucomicrobiales	Classification Missing	Pedosphaera	Parvula	k99_472944	32, 32, 33, 34	40811-47110, 47152-49887, 51030-52334	40811-52334	-1, -1, -1, 1	Assembly
TXA37	TEXAS	CELLULOSE	4	PL4_1, PL4_1, CBM1, PL4	Fungi	Ascomycota	Glomerellales	Glomerellaceae	Colletotrichum	Gloeosporioides	k99_895016	4, 5, 6, 6	1600-1986, 2020-2214, 2351-2935	1600-2935	1, 1, 1, 1	Assembly
TXA37	TEXAS	CELLULOSE	3	GT48, GT48, GT48	Fungi	Ascomycota	Glomerellales	Glomerellaceae	Colletotrichum	Higginsianum	k99_102541	12, 13, 14	9843-10076, 10117-15534, 15531-15869	9843-15869	1, 1, 1	Assembly
TXA37	TEXAS	CELLULOSE	3	CBM32, GH31, PL8	Bacteria	Actinobacteria	Actinomycetales	Catenulisporaceae	Catenulispora	Acidiphila	k99_879905	4, 5, 6	2104-4800, 4827-7550, 8006-8407	2104-8407	1, -1, -1	Assembly
TXA37	TEXAS	CELLULOSE	3	GT41, GT41, GT41	Fungi	Ascomycota	Sordariales	Chaetomiaceae	Chaetomium	Globosum	k99_652792	1, 2, 3	178-1722, 1743-3731, 3747-5114	178-5114	1, 1, 1	Assembly
TXA37	TEXAS	CELLULOSE	11	GH1, GH29, GH16, GH130, GH43, GH5_12, CE1, GH32, GH3, GH35, GH31	Bacteria	Proteobacteria	Sphingomonadales	Sphingomonadaceae	Sphingomonas	Sp.	k99_616162	5, 6, 7, 8, 51, 52, 53, 81, 83, 84, 85	5496-6797, 6833-7663, 7784-9238, 9250-10389, 69184-70554, 70647-72656, 72675-73613, 109035-110096, 112405-114846, 114843-116450, 116456-119353	5496-119353	1, 1, 1, 1, -1, 1, -1, -1, 1, 1, 1	Assembly
TXA37	TEXAS	CELLULOSE	3	GH88, AA3_2, GH32	Bacteria	Actinobacteria	Actinomycetales	Micrococcaceae	Arthrobacter	Sp.	k99_1288997	4, 5, 6	3172-4386, 4392-6014, 6097-7119	3172-7119	1, 1, 1	Assembly
TXA37	TEXAS	CELLULOSE	7	CBM50, GH63, AA7, CBM35, CBM6, GT2, GT2	Bacteria	Proteobacteria	Myxococcales	Cystobacteraceae	Stigmatella	Aurantiaca	k99_236615	22, 24, 25, 26, 28, 29, 31	30597-31199, 31933-34596, 34719-36230, 36302-37315, 39487-41382, 41706-42509, 43089-44243	30597-44243	1, -1, 1, -1, -1, -1, 1	Assembly
TXA37	TEXAS	CELLULOSE	3	GT2, GT2, CBM5	Bacteria	Chlamydiae/Verrucomicrobia group		Classification Missing	Chthoniobacter	Flavus	k99_43809	4, 5, 6	3960-4415, 4421-5626, 6147-8405	3960-8405	-1, -1, -1	Assembly
TXA37	TEXAS	CELLULOSE	8	GH74, GH43, GH10, GH3, GH29, GH115, CE1, CBM4	Bacteria	Proteobacteria	Caulobacterales	Caulobacteraceae	Asticcacaulis	Benevestitus	k99_477696	3, 5, 6, 7, 8, 9, 2, 4	2821-5007, 5846-7594, 7591-8718, 8952-11378, 11393-12241, 12245-13000, 609-2738, 5256-5798	609-13000	1, -1, -1, 1, 1, 1, 1, -1	Assembly
TXA37	TEXAS	CELLULOSE	3	GT4, GT8, GT4	Bacteria	Proteobacteria	Rhizobiales	Bradyrhizobiaceae	Afipia	Felis	k99_861168	2, 3, 4	1186-2289, 2286-3353, 3354-4439	1186-4439	1, 1, -1	Assembly
TXA37	TEXAS	CELLULOSE	3	GT2, GT2, CE1	Bacteria	Proteobacteria	Caulobacterales	Caulobacteraceae	Asticcacaulis	Sp.	k99_27309	5, 6, 4	3292-5094, 5614-6390, 1630-3204	1630-6390	-1, 1, -1	Assembly
TXA37	TEXAS	CELLULOSE	4	GT30, CE6, PL11_2, CBM2	Bacteria	Firmicutes	Bacillales	Bacillaceae	Geobacillus	Kaustophilus	k99_673827	21, 23, 24, 25	21429-22850, 23268-24221, 24362-25924, 26096-28222	21429-28222	1, -1, -1, -1	Assembly
TXA37	TEXAS	CELLULOSE	4	GT4, GT4, GT4, GT4	Bacteria	Deinococcus-Thermus	Thermales	Thermaceae	Thermus	Oshimai	k99_813769	1, 2, 3, 4	2-472, 412-1521, 1518-2657, 2654-3532	2-3532	1, -1, -1, -1	Assembly
TXA37	TEXAS	CELLULOSE	3	AA2, AA2, AA2	Fungi	Ascomycota	Sordariales	Sordariaceae	Neurospora	Tetrasperma	k99_638427	1, 2, 3	591-821, 849-1175, 1213-1782	591-1782	-1, -1, -1	Assembly
TXA37	TEXAS	CELLULOSE	3	GT2, GH109, GH109	Bacteria	Planctomycetes	Planctomycetales	Planctomycetaceae	Planctomyces	Brasiliensis	k99_380364	5, 6, 7	3403-3777, 3926-5221, 5479-6519	3403-6519	1, 1, 1	Assembly
TXA37	TEXAS	CELLULOSE	4	GH5_1, GT4, GH132, GT4	Bacteria	Proteobacteria	Rhizobiales	Bradyrhizobiaceae	Bradyrhizobium	Japonicum	k99_949883	39, 41, 42, 43	44596-46119, 47864-50308, 50566-51606, 51660-52904	44596-52904	1, -1, 1, -1	Assembly
TXA37	TEXAS	CELLULOSE	3	GT2, GT4, GT4	Bacteria	Cyanobacteria	Chroococcales	Classification Missing	Acaryochloris	Sp.	k99_761379	2, 3, 4	311-1051, 1048-2028, 2025-2273	311-2273	-1, -1, -1	Assembly
TXA37	TEXAS	CELLULOSE	3	CBM35, GH43, GH51	Bacteria	Proteobacteria	Caulobacterales	Caulobacteraceae	Asticcacaulis	Benevestitus	k99_93272	1, 2, 3	1-789, 1033-3090, 3170-4657	1-4657	1, -1, -1	Assembly
TXA37	TEXAS	CELLULOSE	3	GT2, GT4, CBM50	Bacteria	Proteobacteria	unclassified Burkholderiales	Classification Missing	Rubrivivax	Gelatinosus	k99_938607	1, 2, 3	3-1298, 1282-3399, 3441-5438	3-5438	-1, -1, -1	Assembly
TXA37	TEXAS	CELLULOSE	3	GT5, CBM48, GT35	Bacteria	Proteobacteria	Rhizobiales	Xanthobacteraceae	Azorhizobium	Caulinodans	k99_470299	2, 3, 4	431-1966, 2176-4242, 4361-5728	431-5728	-1, 1, 1	Assembly
TXA37	TEXAS	CELLULOSE	3	GH10, GH10, GH10	Fungi	Ascomycota	Sordariales	Lasiosphaeriaceae	Podospora	Anserina	k99_13866	1, 2, 3	483-857, 897-1082, 1105-1575	483-1575	1, 1, 1	Assembly
TXA37	TEXAS	CELLULOSE	3	GT2, GT41, GT41	Bacteria	Chlamydiae/Verrucomicrobia group		Classification Missing	Chthoniobacter	Flavus	k99_404307	1, 2, 3	2-463, 617-2986, 2952-5168	2-5168	-1, -1, -1	Assembly
TXA37	TEXAS	CELLULOSE	14	CBM14, GT2, GT4, GH16, GT2, GT2, GT4, GT4, GT2, GT4, GT4, GT2, GT4, GT4	Bacteria	Proteobacteria	Rhizobiales	Hyphomicrobiaceae	Rhodomicrobium	Vannielii	k99_480691	5, 7, 9, 10, 11, 12, 13, 14, 15, 16, 18, 19, 20, 21	4191-4691, 6306-8534, 9772-11538, 11535-13475, 13472-14428, 14521-15621, 15552-16709, 16713-17819, 17816-18499, 18742-20700, 21755-22873, 23018-24301, 24293-26047, 26044-27255	4191-27255	1, 1, 1, 1, -1, 1, -1, -1, -1, 1, 1, 1, -1, -1	Assembly
TXA37	TEXAS	CELLULOSE	4	GH16, CBM51, GH43, GH2	Bacteria	Chlamydiae/Verrucomicrobia group		Classification Missing	Chthoniobacter	Flavus	k99_374580	4, 6, 7, 8	2938-3837, 6576-7958, 7978-9621, 9839-11323	2938-11323	1, 1, 1, 1	Assembly
TXA37	TEXAS	CELLULOSE	3	GH10, GH13, GH33	Bacteria	Armatimonadetes	Chthonomonadales	Chthonomonadaceae	Chthonomonas	Calidirosea	k99_1041976	10, 12, 11	8905-10761, 12111-12569, 10964-12097	8905-12569	1, -1, 1	Assembly
TXA37	TEXAS	CELLULOSE	3	GT90, GT90, GT90	Fungi	Ascomycota	Sordariales	Chaetomiaceae	Thielavia	Terrestris	k99_245094	1, 2, 3	1-627, 726-896, 1029-1814	1-1814	-1, -1, -1	Assembly
TXA37	TEXAS	CELLULOSE	29	GT2, GT4, GT4, GH92, GH67, GH3, GH10, GH51, GH43, GH3, CE1, GH38, GT41, GT2, GT41, GT41, GT4, CE4, GT41, CBM50, GT30, GT30, GT4, CBM20, CBM50, GT51, GT8, CE10, CE10	Bacteria	Proteobacteria	Rhodospirillales	Rhodospirillaceae	Azospirillum	Lipoferum	k99_1070166	74, 76, 77, 78, 114, 115, 116, 117, 119, 120, 130, 131, 132, 498, 689, 691, 692, 692, 693, 762, 764, 765, 766, 855, 856, 857, 858, 499, 500	74522-75472, 77164-78171, 78239-79111, 79547-80806, 143465-145624, 145635-146927, 146927-148117, 148280-149848, 151096-152718, 152832-155228, 165995-167164, 167161-170217, 170343-172346, 559968-560801, 747487-749352, 750662-752884, 752918-754561, 754630-756273, 823924-824763, 825758-826750, 826737-828008, 828008-829846, 910285-913230, 913668-914990, 915053-917488, 917843-918814, 560928-562850, 56…	74522-918814	-1, -1, -1, 1, -1, -1, -1, 1, 1, 1, 1, -1, 1, -1, 1, -1, -1, -1, -1, 1, -1, -1, -1, -1, 1, 1, 1, -1, -1	Assembly
TXA37	TEXAS	CELLULOSE	4	AA11, PL1_7, PL1_7, PL1_7	Fungi	Ascomycota	Sordariales	Chaetomiaceae	Myceliophthora	Thermophila	k99_364605	15, 17, 18, 19	16748-17245, 20653-20883, 21185-21511, 21749-21880	16748-21880	-1, -1, -1, -1	Assembly
TXA37	TEXAS	CELLULOSE	3	CE4, CBM13, GH115	Bacteria	Proteobacteria	Xanthomonadales	Xanthomonadaceae	Rhodanobacter	Fulvus	k99_819499	2, 3, 4	633-1532, 1529-2767, 2778-4991	633-4991	-1, -1, -1	Assembly
TXA37	TEXAS	CELLULOSE	3	GT30, GT2, GT2	Bacteria	Gemmatimonadetes	Gemmatimonadales	Gemmatimonadaceae	Gemmatimonas	Aurantiaca	k99_353891	4, 5, 6	2223-3506, 3528-5177, 5174-5575	2223-5575	1, -1, -1	Assembly
TXA37	TEXAS	CELLULOSE	6	CBM66, CBM16, GT2, GT4, GT2, GT4	Bacteria	Chlamydiae/Verrucomicrobia group		Classification Missing	Chthoniobacter	Flavus	k99_399736	14, 14, 16, 17, 18, 19	9013-11496, 13078-13602, 13599-14717, 14714-15784, 15810-16931	9013-16931	-1, -1, -1, -1, -1, -1	Assembly
TXA37	TEXAS	CELLULOSE	3	CBM6, GH33, GH23	Bacteria	Proteobacteria	Rhizobiales	Bradyrhizobiaceae	Nitrobacter	Sp.	k99_867353	7, 8, 9	8677-10014, 10014-11243, 11228-13069	8677-13069	-1, -1, -1	Assembly
TXA37	TEXAS	CELLULOSE	3	GH5_25, GT30, GT30	Bacteria	Proteobacteria	Caulobacterales	Caulobacteraceae	Asticcacaulis	Benevestitus	k99_409526	8, 9, 10	5007-6152, 6257-7258, 7255-8526	5007-8526	-1, -1, -1	Assembly
TXA37	TEXAS	CELLULOSE	5	PL11_1, PL11_1, GH28, CE12, CE12	Bacteria	Proteobacteria	Caulobacterales	Caulobacteraceae	Caulobacter	Segnis	k99_554410	1, 3, 4, 5, 6	3-764, 4384-5085, 5085-6545, 6542-7504, 7494-8762	3-8762	-1, -1, -1, -1, -1	Assembly
TXA37	TEXAS	CELLULOSE	4	GH95, CBM32, CBM32, CBM6	Bacteria	Firmicutes	Bacillales	Paenibacillaceae	Paenibacillus	Ginsengihumi	k99_1348974	2, 3, 4, 5	330-2951, 3091-3912, 3950-4807, 4960-5955	330-5955	1, -1, -1, -1	Assembly
TXA37	TEXAS	CELLULOSE	3	GH18, CBM51, GT2	Bacteria	Firmicutes	Bacillales	Bacillaceae	Bacillus	Cereus	k99_255626	1, 2, 3	1-576, 635-1480, 1654-2106	1-2106	1, -1, 1	Assembly
TXA37	TEXAS	CELLULOSE	3	GT9, GT8, GT73	Bacteria	Proteobacteria	Rhizobiales	Rhizobiaceae	Rhizobium	Leguminosarum	k99_1373848	34, 35, 36	28615-29388, 29388-30095, 30092-30553	28615-30553	-1, -1, -1	Assembly
TXA37	TEXAS	CELLULOSE	4	GH43, AA9, AA9, AA9	Fungi	Ascomycota	Glomerellales	Glomerellaceae	Colletotrichum	Gloeosporioides	k99_857609	11, 12, 13, 14	11366-12997, 13920-14057, 14108-14401, 14610-14888	11366-14888	-1, 1, 1, 1	Assembly
TXA37	TEXAS	CELLULOSE	3	GH31, CBM13, GH3	Bacteria	Chlamydiae/Verrucomicrobia group	Opitutales	Opitutaceae	Opitutus	Terrae	k99_1116848	1, 2, 3	3-797, 866-3241, 3289-4518	3-4518	1, 1, -1	Assembly
TXA37	TEXAS	CELLULOSE	5	GH23, CBM13, CBM50, GT4, GH15	Bacteria	Actinobacteria	Actinomycetales	Streptomycetaceae	Streptomyces	Turgidiscabies	k99_221979	10, 11, 11, 12, 13	9563-11044, 11430-12734, 13054-14241, 14311-15828	9563-15828	-1, -1, -1, -1, 1	Assembly
TXA37	TEXAS	CELLULOSE	3	CBM50, GH35, GH42	Bacteria	Proteobacteria	Burkholderiales	Burkholderiaceae	Burkholderia	Multivorans	k99_342140	26, 27, 28	30440-31567, 31555-33954, 34136-36103	30440-36103	-1, -1, 1	Assembly
TXA37	TEXAS	CELLULOSE	3	GT39, GT87, GT87	Unassigned	Unassigned	Unassigned	Unassigned	Unassigned	Unassigned	k99_370811	1, 2, 3	1-951, 1066-1938, 1935-3143	1-3143	-1, 1, 1	Assembly
TXA37	TEXAS	CELLULOSE	3	GH1, GH95, CE6	Bacteria	Proteobacteria	Caulobacterales	Caulobacteraceae	Asticcacaulis	Biprosthecium	k99_1409705	1, 2, 3	3-686, 683-1555, 1569-3257	3-3257	-1, -1, -1	Assembly
TXA37	TEXAS	CELLULOSE	4	GT2, GT2, GH109, GT83	Bacteria	Chlamydiae/Verrucomicrobia group		Classification Missing	Chthoniobacter	Flavus	k99_542891	21, 22, 19, 23	26919-27881, 27892-29445, 25070-26047, 29678-30724	25070-30724	-1, -1, -1, -1	Assembly
TXA37	TEXAS	CELLULOSE	4	CBM13, GH33, CBM2, CBM2	Bacteria	Chlamydiae/Verrucomicrobia group		Classification Missing	Chthoniobacter	Flavus	k99_421657	2, 4, 5, 6	565-1911, 4172-5488, 5518-10482, 10556-13027	565-13027	-1, -1, -1, -1	Assembly
TXA37	TEXAS	CELLULOSE	5	GH13_19, GH2, GH53, CBM9, CBM41	Bacteria	Proteobacteria	Burkholderiales	Oxalobacteraceae	Duganella	Zoogloeoides	k99_1386789	1, 2, 2, 3, 4	2-1132, 1139-2878, 3070-3432, 3489-4220	2-4220	1, -1, -1, -1, -1	Assembly
TXA37	TEXAS	CELLULOSE	3	GH18, GT4, GT28	Bacteria	Proteobacteria	Desulfuromonadales	Geobacteraceae	Geobacter	Metallireducens	k99_18065	341, 342, 343	324857-327619, 327739-329253, 329316-331088	324857-331088	-1, 1, -1	Assembly
TXA37	TEXAS	CELLULOSE	3	GT2, GT2, GT39	Bacteria	Cyanobacteria	Oscillatoriales	Classification Missing	Moorea	Producens	k99_435900	11, 13, 12	8141-8791, 10804-11559, 8701-10770	8141-11559	1, -1, -1	Assembly
TXA37	TEXAS	CELLULOSE	4	AA3_1, AA3_1, AA3_1, AA8	Fungi	Ascomycota	Sordariales	Chaetomiaceae	Chaetomium	Globosum	k99_1451576	22, 23, 24, 24	14269-14457, 14475-14855, 15517-16302	14269-16302	-1, -1, -1, -1	Assembly
TXA37	TEXAS	CELLULOSE	3	GT28, GT28, GT28	Bacteria	Proteobacteria	Myxococcales	Polyangiaceae	Sorangium	Cellulosum	k99_77067	1, 2, 3	1-840, 837-2015, 2015-2656	1-2656	1, 1, 1	Assembly
TXA37	TEXAS	CELLULOSE	3	GH109, GH109, GH109	Bacteria	Actinobacteria	Actinomycetales	Micrococcaceae	Arthrobacter	Aurescens	k99_175523	3, 4, 5	1938-3041, 3077-4135, 4135-5130	1938-5130	-1, -1, -1	Assembly
TXA37	TEXAS	CELLULOSE	3	GT4, GH57, GH15	Bacteria	unclassified Bacteria		Classification Missing	Candidatus	Saccharibacteria	k99_1016860	1, 2, 3	3-1103, 1100-2308, 2311-4242	3-4242	1, 1, 1	Assembly
TXA37	TEXAS	CELLULOSE	4	CBM47, GH43, CBM32, CBM2	Bacteria	Planctomycetes	Planctomycetales	Planctomycetaceae	Rhodopirellula	Baltica	k99_1206549	1, 2, 3, 3	3-8105, 8213-10303, 10489-15876	3-15876	1, 1, 1, 1	Assembly
TXA37	TEXAS	CELLULOSE	3	GT2, GT2, GT2	Bacteria	Firmicutes	Clostridiales	Lachnospiraceae	Butyrivibrio	Sp.	k99_629226	1, 2, 3	2-316, 313-1062, 1079-1651	2-1651	-1, -1, -1	Assembly
TXA37	TEXAS	CELLULOSE	3	GT2, GT2, GT2	Bacteria	Proteobacteria	Rhizobiales	Methylocystaceae	Methylosinus	Sp.	k99_1051225	4, 5, 6	2435-3424, 3501-5270, 5267-6037	2435-6037	-1, -1, -1	Assembly
TXA37	TEXAS	CELLULOSE	3	GH9, CBM32, PL22	Bacteria	Chlamydiae/Verrucomicrobia group	Opitutales	Opitutaceae	Opitutus	Terrae	k99_740280	1, 3, 2	119-1954, 4140-5654, 2025-4055	119-5654	-1, -1, -1	Assembly
TXA37	TEXAS	CELLULOSE	3	GH32, GH3, GH43	Bacteria	Proteobacteria	Sphingomonadales	Sphingomonadaceae	Sphingomonas	Elodea	k99_339816	3, 4, 5	2143-3246, 3400-5808, 5809-7338	2143-7338	-1, 1, -1	Assembly
TXA37	TEXAS	CELLULOSE	3	GH51, GH43, GH97	Bacteria	Proteobacteria	Burkholderiales	Oxalobacteraceae	Massilia	Niastensis	k99_482169	14, 15, 16	12541-14064, 14061-14999, 14996-16891	12541-16891	1, 1, 1	Assembly
TXA37	TEXAS	CELLULOSE	3	GH120, GH13_3, CBM47	Bacteria	Chlamydiae/Verrucomicrobia group	Verrucomicrobiales	Classification Missing	Pedosphaera	Parvula	k99_33464	10, 11, 12	7633-9393, 9446-11614, 11913-16340	7633-16340	-1, -1, 1	Assembly
TXA37	TEXAS	CELLULOSE	3	GT2, GT4, GT4	Bacteria	Proteobacteria	Burkholderiales	Comamonadaceae	Acidovorax	Delafieldii	k99_738834	7, 8, 9	5906-8098, 8095-9240, 9244-10464	5906-10464	1, 1, -1	Assembly
TXA37	TEXAS	CELLULOSE	5	GT51, CE1, CBM13, GH6, GT51	Bacteria	Proteobacteria	Burkholderiales	Oxalobacteraceae	Janthinobacterium	Sp.	k99_253558	11, 12, 13, 14, 15	13218-13592, 13630-14004, 14065-14409, 14406-14771, 14976-17246	13218-17246	-1, -1, -1, -1, -1	Assembly
TXA37	TEXAS	CELLULOSE	3	GH18, GH18, GT4	Bacteria	Proteobacteria	Methylococcales	Methylococcaceae	Methyloglobulus	Morosus	k99_327733	2, 3, 4	721-1266, 1289-1942, 2125-2697	721-2697	1, 1, 1	Assembly
TXA37	TEXAS	CELLULOSE	5	GT39, GT39, GT39, GT39, GT39	Fungi	Ascomycota	Sordariales	Sordariaceae	Neurospora	Crassa	k99_644189	23, 24, 25, 26, 27	19045-19308, 19372-19632, 19688-21190, 21418-21810, 21864-22031	19045-22031	1, 1, 1, 1, 1	Assembly
TXA37	TEXAS	CELLULOSE	5	PL15, GH39, PL6_1, PL7_5, GH128	Bacteria	Chlamydiae/Verrucomicrobia group	Opitutales	unclassified Opitutaceae	Opitutaceae	Bacterium	k99_696607	5, 6, 7, 8, 10	4794-6827, 6824-7729, 7726-9117, 9153-9977, 11781-13721	4794-13721	1, 1, 1, 1, 1	Assembly
TXA37	TEXAS	CELLULOSE	3	GH2, GH2, GH2	Fungi	Ascomycota	Sordariales	Chaetomiaceae	Myceliophthora	Thermophila	k99_28484	12, 13, 14	15732-16880, 16953-18116, 18332-19039	15732-19039	-1, -1, -1	Assembly
TXA37	TEXAS	CELLULOSE	3	GT28, GT28, GT28	Bacteria	Proteobacteria	Burkholderiales	Oxalobacteraceae	Massilia	Niastensis	k99_875738	1, 2, 3	2-1423, 1420-2526, 2523-3293	2-3293	1, 1, 1	Assembly
TXA37	TEXAS	CELLULOSE	3	GH32, GH43, GH109	Bacteria	Actinobacteria	Actinomycetales	Frankiaceae	Frankia	Sp.	k99_1373405	4, 5, 6	3104-4093, 4406-5887, 5884-6873	3104-6873	-1, 1, 1	Assembly
TXA37	TEXAS	CELLULOSE	4	GH93, GT8, GT4, GT4	Bacteria	Proteobacteria	Aeromonadales	Aeromonadaceae	Aeromonas	Hydrophila	k99_982471	5, 7, 8, 9	3878-4903, 6130-7047, 7431-8573, 8570-9610	3878-9610	-1, -1, 1, 1	Assembly
TXA37	TEXAS	CELLULOSE	3	GT2, GH128, CBM56	Bacteria	Proteobacteria	Rhodocyclales	Rhodocyclaceae	Methyloversatilis	Universalis	k99_1114076	7, 8, 9	4421-7198, 7215-8207, 8204-10276	4421-10276	1, -1, -1	Assembly
TXA37	TEXAS	CELLULOSE	8	GT4, GH18, GH39, GT2, GT4, GT2, GT4, CBM50	Bacteria	Actinobacteria	Actinomycetales	Microbacteriaceae	Curtobacterium	Flaccumfaciens	k99_576778	1, 2, 2, 3, 4, 5, 6, 8	2-1078, 1106-3541, 3692-6181, 6300-8126, 8162-9562, 9587-11548, 12604-13854	2-13854	-1, -1, -1, -1, -1, 1, -1, 1	Assembly
TXA37	TEXAS	CELLULOSE	4	CBM13, CBM13, CBM51, PL6	Bacteria	Chlamydiae/Verrucomicrobia group		Classification Missing	Chthoniobacter	Flavus	k99_644247	4, 5, 6, 3	2697-4682, 5029-7722, 7969-8862, 1358-2734	1358-8862	-1, -1, -1, -1	Assembly
TXA37	TEXAS	CELLULOSE	4	GH1, GH1, GH78, GH78	Fungi	Ascomycota	Eurotiales	Aspergillaceae	Aspergillus	Fumigatus	k99_640033	15, 16, 17, 18	17877-18062, 18035-19444, 19924-21750, 21731-22678	17877-22678	-1, -1, 1, 1	Assembly
TXA37	TEXAS	CELLULOSE	5	GT2, CBM56, GT4, GT41, GH64	Bacteria	Chlamydiae/Verrucomicrobia group	unclassified Verrucomicrobiales	Classification Missing	Verrucomicrobiae	Bacterium	k99_731160	15, 17, 18, 19, 17	18502-19203, 22784-24328, 24688-25944, 26077-28500	18502-28500	-1, -1, -1, 1, -1	Assembly
TXA37	TEXAS	CELLULOSE	3	GT28, GT28, GT28	Bacteria	Proteobacteria	Rhodospirillales	Rhodospirillaceae	Azospirillum	Lipoferum	k99_347429	6, 7, 8	4841-6319, 6316-7443, 7443-8570	4841-8570	-1, -1, -1	Assembly
TXA37	TEXAS	CELLULOSE	3	GH3, GH3, GH3	Fungi	Ascomycota	Sordariales	Chaetomiaceae	Thielavia	Terrestris	k99_410776	1, 2, 3	2-1009, 1025-1612, 1578-1910	2-1910	-1, -1, -1	Assembly
TXA37	TEXAS	CELLULOSE	3	GH23, GT2, GT19	Bacteria	Proteobacteria	Caulobacterales	Caulobacteraceae	Caulobacter	Vibrioides	k99_490951	3, 4, 5	442-2229, 2392-4101, 4098-5261	442-5261	-1, 1, -1	Assembly
TXA37	TEXAS	CELLULOSE	4	CBM48, GH13_16, GH13_3, GT35	Bacteria	Actinobacteria	Actinomycetales	Micrococcaceae	Arthrobacter	Aurescens	k99_509341	1, 2, 3, 4	3-2867, 2869-4665, 4671-6776, 6812-7156	3-7156	-1, -1, -1, 1	Assembly
TXA37	TEXAS	CELLULOSE	3	GH16, GH130, GH16	Bacteria	Chlamydiae/Verrucomicrobia group	Opitutales	Opitutaceae	Opitutus	Terrae	k99_1063486	1, 2, 3	57-1082, 1093-2100, 2351-2782	57-2782	1, 1, -1	Assembly
TXA37	TEXAS	CELLULOSE	3	GH51, GH51, GH51	Fungi	Ascomycota	Pleosporales	Pleosporaceae	Bipolaris	Maydis	k99_414188	40, 41, 42	35251-36204, 36681-36875, 36933-37043	35251-37043	-1, -1, -1	Assembly
TXA37	TEXAS	CELLULOSE	3	GT9, GT2, GT4	Bacteria	Proteobacteria	Rhodocyclales	Rhodocyclaceae	Thauera	Linaloolentis	k99_178181	1, 2, 3	3-731, 719-1264, 1266-2075	3-2075	-1, -1, -1	Assembly
TXA37	TEXAS	CELLULOSE	5	CBM12, GT2, CE4, GH18, GH114	Bacteria	Actinobacteria	Actinomycetales	Micrococcaceae	Arthrobacter	Chlorophenolicus	k99_342358	8, 9, 10, 12, 14	11102-12175, 12316-13695, 13692-15104, 15621-16781, 16972-17754	11102-17754	1, -1, -1, 1, -1	Assembly
TXA37	TEXAS	CELLULOSE	4	GH29, GH20, GH2, GH3	Bacteria	Proteobacteria	Caulobacterales	Caulobacteraceae	Asticcacaulis	Benevestitus	k99_687629	16, 17, 18, 19	25243-26850, 26890-29184, 29194-31833, 31830-32705	25243-32705	1, 1, 1, 1	Assembly
TXA37	TEXAS	CELLULOSE	5	GT30, GT4, GT4, GT9, GT87	Bacteria	Spirochaetes	Spirochaetales	Brachyspiraceae	Brachyspira	Hampsonii	k99_274467	2, 3, 4, 5, 6	610-2007, 2224-3351, 3362-4384, 4386-5402, 5712-7070	610-7070	-1, 1, 1, 1, -1	Assembly
TXA37	TEXAS	CELLULOSE	5	GH2, CBM32, GH3, GH33, GH33	Bacteria	Planctomycetes	Planctomycetales	Planctomycetaceae	Planctomyces	Limnophilus	k99_1196382	11, 13, 14, 15, 16	9776-11827, 13522-14439, 14436-15605, 15775-17022, 17019-19499	9776-19499	-1, -1, -1, 1, 1	Assembly
TXA37	TEXAS	CELLULOSE	9	GT4, GT2, GT2, GT4, GT4, GT2, GT4, GH128, GT83	Bacteria	Proteobacteria	Sphingomonadales	Sphingomonadaceae	Novosphingobium	Pentaromativorans	k99_652953	7, 8, 9, 13, 14, 15, 18, 17, 5	5339-6538, 6554-7636, 7636-8655, 11572-12732, 12754-13911, 13918-14787, 18065-19150, 16396-18063, 2694-4394	2694-19150	1, 1, 1, 1, -1, -1, -1, -1, -1	Assembly
TXA37	TEXAS	CELLULOSE	3	CBM50, CBM50, GT28	Bacteria	Chlamydiae/Verrucomicrobia group		Classification Missing	Chthoniobacter	Flavus	k99_464568	1, 2, 3	1-525, 533-889, 897-1751	1-1751	1, 1, 1	Assembly
TXA37	TEXAS	CELLULOSE	5	GH20, GH18, GH32, GH5_18, CBM16	Bacteria	Actinobacteria	Actinomycetales	Microbacteriaceae	Microbacterium	Barkeri	k99_365829	8, 9, 10, 11, 8	5437-8421, 8567-10120, 10411-11433, 11438-12724	5437-12724	-1, -1, 1, -1, -1	Assembly
TXA37	TEXAS	CELLULOSE	5	CBM38, GH76, CBM13, GH115, CE15	Bacteria	Chlamydiae/Verrucomicrobia group	Opitutales	unclassified Opitutaceae	Opitutaceae	Bacterium	k99_294778	13, 15, 16, 17, 18	11590-13233, 14097-16097, 16326-17993, 18213-20336, 20345-21502	11590-21502	1, -1, -1, -1, -1	Assembly
TXA37	TEXAS	CELLULOSE	3	GH13, CBM41, GH13	Bacteria	Proteobacteria	Burkholderiales	Oxalobacteraceae	Duganella	Zoogloeoides	k99_81534	2, 3, 4	323-1921, 2083-4839, 4877-5479	323-5479	-1, 1, 1	Assembly
TXA37	TEXAS	CELLULOSE	3	GT41, GH8, GT2	Bacteria	Fibrobacteres/Acidobacteria group	Acidobacteriales	Acidobacteriaceae	Granulicella	Tundricola	k99_572005	1, 2, 3	3-4307, 4398-5576, 5608-6213	3-6213	-1, -1, -1	Assembly
TXA37	TEXAS	CELLULOSE	3	CE4, GT28, GT2	Bacteria	Actinobacteria	Actinomycetales	Nocardioidaceae	Nocardioides	Sp.	k99_1053170	3, 4, 5	1784-2461, 2458-3633, 3802-4416	1784-4416	-1, -1, 1	Assembly
TXA37	TEXAS	CELLULOSE	4	CBM47, CBM50, CBM9, CBM38	Bacteria	Chlamydiae/Verrucomicrobia group	Verrucomicrobiales	Verrucomicrobiaceae	Verrucomicrobium	Spinosum	k99_483134	1, 2, 3, 4	3-1913, 2049-2951, 3131-5257, 5378-6061	3-6061	-1, -1, -1, 1	Assembly
TXA37	TEXAS	CELLULOSE	3	GH109, GH33, GT2	Bacteria	Chlamydiae/Verrucomicrobia group		Classification Missing	Chthoniobacter	Flavus	k99_503542	1, 2, 3	1-927, 1023-2138, 2336-3307	1-3307	-1, -1, -1	Assembly
TXA37	TEXAS	CELLULOSE	3	GT4, GT4, CE14	Bacteria	Actinobacteria	Actinomycetales	Nocardioidaceae	Nocardioides	Sp.	k99_615569	3, 4, 5	809-1984, 1984-3075, 3237-3644	809-3644	-1, -1, 1	Assembly
TXA37	TEXAS	CELLULOSE	5	CE8, GH105, CE8, CE12, GH28	Bacteria	Proteobacteria	Burkholderiales	Oxalobacteraceae	Janthinobacterium	Sp.	k99_1218293	6, 7, 8, 10, 11	4661-5656, 5773-7212, 7220-8449, 11455-12240, 12237-12662	4661-12662	-1, 1, 1, 1, 1	Assembly
TXA37	TEXAS	CELLULOSE	5	AA13, GH5_23, GH5_23, GH78, GH78	Fungi	Ascomycota	Eurotiales	Aspergillaceae	Aspergillus	Flavus	k99_20573	21, 22, 23, 24, 25	22455-23435, 26174-26674, 26643-27341, 27903-30263, 30279-30713	22455-30713	-1, 1, 1, -1, -1	Assembly
TXA37	TEXAS	CELLULOSE	4	GH4, GT2, GH10, GH2	Bacteria	Proteobacteria	Sphingomonadales	Sphingomonadaceae	Sphingomonas	Melonis	k99_637788	39, 41, 42, 43	51434-54565, 54868-56685, 57084-58208, 58208-60067	51434-60067	-1, -1, -1, -1	Assembly
TXA37	TEXAS	CELLULOSE	3	GT4, GT9, GT4	Bacteria	Chlamydiae/Verrucomicrobia group		Classification Missing	Chthoniobacter	Flavus	k99_1171501	17, 18, 19	20747-21814, 21811-22857, 22892-25111	20747-25111	1, 1, 1	Assembly
TXA37	TEXAS	CELLULOSE	4	CE4, GT28, GH8, GH46	Bacteria	Firmicutes	Bacillales	Paenibacillaceae	Paenibacillus	Cookii	k99_767953	6, 6, 7, 8	6260-9481, 9585-10790, 10890-11789	6260-11789	1, 1, 1, 1	Assembly
TXA37	TEXAS	CELLULOSE	4	GH53, CBM3, CBM13, GT9	Bacteria	Proteobacteria	Burkholderiales	Comamonadaceae	Variovorax	Paradoxus	k99_351681	51, 52, 53, 54	50475-52568, 52734-53222, 53306-53698, 53920-54984	50475-54984	1, 1, 1, 1	Assembly
TXA37	TEXAS	CELLULOSE	6	CBM32, CBM57, CE9, GT2, GT51, GT4	Bacteria	Chlamydiae/Verrucomicrobia group	Verrucomicrobiales	Classification Missing	Pedosphaera	Parvula	k99_753505	2, 2, 3, 4, 6, 7	246-4268, 4265-5041, 5145-8204, 9018-9830, 10101-10994	246-10994	1, 1, -1, -1, 1, -1	Assembly
TXA37	TEXAS	CELLULOSE	3	CE9, GH88, PL12	Bacteria	Bacteroidetes/Chlorobi group	Cytophagales	Cytophagaceae	Fibrella	Aestuarina	k99_50552	1, 2, 3	2-400, 450-1694, 1691-3331	2-3331	1, -1, -1	Assembly
TXA37	TEXAS	CELLULOSE	3	GT4, GT4, GT4	Bacteria	Chloroflexi	Chloroflexales	Chloroflexaceae	Chloroflexus	Aggregans	k99_380670	2, 3, 4	977-2041, 2038-2985, 2982-3569	977-3569	1, 1, 1	Assembly
TXA37	TEXAS	CELLULOSE	4	GT2, GT2, GT4, CE4	Bacteria	Actinobacteria	Actinomycetales	Micromonosporaceae	Longispora	Albida	k99_735884	3, 5, 7, 6	1409-2362, 3711-4634, 6098-6751, 4624-6105	1409-6751	1, 1, -1, -1	Assembly
TXA37	TEXAS	CELLULOSE	5	GT2, CBM47, PL11_2, CE12, GH2	Bacteria	Chlamydiae/Verrucomicrobia group		Classification Missing	Chthoniobacter	Flavus	k99_368445	4, 6, 6, 7, 8	2790-4196, 6502-29181, 29464-30771, 30807-32444	2790-32444	1, 1, 1, -1, -1	Assembly
TXA37	TEXAS	CELLULOSE	3	GH18, CBM18, CBM18	Fungi	Ascomycota	Eurotiales	Aspergillaceae	Aspergillus	Kawachii	k99_1431632	1, 2, 3	392-1381, 1388-1684, 1718-1978	392-1978	1, 1, 1	Assembly
TXA37	TEXAS	CELLULOSE	4	GH55, GH55, CBM50, GH55	Fungi	Ascomycota	Onygenales	Ajellomycetaceae	Blastomyces	Dermatitidis	k99_1221828	2, 3, 4, 5	1608-2996, 3110-3307, 3373-3546, 3717-4712	1608-4712	-1, -1, -1, -1	Assembly
TXA37	TEXAS	CELLULOSE	6	GT4, GT2, GT2, GT2, GT2, GH109	Bacteria	Actinobacteria	Actinomycetales	Microbacteriaceae	Leifsonia	Aquatica	k99_843324	4, 6, 7, 8, 10, 12	3342-4427, 5585-6529, 6648-7814, 7814-8794, 10105-11067, 11546-12511	3342-12511	-1, -1, 1, 1, -1, -1	Assembly
TXA37	TEXAS	CELLULOSE	3	GH39, GH11, GT35	Bacteria	Proteobacteria	Rhizobiales	Bradyrhizobiaceae	Bradyrhizobium	Sp.	k99_378207	6, 7, 8	5121-6104, 6135-6803, 6830-8008	5121-8008	1, 1, 1	Assembly
TXA37	TEXAS	CELLULOSE	4	AA12, GH128, GH16, GT4	Bacteria	Proteobacteria	Caulobacterales	Caulobacteraceae	Asticcacaulis	Sp.	k99_1332540	1, 2, 2, 3	3-563, 591-6662, 7095-7802	3-7802	1, -1, -1, -1	Assembly
TXA37	TEXAS	CELLULOSE	3	AA1, AA1, AA1	Bacteria	Proteobacteria	Methylococcales	Methylococcaceae	Methylobacter	Tundripaludum	k99_802051	2, 3, 4	348-3335, 3353-4675, 4677-5945	348-5945	-1, -1, -1	Assembly
TXA37	TEXAS	CELLULOSE	3	CBM50, GT2, GT83	Bacteria	Chlamydiae/Verrucomicrobia group		Classification Missing	Chthoniobacter	Flavus	k99_1438223	2, 3, 1	2494-3738, 4127-4789, 567-2282	567-4789	-1, 1, -1	Assembly
TXA37	TEXAS	CELLULOSE	12	GT27, GH57, GT32, GT11, GT2, GT32, CBM48, GH18, CBM48, GH25, GT4, AA3	Bacteria	Planctomycetes	Planctomycetales	Planctomycetaceae	Singulisphaera	Acidiphila	k99_203579	9, 10, 11, 11, 12, 13, 39, 39, 41, 43, 10, 40	9029-14944, 15096-16262, 16294-18849, 18836-19675, 19669-21981, 43978-47205, 49291-51129, 51977-52645, 47294-49231	9029-52645	-1, 1, 1, 1, 1, -1, 1, 1, 1, 1, 1, 1	Assembly
TXA37	TEXAS	CELLULOSE	3	GT19, GT9, GT30	Bacteria	Gemmatimonadetes	Gemmatimonadales	Gemmatimonadaceae	Gemmatimonas	Aurantiaca	k99_387622	1, 2, 3	2-442, 432-1079, 1072-2124	2-2124	1, 1, 1	Assembly
TXA37	TEXAS	CELLULOSE	3	GH31, GH31, GH31	Fungi	Ascomycota	Sordariales	Chaetomiaceae	Myceliophthora	Thermophila	k99_1120510	1, 2, 3	960-1262, 1458-2108, 2202-3977	960-3977	1, 1, 1	Assembly
TXA37	TEXAS	CELLULOSE	4	GT4, GH13_23, GH130, GH36	Bacteria	Proteobacteria	Sphingomonadales	Sphingomonadaceae	Sphingomonas	Melonis	k99_227442	12, 13, 14, 16	9593-10600, 10600-12207, 12350-13471, 14514-15482	9593-15482	-1, -1, -1, -1	Assembly
TXA37	TEXAS	CELLULOSE	4	GH92, GH92, GH92, GH92	Fungi	Ascomycota	Sordariales	Chaetomiaceae	Chaetomium	Globosum	k99_1367790	1, 2, 3, 4	251-1018, 984-1514, 1660-1923, 1904-3016	251-3016	-1, -1, -1, -1	Assembly
TXA37	TEXAS	CELLULOSE	3	CBM50, CE1, GH5_5	Bacteria	Unclassified	Unclassified	Unclassified	uncultured	Verrucomicrobia	k99_935786	3, 4, 5	4471-5403, 5513-6676, 6767-7783	4471-7783	-1, -1, 1	Assembly
TXA37	TEXAS	CELLULOSE	4	CBM50, GT28, GT28, GT28	Bacteria	Chlamydiae/Verrucomicrobia group		Classification Missing	Chthoniobacter	Flavus	k99_458538	2, 3, 4, 5	348-1154, 1315-2469, 2488-3582, 3625-5925	348-5925	1, 1, 1, 1	Assembly
TXA37	TEXAS	CELLULOSE	5	GH81, GH81, GH81, GH81, GH81	Fungi	Ascomycota	Hypocreales	Hypocreaceae	Trichoderma	Atroviride	k99_249737	15, 16, 17, 18, 20	11497-11925, 11948-12226, 12210-12611, 12801-13097, 13703-13972	11497-13972	1, 1, 1, 1, 1	Assembly
TXA37	TEXAS	CELLULOSE	4	GT9, GT2, GT2, GT2	Bacteria	Chlamydiae/Verrucomicrobia group		Classification Missing	Chthoniobacter	Flavus	k99_28447	41, 42, 43, 44	48986-50035, 50123-50650, 50647-51507, 51545-52963	48986-52963	1, 1, 1, -1	Assembly
TXA37	TEXAS	CELLULOSE	3	GT2, GT4, GT2	Bacteria	Cyanobacteria	Chroococcales	Classification Missing	Cyanothece	Sp.	k99_814782	1, 2, 3	3-533, 558-2459, 2438-2920	3-2920	-1, 1, 1	Assembly
TXA37	TEXAS	CELLULOSE	3	CBM2, PL9, PL9	Bacteria	Proteobacteria	Myxococcales	Polyangiaceae	Sorangium	Cellulosum	k99_243387	4, 5, 6	4509-6002, 6033-7766, 7829-8011	4509-8011	-1, -1, -1	Assembly
TXA37	TEXAS	CELLULOSE	7	GT4, GT2, GT9, GT4, GT2, GT2, GT2	Bacteria	Proteobacteria	Desulfovibrionales	Desulfovibrionaceae	Desulfovibrio	Sp.	k99_77814	2, 4, 6, 7, 8, 10, 11	531-1694, 2921-3769, 4445-5665, 5662-6864, 6867-7658, 8647-9462, 9474-10310	531-10310	1, 1, 1, 1, 1, -1, 1	Assembly
TXA37	TEXAS	CELLULOSE	4	GT2, GT4, GT4, GT2	Bacteria	Proteobacteria	unclassified Burkholderiales	Classification Missing	Rubrivivax	Gelatinosus	k99_6119	6, 7, 8, 10	6045-6659, 6656-7735, 7732-9000, 10188-10781	6045-10781	1, 1, 1, 1	Assembly
TXA37	TEXAS	CELLULOSE	3	GH23, GH13, CBM20	Bacteria	Proteobacteria	Alteromonadales	Alteromonadaceae	Glaciecola	Arctica	k99_229658	2, 3, 4	161-1093, 1097-1768, 1812-2675	161-2675	-1, -1, -1	Assembly
TXA37	TEXAS	CELLULOSE	9	GH2, CBM66, CBM66, CBM66, PL8, GT2, PL1, CBM4, CBM4	Bacteria	Bacteroidetes/Chlorobi group	Bacteroidales	Porphyromonadaceae	Coprobacter	Fastidiosus	k99_181404	12, 13, 14, 16, 16, 17, 18, 14, 16	13065-16400, 16588-17649, 18111-20522, 21031-23505, 23810-24436, 24433-28446	13065-28446	-1, -1, -1, -1, -1, -1, -1, -1, -1	Assembly
TXA37	TEXAS	CELLULOSE	10	GH8, GH8, GH8, GH33, GH2, GH5_13, GH36, CBM6, CBM62, CBM50	Bacteria	Chlamydiae/Verrucomicrobia group	Verrucomicrobiales	Verrucomicrobiaceae	Akkermansia	Muciniphila	k99_865782	88, 89, 90, 121, 123, 124, 125, 229, 230, 231	114432-117263, 117312-120074, 120127-122775, 162727-164100, 165137-167425, 167596-168699, 168948-171911, 301485-303821, 303830-308179, 308347-310923	114432-310923	-1, -1, -1, -1, -1, -1, 1, 1, -1, -1	Assembly
TXA37	TEXAS	CELLULOSE	3	GT2, GT4, GH43	Bacteria	Proteobacteria	Rhizobiales	Rhizobiaceae	Rhizobium	Sp.	k99_256904	2, 4, 3	228-1286, 2211-3329, 1292-2218	228-3329	1, -1, -1	Assembly
TXA37	TEXAS	CELLULOSE	3	GH130, GH13_23, GT4	Bacteria	Proteobacteria	Sphingomonadales	Sphingomonadaceae	Sphingomonas	Melonis	k99_78355	9, 10, 11	5666-6787, 6928-8532, 8532-9539	5666-9539	1, 1, 1	Assembly
TXA37	TEXAS	CELLULOSE	7	CE3, GH113, CE3, GH16, CE3, CE3, CBM50	Bacteria	Proteobacteria	Rhizobiales	Bradyrhizobiaceae	Bradyrhizobium	Sp.	k99_1049608	1, 1, 2, 2, 3, 4, 5	1-6051, 6139-8565, 8717-13378, 13428-18473, 18737-19384	1-19384	-1, -1, -1, -1, -1, -1, -1	Assembly
TXA37	TEXAS	CELLULOSE	5	GT70, GT4, GT4, GT4, GT2	Bacteria	Proteobacteria	Sphingomonadales	Sphingomonadaceae	Novosphingobium	Nitrogenifigens	k99_108006	2, 3, 4, 5, 7	445-1563, 1560-2717, 2780-3886, 3883-4959, 6453-7613	445-7613	-1, -1, -1, -1, -1	Assembly
TXA37	TEXAS	CELLULOSE	3	CBM48, CBM48, CBM48	Bacteria	Proteobacteria	Rhizobiales	Phyllobacteriaceae	Mesorhizobium	Sp.	k99_816106	30, 31, 32	33482-39082, 39095-44494, 44522-50077	33482-50077	1, 1, 1	Assembly
TXA37	TEXAS	CELLULOSE	6	GH51, GH43, GT51, PL22, GH2, CE10	Bacteria	Proteobacteria	Caulobacterales	Caulobacteraceae	Asticcacaulis	Excentricus	k99_288804	2, 4, 6, 7, 8, 3	3011-4558, 5319-6404, 10396-11157, 11375-12613, 12622-14979, 4584-5330	3011-14979	1, -1, -1, -1, -1, 1	Assembly
TXA37	TEXAS	CELLULOSE	3	GH22, CBM2, AA3	Bacteria	Proteobacteria	Myxococcales	Anaeromyxobacteraceae	Anaeromyxobacter	Dehalogenans	k99_676517	2, 4, 3	507-1178, 3039-4052, 1390-2997	507-4052	-1, 1, -1	Assembly
TXA37	TEXAS	CELLULOSE	3	GT39, GT39, GT39	Fungi	Ascomycota	Sordariales	Sordariaceae	Neurospora	Crassa	k99_1004073	1, 2, 3	3-308, 693-1043, 1051-1374	3-1374	-1, -1, -1	Assembly
TXA37	TEXAS	CELLULOSE	8	GT2, GT4, CE4, GT2, GT4, GT2, GT4, GT2	Bacteria	Proteobacteria	unclassified Burkholderiales	Classification Missing	Leptothrix	Cholodnii	k99_639854	30, 32, 33, 34, 35, 36, 37, 38	35551-36702, 37463-38695, 38679-39566, 39563-40450, 40505-42385, 42448-43506, 43503-44888, 44885-45889	35551-45889	1, 1, 1, 1, 1, 1, 1, 1	Assembly
TXA37	TEXAS	CELLULOSE	3	CBM38, CBM50, CE1	Bacteria	Chlamydiae/Verrucomicrobia group	Verrucomicrobiales	Verrucomicrobiaceae	Verrucomicrobium	Spinosum	k99_267822	14, 15, 16	13324-16830, 16879-17742, 17932-18804	13324-18804	-1, -1, 1	Assembly
TXA37	TEXAS	CELLULOSE	4	GH3, GH3, GH3, GH3	Fungi	Ascomycota	Sordariales	Chaetomiaceae	Thielavia	Terrestris	k99_1082793	2, 3, 4, 5	1573-2841, 3022-3399, 3436-3789, 3786-4094	1573-4094	-1, -1, -1, -1	Assembly
TXA37	TEXAS	CELLULOSE	3	CBM14, GH16, GH16	Fungi	Ascomycota	Sordariales	Chaetomiaceae	Myceliophthora	Thermophila	k99_451687	22, 23, 24	25578-26564, 28045-29097, 29100-29237	25578-29237	1, -1, -1	Assembly
TXA37	TEXAS	CELLULOSE	3	CBM50, GT51, GT8	Bacteria	Proteobacteria	Caulobacterales	Caulobacteraceae	Asticcacaulis	Benevestitus	k99_162353	2, 3, 4	760-2037, 2265-4658, 4741-5841	760-5841	1, 1, 1	Assembly
TXA37	TEXAS	CELLULOSE	10	GT9, GH13_26, GH77, CBM48, CBM48, CBM48, GT5, CE6, GH2, GH29	Opisthokonta	Metazoa	Antilopinae	Bovidae	Pantholops	Hodgsonii	k99_365713	29, 31, 32, 33, 34, 35, 36, 51, 52, 53	26209-27108, 27995-30484, 30481-32439, 32436-34169, 34166-36268, 36265-38409, 38618-40279, 51592-53082, 53134-56571, 56568-57347	26209-57347	-1, -1, -1, -1, -1, -1, 1, 1, 1, 1	Assembly
TXA37	TEXAS	CELLULOSE	7	GH43, CBM66, GH115, CBM4, GH43, GH43, CE10	Bacteria	Chlamydiae/Verrucomicrobia group		Classification Missing	Chthoniobacter	Flavus	k99_928111	36, 38, 38, 38, 39, 40, 37	57808-59094, 60256-62673, 62896-64539, 64580-66328, 59246-60136	57808-66328	-1, -1, -1, -1, 1, 1, 1	Assembly
TXA37	TEXAS	CELLULOSE	4	CBM1, CBM1, CBM1, CBM1	Fungi	Ascomycota	Sordariales	Chaetomiaceae	Chaetomium	Globosum	k99_1025286	3, 4, 5, 6	1140-2054, 2295-2726, 2719-3708, 3695-3934	1140-3934	-1, -1, -1, -1	Assembly
TXA37	TEXAS	CELLULOSE	3	GH97, GH51, CBM13	Bacteria	Bacteroidetes/Chlorobi group	Bacteroidales	Bacteroidaceae	Bacteroides	Cellulosilyticus	k99_194918	10, 11, 12	11759-12532, 12655-15105, 15110-17428	11759-17428	-1, 1, 1	Assembly
TXA37	TEXAS	CELLULOSE	4	GH47, GH47, GH47, GH47	Fungi	Ascomycota	Sordariales	Chaetomiaceae	Chaetomium	Globosum	k99_926285	1, 2, 3, 4	3-236, 252-587, 612-902, 1092-1202	3-1202	-1, -1, -1, -1	Assembly
TXA37	TEXAS	CELLULOSE	7	AA4, AA4, AA4, AA4, AA4, AA4, AA4	Fungi	Ascomycota	Sordariales	Chaetomiaceae	Myceliophthora	Thermophila	k99_826965	10, 11, 12, 26, 27, 28, 29	7543-7815, 7812-8180, 8215-9240, 21068-21514, 21551-21787, 21750-22454, 22469-22912	7543-22912	1, 1, 1, 1, 1, 1, 1	Assembly
TXA37	TEXAS	CELLULOSE	4	AA1_2, AA1_2, AA1_2, AA1_2	Fungi	Ascomycota	Sordariales	Sordariaceae	Neurospora	Crassa	k99_663792	1, 2, 3, 4	207-614, 637-774, 864-1412, 1454-2191	207-2191	1, 1, 1, 1	Assembly
TXA37	TEXAS	CELLULOSE	7	CBM35, GH13_26, CE1, CBM35, GH53, GH74, PL11_1	Bacteria	Bacteroidetes/Chlorobi group	Cytophagales	Cytophagaceae	Cytophaga	Hutchinsonii	k99_668415	17, 18, 19, 20, 21, 22, 23	14952-16430, 16828-18300, 18314-19192, 19292-20830, 20928-22265, 22363-24768, 24948-25523	14952-25523	-1, 1, -1, -1, -1, -1, 1	Assembly
TXA37	TEXAS	CELLULOSE	3	CE15, PL1_2, GH74	Bacteria	Chlamydiae/Verrucomicrobia group		Classification Missing	Chthoniobacter	Flavus	k99_1077774	17, 18, 19	20047-21297, 21322-22587, 23128-25959	20047-25959	1, 1, 1	Assembly
TXA37	TEXAS	CELLULOSE	4	CBM50, GT41, GT41, GT23	Bacteria	Proteobacteria	unclassified Burkholderiales	Classification Missing	Leptothrix	Cholodnii	k99_549854	2, 3, 4, 3	2752-7422, 7481-9892, 9889-11019	2752-11019	1, -1, -1, -1	Assembly
TXA37	TEXAS	CELLULOSE	3	CE6, GH129, GH39	Bacteria	Proteobacteria	Caulobacterales	Caulobacteraceae	Asticcacaulis	Sp.	k99_195456	4, 5, 6	3317-4996, 4993-6897, 6925-7413	3317-7413	1, -1, -1	Assembly
TXA37	TEXAS	CELLULOSE	6	CBM13, GH33, CBM2, GH33, CBM2, GH33	Bacteria	Chlamydiae/Verrucomicrobia group	Verrucomicrobiales	Classification Missing	Pedosphaera	Parvula	k99_377082	1, 1, 2, 2, 3, 3	3-1865, 1893-3869, 3866-8083	3-8083	-1, -1, -1, -1, -1, -1	Assembly
TXA37	TEXAS	CELLULOSE	3	GT4, GT2, GT4	Bacteria	Chlamydiae/Verrucomicrobia group		Classification Missing	Chthoniobacter	Flavus	k99_332160	3, 4, 5	1162-2271, 2262-3311, 3417-4055	1162-4055	1, 1, 1	Assembly
TXA37	TEXAS	CELLULOSE	3	GT4, GH130, GH130	Bacteria	Bacteroidetes/Chlorobi group		Rhodothermaceae	Rhodothermus	Marinus	k99_683017	2, 3, 4	1390-3747, 3708-4820, 4817-6259	1390-6259	-1, -1, -1	Assembly
TXA37	TEXAS	CELLULOSE	6	GT31, GT32, GT32, AA9, AA9, CBM1	Fungi	Ascomycota	Sordariales	Chaetomiaceae	Chaetomium	Globosum	k99_598579	15, 17, 18, 19, 21, 21	22429-23289, 24343-24828, 25059-25463, 26136-26867, 30339-31460	22429-31460	1, 1, 1, -1, 1, 1	Assembly
TXA37	TEXAS	CELLULOSE	3	CE4, GH5, CE3	Bacteria	Chlamydiae/Verrucomicrobia group		Classification Missing	Chthoniobacter	Flavus	k99_123987	1, 2, 3	2-1291, 1437-2474, 2476-3147	2-3147	-1, 1, -1	Assembly
TXA37	TEXAS	CELLULOSE	6	GH13_22, GH13_22, GH13_22, GH13_22, GH13_22, GH13_22	Fungi	Ascomycota	Sordariales	Lasiosphaeriaceae	Podospora	Anserina	k99_242301	2, 3, 4, 5, 6, 7	608-1222, 1270-1641, 1601-2902, 2963-6841, 6889-7290, 7362-7850	608-7850	-1, -1, -1, -1, -1, -1	Assembly
TXA37	TEXAS	CELLULOSE	3	GH3, CBM47, CBM2	Bacteria	Chlamydiae/Verrucomicrobia group		Classification Missing	Chthoniobacter	Flavus	k99_877940	1, 2, 3	1-1173, 1423-3252, 3373-6267	1-6267	1, -1, -1	Assembly
TXA37	TEXAS	CELLULOSE	4	GT2, CE11, GT2, CE15	Bacteria	Chlamydiae/Verrucomicrobia group		Classification Missing	Chthoniobacter	Flavus	k99_69326	5, 7, 8, 9	3006-4424, 5088-6575, 6599-7615, 7779-9038	3006-9038	1, 1, -1, 1	Assembly
TXA37	TEXAS	CELLULOSE	4	GT41, GT4, GT2, GT26	Bacteria	Cyanobacteria	Oscillatoriales	Classification Missing	Microcoleus	Sp.	k99_439380	6, 8, 9, 10	5656-6513, 7953-9068, 9068-10009, 10060-10830	5656-10830	-1, -1, -1, -1	Assembly
TXA37	TEXAS	CELLULOSE	4	GT2, GT4, GT2, CE4	Bacteria	Actinobacteria	Actinomycetales	Corynebacteriaceae	Corynebacterium	Glutamicum	k99_126136	1, 2, 3, 5	3-899, 899-1996, 1947-2957, 4353-5000	3-5000	1, 1, -1, -1	Assembly
TXA37	TEXAS	CELLULOSE	3	CBM13, GH128, GT41	Bacteria	Chlamydiae/Verrucomicrobia group	unclassified Verrucomicrobiales	Classification Missing	Verrucomicrobiae	Bacterium	k99_945596	4, 5, 6	2571-4808, 4907-7606, 7770-10481	2571-10481	1, 1, -1	Assembly
TXA37	TEXAS	CELLULOSE	3	CBM18, CBM18, CBM18	Fungi	Ascomycota	Glomerellales	Glomerellaceae	Colletotrichum	Higginsianum	k99_905959	8, 9, 10	6113-6820, 6896-7312, 7539-7856	6113-7856	1, 1, 1	Assembly
TXA37	TEXAS	CELLULOSE	5	CBM4, GH24, GH74, GT4, GT4	Bacteria	Proteobacteria	unclassified Burkholderiales	Classification Missing	Leptothrix	Cholodnii	k99_520716	2, 2, 2, 3, 4	563-3802, 3796-4803, 4826-6061	563-6061	1, 1, 1, -1, 1	Assembly
TXA37	TEXAS	CELLULOSE	3	CBM10, CE1, GH109	Bacteria	Proteobacteria	Caulobacterales	Caulobacteraceae	Caulobacter	Vibrioides	k99_1036580	6, 8, 7	4660-5697, 6801-7640, 5713-6804	4660-7640	1, 1, 1	Assembly
TXA37	TEXAS	CELLULOSE	4	GH13, GH33, CE15, GH109	Bacteria	Chlamydiae/Verrucomicrobia group		Classification Missing	Chthoniobacter	Flavus	k99_300159	33, 34, 36, 35	35002-35664, 35903-37342, 39128-40399, 37573-38958	35002-40399	1, 1, -1, 1	Assembly
TXA37	TEXAS	CELLULOSE	3	CBM24, CBM24, CBM24	Fungi	Ascomycota	Hypocreales	Hypocreaceae	Trichoderma	Harzianum	k99_594675	2, 3, 4	2286-2696, 3030-3236, 3504-4439	2286-4439	1, 1, 1	Assembly
TXA37	TEXAS	CELLULOSE	4	GH29, CBM13, GH11, GH29	Bacteria	Proteobacteria	Caulobacterales	Caulobacteraceae	Asticcacaulis	Sp.	k99_997712	3, 4, 5, 6	3136-4470, 4533-5606, 5603-7594, 7594-8307	3136-8307	1, -1, -1, -1	Assembly
TXA37	TEXAS	CELLULOSE	4	GT2, GT4, GT4, GT26	Bacteria	Proteobacteria	Sphingomonadales	Sphingomonadaceae	Sphingomonas	Sp.	k99_46144	9, 10, 11, 12	8515-9564, 9561-10697, 10694-11902, 11920-12627	8515-12627	-1, -1, -1, -1	Assembly
TXA37	TEXAS	CELLULOSE	7	GT4, GT4, CBM50, CBM32, GH5, GT2, CE1	Bacteria	Chlamydiae/Verrucomicrobia group		Classification Missing	Chthoniobacter	Flavus	k99_312702	3, 4, 6, 21, 22, 2, 23	1975-3054, 3051-4280, 5172-6446, 25370-26770, 26775-28826, 1007-1978, 29477-30625	1007-30625	-1, -1, -1, -1, -1, -1, 1	Assembly
TXA37	TEXAS	CELLULOSE	3	GH65, GH15, GT20	Bacteria	Proteobacteria	Sphingomonadales	Sphingomonadaceae	Sphingomonas	Sp.	k99_874605	3, 4, 5	2851-3651, 3648-5444, 5441-6853	2851-6853	1, 1, 1	Assembly
TXA37	TEXAS	CELLULOSE	3	GT2, GT2, GT2	Bacteria	Proteobacteria	Desulfuromonadales	Geobacteraceae	Geobacter	Metallireducens	k99_289273	14, 15, 16	22804-25134, 25167-26219, 26216-27577	22804-27577	1, 1, 1	Assembly
TXA37	TEXAS	CELLULOSE	3	GT4, GT4, GT4	Fungi	Ascomycota	Sordariales	Sordariaceae	Neurospora	Crassa	k99_250378	3, 4, 5	2205-2516, 2513-3217, 3317-3649	2205-3649	-1, -1, -1	Assembly
TXA37	TEXAS	CELLULOSE	5	GT28, GT51, CBM2, CBM2, GT51	Bacteria	Actinobacteria	Actinomycetales	Micrococcaceae	Arthrobacter	Sp.	k99_96186	8, 9, 10, 11, 11	7250-8617, 8614-10071, 10068-11870, 11925-13853	7250-13853	1, 1, 1, 1, 1	Assembly
TXA37	TEXAS	CELLULOSE	3	GH92, GH125, GH35	Bacteria	Proteobacteria	Caulobacterales	Caulobacteraceae	Asticcacaulis	Benevestitus	k99_504917	5, 6, 7	7068-9365, 9373-10782, 11026-11193	7068-11193	-1, -1, -1	Assembly
TXA37	TEXAS	CELLULOSE	11	GT20, GT20, GH15, GT2, CE4, GT2, GT4, GT2, CE6, CBM50, CBM14	Bacteria	Proteobacteria	Caulobacterales	Caulobacteraceae	Asticcacaulis	Benevestitus	k99_176936	6, 7, 8, 21, 22, 23, 24, 25, 26, 27, 27	3275-4687, 4662-5429, 5695-7542, 20786-21910, 22381-25335, 25338-26294, 26339-28069, 27996-28970, 29043-30617, 30773-38278	3275-38278	-1, -1, 1, -1, 1, 1, 1, -1, -1, 1, 1	Assembly
TXA37	TEXAS	CELLULOSE	4	CE12, CE6, CBM16, GH109	Bacteria	Chlamydiae/Verrucomicrobia group	Opitutales	unclassified Opitutaceae	Opitutaceae	Bacterium	k99_1449915	16, 17, 13, 15	15780-16520, 16517-18175, 11154-13682, 14579-15778	11154-18175	1, 1, 1, 1	Assembly
TXA37	TEXAS	CELLULOSE	3	GT4, GT4, GT9	Bacteria	Chlamydiae/Verrucomicrobia group		Classification Missing	Chthoniobacter	Flavus	k99_27495	2, 3, 4	576-1649, 1751-2923, 3222-4208	576-4208	-1, 1, 1	Assembly
TXA37	TEXAS	CELLULOSE	3	GT35, GH78, CE10	Bacteria	Proteobacteria	Burkholderiales	Comamonadaceae	Polaromonas	Sp.	k99_468828	35, 36, 34	32794-33999, 34075-37299, 31986-32771	31986-37299	1, 1, 1	Assembly
TXA37	TEXAS	CELLULOSE	4	GH13_22, GH13_22, GH13_22, GH13_22	Fungi	Ascomycota	Sordariales	Sordariaceae	Neurospora	Crassa	k99_468821	8, 9, 10, 11	5675-7060, 7111-10008, 10005-12395, 12567-13130	5675-13130	-1, -1, -1, -1	Assembly
TXA37	TEXAS	CELLULOSE	4	GH16, CBM50, GT2, GT2	Bacteria	Proteobacteria	Sphingomonadales	Sphingomonadaceae	Sphingomonas	Sp.	k99_31831	1, 2, 3, 4	234-1313, 1409-2395, 2410-6327, 6324-7484	234-7484	1, -1, -1, -1	Assembly
TXA37	TEXAS	CELLULOSE	5	GT4, GT4, GT4, GT2, GT2	Bacteria	Proteobacteria	Enterobacteriales	Enterobacteriaceae	Enterobacter	Asburiae	k99_771783	4, 6, 7, 8, 9	3750-4961, 6303-7319, 7316-8452, 8454-9056, 9136-9927	3750-9927	1, 1, 1, -1, -1	Assembly
TXA37	TEXAS	CELLULOSE	5	GT2, GT4, GT4, GT26, PL9_3	Bacteria	Proteobacteria	Rhizobiales	Methylobacteriaceae	Methylobacterium	Nodulans	k99_28004	16, 17, 18, 19, 21	16399-17448, 17445-18581, 18578-19786, 19804-20511, 22978-23517	16399-23517	-1, -1, -1, -1, 1	Assembly
TXA37	TEXAS	CELLULOSE	3	GH3, GH1, GH32	Bacteria	Proteobacteria	Burkholderiales	Oxalobacteraceae	Massilia	Timonae	k99_286081	1, 2, 3	1-321, 448-1809, 1906-2934	1-2934	-1, -1, -1	Assembly
TXA37	TEXAS	CELLULOSE	5	CE3, GH18, CE3, CBM13, CBM35	Bacteria	Proteobacteria	Thiotrichales	Piscirickettsiaceae	Thiomicrospira	Crunogena	k99_319742	1, 2, 2, 3, 4	2-1780, 1846-2940, 3224-7462, 7648-10227	2-10227	1, 1, 1, 1, 1	Assembly
TXA37	TEXAS	CELLULOSE	6	GH93, GH43, GT2, CBM42, CBM13, GH43	Bacteria	Proteobacteria	Sphingomonadales	Sphingomonadaceae	Sphingomonas	Sp.	k99_681655	85, 86, 87, 102, 103, 104	94115-95380, 95470-96540, 96660-97670, 115046-116848, 116919-118892, 118905-119891	94115-119891	-1, -1, 1, 1, 1, 1	Assembly
TXA37	TEXAS	CELLULOSE	3	AA4, AA4, AA4	Fungi	Ascomycota	Sordariales	Chaetomiaceae	Thielavia	Terrestris	k99_493851	4, 5, 6	3483-4004, 4018-4596, 4607-5509	3483-5509	1, 1, 1	Assembly
TXA37	TEXAS	CELLULOSE	3	GH36, GT4, GT4	Bacteria	Deinococcus-Thermus	Thermales	Thermaceae	Meiothermus	Timidus	k99_542889	19, 20, 21	35436-37100, 37090-38055, 38052-39095	35436-39095	-1, -1, -1	Assembly
TXA37	TEXAS	CELLULOSE	3	GH13_40, GH13_40, GH13_40	Fungi	Ascomycota	Ophiostomatales	mitosporic Ophiostomataceae	Sporothrix	Schenckii	k99_434905	1, 2, 3	171-524, 576-1034, 1349-1597	171-1597	-1, -1, -1	Assembly
TXA37	TEXAS	CELLULOSE	4	GH43, CBM66, CE10, GH43	Bacteria	Proteobacteria	Sphingomonadales	Sphingomonadaceae	Sphingobium	Yanoikuyae	k99_132820	7, 4, 5, 6	7891-8856, 4994-5671, 5829-6821, 6905-7894	4994-8856	1, 1, -1, 1	Assembly
TXA37	TEXAS	CELLULOSE	7	GH2, GH78, CBM32, GH8, CBM51, CBM16, GH75	Bacteria	Chlamydiae/Verrucomicrobia group		Classification Missing	Chthoniobacter	Flavus	k99_708765	4, 4, 7, 8, 10, 10, 6	3216-4802, 7346-8959, 8999-12379, 14956-17823, 6006-7304	3216-17823	1, 1, -1, -1, -1, -1, -1	Assembly
TXA37	TEXAS	CELLULOSE	3	GH13_16, CBM48, GH13_26	Bacteria	Chlamydiae/Verrucomicrobia group		Classification Missing	Chthoniobacter	Flavus	k99_213276	1, 2, 3	1-267, 348-2189, 2191-4134	1-4134	-1, 1, 1	Assembly
TXA37	TEXAS	CELLULOSE	5	CBM50, CE1, GH5_5, CE15, GH13_16	Bacteria	Bacteroidetes/Chlorobi group	Cytophagales	Cytophagaceae	Dyadobacter	Fermentans	k99_77201	4, 5, 6, 7, 8	5398-6330, 6444-7598, 7729-9093, 9098-10492, 10504-12153	5398-12153	-1, -1, 1, 1, -1	Assembly
TXA37	TEXAS	CELLULOSE	3	GH23, CBM2, GH18	Bacteria	Proteobacteria	Sphingomonadales	Sphingomonadaceae	Sphingopyxis	Alaskensis	k99_144993	27, 29, 28	20260-21291, 22806-24284, 21486-22802	20260-24284	-1, -1, 1	Assembly
TXA37	TEXAS	CELLULOSE	3	GT41, CBM50, CBM12	Bacteria	Chlamydiae/Verrucomicrobia group		Classification Missing	Chthoniobacter	Flavus	k99_1364146	10, 11, 12	9427-11400, 11531-12409, 12452-24388	9427-24388	-1, -1, -1	Assembly
TXA37	TEXAS	CELLULOSE	3	AA1, AA1, AA1	Fungi	Ascomycota	Sordariales	Chaetomiaceae	Thielavia	Terrestris	k99_379059	3, 4, 5	2546-3145, 3637-4101, 4186-4578	2546-4578	-1, -1, -1	Assembly
TXA37	TEXAS	CELLULOSE	3	GT20, GH15, GT4	Bacteria	Actinobacteria	Actinomycetales	Micrococcaceae	Arthrobacter	Phenanthrenivorans	k99_1182459	23, 24, 25	26682-28172, 28162-28986, 29163-30263	26682-30263	1, 1, 1	Assembly
TXA37	TEXAS	CELLULOSE	3	CE1, CE1, CE1	Fungi	Ascomycota	Sordariales	Chaetomiaceae	Chaetomium	Globosum	k99_434378	9, 10, 11	6999-7508, 7546-7770, 7786-8076	6999-8076	1, 1, 1	Assembly
TXA37	TEXAS	CELLULOSE	5	GT2, GH39, GH16, CE4, GH26	Bacteria	Chlamydiae/Verrucomicrobia group		Classification Missing	Chthoniobacter	Flavus	k99_1426258	4, 5, 5, 6, 7	3014-4297, 4734-6815, 7189-10533, 10546-11688	3014-11688	1, -1, -1, 1, 1	Assembly
TXA37	TEXAS	CELLULOSE	3	GT8, GT51, CBM50	Bacteria	Proteobacteria	Caulobacterales	Caulobacteraceae	Caulobacter	Vibrioides	k99_1003001	1, 2, 3	1-1023, 1101-3473, 3632-4792	1-4792	-1, -1, -1	Assembly
TXA37	TEXAS	CELLULOSE	13	GT4, GT4, GT4, GT2, GT2, GT4, GT8, GT2, CBM50, GT2, GH109, GT26, CE11	Bacteria	Bacteroidetes/Chlorobi group	Bacteroidales	Bacteroidaceae	Bacteroides	Classification Missing	k99_569912	28, 30, 32, 33, 34, 35, 36, 37, 39, 46, 47, 48, 49	49968-51161, 52672-53991, 55639-56853, 57281-58492, 58489-59454, 59469-60590, 60597-61175, 61182-62255, 63182-64423, 73614-74096, 74093-75178, 75175-75939, 76521-77195	49968-77195	-1, -1, -1, -1, -1, -1, -1, -1, -1, -1, -1, -1, -1	Assembly
TXA37	TEXAS	CELLULOSE	3	AA3_3, AA3_3, AA3_3	Fungi	Ascomycota	Sordariales	Sordariaceae	Neurospora	Crassa	k99_74426	2, 3, 4	658-837, 841-1614, 2541-3014	658-3014	-1, -1, -1	Assembly
TXA37	TEXAS	CELLULOSE	4	CBM50, CBM2, GT2, GT2	Bacteria	Actinobacteria	Actinomycetales	Nocardioidaceae	Nocardioides	Sp.	k99_777648	1, 3, 4, 5	2-493, 1093-1929, 1936-2604, 2589-3968	2-3968	1, 1, -1, -1	Assembly
TXA37	TEXAS	CELLULOSE	5	CBM50, CBM18, CBM18, GH18, CBM18	Fungi	Ascomycota	Ophiostomatales	Ophiostomataceae	Ophiostoma	Piceae	k99_261162	7, 9, 10, 11, 12	8377-8841, 10278-10832, 10951-11274, 11755-12024, 12120-12629	8377-12629	-1, 1, 1, 1, 1	Assembly
TXA37	TEXAS	CELLULOSE	3	GT2, GT2, GT2	Bacteria	Proteobacteria	Rhizobiales	Phyllobacteriaceae	Mesorhizobium	Australicum	k99_88274	2, 3, 4	456-1133, 1133-1885, 1938-2690	456-2690	-1, -1, -1	Assembly
TXA37	TEXAS	CELLULOSE	4	CBM48, AA1_1, CE15, PL1	Bacteria	Chlamydiae/Verrucomicrobia group		Classification Missing	Chthoniobacter	Flavus	k99_1197656	1, 1, 2, 3	502-4467, 4563-5750, 6093-8513	502-8513	1, 1, -1, -1	Assembly
TXA37	TEXAS	CELLULOSE	4	GT41, GT2, GT4, GT4	Bacteria	Proteobacteria	Rhodospirillales	Rhodospirillaceae	Azospirillum	Lipoferum	k99_1252084	3, 5, 6, 7	2337-4139, 5122-5985, 6008-7210, 7238-9295	2337-9295	1, -1, -1, 1	Assembly
TXA37	TEXAS	CELLULOSE	3	GT2, GT80, GT2	Bacteria	Proteobacteria	Sphingomonadales	Sphingomonadaceae	Sphingomonas	Sp.	k99_464230	1, 2, 3	2-310, 324-1010, 1125-1460	2-1460	-1, -1, -1	Assembly
TXA37	TEXAS	CELLULOSE	8	AA9, GH13_5, GH13_5, GH13_5, GH43, AA1_3, AA1_3, AA1_3	Fungi	Ascomycota	Sordariales	Sordariomycetidae	Melanocarpus	Albomyces	k99_1131240	24, 25, 26, 27, 28, 30, 31, 32	31471-32574, 33641-34447, 34435-34896, 35079-35582, 35843-37312, 39460-40014, 40028-41080, 41243-41719	31471-41719	-1, 1, 1, 1, -1, -1, -1, -1	Assembly
TXA37	TEXAS	CELLULOSE	3	CBM13, CBM13, CBM13	Fungi	Ascomycota	Sordariales	Lasiosphaeriaceae	Podospora	Anserina	k99_151220	4, 5, 6	2443-2592, 2674-2853, 3045-3392	2443-3392	-1, -1, -1	Assembly
TXA37	TEXAS	CELLULOSE	3	AA9, GH11, GH11	Fungi	Ascomycota	Sordariales	Chaetomiaceae	Myceliophthora	Thermophila	k99_444317	8, 9, 10	6500-6874, 10182-10445, 10480-10920	6500-10920	1, 1, 1	Assembly
TXA37	TEXAS	CELLULOSE	3	GT2, GT2, GT2	Bacteria	Actinobacteria	Solirubrobacterales	Conexibacteraceae	Conexibacter	Woesei	k99_1118895	2, 3, 4	240-1937, 1934-2314, 2293-2826	240-2826	1, 1, -1	Assembly
TXA37	TEXAS	CELLULOSE	25	CBM6, CE12, CBM2, PL1_2, GH77, GH43, CBM62, PL11_2, CBM2, GH128, PL4, CE6, CBM2, CBM6, GH128, PL11_2, GT2, CBM62, CBM10, GH2, CBM6, CBM57, CBM13, CBM2, CBM32	Bacteria	Chlamydiae/Verrucomicrobia group		Classification Missing	Verrucomicrobia	Bacterium	k99_432904	18, 19, 20, 70, 71, 72, 78, 80, 82, 83, 83, 84, 86, 90, 93, 94, 163, 165, 165, 165, 166, 166, 167, 169, 92	15534-18275, 18362-20275, 20341-24066, 79863-81467, 81474-83126, 83212-85224, 91486-95514, 97028-102412, 103478-104713, 105421-109434, 109483-112080, 113008-115266, 122325-124493, 131468-136408, 136650-140888, 247852-248523, 249540-254531, 254875-257463, 257469-260330, 261361-263475, 126522-131021	15534-263475	1, 1, 1, 1, -1, -1, -1, 1, -1, -1, -1, -1, 1, -1, 1, 1, 1, 1, 1, 1, -1, -1, -1, 1, 1	Assembly
TXA37	TEXAS	CELLULOSE	3	CBM48, GH13, GT35	Bacteria	Proteobacteria	Burkholderiales	Oxalobacteraceae	Duganella	Zoogloeoides	k99_745438	1, 2, 3	1-1488, 1683-3275, 3514-4983	1-4983	-1, 1, 1	Assembly
TXA37	TEXAS	CELLULOSE	3	GH16, CE6, CE1	Bacteria	Proteobacteria	Burkholderiales	Oxalobacteraceae	Janthinobacterium	Sp.	k99_304231	2, 1, 3	770-2518, 3-773, 2562-3416	3-3416	-1, -1, -1	Assembly
TXA37	TEXAS	CELLULOSE	3	CBM50, CBM13, CBM13	Bacteria	Fibrobacteres/Acidobacteria group	Acidobacteriales	Acidobacteriaceae	Granulicella	Mallensis	k99_233583	6, 7, 8	6984-7709, 8011-10389, 10726-13176	6984-13176	-1, 1, 1	Assembly
TXA37	TEXAS	CELLULOSE	5	CBM1, CBM1, CBM1, CBM1, GH28	Fungi	Ascomycota	Sordariales	Chaetomiaceae	Thielavia	Terrestris	k99_866822	4, 5, 6, 7, 6	4571-5065, 5253-5507, 5784-6254, 6307-6660	4571-6660	1, 1, 1, 1, 1	Assembly
TXA37	TEXAS	CELLULOSE	4	AA7, GT2, GT2, CBM50	Bacteria	Actinobacteria	Actinomycetales	Streptomycetaceae	Streptomyces	Lavendulae	k99_108889	2, 4, 5, 6	1327-2715, 4940-5851, 5826-6692, 7076-8278	1327-8278	1, -1, -1, 1	Assembly
TXA37	TEXAS	CELLULOSE	3	GT2, GH32, CBM34	Bacteria	Armatimonadetes	Chthonomonadales	Chthonomonadaceae	Chthonomonas	Calidirosea	k99_176734	16, 17, 18	15525-15968, 16196-17218, 17215-18099	15525-18099	1, 1, 1	Assembly
TXA37	TEXAS	CELLULOSE	4	CBM13, CBM59, GH8, CE3	Bacteria	Proteobacteria	Caulobacterales	Caulobacteraceae	Asticcacaulis	Biprosthecium	k99_472145	7, 8, 9, 9	5852-7915, 7981-10029, 10048-12201	5852-12201	1, 1, 1, 1	Assembly
TXA37	TEXAS	CELLULOSE	3	GH3, GH3, GH10	Fungi	Ascomycota	Sordariales	Chaetomiaceae	Thielavia	Terrestris	k99_972998	3, 4, 5	4689-4949, 5019-6371, 6599-7705	4689-7705	1, 1, -1	Assembly
TXA37	TEXAS	CELLULOSE	4	GH13_31, GH37, PL15, GH38	Bacteria	Chlamydiae/Verrucomicrobia group	Opitutales	unclassified Opitutaceae	Opitutaceae	Bacterium	k99_1340273	4, 6, 7, 8	2150-3808, 4903-6315, 6337-8628, 8625-9560	2150-9560	1, -1, 1, 1	Assembly
TXA37	TEXAS	CELLULOSE	5	PL11_2, CBM47, GH130, CBM67, CBM16	Bacteria	Bacteroidetes/Chlorobi group	Bacteroidales	Porphyromonadaceae	Dysgonomonas	Gadei	k99_967111	9, 10, 11, 12, 8	9655-14064, 14443-18498, 18788-19828, 19839-20570, 9004-9549	9004-20570	-1, -1, 1, 1, 1	Assembly
TXA37	TEXAS	CELLULOSE	4	GT26, GT4, GT2, GT4	Bacteria	Proteobacteria	Caulobacterales	Caulobacteraceae	Caulobacter	Segnis	k99_1339184	6, 8, 9, 10	7541-8194, 9693-10931, 10933-11502, 11488-12579	7541-12579	1, 1, 1, -1	Assembly
TXA37	TEXAS	CELLULOSE	3	GH28, CE12, CE12	Bacteria	Proteobacteria	Caulobacterales	Caulobacteraceae	Caulobacter	Segnis	k99_158260	1, 2, 3	2-1372, 1369-2325, 2315-3547	2-3547	-1, -1, -1	Assembly
TXA37	TEXAS	CELLULOSE	4	GT2, GT2, GT4, GT4	Bacteria	Proteobacteria	Sphingomonadales	Sphingomonadaceae	Novosphingobium	Lindaniclasticum	k99_350740	1, 2, 3, 4	2-730, 730-1884, 1881-3185, 3413-4753	2-4753	-1, -1, -1, 1	Assembly
TXA37	TEXAS	CELLULOSE	3	GT4, GT28, GT83	Bacteria	Actinobacteria	Solirubrobacterales	Patulibacteraceae	Patulibacter	Americanus	k99_260473	2, 4, 3	1046-2527, 4171-4707, 2850-4154	1046-4707	1, 1, 1	Assembly
TXA37	TEXAS	CELLULOSE	3	GT17, GT9, GT9	Bacteria	Proteobacteria	Burkholderiales	Burkholderiaceae	Burkholderia	Sp.	k99_160208	13, 14, 15	12766-14196, 14393-14899, 14896-15480	12766-15480	1, 1, 1	Assembly
TXA37	TEXAS	CELLULOSE	4	GH31, GH31, GH31, GH31	Fungi	Ascomycota	Sordariales	Sordariaceae	Neurospora	Crassa	k99_329134	1, 2, 3, 4	3-638, 1049-1495, 1492-2085, 2048-2788	3-2788	-1, -1, -1, -1	Assembly
TXA37	TEXAS	CELLULOSE	3	GT4, CE4, CE10	Bacteria	Actinobacteria	Actinomycetales	Micrococcaceae	Arthrobacter	Aurescens	k99_1091109	30, 31, 29	28822-29700, 29933-31345, 27820-28518	27820-31345	1, 1, -1	Assembly
TXA37	TEXAS	CELLULOSE	4	GT4, GT4, GT4, GT2	Bacteria	Chloroflexi	Chloroflexales	Roseiflexaceae	Roseiflexus	Castenholzii	k99_563844	1, 2, 3, 4	3-371, 368-1345, 1342-2328, 2325-3089	3-3089	1, 1, 1, 1	Assembly
TXA37	TEXAS	CELLULOSE	3	AA3, AA3, AA3	Fungi	Ascomycota	Sordariales	Chaetomiaceae	Chaetomium	Globosum	k99_652111	1, 2, 3	2-286, 431-1333, 1549-1872	2-1872	-1, -1, -1	Assembly
TXA37	TEXAS	CELLULOSE	3	GH76, CBM4, GH28	Bacteria	Firmicutes	Clostridiales	Clostridiaceae	Butyricicoccus	Pullicaecorum	k99_911375	8, 10, 9	11037-12017, 13534-14391, 12076-13290	11037-14391	-1, 1, -1	Assembly
TXA37	TEXAS	CELLULOSE	3	GT4, CBM6, CBM6	Bacteria	Bacteroidetes/Chlorobi group	Sphingobacteriales	Sphingobacteriaceae	Mucilaginibacter	Paludis	k99_1026828	41, 42, 43	43486-44274, 44536-45939, 45950-47173	43486-47173	-1, 1, -1	Assembly
TXA37	TEXAS	CELLULOSE	3	CBM18, CBM50, GH16	Unclassified	Unclassified	Unclassified	Unclassified	Unclassified	Unclassified	k99_659022	4, 5, 6	2502-3266, 3263-4042, 4039-5073	2502-5073	1, 1, 1	Assembly
TXA37	TEXAS	CELLULOSE	3	GH81, GH81, GH81	Fungi	Ascomycota	Hypocreales	Hypocreaceae	Trichoderma	Atroviride	k99_671207	1, 2, 3	3-107, 868-1131, 1195-1593	3-1593	-1, -1, -1	Assembly
TXA37	TEXAS	CELLULOSE	4	GH39, GT51, GT4, PL20	Bacteria	Chlamydiae/Verrucomicrobia group	Verrucomicrobiales	Verrucomicrobiaceae	Verrucomicrobium	Spinosum	k99_1305298	9, 10, 12, 11	5424-6347, 6510-7304, 10289-12133, 7324-10020	5424-12133	-1, 1, -1, -1	Assembly
TXA37	TEXAS	CELLULOSE	5	GT1, GT4, GT4, GT1, GT1	Bacteria	Proteobacteria	Rhodospirillales	Rhodospirillaceae	Thalassospira	Lucentensis	k99_373252	40, 41, 42, 44, 45	37763-39055, 39071-40369, 40372-41493, 42101-43255, 43252-44019	37763-44019	1, 1, 1, 1, 1	Assembly
TXA37	TEXAS	CELLULOSE	4	GH1, GT4, CBM50, CBM50	Bacteria	Actinobacteria	Actinomycetales	Nocardioidaceae	Nocardioides	Sp.	k99_497018	3, 5, 6, 7	1430-2257, 3045-3779, 3823-4536, 4526-5326	1430-5326	1, 1, -1, -1	Assembly
TXA37	TEXAS	CELLULOSE	5	GH93, GH93, CBM1, CE1, CE1	Fungi	Ascomycota	Sordariales	Chaetomiaceae	Chaetomium	Globosum	k99_1200086	1, 2, 3, 4, 5	386-937, 1114-1659, 2289-2639, 2676-3197, 5423-5962	386-5962	1, 1, -1, -1, 1	Assembly
TXA37	TEXAS	CELLULOSE	3	GH7, GH7, GH7	Fungi	Ascomycota	Sordariales	Chaetomiaceae	Chaetomium	Globosum	k99_515340	2, 3, 4	251-715, 723-1100, 1165-1347	251-1347	1, 1, 1	Assembly
TXA37	TEXAS	CELLULOSE	3	GH18, GT2, GH109	Bacteria	Chlamydiae/Verrucomicrobia group	Verrucomicrobiales	Classification Missing	Pedosphaera	Parvula	k99_698256	1, 2, 3	3-1127, 1124-1774, 1767-2747	3-2747	1, -1, -1	Assembly
TXA37	TEXAS	CELLULOSE	3	GT4, GT4, GT83	Bacteria	Proteobacteria	Rhizobiales	Bradyrhizobiaceae	Afipia	Broomeae	k99_133641	2, 4, 3	772-1896, 3667-4947, 1907-3670	772-4947	1, 1, 1	Assembly
TXA37	TEXAS	CELLULOSE	3	GH43, GH43, GH43	Bacteria	Proteobacteria	Sphingomonadales	Sphingomonadaceae	Sphingobium	Sp.	k99_873925	3, 4, 5	2504-3547, 3587-4714, 4741-5673	2504-5673	-1, -1, -1	Assembly
TXA37	TEXAS	CELLULOSE	4	CBM1, CBM1, CBM1, GH28	Fungi	Ascomycota	Sordariales	Chaetomiaceae	Thielavia	Terrestris	k99_651576	4, 5, 6, 4	2235-2720, 2877-3038, 3254-3766	2235-3766	-1, -1, -1, -1	Assembly
TXA37	TEXAS	CELLULOSE	4	GT2, GT2, GT2, GT2	Bacteria	Proteobacteria	Sphingomonadales	Sphingomonadaceae	Novosphingobium	Lindaniclasticum	k99_1180623	18, 19, 20, 21	20468-21637, 21634-22554, 22750-27441, 27446-33010	20468-33010	1, 1, 1, 1	Assembly
TXA37	TEXAS	CELLULOSE	3	GH3, GT2, GT2	Bacteria	Proteobacteria	Sphingomonadales	Sphingomonadaceae	Sphingobium	Yanoikuyae	k99_137373	20, 21, 22	20966-22603, 22854-23519, 23536-25044	20966-25044	-1, 1, 1	Assembly
TXA37	TEXAS	CELLULOSE	3	CE11, CBM13, GT51	Bacteria	Actinobacteria	Actinomycetales	Nocardioidaceae	Nocardioides	Sp.	k99_236824	1, 2, 3	1-1131, 1232-2056, 2078-3952	1-3952	1, 1, 1	Assembly
TXA37	TEXAS	CELLULOSE	5	CBM38, GH128, CBM50, CBM10, CE4	Bacteria	Chlamydiae/Verrucomicrobia group		Classification Missing	Chthoniobacter	Flavus	k99_1099478	3, 4, 4, 5, 3	2806-6774, 6856-9408, 9412-10308	2806-10308	1, 1, 1, -1, 1	Assembly
TXA37	TEXAS	CELLULOSE	3	GT62, GT62, GT62	Fungi	Ascomycota	Sordariales	Chaetomiaceae	Chaetomium	Globosum	k99_92704	15, 16, 17	21476-21745, 21800-22297, 22294-23046	21476-23046	-1, -1, -1	Assembly
TXA37	TEXAS	CELLULOSE	6	CBM50, GH26, CE8, CE1, CBM37, PL9	Bacteria	Thermotogae <phylum>	Thermotogales	Thermotogaceae	Thermotoga	Maritima	k99_57445	1, 2, 2, 2, 2, 3	3-1532, 1854-3923, 4104-5354	3-5354	1, -1, -1, -1, -1, 1	Assembly
TXA37	TEXAS	CELLULOSE	5	PL10_2, PL1_2, CE12, CE6, GT9	Bacteria	Proteobacteria	Caulobacterales	Caulobacteraceae	Asticcacaulis	Biprosthecium	k99_60456	22, 23, 24, 25, 27	27492-29078, 29068-29496, 29489-30490, 30492-32078, 33096-33851	27492-33851	1, 1, -1, -1, -1	Assembly
TXA37	TEXAS	CELLULOSE	3	GT4, GT2, GT4	Bacteria	Actinobacteria	Actinomycetales	Propionibacteriaceae	Propionibacterium	Acidipropionici	k99_226694	2, 3, 4	412-1641, 1638-3140, 3143-4084	412-4084	1, 1, 1	Assembly
TXA37	TEXAS	CELLULOSE	3	GH77, CBM48, CBM48	Bacteria	Proteobacteria	Burkholderiales	Comamonadaceae	Candidatus	Symbiobacter	k99_263739	1, 2, 3	3-1031, 1038-3101, 3151-3387	3-3387	-1, -1, -1	Assembly
TXA37	TEXAS	CELLULOSE	5	GT51, CBM50, CBM20, CBM50, CE10	Bacteria	Proteobacteria	Sphingomonadales	Sphingomonadaceae	Novosphingobium	Lindaniclasticum	k99_882696	4, 5, 6, 6, 3	3084-5630, 5720-6589, 7324-10113, 1914-2978	1914-10113	-1, -1, 1, 1, -1	Assembly
TXA37	TEXAS	CELLULOSE	3	CE11, GT2, GT2	Bacteria	Proteobacteria	Caulobacterales	Caulobacteraceae	Brevundimonas	Subvibrioides	k99_114777	5, 6, 7	6011-6433, 6430-9852, 9969-10403	6011-10403	-1, -1, 1	Assembly
TXA37	TEXAS	CELLULOSE	3	GH31, GH31, GH31	Fungi	Ascomycota	Sordariales	Sordariaceae	Neurospora	Crassa	k99_400008	6, 7, 8	4882-5316, 5382-5660, 6263-6382	4882-6382	1, 1, 1	Assembly
TXA37	TEXAS	CELLULOSE	3	GT15, GT15, GT15	Fungi	Ascomycota	Sordariales	Sordariaceae	Neurospora	Crassa	k99_412056	7, 8, 9	15464-16222, 16385-16801, 16892-17179	15464-17179	-1, -1, -1	Assembly
TXA37	TEXAS	CELLULOSE	3	GH39, GT9, GT4	Bacteria	Chlamydiae/Verrucomicrobia group		Classification Missing	Chthoniobacter	Flavus	k99_481083	1, 2, 3	483-1403, 1423-1953, 1961-2506	483-2506	1, -1, -1	Assembly
TXA37	TEXAS	CELLULOSE	17	CBM20, GH43, GH43, GH43, GH18, GH9, CBM13, CBM50, CE6, CE12, GH106, PL1_6, PL4, CBM2, GH16, GH72, CE1	Bacteria	Chlamydiae/Verrucomicrobia group	Opitutales	Opitutaceae	Opitutus	Terrae	k99_532492	198, 199, 200, 201, 250, 251, 252, 253, 287, 287, 289, 290, 291, 374, 375, 376, 288	265005-268790, 269074-270486, 270483-272159, 272161-273324, 326131-326910, 327108-328874, 328883-329707, 329867-330577, 370073-372271, 373776-376379, 376645-377724, 377727-379601, 472607-475372, 475377-477155, 477207-478328, 372824-373720	265005-478328	1, -1, -1, -1, -1, -1, -1, 1, -1, -1, -1, -1, -1, 1, -1, -1, -1	Assembly
TXA37	TEXAS	CELLULOSE	3	GT4, GT4, GT4	Bacteria	Actinobacteria	Actinomycetales	Actinomycetaceae	Actinomyces	Johnsonii	k99_1011719	1, 2, 3	3-1094, 1145-1729, 1570-1890	3-1890	1, 1, -1	Assembly
TXA37	TEXAS	CELLULOSE	3	GT2, GT26, CBM48	Bacteria	Proteobacteria	Sphingomonadales	Sphingomonadaceae	Novosphingobium	Sp.	k99_137453	2, 3, 4	1638-3857, 4821-5537, 5700-7235	1638-7235	-1, 1, -1	Assembly
TXA37	TEXAS	CELLULOSE	4	CBM1, GH5_7, CBM50, CBM50	Fungi	Ascomycota	Sordariales	Chaetomiaceae	Thielavia	Arenaria	k99_1140871	12, 13, 14, 15	9254-9442, 9634-10482, 11847-12485, 12668-12805	9254-12805	-1, -1, -1, -1	Assembly
TXA37	TEXAS	CELLULOSE	10	GT2, GH4, GT2, GT4, PL12_2, GT4, GT2, GT4, GT45, GH109	Bacteria	Proteobacteria	Xanthomonadales	Xanthomonadaceae	Rhodanobacter	Denitrificans	k99_585487	103, 104, 105, 271, 272, 274, 275, 276, 278, 273	108992-113074, 113071-114870, 114875-120721, 351569-352828, 352833-354449, 356613-358541, 358586-359467, 359467-360609, 362447-364234, 354456-356573	108992-364234	-1, -1, -1, -1, -1, -1, -1, -1, -1, -1	Assembly
TXA37	TEXAS	CELLULOSE	3	CE12, CE12, GH35	Bacteria	Fibrobacteres/Acidobacteria group	Acidobacteriales	Acidobacteriaceae	Granulicella	Mallensis	k99_657846	1, 2, 3	1-783, 785-1750, 2189-2554	1-2554	1, -1, 1	Assembly
TXA37	TEXAS	CELLULOSE	6	CBM6, CBM6, GH28, CBM6, CBM6, GH26	Bacteria	Firmicutes	Clostridiales	Peptococcaceae	Desulfitobacterium	Hafniense	k99_521662	4, 6, 6, 7, 8, 8	2937-7595, 9410-12001, 12007-15246, 15278-16945	2937-16945	1, 1, 1, 1, 1, 1	Assembly
TXA37	TEXAS	CELLULOSE	3	GH6, CE2, GH31	Bacteria	Firmicutes	Clostridiales	Clostridiaceae	Clostridium	Cellulolyticum	k99_29908	13, 14, 15	14812-16260, 16254-17420, 17476-19281	14812-19281	-1, -1, -1	Assembly
TXA37	TEXAS	CELLULOSE	5	GT4, GT4, GT4, GT4, GT4	Bacteria	Chloroflexi	Sphaerobacterales	Sphaerobacteraceae	Nitrolancea	Hollandica	k99_701687	30, 32, 33, 34, 35	39826-41082, 42102-43328, 43369-44457, 44444-45625, 45649-46758	39826-46758	-1, -1, 1, 1, -1	Assembly
TXA37	TEXAS	CELLULOSE	4	GH11, GH3, GH97, GH29	Bacteria	Proteobacteria	Caulobacterales	Caulobacteraceae	Caulobacter	Vibrioides	k99_854893	3, 4, 5, 6	636-2561, 2721-5180, 5312-7276, 7464-9077	636-9077	-1, -1, 1, 1	Assembly
TXA37	TEXAS	CELLULOSE	3	GT15, GT4, CE3	Bacteria	Proteobacteria	unclassified Burkholderiales	Classification Missing	Rubrivivax	Benzoatilyticus	k99_585845	50, 52, 51	49372-51435, 52094-52765, 51442-52065	49372-52765	1, 1, -1	Assembly
TXA37	TEXAS	CELLULOSE	7	GH2, GH16, GT2, GT4, PL9_4, PL9_4, CBM35	Bacteria	Proteobacteria	Burkholderiales	Burkholderiaceae	Burkholderia	Pseudomallei	k99_353284	12, 13, 14, 16, 17, 19, 19	9236-11776, 11838-13010, 13316-15565, 17132-18295, 19131-20741, 22262-24565	9236-24565	1, -1, 1, 1, 1, 1, 1	Assembly
TXA37	TEXAS	CELLULOSE	7	CBM18, GH18, CBM18, CBM18, CBM18, CBM18, CBM50	Fungi	Ascomycota	Sordariales	Chaetomiaceae	Thielavia	Terrestris	k99_695891	12, 13, 14, 15, 16, 17, 12	13308-14765, 14948-15394, 15839-16768, 16714-17142, 17220-17750, 17908-18405	13308-18405	1, 1, 1, 1, 1, 1, 1	Assembly
TXA37	TEXAS	CELLULOSE	4	GT41, GT41, GT41, GT41	Bacteria	Proteobacteria	Rhodospirillales	Rhodospirillaceae	Azospirillum	Lipoferum	k99_210415	2, 3, 4, 5	300-2051, 2102-5917, 5955-7931, 7933-9834	300-9834	1, 1, 1, 1	Assembly
TXA37	TEXAS	CELLULOSE	5	GH128, GH43, CBM51, CBM13, CBM35	Bacteria	Chlamydiae/Verrucomicrobia group	Verrucomicrobiales	Verrucomicrobiaceae	Rubritalea	Marina	k99_853678	173, 173, 175, 176, 177	231149-235495, 237689-240373, 241078-243915, 244176-253019	231149-253019	-1, -1, -1, 1, 1	Assembly
TXA37	TEXAS	CELLULOSE	3	GT2, GT2, GT2	Bacteria	Actinobacteria	Actinomycetales	Microbacteriaceae	Leifsonia	Aquatica	k99_321602	1, 2, 3	2-448, 571-1740, 1742-2302	2-2302	-1, 1, 1	Assembly
TXA37	TEXAS	CELLULOSE	3	CBM32, GH24, GH19	Bacteria	Proteobacteria	Burkholderiales	Comamonadaceae	Variovorax	Sp.	k99_289342	24, 25, 26	29725-32778, 32778-36602, 36619-39675	29725-39675	1, 1, 1	Assembly
TXA37	TEXAS	CELLULOSE	4	GH109, GT4, GT4, GT2	Bacteria	Proteobacteria	Neisseriales	Chromobacteriaceae	Pseudogulbenkiania	Ferrooxidans	k99_110223	3, 4, 5, 7	1626-2642, 2751-3992, 3989-4942, 6544-7017	1626-7017	-1, 1, 1, 1	Assembly
TXA37	TEXAS	CELLULOSE	4	AA1_2, AA1_2, AA1_2, AA1_2	Fungi	Ascomycota	Sordariales	Chaetomiaceae	Chaetomium	Globosum	k99_64662	11, 12, 13, 14	8887-9294, 9320-9451, 9483-10139, 10207-10782	8887-10782	1, 1, 1, 1	Assembly
TXA37	TEXAS	CELLULOSE	3	GH2, GH78, GH39	Bacteria	Planctomycetes	Planctomycetales	Planctomycetaceae	Planctomyces	Maris	k99_723242	1, 2, 3	3-950, 952-2319, 2321-2818	3-2818	1, 1, 1	Assembly
TXA37	TEXAS	CELLULOSE	4	GT2, PL11_2, GH39, CBM47	Bacteria	Chlamydiae/Verrucomicrobia group	Verrucomicrobiales	Classification Missing	Pedosphaera	Parvula	k99_723249	6, 7, 8, 4	11981-12637, 13017-17300, 17234-18127, 3683-8560	3683-18127	1, 1, -1, 1	Assembly
TXA37	TEXAS	CELLULOSE	4	CBM18, CBM13, CBM18, GT2	Bacteria	Proteobacteria	Burkholderiales	Oxalobacteraceae	Janthinobacterium	Sp.	k99_842996	1, 2, 2, 3	1-1851, 1994-5932, 6050-6955	1-6955	1, 1, 1, 1	Assembly
TXA37	TEXAS	CELLULOSE	4	GH65, GH65, GT2, CE1	Bacteria	Actinobacteria	Actinomycetales	Micrococcaceae	Arthrobacter	Aurescens	k99_547275	3, 4, 5, 6	3887-6268, 6310-7047, 7065-8093, 8230-8847	3887-8847	-1, -1, -1, -1	Assembly
TXA37	TEXAS	CELLULOSE	3	GT4, GT4, CE4	Bacteria	Proteobacteria	Burkholderiales	Burkholderiaceae	Burkholderia	Graminis	k99_997188	11, 12, 13	6999-8201, 8244-9410, 9532-10422	6999-10422	1, -1, -1	Assembly
TXA37	TEXAS	CELLULOSE	5	CBM50, GT4, GT4, GT41, CE1	Bacteria	Bacteroidetes/Chlorobi group	Cytophagales	Cytophagaceae	Fibrella	Aestuarina	k99_272727	11, 12, 13, 15, 14	9564-10565, 10865-11812, 11983-12984, 13776-14906, 12981-13730	9564-14906	-1, -1, 1, -1, -1	Assembly
TXA37	TEXAS	CELLULOSE	3	PL8_1J0MA, GT4, GT4	Bacteria	Proteobacteria	Caulobacterales	Caulobacteraceae	Caulobacter	Vibrioides	k99_216905	1, 2, 3	1-1029, 1086-2273, 2275-3363	1-3363	1, -1, -1	Assembly
TXA37	TEXAS	CELLULOSE	3	CBM35, CBM35, CBM35	Fungi	Ascomycota	Sordariales	Chaetomiaceae	Chaetomium	Globosum	k99_376750	1, 2, 3	1-156, 254-550, 694-987	1-987	-1, -1, -1	Assembly
TXA37	TEXAS	CELLULOSE	3	GT30, GT30, GT9	Bacteria	Fibrobacteres/Acidobacteria group	Acidobacteriales	unclassified Acidobacteriaceae	Acidobacteriaceae	Bacterium	k99_674483	1, 2, 3	2-991, 988-2025, 2113-2382	2-2382	1, 1, 1	Assembly
TXA37	TEXAS	CELLULOSE	3	GH39, GH31, GH35	Bacteria	Proteobacteria	Sphingomonadales	Sphingomonadaceae	Sphingobium	Japonicum	k99_876942	2, 3, 4	784-2376, 2411-5305, 5314-6810	784-6810	-1, -1, -1	Assembly
TXA37	TEXAS	CELLULOSE	4	GT2, GT2, GT4, GT4	Bacteria	Actinobacteria	Solirubrobacterales	Conexibacteraceae	Conexibacter	Woesei	k99_147299	2, 3, 4, 5	204-779, 772-1833, 1847-3115, 3126-4154	204-4154	-1, -1, -1, 1	Assembly
TXA37	TEXAS	CELLULOSE	3	GT4, GT2, GT28	Bacteria	Proteobacteria	Sphingomonadales	Sphingomonadaceae	Novosphingobium	Sp.	k99_1442418	2, 3, 4	1266-2495, 2476-3435, 3432-4373	1266-4373	1, 1, 1	Assembly
TXA37	TEXAS	CELLULOSE	6	CBM50, CE1, GT2, GT2, GT2, GT4	Bacteria	Actinobacteria	Actinomycetales	Microbacteriaceae	Microbacterium	Maritypicum	k99_388098	2, 2, 4, 5, 6, 7	1519-3804, 5261-6391, 6426-7349, 7353-7805, 7802-9028	1519-9028	-1, -1, 1, 1, 1, 1	Assembly
TXA37	TEXAS	CELLULOSE	4	CE14, GT4, GT4, GT4	Bacteria	Proteobacteria	Sphingomonadales	Sphingomonadaceae	Sphingomonas	Sp.	k99_648646	29, 31, 32, 33	35919-36602, 37497-38099, 38096-39271, 39268-40452	35919-40452	-1, -1, -1, -1	Assembly
TXA37	TEXAS	CELLULOSE	3	CBM50, GT2, GT4	Bacteria	Proteobacteria	Burkholderiales	Oxalobacteraceae	Janthinobacterium	Sp.	k99_1082295	3, 4, 5	1432-2655, 2652-3923, 3926-8041	1432-8041	1, 1, 1	Assembly
TXA37	TEXAS	CELLULOSE	5	GH28, GT2, GT83, GT2, CBM50	Bacteria	Proteobacteria	Caulobacterales	Caulobacteraceae	Asticcacaulis	Benevestitus	k99_244626	10, 11, 12, 13, 15	6934-8919, 8934-9923, 10019-11734, 11855-12589, 13507-14502	6934-14502	1, 1, -1, 1, -1	Assembly
TXA37	TEXAS	CELLULOSE	5	GH6, GT2, GH16, CBM8, CBM61	Bacteria	Actinobacteria	Actinomycetales	Frankiaceae	Frankia	Sp.	k99_416791	72, 73, 74, 75, 75	62637-63782, 63999-65039, 65053-66168, 66222-68438	62637-68438	-1, 1, -1, -1, -1	Assembly
TXA37	TEXAS	CELLULOSE	4	GT2, GT2, CBM32, GT2	Bacteria	Proteobacteria	Pseudomonadales	Pseudomonadaceae	Cellvibrio	Japonicus	k99_672889	24, 25, 25, 26	30073-33438, 33452-37024, 37120-38970	30073-38970	1, 1, 1, 1	Assembly
TXA37	TEXAS	CELLULOSE	13	GT4, GT2, GT4, GT2, GT2, GT2, GT31, GH5, GH33, GT2, GT4, CBM4, GH5	Bacteria	Proteobacteria	Pseudomonadales	Pseudomonadaceae	Pseudomonas	Putida	k99_260676	16, 18, 19, 20, 22, 23, 24, 25, 25, 27, 28, 29, 29	17378-18622, 19671-20849, 20846-22102, 22080-23186, 24688-25638, 25635-26585, 26574-27644, 27687-28892, 30616-31575, 31716-32789, 32793-35387	17378-35387	1, -1, -1, -1, 1, 1, -1, -1, -1, -1, 1, 1, 1	Assembly
TXA37	TEXAS	CELLULOSE	4	GT35, GH78, GH3, CBM32	Bacteria	Proteobacteria	Neisseriales	Chromobacteriaceae	Pseudogulbenkiania	Ferrooxidans	k99_419950	358, 359, 360, 362	434783-435967, 436052-439216, 439209-440588, 441747-443012	434783-443012	1, 1, 1, 1	Assembly
TXA37	TEXAS	CELLULOSE	3	GT4, GH39, GT4	Bacteria	Cyanobacteria	Oscillatoriales	Classification Missing	Arthrospira	Maxima	k99_97016	1, 2, 3	1-816, 1197-2348, 2349-3632	1-3632	-1, 1, 1	Assembly
TXA37	TEXAS	CELLULOSE	6	CBM1, CBM1, CBM1, AA1_3, AA1_3, AA1_3	Fungi	Ascomycota	Hypocreales	Hypocreaceae	Trichoderma	Atroviride	k99_859156	1, 2, 3, 6, 7, 8	1-267, 309-572, 773-1171, 3640-4389, 4494-4814, 4929-5519	1-5519	-1, -1, -1, -1, -1, -1	Assembly
TXA37	TEXAS	CELLULOSE	3	GT2, CE4, CE14	Bacteria	Proteobacteria	Sphingomonadales	Sphingomonadaceae	Novosphingobium	Sp.	k99_94667	7, 8, 9	5661-6515, 6497-7084, 7081-7749	5661-7749	-1, -1, -1	Assembly
TXA37	TEXAS	CELLULOSE	3	GT9, GT9, GT4	Bacteria	Gemmatimonadetes	Gemmatimonadales	Gemmatimonadaceae	Gemmatimonas	Aurantiaca	k99_18584	1, 2, 3	2-484, 490-1476, 1482-2549	2-2549	-1, -1, 1	Assembly
TXA37	TEXAS	CELLULOSE	3	GH15, GH65, GT4	Bacteria	Proteobacteria	Caulobacterales	Caulobacteraceae	Brevundimonas	Diminuta	k99_1073176	1, 2, 3	2-937, 934-1704, 1828-4056	2-4056	-1, -1, -1	Assembly
TXA37	TEXAS	CELLULOSE	5	CBM32, GH87, GH87, CE11, GT2	Bacteria	Bacteroidetes/Chlorobi group	Cytophagales	Cytophagaceae	Spirosoma	Linguale	k99_1205538	15, 16, 17, 19, 20	17740-18129, 18136-18819, 18829-20499, 21870-22541, 22538-24136	17740-24136	1, 1, 1, 1, 1	Assembly
TXA37	TEXAS	CELLULOSE	4	GT2, GT4, GT4, CBM50	Bacteria	Proteobacteria	Rhizobiales	Hyphomicrobiaceae	Rhodomicrobium	Vannielii	k99_238551	13, 14, 15, 17	13896-15215, 15238-17070, 17077-18183, 19028-20320	13896-20320	1, 1, 1, 1	Assembly
TXA37	TEXAS	CELLULOSE	4	GT2, CE11, GT2, CE1	Bacteria	Proteobacteria	Caulobacterales	Caulobacteraceae	Asticcacaulis	Biprosthecium	k99_434107	25, 25, 26, 24	28099-30432, 30432-30851, 27284-28099	27284-30851	1, 1, 1, 1	Assembly
TXA37	TEXAS	CELLULOSE	3	GH81, GH81, GH81	Fungi	Ascomycota	Sordariales	Chaetomiaceae	Thielavia	Terrestris	k99_1064754	4, 5, 6	3760-5394, 5422-5559, 6061-6564	3760-6564	1, 1, 1	Assembly
TXA37	TEXAS	CELLULOSE	3	GH31, CE1, CE6	Bacteria	Proteobacteria	Sphingomonadales	Sphingomonadaceae	Sphingobium	Japonicum	k99_1164202	1, 2, 3	2-790, 896-1993, 2018-3589	2-3589	1, 1, 1	Assembly
TXA37	TEXAS	CELLULOSE	3	GT4, GT4, GT2	Bacteria	Actinobacteria	Actinomycetales	Microbacteriaceae	Agrococcus	Pavilionensis	k99_145224	1, 2, 3	1-1074, 1071-2420, 2417-2911	1-2911	1, 1, 1	Assembly
TXA37	TEXAS	CELLULOSE	6	GT2, GT27, GT2, GT2, GT71, GT73	Bacteria	Planctomycetes	Planctomycetales	Planctomycetaceae	Singulisphaera	Acidiphila	k99_1123710	6, 8, 11, 10, 12, 9	6898-7749, 8834-14665, 16413-17192, 15650-16345, 17189-18070, 14716-15573	6898-18070	1, 1, 1, 1, 1, 1	Assembly
TXA37	TEXAS	CELLULOSE	3	GH39, GH51, CE10	Bacteria	Proteobacteria	Caulobacterales	Caulobacteraceae	Asticcacaulis	Benevestitus	k99_97730	1, 3, 2	1-390, 1389-2210, 598-1389	1-2210	1, -1, -1	Assembly
TXA37	TEXAS	CELLULOSE	4	GH29, GH35, GH128, GH32	Bacteria	Proteobacteria	Caulobacterales	Caulobacteraceae	Asticcacaulis	Sp.	k99_523429	8, 11, 12, 10	10552-12105, 14296-16710, 17388-19274, 13271-14293	10552-19274	1, 1, 1, 1	Assembly
TXA37	TEXAS	CELLULOSE	3	GT4, GT2, GT2	Bacteria	Proteobacteria	Pseudomonadales	Pseudomonadaceae	Pseudomonas	Monteilii	k99_281455	1, 2, 3	1-603, 600-1109, 1106-1414	1-1414	-1, -1, -1	Assembly
TXA37	TEXAS	CELLULOSE	3	GT4, GT4, GT2	Bacteria	Proteobacteria	Rhodospirillales	Rhodospirillaceae	Azospirillum	Lipoferum	k99_869985	1, 2, 3	3-230, 531-1778, 1798-2730	3-2730	-1, -1, -1	Assembly
TXA37	TEXAS	CELLULOSE	3	CE5, GH109, GT8	Bacteria	Chlamydiae/Verrucomicrobia group		Classification Missing	Chthoniobacter	Flavus	k99_1280249	6, 5, 7	5088-6134, 3671-4828, 6491-7141	3671-7141	1, -1, -1	Assembly
TXA37	TEXAS	CELLULOSE	3	GT4, GT4, GH1	Bacteria	Actinobacteria	Actinomycetales	Microbacteriaceae	Microbacterium	Barkeri	k99_393510	1, 2, 3	1-819, 816-1697, 1741-1818	1-1818	1, 1, 1	Assembly
TXA37	TEXAS	CELLULOSE	5	CBM2, CBM2, GH33, GT26, AA4	Bacteria	Chlamydiae/Verrucomicrobia group		Classification Missing	Chthoniobacter	Flavus	k99_886548	1, 2, 3, 4, 5	331-3273, 3532-5346, 5862-7385, 7438-8211, 8292-9740	331-9740	-1, 1, -1, -1, -1	Assembly
TXA37	TEXAS	CELLULOSE	3	GT4, GT9, CE10	Bacteria	Proteobacteria	Caulobacterales	Caulobacteraceae	Caulobacter	Segnis	k99_304384	3, 4, 2	1589-2791, 2788-3759, 661-1533	661-3759	1, 1, -1	Assembly
TXA37	TEXAS	CELLULOSE	5	GT2, GT32, GT4, GT4, GT25	Bacteria	Proteobacteria	Pasteurellales	Pasteurellaceae	Actinobacillus	Capsulatus	k99_1287756	4, 5, 6, 7, 2	2176-3009, 3006-3839, 3836-5032, 5029-6150, 630-1391	630-6150	-1, -1, -1, -1, 1	Assembly
TXA37	TEXAS	CELLULOSE	3	GH55, GH55, CBM18	Fungi	Ascomycota	Onygenales	Ajellomycetaceae	Blastomyces	Dermatitidis	k99_1253907	1, 2, 3	1-144, 436-774, 1041-1913	1-1913	1, 1, 1	Assembly
TXA37	TEXAS	CELLULOSE	3	CBM18, CBM18, CBM18	Fungi	Ascomycota	Sordariales	Lasiosphaeriaceae	Podospora	Anserina	k99_975627	6, 7, 8	2514-3632, 3827-4297, 4398-4736	2514-4736	-1, -1, -1	Assembly
TXA37	TEXAS	CELLULOSE	3	GT4, CBM14, CE1	Bacteria	Proteobacteria	Burkholderiales	Burkholderiaceae	Cupriavidus	Metallidurans	k99_39335	2, 3, 1	2004-2729, 2722-3477, 1-1671	1-3477	-1, -1, -1	Assembly
TXA37	TEXAS	CELLULOSE	3	GH55, GH55, GH55	Fungi	Ascomycota	Glomerellales	Glomerellaceae	Colletotrichum	Graminicola	k99_763788	1, 2, 3	1-627, 1188-1397, 1400-2068	1-2068	-1, -1, -1	Assembly
TXA37	TEXAS	CELLULOSE	3	CBM2, CBM2, CBM2	Bacteria	Proteobacteria	Myxococcales	Polyangiaceae	Sorangium	Cellulosum	k99_1344324	3, 4, 5	1079-1999, 2141-3322, 3262-4404	1079-4404	1, 1, 1	Assembly
TXA37	TEXAS	CELLULOSE	4	GT26, GT4, GT4, GT2	Bacteria	Proteobacteria	Sphingomonadales	Sphingomonadaceae	Sphingomonas	Sp.	k99_240356	4, 5, 6, 7	3861-4568, 4586-5785, 5782-6918, 6915-7964	3861-7964	1, 1, 1, 1	Assembly
TXA37	TEXAS	CELLULOSE	3	GT2, CE2, GT83	Bacteria	Chlamydiae/Verrucomicrobia group	Opitutales	unclassified Opitutaceae	Opitutaceae	Bacterium	k99_373403	25, 26, 24	32081-32845, 32984-34171, 30277-31935	30277-34171	1, -1, -1	Assembly
TXA37	TEXAS	CELLULOSE	3	CBM32, GH39, CBM47	Bacteria	Chlamydiae/Verrucomicrobia group		Classification Missing	Chthoniobacter	Flavus	k99_172749	35, 36, 37	44688-47798, 48029-48862, 48928-52491	44688-52491	-1, -1, 1	Assembly
TXA37	TEXAS	CELLULOSE	4	GT9, GT9, GT4, GT9	Bacteria	Proteobacteria	Rhodocyclales	Rhodocyclaceae	Methyloversatilis	Sp.	k99_873792	2, 3, 4, 5	886-1926, 1968-2951, 3134-4231, 4281-4829	886-4829	1, 1, -1, -1	Assembly
TXA37	TEXAS	CELLULOSE	4	GH10, GH43, GH35, CE15	Bacteria	Proteobacteria	Caulobacterales	Caulobacteraceae	Caulobacter	Vibrioides	k99_1363066	5, 6, 7, 8	7620-8762, 8923-10587, 10730-12307, 12328-13674	7620-13674	1, 1, -1, 1	Assembly
TXA37	TEXAS	CELLULOSE	7	CBM50, CBM2, CBM57, GH16, PL9_2, CBM12, CBM66	Bacteria	Chlamydiae/Verrucomicrobia group		Classification Missing	Chthoniobacter	Flavus	k99_517785	25, 29, 29, 30, 30, 31, 27	27948-28925, 30436-32178, 32679-34901, 34956-36632, 29325-29975	27948-36632	1, -1, -1, 1, 1, 1, 1	Assembly
TXA37	TEXAS	CELLULOSE	3	CBM16, CBM57, GT51	Bacteria	Chlamydiae/Verrucomicrobia group		Classification Missing	Verrucomicrobia	Bacterium	k99_920437	63, 64, 65	84827-88177, 88431-92990, 93242-95551	84827-95551	-1, 1, -1	Assembly
TXA37	TEXAS	CELLULOSE	3	GT41, GT2, CBM61	Bacteria	Proteobacteria	unclassified Burkholderiales	Classification Missing	Rubrivivax	Benzoatilyticus	k99_296154	9, 10, 11	10936-12930, 12927-14102, 14136-14768	10936-14768	1, 1, -1	Assembly
TXA37	TEXAS	CELLULOSE	16	GH109, PL6_1, GT2, GH27, GT4, GT4, CBM48, CBM2, CBM13, CBM32, CBM62, CBM13, CBM26, CBM47, PL11_2, CBM32	Bacteria	Fibrobacteres/Acidobacteria group	Acidobacteriales	Acidobacteriaceae	Granulicella	Mallensis	k99_1172880	188, 189, 190, 192, 193, 194, 195, 258, 258, 258, 260, 260, 260, 261, 262, 260	234930-236054, 236672-239149, 239413-240039, 243073-244587, 244950-245981, 246182-247213, 247240-248955, 320618-324187, 325797-331763, 332067-337178, 337593-340715	234930-340715	1, -1, -1, -1, -1, 1, -1, 1, 1, 1, 1, 1, 1, 1, 1, 1	Assembly
TXA37	TEXAS	CELLULOSE	5	CE7, GT4, GH1, GH2, GH23	Bacteria	Armatimonadetes	Chthonomonadales	Chthonomonadaceae	Chthonomonas	Calidirosea	k99_88118	3, 5, 6, 7, 9	1158-2447, 2983-4137, 4127-5425, 5512-10425, 10942-12132	1158-12132	-1, -1, -1, -1, -1	Assembly
TXA37	TEXAS	CELLULOSE	3	GT9, GT9, GT17	Bacteria	Proteobacteria	Burkholderiales	Burkholderiaceae	Burkholderia	Sp.	k99_11071	1, 2, 3	1-573, 570-1076, 1315-2796	1-2796	-1, -1, -1	Assembly
TXA37	TEXAS	CELLULOSE	5	CBM3, PL11_1, CE12, GT4, GT4	Unclassified	Unclassified	Unclassified	Unclassified	Unclassified	Unclassified	k99_587251	11, 11, 11, 12, 13	6152-13105, 13122-14912, 14909-15907	6152-15907	1, 1, 1, -1, -1	Assembly
TXA37	TEXAS	CELLULOSE	3	GH51, CBM13, CBM13	Bacteria	Proteobacteria	Burkholderiales	Oxalobacteraceae	Massilia	Niastensis	k99_1452241	107, 108, 109	108186-109739, 109942-111495, 111495-113852	108186-113852	1, 1, 1	Assembly
TXA37	TEXAS	CELLULOSE	3	GT2, GT2, GT2	Bacteria	Proteobacteria	Sphingomonadales	Sphingomonadaceae	Novosphingobium	Sp.	k99_172121	11, 12, 13	8823-10184, 10499-11671, 11668-12681	8823-12681	-1, 1, 1	Assembly
TXA37	TEXAS	CELLULOSE	3	GT2, GT4, GT2	Archaea	Euryarchaeota	Methanococcales	Methanocaldococcaceae	Methanotorris	Igneus	k99_1308788	3, 4, 5	877-1689, 1686-2783, 2780-3445	877-3445	1, -1, -1	Assembly
TXA37	TEXAS	CELLULOSE	5	GT2, GT2, GT2, GT4, GT26	Bacteria	Proteobacteria	Pseudomonadales	Pseudomonadaceae	Pseudomonas	Putida	k99_816762	10, 11, 12, 13, 14	9363-9896, 9889-10893, 10969-11925, 11922-13172, 13395-14192	9363-14192	1, 1, 1, 1, 1	Assembly
TXA37	TEXAS	CELLULOSE	3	GT4, GT2, CBM57	Bacteria	Chlamydiae/Verrucomicrobia group		Classification Missing	Chthoniobacter	Flavus	k99_205234	24, 25, 26	27159-29057, 29180-30439, 30464-32587	27159-32587	-1, 1, -1	Assembly
TXA37	TEXAS	CELLULOSE	4	CBM1, CBM1, CBM1, GH23	Fungi	Ascomycota	Sordariales	Chaetomiaceae	Chaetomium	Thermophilum	k99_829721	18, 19, 20, 22	23278-24441, 25617-26777, 26886-27347, 28162-29628	23278-29628	1, -1, -1, 1	Assembly
TXA37	TEXAS	CELLULOSE	3	GH51, GH95, CBM13	Bacteria	Proteobacteria	Caulobacterales	Caulobacteraceae	Caulobacter	Segnis	k99_626542	1, 2, 3	1-396, 733-3069, 3066-5408	1-5408	-1, 1, 1	Assembly
TXA37	TEXAS	CELLULOSE	3	GT4, GT41, GT4	Bacteria	Proteobacteria	Rhodospirillales	Rhodospirillaceae	Azospirillum	Lipoferum	k99_1369070	6, 7, 8	7287-7880, 7930-9957, 10032-13121	7287-13121	1, 1, 1	Assembly
TXA37	TEXAS	CELLULOSE	4	CBM2, CBM2, GH33, GH33	Bacteria	Planctomycetes	Planctomycetales	Planctomycetaceae	Rhodopirellula	Baltica	k99_107209	1, 2, 2, 3	3-1478, 1580-3523, 3520-4590	3-4590	-1, -1, -1, -1	Assembly
TXA37	TEXAS	CELLULOSE	3	GT26, CE14, GT2	Bacteria	Actinobacteria	Actinomycetales	Streptomycetaceae	Streptomyces	Rimosus	k99_77110	3, 4, 5	1147-1743, 1740-2447, 2532-3305	1147-3305	-1, -1, 1	Assembly
TXA37	TEXAS	CELLULOSE	4	GH65, GH113, CE4, GT2	Bacteria	Proteobacteria	Myxococcales	Polyangiaceae	Sorangium	Cellulosum	k99_77112	7, 8, 9, 11	6142-6864, 6861-8069, 8179-9285, 10654-11325	6142-11325	1, 1, 1, -1	Assembly
TXA37	TEXAS	CELLULOSE	4	GH28, GH43, GH63, GH33	Bacteria	Proteobacteria	Caulobacterales	Caulobacteraceae	Asticcacaulis	Biprosthecum	k99_460094	19, 20, 21, 23	16932-18422, 18419-19987, 19984-21540, 23052-25973	16932-25973	1, 1, 1, 1	Assembly
TXA37	TEXAS	CELLULOSE	5	CBM3, CBM38, CE9, CE9, GH109	Bacteria	Chlamydiae/Verrucomicrobia group		Classification Missing	Chthoniobacter	Flavus	k99_68956	8, 10, 11, 12, 13	7843-10086, 10384-13398, 13483-14436, 14433-15197, 15194-16189	7843-16189	1, -1, 1, 1, 1	Assembly
TXA37	TEXAS	CELLULOSE	18	GT2, GT51, GT4, GT4, GT4, GT4, CE4, GT4, GT2, GH16, AA3, GT4, GT2, GT2, GT51, CBM50, GH23, CE1	Bacteria	Proteobacteria	Burkholderiales	Comamonadaceae	Polaromonas	Sp.	k99_1438258	69, 71, 117, 118, 119, 120, 122, 123, 124, 125, 130, 131, 132, 137, 138, 139, 139, 70	77367-78053, 78894-79673, 132954-134093, 134208-136145, 136142-137356, 137356-138549, 139864-140844, 140853-142118, 142115-143605, 143626-145566, 151875-153308, 153305-154420, 154433-155347, 158085-159674, 159671-160933, 161083-161592, 78062-78889	77367-161592	1, -1, 1, 1, 1, 1, 1, 1, 1, 1, 1, 1, -1, 1, 1, 1, 1, 1	Assembly
TXA37	TEXAS	CELLULOSE	4	GH53, GH11, GH30_3, GT4	Bacteria	Proteobacteria	Burkholderiales	Oxalobacteraceae	Janthinobacterium	Sp.	k99_362327	20, 21, 22, 24	18986-21283, 21341-23293, 23293-24675, 26189-27241	18986-27241	-1, -1, -1, -1	Assembly
TXA37	TEXAS	CELLULOSE	3	GH103, GH103, GT2	Bacteria	Proteobacteria	Rhizobiales	Methylobacteriaceae	Methylobacterium	Nodulans	k99_74111	4, 5, 6	4956-6245, 6333-7136, 7249-8238	4956-8238	-1, 1, -1	Assembly
TXA37	TEXAS	CELLULOSE	4	GT9, GT2, GH16, CBM13	Bacteria	Chlamydiae/Verrucomicrobia group		Classification Missing	Chthoniobacter	Flavus	k99_638439	27, 28, 29, 29	34675-35733, 35730-36659, 36845-38485	34675-38485	1, 1, 1, 1	Assembly
TXA37	TEXAS	CELLULOSE	3	GT51, CBM13, CBM50	Bacteria	Chlamydiae/Verrucomicrobia group		Classification Missing	Chthoniobacter	Flavus	k99_1111677	11, 12, 13	13248-15581, 16139-16840, 17368-19944	13248-19944	-1, -1, 1	Assembly
TXA37	TEXAS	CELLULOSE	21	CBM13, CBM26, GH128, PL1, CBM26, CBM2, PL4_1, GH110, GH20, GH3, CBM51, CBM47, CBM6, PL11_1, PL1, GH128, CBM48, PL4_1, CBM48, CBM32, CE2	Bacteria	Planctomycetes	Planctomycetales	Planctomycetaceae	Planctomyces	Limnophilus	k99_1386718	53, 53, 54, 54, 55, 55, 81, 82, 83, 85, 86, 87, 87, 89, 90, 90, 112, 113, 114, 114, 114	65711-70291, 70824-74468, 74892-79418, 118341-122582, 122683-125850, 125948-128386, 130937-132475, 132514-135273, 135444-138476, 139873-143433, 143856-148082, 169270-176085, 176417-179815, 179858-185062	65711-185062	-1, -1, -1, -1, -1, -1, -1, 1, 1, 1, 1, 1, 1, -1, -1, -1, -1, 1, 1, 1, 1	Assembly
TXA37	TEXAS	CELLULOSE	4	GH28, GH78, GH28, GH32	Bacteria	Armatimonadetes	Chthonomonadales	Chthonomonadaceae	Chthonomonas	Calidirosea	k99_434260	23, 24, 25, 22	28624-29856, 29810-32077, 32074-33447, 27488-28369	27488-33447	1, -1, -1, -1	Assembly
TXA37	TEXAS	CELLULOSE	3	GH79, GH5_13, CBM6	Bacteria	Bacteroidetes/Chlorobi group	Sphingobacteriales	Sphingobacteriaceae	Pedobacter	Heparinus	k99_515877	1, 2, 3	3-1019, 1078-3753, 3791-4534	3-4534	-1, -1, -1	Assembly
TXA37	TEXAS	CELLULOSE	3	GH35, GH125, GH92	Bacteria	Proteobacteria	Xanthomonadales	Xanthomonadaceae	Xanthomonas	Translucens	k99_1214007	1, 2, 3	2-508, 512-1927, 1932-2825	2-2825	1, 1, 1	Assembly
TXA37	TEXAS	CELLULOSE	3	GH31, GH66, GH15	Bacteria	Actinobacteria	Actinomycetales	Actinomycetaceae	Actinomyces	Odontolyticus	k99_257048	1, 2, 3	2-499, 496-2061, 2062-2982	2-2982	-1, -1, -1	Assembly
TXA37	TEXAS	CELLULOSE	4	GT4, GT30, GT30, GH5_25	Bacteria	Proteobacteria	Caulobacterales	Caulobacteraceae	Asticcacaulis	Benevestitus	k99_809542	1, 3, 4, 5	1-1281, 1990-3261, 3258-4256, 4371-5528	1-5528	1, 1, 1, 1	Assembly
TXA37	TEXAS	CELLULOSE	3	GT2, GT4, GT2	Bacteria	Proteobacteria	Pseudomonadales	Pseudomonadaceae	Pseudomonas	Putida	k99_203884	1, 2, 3	2-652, 649-1875, 1872-2210	2-2210	1, 1, 1	Assembly
TXA37	TEXAS	CELLULOSE	3	CE11, GT2, CE14	Bacteria	Bacteroidetes/Chlorobi group	Sphingobacteriales	Chitinophagaceae	Niastella	Koreensis	k99_16533	18, 19, 20	23492-24739, 24763-31083, 31410-33323	23492-33323	-1, -1, -1	Assembly
TXA37	TEXAS	CELLULOSE	3	GH3, GH11, GH115	Bacteria	Proteobacteria	Caulobacterales	Caulobacteraceae	Caulobacter	Sp.	k99_472170	1, 2, 3	3-539, 710-2620, 2620-5448	3-5448	1, 1, 1	Assembly
TXA37	TEXAS	CELLULOSE	3	CBM13, GH28, GH43	Bacteria	Proteobacteria	Caulobacterales	Caulobacteraceae	Asticcacaulis	Biprosthecium	k99_1369204	1, 2, 3	3-179, 176-1666, 1659-1793	3-1793	1, 1, 1	Assembly
TXA37	TEXAS	CELLULOSE	8	GT2, GH3, GH78, GT35, AA2, GH43, GH43, GH32	Bacteria	Proteobacteria	Caulobacterales	Caulobacteraceae	Caulobacter	Vibrioides	k99_279297	17, 18, 19, 20, 30, 31, 32, 34	17235-19691, 19762-21159, 21159-24380, 24387-25634, 37968-40151, 40225-41736, 41801-43369, 46369-47415	17235-47415	-1, -1, -1, -1, 1, -1, -1, -1	Assembly
TXA37	TEXAS	CELLULOSE	8	GT66, PL8, CBM2, CBM3, PL8, GH18, GH87, CE3	Bacteria	Proteobacteria	Bdellovibrionales	Bdellovibrionaceae	Bdellovibrio	Bacteriovorus	k99_1177139	190, 190, 192, 192, 194, 195, 196, 191	176451-179078, 184961-198499, 201790-206316, 206432-211174, 211274-212221, 179155-184803	176451-212221	1, 1, 1, 1, 1, 1, 1, 1	Assembly
TXA37	TEXAS	CELLULOSE	4	GT4, GT4, GH93, CE1	Bacteria	Proteobacteria	Sphingomonadales	Sphingomonadaceae	Sphingobium	Xenophagum	k99_1197183	2, 3, 4, 5	638-1708, 1708-2793, 2916-4025, 4070-4906	638-4906	-1, -1, 1, 1	Assembly
TXA37	TEXAS	CELLULOSE	3	GH2, GT51, GT9	Bacteria	Proteobacteria	Burkholderiales	Oxalobacteraceae	Janthinobacterium	Lividum	k99_961189	1, 2, 3	3-1196, 1284-3692, 3732-4634	3-4634	1, 1, -1	Assembly
TXA37	TEXAS	CELLULOSE	6	CBM16, GT2, GT2, GT2, GT2, GT2	Bacteria	Proteobacteria	Rhizobiales	Bradyrhizobiaceae	Bradyrhizobium	Sp.	k99_796004	1, 2, 3, 4, 5, 6	2-841, 1187-2152, 2408-3385, 3382-4398, 4409-5557, 5608-6609	2-6609	-1, -1, 1, 1, 1, 1	Assembly
TXA37	TEXAS	CELLULOSE	4	GT4, GT41, GT4, GT4	Bacteria	Proteobacteria	Burkholderiales	Burkholderiaceae	Burkholderia	Thailandensis	k99_135108	4, 4, 5, 6	1743-4154, 4151-6058, 6055-7539	1743-7539	1, 1, 1, 1	Assembly
TXA37	TEXAS	CELLULOSE	6	GT2, GT2, GT2, GT2, GT2, GT22	Bacteria	Bacteroidetes/Chlorobi group	Bacteroidales	Bacteroidaceae	Bacteroides	Fragilis	k99_1307277	3, 5, 6, 7, 8, 4	2039-2755, 3895-4884, 4881-5621, 5618-6157, 6141-6704, 2771-3841	2039-6704	-1, -1, -1, -1, -1, -1	Assembly
TXA37	TEXAS	CELLULOSE	15	GT2, GT4, GT4, GT2, GT8, GT4, GT4, GT4, GT2, GT4, GT2, GT4, GT4, GT2, GT4	Bacteria	Cyanobacteria	Oscillatoriales	Classification Missing	Coleofasciculus	Chthonoplastes	k99_165769	2, 4, 6, 7, 8, 9, 10, 11, 12, 13, 15, 16, 17, 18, 19	504-1196, 2065-3198, 4443-5630, 5623-6624, 6627-7193, 7195-8328, 8325-9440, 9442-10590, 10732-11589, 11598-12824, 14011-15003, 14996-16171, 16347-17480, 17477-18355, 18374-18658	504-18658	1, 1, 1, 1, 1, 1, 1, 1, 1, 1, 1, 1, 1, 1, -1	Assembly
TXA37	TEXAS	CELLULOSE	3	GH92, CBM13, AA6	Bacteria	Unclassified	Unclassified	Unclassified	uncultured	Alpha	k99_126624	2, 4, 3	817-1587, 2118-2714, 1599-2057	817-2714	1, 1, -1	Assembly
TXA37	TEXAS	CELLULOSE	3	GT20, GH15, GH65	Bacteria	Proteobacteria	Sphingomonadales	Sphingomonadaceae	Sphingomonas	Sp.	k99_1201565	4, 5, 6	1178-2587, 2584-4380, 4377-5159	1178-5159	-1, -1, -1	Assembly
TXA37	TEXAS	CELLULOSE	3	GH6, GT4, CE4	Bacteria	Proteobacteria	Burkholderiales	Burkholderiaceae	Cupriavidus	Metallidurans	k99_636035	1, 2, 3	2-439, 454-1533, 1506-2354	2-2354	1, 1, -1	Assembly
TXA37	TEXAS	CELLULOSE	3	PL1_7, PL1_7, PL1_7	Fungi	Ascomycota	Sordariales	Chaetomiaceae	Chaetomium	Globosum	k99_1169957	2, 3, 4	415-525, 596-823, 953-1222	415-1222	-1, -1, -1	Assembly
TXA37	TEXAS	CELLULOSE	4	PL4, GH51, CE12, CE8	Bacteria	Proteobacteria	Pseudomonadales	Pseudomonadaceae	Cellvibrio	Sp.	k99_2937	2, 4, 5, 6	1278-3440, 7243-8802, 8851-9798, 9795-10805	1278-10805	1, 1, -1, -1	Assembly
TXA37	TEXAS	CELLULOSE	3	GT2, CE1, CE1	Bacteria	Chlamydiae/Verrucomicrobia group		Classification Missing	Chthoniobacter	Flavus	k99_297303	3, 1, 2	2817-5708, 1-1677, 1728-2597	1-5708	-1, -1, -1	Assembly
TXA37	TEXAS	CELLULOSE	5	GH13_40, GH13_40, GH13_40, GH13_40, GH13_40	Fungi	Ascomycota	Sordariales	Chaetomiaceae	Chaetomium	Globosum	k99_1008953	19, 20, 21, 22, 23	18453-18626, 18676-18807, 18864-19271, 19268-19783, 20024-20698	18453-20698	1, 1, 1, 1, 1	Assembly
TXA37	TEXAS	CELLULOSE	3	GT2, GT4, GT4	Bacteria	Proteobacteria	Sphingomonadales	Sphingomonadaceae	Sphingomonas	Sp.	k99_62290	3, 4, 5	2511-5153, 5184-7229, 7226-8917	2511-8917	1, 1, -1	Assembly
TXA37	TEXAS	CELLULOSE	4	GT51, GH13_16, GT41, CBM47	Bacteria	Chloroflexi	Chloroflexales	Chloroflexaceae	Chloroflexus	Aggregans	k99_1278011	1, 3, 4, 5	3-1982, 4365-7607, 7671-9950, 10119-13199	3-13199	1, -1, -1, -1	Assembly
TXA37	TEXAS	CELLULOSE	4	GT2, GH39, GT2, GT4	Bacteria	Actinobacteria	Actinomycetales	Microbacteriaceae	Leifsonia	Xyli	k99_125542	2, 3, 4, 5	391-1266, 1317-2303, 2317-3165, 3162-3572	391-3572	1, 1, 1, 1	Assembly
TXA37	TEXAS	CELLULOSE	3	CBM38, GT2, GT2	Bacteria	Chlamydiae/Verrucomicrobia group		Classification Missing	Chthoniobacter	Flavus	k99_755758	8, 9, 10	8100-11507, 13342-14598, 14627-15655	8100-15655	-1, -1, -1	Assembly
TXA37	TEXAS	CELLULOSE	3	GH93, GT4, GT4	Bacteria	Proteobacteria	Sphingomonadales	Sphingomonadaceae	Sphingomonas	Sp.	k99_1415996	1, 2, 3	3-479, 604-1689, 1689-2759	3-2759	-1, 1, 1	Assembly
TXA37	TEXAS	CELLULOSE	3	GT2, GH57, GT2	Bacteria	Actinobacteria	Solirubrobacterales	Conexibacteraceae	Conexibacter	Woesei	k99_398996	1, 2, 3	2-469, 485-1984, 1987-2814	2-2814	1, -1, -1	Assembly
TXA37	TEXAS	CELLULOSE	3	GT4, GH23, CBM50	Bacteria	Proteobacteria	Burkholderiales	Burkholderiaceae	Burkholderia	Ambifaria	k99_243889	3, 4, 5	2160-2921, 2973-3803, 3964-4773	2160-4773	-1, -1, 1	Assembly
TXA37	TEXAS	CELLULOSE	4	GT4, GT4, GT2, GT4	Bacteria	Proteobacteria	Burkholderiales	Burkholderiaceae	Ralstonia	Sp.	k99_295048	7, 9, 10, 11	6891-8060, 9280-10374, 10402-11466, 11655-12698	6891-12698	1, 1, -1, 1	Assembly
TXA37	TEXAS	CELLULOSE	4	CBM24, CE4, CE4, CE4	Fungi	Ascomycota	Sordariales	Chaetomiaceae	Chaetomium	Globosum	k99_43366	9, 10, 11, 13	4744-5718, 6675-7466, 7445-7693, 8109-8882	4744-8882	-1, 1, 1, -1	Assembly
TXA37	TEXAS	CELLULOSE	3	PL22_1, CE8, PL1_6	Bacteria	Proteobacteria	Enterobacteriales	Enterobacteriaceae	Yersinia	Enterocolitica	k99_231265	85, 86, 87	89109-90275, 90272-91357, 91354-92607	89109-92607	1, 1, 1	Assembly
TXA37	TEXAS	CELLULOSE	9	GT4, GT4, GT4, GT4, GT4, GT4, GT4, GT4, GT2	Bacteria	Planctomycetes	Planctomycetales	Planctomycetaceae	Planctomyces	Brasiliensis	k99_387725	15, 16, 17, 20, 21, 22, 23, 25, 27	15652-16863, 16871-18037, 18018-19895, 22413-23624, 23621-25042, 25049-26230, 26242-27378, 28353-30098, 31785-32567	15652-32567	-1, -1, -1, 1, 1, -1, -1, -1, -1	Assembly
TXA37	TEXAS	CELLULOSE	3	GT4, GT20, GH65	Bacteria	Proteobacteria	Rhizobiales	Phyllobacteriaceae	Mesorhizobium	Amorphae	k99_44176	1, 2, 3	1-2142, 2431-4080, 4077-4874	1-4874	1, 1, 1	Assembly
TXA37	TEXAS	CELLULOSE	3	GT41, GT4, CBM22	Bacteria	Proteobacteria	Caulobacterales	Caulobacteraceae	Asticcacaulis	Benevestitus	k99_511835	10, 11, 12	8225-10090, 10095-11594, 11591-13411	8225-13411	1, 1, -1	Assembly
TXA37	TEXAS	CELLULOSE	3	GT4, GT14, PL15	Bacteria	Proteobacteria	Burkholderiales	Oxalobacteraceae	Massilia	Niastensis	k99_765360	2, 3, 4	538-1815, 1861-2715, 2825-4531	538-4531	-1, -1, -1	Assembly
TXA37	TEXAS	CELLULOSE	3	GT34, GT34, GT34	Fungi	Ascomycota	Glomerellales	Glomerellaceae	Colletotrichum	Gloeosporioides	k99_1265417	1, 2, 3	911-1285, 1369-1644, 1676-2308	911-2308	1, 1, 1	Assembly
TXA37	TEXAS	CELLULOSE	3	CE1, CBM1, CE1	Fungi	Ascomycota	Pleosporales	Phaeosphaeriaceae	Phaeosphaeria	Nodorum	k99_1227124	2, 3, 4	2800-3486, 5549-6094, 6162-6641	2800-6641	-1, -1, -1	Assembly
TXA37	TEXAS	CELLULOSE	4	GT2, GT4, GT2, GT2	Bacteria	Proteobacteria	Burkholderiales	Comamonadaceae	Rhodoferax	Ferrireducens	k99_354570	2, 3, 5, 4	593-1525, 1546-2658, 3505-4527, 2655-3500	593-4527	-1, -1, -1, -1	Assembly
TXA37	TEXAS	CELLULOSE	4	CBM51, CBM50, CE1, GH29	Bacteria	Chlamydiae/Verrucomicrobia group		Classification Missing	Chthoniobacter	Flavus	k99_345098	5, 6, 7, 7	5829-7373, 7758-8210, 8471-9925	5829-9925	-1, 1, 1, 1	Assembly
TXA37	TEXAS	CELLULOSE	3	GH42, GH36, CE1	Bacteria	Proteobacteria	Caulobacterales	Caulobacteraceae	Caulobacter	Vibrioides	k99_47448	8, 9, 7	9971-11935, 12136-14274, 8634-9971	8634-14274	-1, 1, -1	Assembly
TXA37	TEXAS	CELLULOSE	6	CBM51, CBM38, GT2, GH115, CBM2, CBM66	Bacteria	Planctomycetes	Planctomycetales	Planctomycetaceae	Singulisphaera	Acidiphila	k99_1345625	50, 52, 54, 55, 56, 55	107191-108639, 110514-113531, 115134-115817, 116068-117378, 117324-117899	107191-117899	-1, -1, -1, -1, -1, -1	Assembly
TXA37	TEXAS	CELLULOSE	4	CBM35, CBM35, CBM13, CBM44	Bacteria	Actinobacteria	Actinomycetales	Promicromonosporaceae	Promicromonospora	Sukumoe	k99_465107	51, 52, 53, 53	48641-50413, 50417-51520, 51660-54050	48641-54050	1, 1, 1, 1	Assembly
TXA37	TEXAS	CELLULOSE	4	GT2, GT2, GT2, GT83	Bacteria	Cyanobacteria	Chroococcales	Classification Missing	Crocosphaera	Watsonii	k99_47838	1, 3, 5, 2	2-214, 1707-2684, 3980-4921, 211-1686	2-4921	1, 1, 1, 1	Assembly
TXA37	TEXAS	CELLULOSE	3	CBM32, CBM16, CBM16	Bacteria	Firmicutes	Bacillales	Paenibacillaceae	Paenibacillus	Sp.	k99_142010	3, 1, 2	2021-3574, 2-1327, 1336-1857	2-3574	1, -1, -1	Assembly
TXA37	TEXAS	CELLULOSE	5	CBM1, CE1, CBM1, CBM1, GH10	Fungi	Ascomycota	Sordariales	Chaetomiaceae	Thielavia	Terrestris	k99_375583	1, 2, 3, 4, 4	1358-2563, 3212-3748, 5292-5867, 6015-6560	1358-6560	-1, 1, 1, 1, 1	Assembly
TXA37	TEXAS	CELLULOSE	3	GT51, GT4, GT4	Bacteria	Proteobacteria	Burkholderiales	Oxalobacteraceae	Janthinobacterium	Sp.	k99_177557	2, 3, 4	183-1499, 1654-2739, 2736-3515	183-3515	1, 1, 1	Assembly
TXA37	TEXAS	CELLULOSE	5	AA3_2, AA3_2, AA3_2, GH7, GH7	Fungi	Ascomycota	Sordariales	Chaetomiaceae	Chaetomium	Globosum	k99_177551	4, 5, 6, 8, 9	3400-3645, 3711-4556, 4824-5438, 7883-8557, 8539-9201	3400-9201	1, 1, 1, 1, 1	Assembly
TXA37	TEXAS	CELLULOSE	11	GT4, GT4, GT4, GT4, GT4, GT41, GT47, GT2, GT2, GT4, GT4	Bacteria	Actinobacteria	Actinomycetales	Microbacteriaceae	Gryllotalpicola	Ginsengisoli	k99_1314168	1, 2, 3, 4, 6, 7, 8, 9, 10, 10, 12	1-645, 645-1790, 1787-2821, 2818-3981, 4952-6055, 6111-7031, 7028-8008, 8052-8789, 8795-10942, 12170-13159	1-13159	1, 1, 1, 1, 1, 1, 1, 1, 1, 1, 1	Assembly
TXA37	TEXAS	CELLULOSE	5	GT2, CBM50, CBM4, GT2, GH42	Bacteria	Chlamydiae/Verrucomicrobia group		Classification Missing	Chthoniobacter	Flavus	k99_1199928	5, 6, 7, 8, 7	6586-7263, 7531-9354, 9778-12996, 13320-15074	6586-15074	1, 1, -1, -1, -1	Assembly
TXA37	TEXAS	CELLULOSE	4	GH28, GT4, GT41, CE10	Bacteria	Proteobacteria	Rhodospirillales	Rhodospirillaceae	Magnetospirillum	Magneticum	k99_82912	14, 15, 18, 16	15915-17855, 18051-19181, 20872-21729, 19223-19978	15915-21729	-1, -1, 1, 1	Assembly
TXA37	TEXAS	CELLULOSE	6	GT4, GT4, GT4, GT4, GT4, GH132	Fungi	Ascomycota	Sordariales	Sordariaceae	Neurospora	Crassa	k99_1125650	6, 7, 8, 9, 10, 11	5484-6374, 6496-6861, 6824-7192, 7223-7600, 7604-8782, 9397-10059	5484-10059	1, 1, 1, 1, 1, 1	Assembly
TXA37	TEXAS	CELLULOSE	4	GT2, GT2, GT2, GH99	Bacteria	Firmicutes	Bacillales	Paenibacillaceae	Paenibacillus	Polymyxa	k99_51916	3, 4, 5, 6	884-2092, 2089-3072, 3165-4220, 4232-6190	884-6190	-1, -1, 1, -1	Assembly
TXA37	TEXAS	CELLULOSE	5	GT1, GT4, GT1, GT4, GT4	Bacteria	Proteobacteria	Rhizobiales	Phyllobacteriaceae	Mesorhizobium	Amorphae	k99_209161	19, 20, 21, 22, 23	21464-22624, 22621-23865, 23867-25048, 25838-27325, 27444-28277	21464-28277	-1, -1, -1, -1, 1	Assembly
TXA37	TEXAS	CELLULOSE	3	GH9, GH8, CBM40	Bacteria	Bacteroidetes/Chlorobi group	Cytophagales	Cytophagaceae	Cytophaga	Aurantiaca	k99_240228	7, 8, 6	6798-8555, 8822-11707, 5598-6614	5598-11707	-1, -1, -1	Assembly
TXA37	TEXAS	CELLULOSE	3	CBM50, GH26, CE4	Bacteria	Chlamydiae/Verrucomicrobia group		Classification Missing	Chthoniobacter	Flavus	k99_1381050	13, 14, 15	10078-13158, 13239-14402, 14429-17752	10078-17752	-1, -1, -1	Assembly
TXA37	TEXAS	CELLULOSE	8	CBM6, CBM9, GH30_8, CBM5, GH43, CBM9, CBM9, CBM4	Bacteria	Bacteroidetes/Chlorobi group	Cytophagales	Cytophagaceae	Cytophaga	Aurantiaca	k99_729088	1, 2, 3, 4, 7, 8, 9, 9	532-3627, 3663-6257, 6254-8521, 8559-10085, 11140-12882, 13050-15170, 15343-17298	532-17298	1, 1, 1, 1, 1, 1, 1, 1	Assembly
TXA37	TEXAS	CELLULOSE	5	GH29, CBM51, CBM32, CBM47, GH95	Bacteria	Planctomycetes	Planctomycetales	Planctomycetaceae	Pirellula	Staleyi	k99_147153	2, 3, 4, 1, 4	1754-3679, 3770-6538, 6691-9384, 86-1576	86-9384	1, 1, 1, 1, 1	Assembly
TXA37	TEXAS	CELLULOSE	4	GT2, GT4, GT2, GT4	Bacteria	Actinobacteria	Actinomycetales	Micrococcaceae	Arthrobacter	Sp.	k99_476070	3, 4, 5, 6	1885-2472, 2465-3616, 3623-4456, 4740-6365	1885-6365	-1, -1, -1, 1	Assembly
TXA37	TEXAS	CELLULOSE	3	CBM48, GH13_3, GH77	Bacteria	Chloroflexi	Chloroflexales	Chloroflexaceae	Chloroflexus	Aggregans	k99_395972	8, 9, 10	9365-13045, 13042-15168, 15247-17163	9365-17163	-1, -1, 1	Assembly
TXA37	TEXAS	CELLULOSE	4	GH39, CBM2, GH4, GH32	Bacteria	Chlamydiae/Verrucomicrobia group	Opitutales	unclassified Opitutaceae	Opitutaceae	Bacterium	k99_147974	13, 14, 15, 16	11384-14407, 14416-15123, 15120-16544, 16551-17471	11384-17471	1, 1, 1, 1	Assembly
TXA37	TEXAS	CELLULOSE	4	GH105, GH105, GH105, GH28	Bacteria	Proteobacteria	Sphingomonadales	Sphingomonadaceae	Sphingobium	Yanoikuyae	k99_466164	30, 31, 32, 33	38926-40281, 40281-41210, 41207-42673, 42806-44389	38926-44389	-1, -1, -1, 1	Assembly
TXA37	TEXAS	CELLULOSE	3	GH55, GH30_3, GH5_46	Bacteria	Fibrobacteres/Acidobacteria group	Acidobacteriales	unclassified Acidobacteriaceae	Acidobacteriaceae	Bacterium	k99_491982	1, 2, 3	2-520, 546-1946, 1963-2100	2-2100	-1, -1, -1	Assembly
TXA37	TEXAS	CELLULOSE	3	CE1, GH88, GH105	Bacteria	Proteobacteria	Sphingomonadales	Sphingomonadaceae	Sphingomonas	Melonis	k99_148897	1, 2, 3	3-725, 755-2008, 2005-3165	3-3165	1, -1, -1	Assembly
TXA37	TEXAS	CELLULOSE	6	CBM1, CBM1, CBM1, CBM1, CE1, GH28	Fungi	Ascomycota	Sordariales	Chaetomiaceae	Thielavia	Terrestris	k99_1029599	6, 7, 8, 9, 4, 7	2357-2674, 2711-3301, 3371-3544, 3811-4035, 1096-1908	1096-4035	-1, -1, -1, -1, -1, -1	Assembly
TXA37	TEXAS	CELLULOSE	9	GH3, GT4, GT2, GT83, GT4, GT2, CBM50, GT2, CBM11	Bacteria	Chlamydiae/Verrucomicrobia group		Classification Missing	Chthoniobacter	Flavus	k99_404226	5, 7, 8, 9, 11, 12, 13, 15, 6	1864-2970, 4020-5189, 5189-6667, 6933-8429, 10215-11369, 11472-12500, 12652-13917, 14815-15267, 3103-3915	1864-15267	1, -1, -1, -1, -1, -1, -1, -1, -1	Assembly
TXA37	TEXAS	CELLULOSE	3	GH3, GH32, GH109	Bacteria	Proteobacteria	Caulobacterales	Caulobacteraceae	Caulobacter	Vibrioides	k99_1005258	11, 12, 10	10361-12664, 12736-13782, 9263-10186	9263-13782	-1, -1, -1	Assembly
TXA37	TEXAS	CELLULOSE	3	GT2, GT2, CBM4	Bacteria	Chlamydiae/Verrucomicrobia group	Opitutales	Opitutaceae	Opitutus	Terrae	k99_73067	1, 2, 3	1-2979, 3008-5608, 5699-8413	1-8413	1, 1, 1	Assembly
TXA37	TEXAS	CELLULOSE	5	GH128, PL4_1, PL11_2, GT2, CBM66	Bacteria	Chlamydiae/Verrucomicrobia group	Opitutales	unclassified Opitutaceae	Opitutaceae	Bacterium	k99_902243	17, 17, 18, 20, 16	14525-18256, 18607-22377, 24437-25144, 13730-14440	13730-25144	-1, -1, -1, 1, -1	Assembly
TXA37	TEXAS	CELLULOSE	3	GH37, GH37, GH37	Fungi	Ascomycota	Sordariales	Sordariaceae	Neurospora	Crassa	k99_512534	8, 9, 10	8548-8766, 9149-10855, 10927-11049	8548-11049	1, 1, 1	Assembly
TXA37	TEXAS	CELLULOSE	5	AA3_2, AA3_2, AA3_2, AA3_2, AA3_2	Fungi	Ascomycota	Glomerellales	Glomerellaceae	Colletotrichum	Gloeosporioides	k99_504970	8, 9, 10, 11, 12	4899-5432, 5522-5728, 5694-5957, 6051-6545, 6542-6958	4899-6958	1, 1, 1, 1, 1	Assembly
TXA37	TEXAS	CELLULOSE	3	CE1, CE7, CE1	Bacteria	Chlamydiae/Verrucomicrobia group	Verrucomicrobiales	Classification Missing	Pedosphaera	Parvula	k99_1031375	4, 2, 3	9062-11059, 4710-7019, 7039-9012	4710-11059	1, 1, 1	Assembly
TXA37	TEXAS	CELLULOSE	3	GT2, GT2, CE4	Bacteria	Cyanobacteria	Nostocales	Nostocaceae	Anabaena	Sp.	k99_1111722	10, 11, 12	9525-10751, 10776-11786, 11941-12822	9525-12822	1, 1, 1	Assembly
TXA37	TEXAS	CELLULOSE	5	GT4, GT4, GT4, GT4, CE4	Bacteria	Proteobacteria	Acidithiobacillales	Acidithiobacillaceae	Acidithiobacillus	Caldus	k99_125227	9, 10, 13, 14, 11	12525-13739, 13777-14985, 17135-18328, 18294-18905, 15032-15874	12525-18905	-1, -1, -1, -1, -1	Assembly
TXA37	TEXAS	CELLULOSE	4	GT4, CBM51, GH10, GT4	Bacteria	Chlamydiae/Verrucomicrobia group		Classification Missing	Chthoniobacter	Flavus	k99_611311	5, 6, 7, 9	3232-5619, 5756-7231, 7245-8969, 10589-11953	3232-11953	1, 1, 1, 1	Assembly
TXA37	TEXAS	CELLULOSE	3	GH16, GT2, GT39	Bacteria	Chlamydiae/Verrucomicrobia group		Classification Missing	Chthoniobacter	Flavus	k99_853563	9, 11, 10	9054-10229, 11853-12551, 10283-11761	9054-12551	1, 1, 1	Assembly
TXA37	TEXAS	CELLULOSE	5	CE1, CE1, CE1, GH16, GT2	Bacteria	Actinobacteria	Rubrobacterales	Rubrobacteraceae	Rubrobacter	Xylanophilus	k99_336769	7, 8, 9, 10, 12	4812-5756, 5815-6645, 6708-7511, 7503-8213, 9951-10928	4812-10928	-1, -1, 1, -1, -1	Assembly
TXA37	TEXAS	CELLULOSE	12	CE4, GT26, GT26, GT2, GT2, GH10, GT9, CE4, GT2, GT4, CE1, CE10	Bacteria	Proteobacteria	Rhizobiales	Bradyrhizobiaceae	Afipia	Felis	k99_1278324	128, 129, 130, 132, 134, 135, 150, 234, 235, 236, 148, 149	145385-146416, 146560-147303, 147303-148205, 149743-150675, 151975-152892, 152886-153989, 173516-174298, 254050-254733, 255025-255678, 255901-257709, 171693-172460, 172472-173503	145385-257709	1, 1, 1, 1, 1, 1, 1, -1, 1, 1, 1, 1	Assembly
TXA37	TEXAS	CELLULOSE	4	AA11, PL9_2, GH4, GH109	Bacteria	Chlamydiae/Verrucomicrobia group	Opitutales	unclassified Opitutaceae	Opitutaceae	Bacterium	k99_239681	14, 15, 17, 13	13807-16068, 16240-18021, 18808-19632, 12508-13782	12508-19632	-1, -1, -1, -1	Assembly
TXA37	TEXAS	CELLULOSE	3	GH55, GH5_4, GH31	Bacteria	Proteobacteria	Sphingomonadales	Sphingomonadaceae	Sphingomonas	Sp.	k99_342344	1, 2, 3	3-266, 800-1843, 1853-4240	3-4240	-1, 1, -1	Assembly
TXA37	TEXAS	CELLULOSE	3	GT4, GT4, GT4	Bacteria	Actinobacteria	Actinomycetales	Dermatophilaceae	Kineosphaera	Limosa	k99_387805	2, 3, 4	337-1515, 1512-2759, 2735-2986	337-2986	1, 1, -1	Assembly
TXA37	TEXAS	CELLULOSE	7	GH133, PL11_2, GT41, GT41, GT41, GT41, CBM50	Bacteria	Chlamydiae/Verrucomicrobia group		Classification Missing	Chthoniobacter	Flavus	k99_194388	12, 15, 16, 17, 18, 19, 14	15964-18036, 20242-26781, 26846-29002, 28999-31317, 31342-33834, 33902-34291, 19092-20003	15964-34291	1, -1, -1, -1, -1, -1, -1	Assembly
TXA37	TEXAS	CELLULOSE	3	CE4, CE1, GT83	Bacteria	Fibrobacteres/Acidobacteria group	Acidobacteriales	unclassified Acidobacteriaceae	Acidobacteriaceae	Bacterium	k99_22579	5, 3, 4	4047-6182, 1816-2484, 2519-3907	1816-6182	1, 1, -1	Assembly
TXA37	TEXAS	CELLULOSE	3	CBM51, GH76, GH109	Bacteria	Planctomycetes	Planctomycetales	Planctomycetaceae	Planctomyces	Limnophilus	k99_847055	68, 69, 70	80486-81967, 82490-83713, 83858-84946	80486-84946	-1, -1, -1	Assembly
TXA37	TEXAS	CELLULOSE	3	GH38, GH13_23, GH109	Bacteria	Chloroflexi	Anaerolineales	Anaerolineaceae	Anaerolinea	Thermophila	k99_426040	1, 3, 2	1-357, 1620-3296, 354-1538	1-3296	-1, 1, -1	Assembly
TXA37	TEXAS	CELLULOSE	3	CBM32, CBM48, GH115	Bacteria	Proteobacteria	Xanthomonadales	Xanthomonadaceae	Rhodanobacter	Thiooxydans	k99_1142220	1, 2, 3	3-8369, 8411-11014, 11126-12133	3-12133	-1, -1, -1	Assembly
TXA37	TEXAS	CELLULOSE	3	CBM2, CBM2, CBM2	Fungi	Ascomycota	Sordariales	Lasiosphaeriaceae	Podospora	Anserina	k99_122719	36, 37, 38	25524-25754, 25790-26170, 26256-26417	25524-26417	-1, -1, -1	Assembly
TXA37	TEXAS	CELLULOSE	4	GT26, GH109, GT2, CE4	Bacteria	Chlamydiae/Verrucomicrobia group	Verrucomicrobiales	Classification Missing	Pedosphaera	Parvula	k99_833898	1, 2, 3, 5	279-1163, 1244-2305, 2395-2895, 5450-6430	279-6430	1, 1, 1, 1	Assembly
TXA37	TEXAS	CELLULOSE	4	GH78, CBM67, CBM22, CBM67	Bacteria	Actinobacteria	Actinomycetales	Streptomycetaceae	Streptomyces	Bottropensis	k99_604595	4, 2, 3, 4	3798-6365, 167-3178, 3178-3801	167-6365	-1, -1, -1, -1	Assembly
TXA37	TEXAS	CELLULOSE	5	AA3_2, AA3_2, AA3_2, AA3_2, AA3_2	Fungi	Ascomycota	Sordariales	Chaetomiaceae	Chaetomium	Globosum	k99_1167132	4, 5, 6, 7, 8	3018-3995, 3996-4514, 4534-4722, 4768-5040, 5181-5417	3018-5417	-1, -1, -1, -1, -1	Assembly
TXA37	TEXAS	CELLULOSE	3	CBM13, CE4, CE10	Bacteria	Proteobacteria	Caulobacterales	Caulobacteraceae	Caulobacter	Segnis	k99_692853	2, 3, 4	1593-2810, 2873-3847, 4060-6279	1593-6279	1, 1, 1	Assembly
TXA37	TEXAS	CELLULOSE	3	GH23, GT2, GT2	Viridiplantae	Streptophyta	Malpighiales	Euphorbiaceae	Ricinus	Communis	k99_1196708	1, 2, 3	2-277, 364-1494, 1491-3899	2-3899	-1, -1, -1	Assembly
TXA37	TEXAS	CELLULOSE	10	GT4, GT8, GT2, GT4, GT4, GT4, GT4, GT4, GT4, CE4	Bacteria	Proteobacteria	Burkholderiales	Alcaligenaceae	Bordetella	Holmesii	k99_515241	39, 41, 42, 43, 44, 45, 46, 48, 50, 47	38513-39625, 40932-41522, 41512-42180, 42177-43430, 43531-44619, 44636-45757, 45744-47699, 48437-49579, 50358-51392, 47703-48440	38513-51392	-1, 1, 1, 1, 1, 1, -1, -1, -1, -1	Assembly
TXA37	TEXAS	CELLULOSE	5	AA3_1, AA3_1, AA3_1, AA9, AA8	Fungi	Ascomycota	Sordariales	Chaetomiaceae	Thielavia	Terrestris	k99_850698	18, 19, 20, 22, 18	11824-12612, 13210-13515, 13647-13832, 14786-15253	11824-15253	1, 1, 1, 1, 1	Assembly
TXA37	TEXAS	CELLULOSE	4	GT2, GT2, GT4, GT4	Bacteria	Proteobacteria	Caulobacterales	Caulobacteraceae	Brevundimonas	Subvibrioides	k99_229573	3, 4, 5, 6	1830-3059, 3197-4933, 4969-6309, 6423-8639	1830-8639	-1, 1, -1, -1	Assembly
TXA37	TEXAS	CELLULOSE	3	CBM2, CBM2, GT2	Bacteria	Proteobacteria	Myxococcales	Polyangiaceae	Sorangium	Cellulosum	k99_12928	4, 5, 6	3243-4868, 5014-6540, 6601-7899	3243-7899	-1, 1, 1	Assembly
TXA37	TEXAS	CELLULOSE	4	GH3, CBM14, GT41, GT2	Bacteria	Proteobacteria	Caulobacterales	Caulobacteraceae	Caulobacter	Vibrioides	k99_176321	1, 2, 3, 4	1-2151, 2523-9929, 10073-12091, 12088-14505	1-14505	1, 1, 1, 1	Assembly
TXA37	TEXAS	CELLULOSE	4	GH5, GH106, CBM9, GH92	Bacteria	Proteobacteria	Caulobacterales	Caulobacteraceae	Caulobacter	Segnis	k99_574540	7, 8, 9, 10	6702-8705, 8798-11677, 11674-12690, 13294-14721	6702-14721	1, 1, 1, -1	Assembly
TXA37	TEXAS	CELLULOSE	4	GH3, GH89, PL11_2, GH39	Bacteria	Bacteroidetes/Chlorobi group	Bacteroidales	Bacteroidaceae	Bacteroides	Pyogenes	k99_621397	1, 2, 3, 4	3-470, 787-3273, 3398-6124, 6424-7290	3-7290	-1, -1, -1, -1	Assembly
TXA37	TEXAS	CELLULOSE	5	AA7, AA7, AA7, GH10, GH10	Fungi	Ascomycota	Sordariales	Chaetomiaceae	Chaetomium	Globosum	k99_136159	10, 11, 12, 13, 14	12899-13375, 13470-14018, 14058-14501, 14725-15642, 15666-15977	12899-15977	1, 1, 1, -1, -1	Assembly
TXA37	TEXAS	CELLULOSE	3	GH28, GH28, GH28	Fungi	Ascomycota	Sordariales	Chaetomiaceae	Chaetomium	Globosum	k99_215630	1, 2, 3	2-397, 526-720, 834-1478	2-1478	1, 1, 1	Assembly
TXA37	TEXAS	CELLULOSE	3	CE11, CBM2, GH18	Bacteria	Proteobacteria	Myxococcales	Polyangiaceae	Sorangium	Cellulosum	k99_498375	12, 13, 14	11755-13155, 13180-17181, 17160-17678	11755-17678	1, 1, 1	Assembly
TXA37	TEXAS	CELLULOSE	3	CE4, GT9, GT9	Bacteria	Proteobacteria	Burkholderiales	Comamonadaceae	Delftia	Acidovorans	k99_148239	1, 2, 3	1-135, 167-943, 978-1727	1-1727	-1, -1, -1	Assembly
TXA37	TEXAS	CELLULOSE	4	GH130, GT4, CE1, GT87	Bacteria	Bacteroidetes/Chlorobi group		Rhodothermaceae	Rhodothermus	Marinus	k99_1050141	8, 9, 10, 11	4058-5509, 5506-7794, 7949-8500, 8699-9937	4058-9937	-1, -1, -1, -1	Assembly
TXA37	TEXAS	CELLULOSE	3	GH6, GH6, GH6	Fungi	Ascomycota	Sordariales	Chaetomiaceae	Chaetomium	Globosum	k99_513285	1, 2, 3	1539-1979, 2052-2375, 2369-2878	1539-2878	1, 1, 1	Assembly
TXA37	TEXAS	CELLULOSE	3	GH43, GH43, GH43	Fungi	Ascomycota	Sordariales	Chaetomiaceae	Chaetomium	Globosum	k99_167980	14, 15, 16	6744-7118, 7067-7321, 7648-7980	6744-7980	1, 1, 1	Assembly
TXA37	TEXAS	CELLULOSE	3	CBM32, CBM51, CBM32	Bacteria	Bacteroidetes/Chlorobi group	Cytophagales	Cytophagaceae	Spirosoma	Linguale	k99_1019328	2, 3, 4	480-1259, 1296-2747, 2834-3616	480-3616	-1, -1, -1	Assembly
TXA37	TEXAS	CELLULOSE	3	GH3, GH10, GH5_25	Bacteria	Proteobacteria	Caulobacterales	Caulobacteraceae	Asticcacaulis	Benevestitus	k99_798601	1, 2, 3	3-626, 795-1913, 2021-2566	3-2566	-1, 1, 1	Assembly
TXA37	TEXAS	CELLULOSE	6	GH72, GH72, GH72, GH132, GH132, GH132	Fungi	Ascomycota	Sordariales	Chaetomiaceae	Chaetomium	Globosum	k99_468968	1, 2, 3, 4, 5, 6	700-936, 949-1314, 1317-2162, 3235-3435, 3644-5140, 5253-5540	700-5540	-1, -1, -1, -1, -1, -1	Assembly
TXA37	TEXAS	CELLULOSE	5	GT2, GT2, GT4, GT4, GT26	Bacteria	Proteobacteria	unclassified Burkholderiales	Classification Missing	Methylibium	Petroleiphilum	k99_581181	12, 14, 16, 17, 18	15296-15946, 17345-18289, 19748-20887, 20887-22065, 22062-22814	15296-22814	1, 1, 1, 1, 1	Assembly
TXA37	TEXAS	CELLULOSE	3	GH43, GH33, CBM35	Bacteria	Planctomycetes	Planctomycetales	Planctomycetaceae	Planctomyces	Maris	k99_1357735	1, 2, 3	2-427, 473-1588, 1590-2174	2-2174	-1, -1, -1	Assembly
TXA37	TEXAS	CELLULOSE	4	GH2, CE8, GH95, CE12	Bacteria	Proteobacteria	Caulobacterales	Caulobacteraceae	Asticcacaulis	Excentricus	k99_229664	6, 7, 8, 9	6371-9487, 9501-10460, 10457-12802, 12810-13685	6371-13685	-1, -1, -1, -1	Assembly
TXA37	TEXAS	CELLULOSE	4	PL6, CBM6, GH109, GH109	Bacteria	Chlamydiae/Verrucomicrobia group	Opitutales	Opitutaceae	Opitutus	Terrae	k99_943023	58, 60, 61, 62	66232-69387, 71282-72199, 72319-73479, 73618-74661	66232-74661	1, -1, -1, -1	Assembly
TXA37	TEXAS	CELLULOSE	4	AA3_2, AA3_2, AA3_2, AA3_2	Fungi	Ascomycota	Sordariales	Chaetomiaceae	Chaetomium	Globosum	k99_378891	2, 3, 4, 5	992-1249, 1246-1539, 2040-2423, 2591-3373	992-3373	1, 1, 1, 1	Assembly
TXA37	TEXAS	CELLULOSE	3	GT4, CE4, GT51	Bacteria	Proteobacteria	Rhizobiales	Xanthobacteraceae	Azorhizobium	Caulinodans	k99_511604	7, 8, 9	5224-6216, 6474-7382, 7410-8162	5224-8162	-1, -1, -1	Assembly
TXA37	TEXAS	CELLULOSE	3	GT4, GT4, GT4	Bacteria	Bacteroidetes/Chlorobi group	Cytophagales	Cytophagaceae	Fibrisoma	Limi	k99_446986	2, 3, 4	257-1306, 1303-2346, 2354-4321	257-4321	-1, -1, -1	Assembly
TXA37	TEXAS	CELLULOSE	3	GH55, GH55, GH55	Fungi	Ascomycota	Onygenales	Ajellomycetaceae	Blastomyces	Dermatitidis	k99_1394800	1, 2, 3	1-309, 313-534, 1484-1792	1-1792	-1, -1, -1	Assembly
TXA37	TEXAS	CELLULOSE	3	GT4, GT2, GT2	Bacteria	Chlamydiae/Verrucomicrobia group	Opitutales	Opitutaceae	Opitutus	Terrae	k99_1154024	33, 34, 35	39016-40221, 40196-41062, 41059-41595	39016-41595	-1, -1, -1	Assembly
TXA37	TEXAS	CELLULOSE	5	GT2, GT2, GH115, GH16, CBM50	Bacteria	Chlamydiae/Verrucomicrobia group		Classification Missing	Chthoniobacter	Flavus	k99_92519	14, 15, 16, 18, 19	9967-11460, 11457-14216, 15127-17739, 19205-20500, 20919-23630	9967-23630	-1, -1, -1, 1, -1	Assembly
TXA37	TEXAS	CELLULOSE	4	CBM2, CBM2, CBM2, CBM13	Bacteria	Chlamydiae/Verrucomicrobia group		Classification Missing	Chthoniobacter	Flavus	k99_1124062	31, 32, 34, 33	33507-35189, 35559-38417, 41348-43789, 38455-41316	33507-43789	-1, 1, 1, 1	Assembly
TXA37	TEXAS	CELLULOSE	3	GT4, GT4, GT2	Bacteria	Proteobacteria	Rhizobiales	Rhizobiaceae	Kaistia	Granuli	k99_1219557	2, 3, 4	969-2201, 2198-3364, 3365-4270	969-4270	1, 1, -1	Assembly
TXA37	TEXAS	CELLULOSE	4	PL9, GH16, CBM50, GT2	Bacteria	Proteobacteria	Sphingomonadales	Sphingomonadaceae	Sphingomonas	Sp.	k99_161204	2, 4, 5, 6	327-1076, 2049-3158, 3250-4236, 4251-6170	327-6170	1, 1, -1, -1	Assembly
TXA37	TEXAS	CELLULOSE	3	GH13_22, GH13_22, GH13_22	Fungi	Ascomycota	Sordariales	Chaetomiaceae	Myceliophthora	Thermophila	k99_777336	1, 2, 3	2-136, 211-606, 665-1786	2-1786	-1, -1, -1	Assembly
TXA37	TEXAS	CELLULOSE	3	GH18, GH18, GH18	Fungi	Ascomycota	Helotiales	Sclerotiniaceae	Sclerotinia	Borealis	k99_191938	3, 4, 5	1086-2249, 2546-2896, 2907-3047	1086-3047	-1, -1, -1	Assembly
TXA37	TEXAS	CELLULOSE	4	GH51, GH51, GH51, GH51	Fungi	Ascomycota	Sordariales	Lasiosphaeriaceae	Podospora	Anserina	k99_116427	42, 43, 44, 45	29910-30158, 30404-30607, 30730-31107, 31492-31893	29910-31893	1, 1, 1, 1	Assembly
TXA37	TEXAS	CELLULOSE	4	GH115, GH115, GH115, GH115	Fungi	Ascomycota	Sordariales	Sordariaceae	Sordaria	Macrospora	k99_729955	8, 9, 10, 11	3712-4611, 4780-5226, 5406-5675, 5672-6913	3712-6913	-1, -1, -1, -1	Assembly
TXA37	TEXAS	CELLULOSE	3	CBM5, PL8, PL11_2	Bacteria	Bacteroidetes/Chlorobi group	Sphingobacteriales	Chitinophagaceae	Chitinophaga	Pinensis	k99_1057862	122, 123, 124	129075-132416, 132445-136731, 136820-140452	129075-140452	-1, -1, -1	Assembly
TXA37	TEXAS	CELLULOSE	3	GT4, GT4, GT4	Bacteria	Firmicutes	Clostridiales	Clostridiaceae	Thermobrachium	Celere	k99_817190	3, 4, 5	2408-3454, 3491-4786, 4783-5904	2408-5904	-1, 1, 1	Assembly
TXA37	TEXAS	CELLULOSE	3	GT9, GT9, GT2	Bacteria	Proteobacteria	Burkholderiales	Oxalobacteraceae	Massilia	Timonae	k99_856972	2, 3, 4	262-1314, 1305-2393, 2390-2836	262-2836	1, -1, -1	Assembly
TXA37	TEXAS	CELLULOSE	3	GT1, GT4, GT1	Bacteria	Proteobacteria	Rhizobiales	Phyllobacteriaceae	Mesorhizobium	Alhagi	k99_97844	13, 14, 15	13787-15073, 15113-16375, 16379-17509	13787-17509	1, 1, 1	Assembly
TXA37	TEXAS	CELLULOSE	3	GH3, CE12, GH29	Bacteria	Proteobacteria	Sphingomonadales	Sphingomonadaceae	Sphingomonas	Elodea	k99_22482	4, 5, 6	2518-4953, 4969-5967, 5964-6761	2518-6761	1, 1, 1	Assembly
TXA37	TEXAS	CELLULOSE	4	CBM48, CBM48, CBM48, CBM48	Unclassified	Unclassified	Unclassified	Unclassified	Unclassified	Unclassified	k99_1450594	1, 2, 3, 4	1-90, 87-221, 218-466, 463-567	1-567	-1, -1, -1, -1	Assembly
TXA37	TEXAS	CELLULOSE	5	GT2, CBM50, GT8, GT2, GT2	Bacteria	Chlamydiae/Verrucomicrobia group		Classification Missing	Chthoniobacter	Flavus	k99_627061	11, 12, 13, 14, 15	9412-10917, 11136-11723, 11805-12359, 12739-15906, 15903-17033	9412-17033	1, 1, -1, 1, 1	Assembly
TXA37	TEXAS	CELLULOSE	3	CBM48, CBM48, CBM48	Fungi	Ascomycota	Sordariales	Chaetomiaceae	Chaetomium	Globosum	k99_205389	16, 17, 18	15977-16627, 16686-17066, 17099-17764	15977-17764	-1, -1, -1	Assembly
TXA37	TEXAS	CELLULOSE	3	CBM18, CBM18, GH18	Fungi	Ascomycota	Sordariales	Chaetomiaceae	Thielavia	Terrestris	k99_1324578	1, 2, 3	3-707, 853-1146, 1228-1392	3-1392	-1, -1, -1	Assembly
TXA37	TEXAS	CELLULOSE	3	GT83, CE1, CBM13	Bacteria	Armatimonadetes	Chthonomonadales	Chthonomonadaceae	Chthonomonas	Calidirosea	k99_314919	21, 22, 23	30182-31666, 31985-32899, 34132-36798	30182-36798	1, -1, 1	Assembly
TXA37	TEXAS	CELLULOSE	6	CE12, PL1_2, PL1_2, CE6, GH92, CE12	Bacteria	Proteobacteria	Sphingomonadales	Sphingomonadaceae	Novosphingobium	Lindaniclasticum	k99_28724	3, 5, 6, 7, 9, 9	2009-3010, 6263-7600, 7651-8010, 8198-9778, 10762-11517	2009-11517	-1, 1, 1, -1, -1, -1	Assembly
TXA37	TEXAS	CELLULOSE	3	GT4, GT8, GT2	Bacteria	Proteobacteria	Xanthomonadales	Xanthomonadaceae	Pseudoxanthomonas	Suwonensis	k99_908839	1, 2, 3	1-2286, 2355-4037, 4113-5426	1-5426	1, 1, 1	Assembly
TXA37	TEXAS	CELLULOSE	4	GT4, GT2, CE11, CE1	Bacteria	Actinobacteria	Actinomycetales	Nocardiaceae	Nocardia	Cyriacigeorgica	k99_1380780	11, 13, 15, 14	13412-14143, 15230-16834, 18045-18494, 17064-17900	13412-18494	-1, -1, 1, 1	Assembly
TXA37	TEXAS	CELLULOSE	18	CBM12, CBM12, CBM12, CBM6, CBM13, GH27, GH36, GH35, GH95, CBM32, GH3, GH1, GH17, GH43, GH39, GH5_4, CBM5, CBM5	Bacteria	Proteobacteria	Rhodocyclales	Rhodocyclaceae	Azoarcus	Sp.	k99_1227876	76, 77, 78, 79, 95, 96, 97, 130, 131, 131, 132, 133, 134, 135, 136, 137, 76, 77	74479-76239, 76331-77947, 78207-79856, 79904-81310, 104579-106522, 106647-108527, 108524-111205, 151452-153092, 153097-155361, 155364-156626, 156643-158001, 157998-159422, 159419-160993, 160990-162552, 162660-163697	74479-163697	1, 1, 1, 1, -1, -1, -1, 1, 1, 1, 1, 1, 1, 1, 1, 1, 1, 1	Assembly
TXA37	TEXAS	CELLULOSE	4	GT4, GT4, CBM50, GT4	Bacteria	Proteobacteria	Rhodospirillales	Rhodospirillaceae	Azospirillum	Lipoferum	k99_295208	11, 12, 13, 15	12514-14103, 14237-15583, 15625-17085, 18470-20635	12514-20635	-1, -1, -1, -1	Assembly
TXA37	TEXAS	CELLULOSE	11	CE14, GT26, GH109, GT2, CBM50, GT2, GT14, GT4, GT2, GT2, GH16	Bacteria	Bacteroidetes/Chlorobi group	Bacteroidales	Bacteroidaceae	Bacteroides	Classification Missing	k99_522153	7, 8, 9, 10, 17, 18, 19, 21, 23, 24, 25	5935-6600, 7016-7825, 7842-8969, 8908-9453, 18418-19689, 19697-20485, 20557-21591, 22433-23548, 24722-25690, 25687-26895, 26972-28147	5935-28147	1, 1, 1, 1, 1, 1, 1, 1, 1, 1, 1	Assembly
TXA37	TEXAS	CELLULOSE	3	GT1, GT1, GT1	Fungi	Ascomycota	Hypocreales	Nectriaceae	Fusarium	Oxysporum	k99_1293394	1, 2, 3	2-490, 569-964, 1244-1426	2-1426	-1, -1, -1	Assembly
TXA37	TEXAS	CELLULOSE	3	GT28, GT28, GT28	Bacteria	Actinobacteria	Actinomycetales	Streptosporangiaceae	Microbispora	Sp.	k99_775275	3, 4, 5	1140-2303, 2269-3243, 3188-4423	1140-4423	-1, -1, -1	Assembly
TXA37	TEXAS	CELLULOSE	5	CBM50, CE15, GH106, CE15, GH106	Bacteria	Bacteroidetes/Chlorobi group	Sphingobacteriales	Chitinophagaceae	Niabella	Aurantiaca	k99_982716	62, 63, 64, 64, 65	62547-64358, 64408-65370, 65367-68864, 69015-72254	62547-72254	-1, -1, -1, -1, 1	Assembly
TXA37	TEXAS	CELLULOSE	4	CE4, GT9, GT4, GT4	Bacteria	Chlamydiae/Verrucomicrobia group		Classification Missing	Chthoniobacter	Flavus	k99_1110909	2, 3, 4, 5	1036-2238, 2253-3257, 3254-4429, 4518-5573	1036-5573	1, -1, -1, 1	Assembly
TXA37	TEXAS	CELLULOSE	5	CE3, CE3, CE3, CE3, CE3	Fungi	Ascomycota	Eurotiales	Aspergillaceae	Aspergillus	Fumigatus	k99_251754	5, 7, 8, 9, 11	4021-4896, 5348-6487, 6621-6971, 7060-7464, 8430-8732	4021-8732	-1, -1, -1, -1, -1	Assembly
TXA37	TEXAS	CELLULOSE	3	GH6, CE4, GT2	Bacteria	Fibrobacteres/Acidobacteria group	Holophagales	Holophagaceae	Holophaga	Foetida	k99_402525	6, 7, 8	2084-2914, 2985-4610, 4621-5994	2084-5994	-1, -1, -1	Assembly
TXA37	TEXAS	CELLULOSE	4	GT2, GH26, CBM42, PL9_3	Bacteria	Proteobacteria	Desulfovibrionales	Desulfovibrionaceae	Desulfovibrio	Sp.	k99_134012	17, 18, 18, 19	19872-22853, 22967-24358, 24355-25104	19872-25104	-1, -1, -1, -1	Assembly
TXA37	TEXAS	CELLULOSE	4	PL11_2, GH5_41, CBM4, GH39	Bacteria	Chlamydiae/Verrucomicrobia group		Classification Missing	Chthoniobacter	Flavus	k99_1362247	35, 37, 36, 36	42414-48629, 52680-55046, 48711-52106	42414-55046	1, 1, 1, 1	Assembly
TXA37	TEXAS	CELLULOSE	3	GH15, GH46, GH13	Bacteria	Proteobacteria	Myxococcales	Myxococcaceae	Myxococcus	Fulvus	k99_268235	1, 2, 3	3-2072, 2474-3370, 3411-5456	3-5456	-1, 1, -1	Assembly
TXA37	TEXAS	CELLULOSE	6	CBM20, CBM50, GT51, GT51, GT8, CBM50	Bacteria	Proteobacteria	Rhizobiales	Methylobacteriaceae	Methylobacterium	Nodulans	k99_1343715	10, 11, 12, 13, 14, 15	8024-10759, 11388-12647, 12818-14749, 14746-15234, 15510-16475, 16476-17789	8024-17789	-1, 1, 1, 1, 1, -1	Assembly
TXA37	TEXAS	CELLULOSE	7	GT4, GT4, GT4, GT2, CBM10, GT47, GH130	Bacteria	Chlamydiae/Verrucomicrobia group		Classification Missing	Chthoniobacter	Flavus	k99_621484	8, 9, 10, 12, 14, 11, 6	8290-9450, 9447-10475, 10484-11590, 12675-13352, 14877-15992, 11587-12678, 5942-7960	5942-15992	-1, -1, -1, -1, -1, -1, -1	Assembly
TXA37	TEXAS	CELLULOSE	4	CBM67, CE1, CE10, CE10	Bacteria	Planctomycetes	Planctomycetales	Planctomycetaceae	Blastopirellula	Marina	k99_293086	3, 4, 1, 2	1863-4460, 4509-5300, 3-653, 750-1856	3-5300	-1, -1, -1, -1	Assembly
TXA37	TEXAS	CELLULOSE	3	CE11, GT2, GT2	Bacteria	Chlamydiae/Verrucomicrobia group	Verrucomicrobiales	Verrucomicrobiaceae	Verrucomicrobium	Spinosum	k99_737875	2, 3, 4	683-2044, 2059-3192, 3189-5285	683-5285	-1, -1, -1	Assembly
TXA37	TEXAS	CELLULOSE	3	GT28, GT28, GT28	Bacteria	Actinobacteria	Actinomycetales	Micrococcaceae	Arthrobacter	Aurescens	k99_349281	16, 17, 18	18478-19782, 19789-20895, 20892-21971	18478-21971	1, 1, 1	Assembly
TXA37	TEXAS	CELLULOSE	5	GT2, GT2, CBM2, CBM50, CBM13	Bacteria	Cyanobacteria	Oscillatoriales	Classification Missing	Coleofasciculus	Chthonoplastes	k99_521583	2, 3, 4, 4, 4	1872-2993, 3034-6168, 6376-9102	1872-9102	-1, -1, -1, -1, -1	Assembly
TXA37	TEXAS	CELLULOSE	3	GT41, GT41, CBM16	Bacteria	Chlamydiae/Verrucomicrobia group		Classification Missing	Chthoniobacter	Flavus	k99_1409270	7, 8, 6	6052-9894, 9919-11985, 4281-5993	4281-11985	-1, -1, -1	Assembly
TXA37	TEXAS	CELLULOSE	4	GT1, GT1, GT1, GT1	Fungi	Ascomycota	Hypocreales	Nectriaceae	Fusarium	Oxysporum	k99_1125050	1, 2, 3, 4	646-1017, 1357-1662, 1996-2220, 2250-2603	646-2603	1, 1, 1, 1	Assembly
TXA37	TEXAS	CELLULOSE	4	GT26, GT4, GT2, GT2	Bacteria	Proteobacteria	Pseudomonadales	Pseudomonadaceae	Pseudomonas	Putida	k99_131043	2, 3, 4, 5	451-1248, 1461-2672, 2669-3607, 3659-4465	451-4465	-1, -1, -1, -1	Assembly
TXA37	TEXAS	CELLULOSE	3	GT2, GT2, GH30_1	Bacteria	Proteobacteria	Xanthomonadales	Xanthomonadaceae	Xanthomonas	Axonopodis	k99_192421	1, 2, 3	1-1542, 1539-2465, 2470-3930	1-3930	1, 1, -1	Assembly
TXA37	TEXAS	CELLULOSE	3	PL11_2, GH3, CE1	Bacteria	Chlamydiae/Verrucomicrobia group	Verrucomicrobiales	Verrucomicrobiaceae	Verrucomicrobium	Spinosum	k99_958815	1, 2, 3	2-1447, 1529-2701, 2724-3647	2-3647	-1, -1, -1	Assembly
TXA37	TEXAS	CELLULOSE	3	GT2, GT87, GT22	Bacteria	Bacteroidetes/Chlorobi group	Cytophagales	Cytophagaceae	Cytophaga	Hutchinsonii	k99_771954	5, 3, 4	7214-8152, 4427-5710, 5750-7213	4427-8152	1, 1, 1	Assembly
TXA37	TEXAS	CELLULOSE	3	GT4, GH2, GH43	Bacteria	Proteobacteria	Burkholderiales	Alcaligenaceae	Achromobacter	Xylosoxidans	k99_463238	76, 78, 77	83171-84262, 85189-86496, 84250-85182	83171-86496	1, 1, 1	Assembly
TXA37	TEXAS	CELLULOSE	3	GH92, GH92, GH125	Bacteria	Proteobacteria	Sphingomonadales	Sphingomonadaceae	Sphingomonas	Sp.	k99_194964	1, 2, 3	1-1185, 1274-3598, 3629-3769	1-3769	1, -1, -1	Assembly
TXA37	TEXAS	CELLULOSE	3	CBM23, GT41, GH109	Bacteria	Chlamydiae/Verrucomicrobia group		Classification Missing	Chthoniobacter	Flavus	k99_467802	4, 5, 6	3495-5834, 5856-7400, 8407-9753	3495-9753	1, -1, -1	Assembly
TXA37	TEXAS	CELLULOSE	7	GT2, GT4, GT2, GT2, GT4, GT2, GT26	Bacteria	Proteobacteria	Pseudomonadales	Pseudomonadaceae	Pseudomonas	Putida	k99_88038	9, 11, 13, 14, 15, 16, 18	8982-9947, 11353-12630, 14660-15619, 15616-16137, 16134-17360, 17357-18559, 19767-20564	8982-20564	1, -1, 1, 1, 1, 1, 1	Assembly
TXA37	TEXAS	CELLULOSE	7	GT2, GH1, GH3, GH43, GH2, GT51, GH3	Bacteria	Actinobacteria	Actinomycetales	Dermatophilaceae	Kineosphaera	Limosa	k99_295656	34, 36, 37, 38, 39, 40, 40	39706-40377, 42110-43369, 43373-45655, 45652-47130, 47132-49597, 49644-51164	39706-51164	-1, -1, -1, -1, -1, -1, -1	Assembly
TXA37	TEXAS	CELLULOSE	9	GH16, GT26, GT4, GT4, GT2, GH16, GH16, GT4, GT2	Bacteria	Proteobacteria	Caulobacterales	Caulobacteraceae	Asticcacaulis	Benevestitus	k99_205871	33, 35, 36, 37, 38, 40, 41, 42, 43	39555-40229, 41042-41782, 41815-42915, 42912-44099, 44137-46374, 47576-48439, 48731-50155, 50163-51287, 51284-52165	39555-52165	-1, 1, 1, 1, 1, -1, 1, 1, 1	Assembly
TXA37	TEXAS	CELLULOSE	3	GT83, GT83, GT21	Bacteria	Fibrobacteres/Acidobacteria group	Acidobacteriales	Acidobacteriaceae	Granulicella	Mallensis	k99_907527	1, 2, 3	3-911, 973-2928, 2932-3882	3-3882	1, 1, -1	Assembly
TXA37	TEXAS	CELLULOSE	4	GT4, GT4, GH16, GT26	Bacteria	Bacteroidetes/Chlorobi group	Bacteroidales	Prevotellaceae	Prevotella	Classification Missing	k99_430731	8, 10, 11, 12	8329-9420, 10479-11534, 11548-12453, 12459-13166	8329-13166	1, 1, 1, 1	Assembly
TXA37	TEXAS	CELLULOSE	7	GT2, AA3_2, GT2, GT2, GT4, GT4, AA3	Bacteria	Proteobacteria	Rhizobiales	Bradyrhizobiaceae	Bradyrhizobium	Sp.	k99_615402	11, 13, 14, 15, 16, 17, 13	8398-9312, 10252-11910, 11914-12258, 12542-12868, 13144-14280, 14329-14781	8398-14781	-1, -1, -1, -1, -1, -1, -1	Assembly
TXA37	TEXAS	CELLULOSE	5	GH55, GH55, GH55, GH55, CBM24	Fungi	Ascomycota	Glomerellales	Glomerellaceae	Colletotrichum	Graminicola	k99_636578	3, 4, 5, 6, 7	604-1470, 1481-1939, 1974-2141, 2303-2587, 2673-3746	604-3746	1, 1, 1, 1, 1	Assembly
TXA37	TEXAS	CELLULOSE	9	CBM13, GH130, GT4, CE12, CBM32, CBM35, CBM16, GH5, GH39	Bacteria	Chlamydiae/Verrucomicrobia group		Classification Missing	Chthoniobacter	Flavus	k99_388338	9, 10, 11, 13, 14, 14, 15, 8, 9	11980-14082, 14376-15842, 15830-18205, 18706-19494, 20289-23621, 23781-25640, 10292-11776	10292-25640	-1, -1, -1, -1, -1, -1, -1, -1, -1	Assembly
TXA37	TEXAS	CELLULOSE	4	GT2, GT4, GT2, GT2	Bacteria	Proteobacteria	Sphingomonadales	Sphingomonadaceae	Novosphingobium	Sp.	k99_193187	1, 1, 2, 3	1-6201, 6198-7181, 7178-8731	1-8731	1, 1, 1, -1	Assembly
TXA37	TEXAS	CELLULOSE	5	GT2, GT2, GT81, GT83, CE10	Bacteria	Actinobacteria	Actinomycetales	Nocardioidaceae	Nocardioides	Sp.	k99_13044	4, 7, 9, 6, 8	2122-2793, 5770-6957, 8161-9132, 4148-5773, 7044-8075	2122-9132	1, 1, 1, 1, 1	Assembly
TXA37	TEXAS	CELLULOSE	3	CBM51, CBM51, GT2	Bacteria	Cyanobacteria	Oscillatoriales	Classification Missing	Leptolyngbya	Sp.	k99_1027866	2, 3, 4	632-3592, 3753-6677, 6915-8048	632-8048	-1, -1, 1	Assembly
TXA37	TEXAS	CELLULOSE	3	GT2, GT2, GT4	Bacteria	Proteobacteria	Sphingomonadales	Sphingomonadaceae	Sphingomonas	Sp.	k99_844771	1, 2, 3	1-282, 282-1436, 1433-2632	1-2632	-1, -1, -1	Assembly
TXA37	TEXAS	CELLULOSE	3	GH75, GH75, GH75	Fungi	Ascomycota	Sordariales	Lasiosphaeriaceae	Podospora	Anserina	k99_196466	2, 3, 4	214-666, 946-1407, 1507-1935	214-1935	-1, -1, -1	Assembly
TXA37	TEXAS	CELLULOSE	5	GH89, GT2, GT4, GT2, CBM50	Bacteria	Planctomycetes	Planctomycetales	Planctomycetaceae	Rhodopirellula	Baltica	k99_1212216	1, 2, 3, 5, 6	1-1455, 1862-3532, 3615-4673, 5581-6546, 6489-7472	1-7472	-1, 1, -1, -1, -1	Assembly
TXA37	TEXAS	CELLULOSE	4	GH15, GH15, GH15, GH15	Fungi	Ascomycota	Sordariales	Chaetomiaceae	Chaetomium	Globosum	k99_1212211	2, 3, 4, 5	1279-1521, 1491-2342, 2365-2769, 2995-3246	1279-3246	-1, -1, -1, -1	Assembly
TXA37	TEXAS	CELLULOSE	3	GH28, GH28, GH28	Fungi	Ascomycota	Hypocreales	Nectriaceae	Fusarium	Oxysporum	k99_706493	2, 3, 4	2203-2619, 2634-2753, 3042-3443	2203-3443	1, 1, 1	Assembly
TXA37	TEXAS	CELLULOSE	5	GT2, GT4, GT4, GT4, CE14	Bacteria	Proteobacteria	Sphingomonadales	Sphingomonadaceae	Sphingomonas	Sp.	k99_431263	1, 3, 4, 5, 7	3-968, 3232-4521, 4518-5693, 5690-6292, 7175-7858	3-7858	-1, 1, 1, 1, 1	Assembly
TXA37	TEXAS	CELLULOSE	4	GT4, GT51, GT4, CBM13	Bacteria	Bacteroidetes/Chlorobi group	Cytophagales	Cyclobacteriaceae	Belliella	Baltica	k99_18938	10, 11, 12, 14	8410-9195, 9296-10552, 10674-11789, 12972-14825	8410-14825	1, -1, -1, -1	Assembly
TXA37	TEXAS	CELLULOSE	3	CBM50, GT2, GT4	Bacteria	Cyanobacteria	Oscillatoriales	Classification Missing	Nodosilinea	Nodulosa	k99_687942	2, 3, 4	811-2094, 2096-2707, 2717-3865	811-3865	1, -1, -1	Assembly
TXA37	TEXAS	CELLULOSE	3	GT2, GT2, GT2	Bacteria	Spirochaetes	Spirochaetales	Leptospiraceae	Leptospira	Broomii	k99_165182	1, 2, 3	1-1260, 1264-1665, 1662-2744	1-2744	-1, -1, -1	Assembly
TXA37	TEXAS	CELLULOSE	3	GH13, GH13_23, GH13_23	Bacteria	Proteobacteria	Sphingomonadales	Sphingomonadaceae	Sphingomonas	Sp.	k99_593135	11, 12, 13	15579-17375, 17375-19012, 19066-20787	15579-20787	1, 1, 1	Assembly
TXA37	TEXAS	CELLULOSE	6	CE3, CE3, CE3, CBM32, CE3, PL9	Bacteria	Proteobacteria	Caulobacterales	Caulobacteraceae	Caulobacter	Sp.	k99_417154	1, 2, 3, 3, 4, 4	2-178, 368-4141, 4345-6822, 6862-11490	2-11490	1, 1, 1, 1, 1, 1	Assembly
TXA37	TEXAS	CELLULOSE	3	GT4, CE4, GT2	Bacteria	Proteobacteria	Rhizobiales	Phyllobacteriaceae	Mesorhizobium	Australicum	k99_168117	3, 4, 5	1465-2667, 2639-4105, 4116-5102	1465-5102	1, -1, -1	Assembly
TXA37	TEXAS	CELLULOSE	3	GH1, CE1, GH43	Bacteria	Proteobacteria	Sphingomonadales	Sphingomonadaceae	Sphingomonas	Sp.	k99_50865	12, 13, 14	8127-9470, 9470-10261, 10258-11073	8127-11073	-1, -1, -1	Assembly
TXA37	TEXAS	CELLULOSE	3	GH29, GH32, AA7	Bacteria	Actinobacteria	Actinomycetales	Streptomycetaceae	Streptomyces	Bingchenggensis	k99_466047	2, 4, 3	186-1454, 2738-3757, 1438-2691	186-3757	1, 1, 1	Assembly
TXA37	TEXAS	CELLULOSE	11	GT2, GT26, GT4, GT2, GT4, GT4, GT2, GT4, CE15, GT4, GH39	Bacteria	Actinobacteria	Solirubrobacterales	Conexibacteraceae	Conexibacter	Woesei	k99_600638	2, 3, 4, 5, 8, 9, 10, 11, 27, 28, 29	498-1451, 1693-3204, 3255-4313, 4412-5062, 8060-9211, 9208-10407, 10404-12113, 12187-13341, 29115-29795, 29864-31402, 31455-32780	498-32780	1, 1, -1, 1, -1, -1, -1, 1, 1, 1, -1	Assembly
TXA37	TEXAS	CELLULOSE	3	GH5_13, GH1, GT4	Bacteria	Proteobacteria	Sphingomonadales	Sphingomonadaceae	Sphingobium	Chlorophenolicum	k99_9782	6, 7, 8	2797-3867, 4064-6292, 6462-8831	2797-8831	1, -1, 1	Assembly
TXA37	TEXAS	CELLULOSE	3	GH2, GH29, CE6	Bacteria	Proteobacteria	Sphingomonadales	Sphingomonadaceae	Sphingomonas	Sp.	k99_304691	1, 2, 3	2-1036, 1039-1827, 1824-3284	2-3284	1, 1, 1	Assembly
TXA37	TEXAS	CELLULOSE	3	GT4, AA3_2, CE10	Bacteria	Proteobacteria		Classification Missing	alpha	Proteobacterium	k99_1041364	14, 16, 15	13037-14302, 15281-16873, 14350-15279	13037-16873	1, -1, -1	Assembly
TXA37	TEXAS	CELLULOSE	3	GH43, GH43, GH5_13	Bacteria	Proteobacteria	Caulobacterales	Caulobacteraceae	Asticcacaulis	Sp.	k99_196830	28, 29, 30	36619-36795, 36734-37675, 37781-38902	36619-38902	-1, -1, 1	Assembly
TXA37	TEXAS	CELLULOSE	5	GH3, CBM12, GT2, CBM47, CBM6	Bacteria	Chlamydiae/Verrucomicrobia group		Classification Missing	Chthoniobacter	Flavus	k99_921246	11, 12, 13, 15, 15	14175-15749, 15935-17473, 17557-20607, 22102-25692	14175-25692	1, 1, 1, -1, -1	Assembly
TXA37	TEXAS	CELLULOSE	3	GT2, GH31, van.oh.oxi	Bacteria	Proteobacteria	Rhizobiales	Xanthobacteraceae	Starkeya	Novella	k99_269685	12, 14, 13	9528-11351, 12929-14164, 11372-12805	9528-14164	1, 1, 1	Assembly
TXA37	TEXAS	CELLULOSE	3	GT4, GT2, GT2	Bacteria	Chlamydiae/Verrucomicrobia group		Classification Missing	Chthoniobacter	Flavus	k99_999844	1, 2, 3	2-565, 567-1511, 1535-2428	2-2428	1, 1, 1	Assembly
TXA37	TEXAS	CELLULOSE	3	CE11, GT41, GT41	Bacteria	Chlamydiae/Verrucomicrobia group		Classification Missing	Chthoniobacter	Flavus	k99_17052	3, 4, 5	1405-1791, 2092-3453, 3486-4757	1405-4757	-1, 1, 1	Assembly
TXA37	TEXAS	CELLULOSE	3	CBM13, CBM6, GH1	Bacteria	Chlamydiae/Verrucomicrobia group		Classification Missing	Chthoniobacter	Flavus	k99_960312	10, 11, 12	13263-14264, 14357-15346, 15854-16795	13263-16795	-1, -1, -1	Assembly
TXA37	TEXAS	CELLULOSE	5	PL1_7, PL1_7, PL1_7, PL1_7, PL1_7	Fungi	Ascomycota	Sordariales	Chaetomiaceae	Chaetomium	Globosum	k99_621675	2, 3, 4, 5, 6	1194-1415, 1412-1570, 1763-1954, 2018-2128, 2249-2344	1194-2344	1, 1, 1, 1, 1	Assembly
TXA37	TEXAS	CELLULOSE	3	GT4, CE3, CE1	Bacteria	Proteobacteria	Sphingomonadales	Sphingomonadaceae	Sphingobium	Lactosutens	k99_623124	9, 10, 11	8739-9326, 9452-10126, 10123-11166	8739-11166	-1, 1, -1	Assembly
TXA37	TEXAS	CELLULOSE	4	CBM13, GH19, GH81, GH23	Bacteria	Planctomycetes	Planctomycetales	Planctomycetaceae	Pirellula	Staleyi	k99_573301	52, 53, 53, 54	60237-64274, 64286-65821, 65893-68043	60237-68043	-1, -1, -1, -1	Assembly
TXA37	TEXAS	CELLULOSE	4	CE12, GH29, CBM13, GH32	Bacteria	Bacteroidetes/Chlorobi group	Bacteroidales	Bacteroidaceae	Bacteroides	Dorei	k99_237267	2, 3, 4, 5	916-2190, 2325-3878, 3875-5059, 5056-5652	916-5652	-1, 1, 1, 1	Assembly
TXA37	TEXAS	CELLULOSE	3	GH3, GH9, GT41	Bacteria	Bacteroidetes/Chlorobi group	Cytophagales	Cytophagaceae	Cytophaga	Hutchinsonii	k99_573486	3, 4, 5	3130-5424, 5444-7237, 7361-8764	3130-8764	1, 1, 1	Assembly
TXA37	TEXAS	CELLULOSE	4	GH43, GH43, GH43, GH43	Fungi	Ascomycota	Sordariales	Chaetomiaceae	Myceliophthora	Thermophila	k99_497334	1, 2, 3, 4	245-544, 659-901, 1003-1182, 1543-1782	245-1782	1, 1, 1, 1	Assembly
TXA37	TEXAS	CELLULOSE	4	PL4, CE8, PL4, CE3	Bacteria	Chlamydiae/Verrucomicrobia group		Classification Missing	Chthoniobacter	Flavus	k99_403577	8, 8, 10, 9	4895-7909, 9100-10467, 7964-8677	4895-10467	1, 1, 1, 1	Assembly
TXA37	TEXAS	CELLULOSE	3	GT4, GT2, CBM50	Bacteria	Proteobacteria	Burkholderiales	Burkholderiaceae	Cupriavidus	Metallidurans	k99_389289	1, 2, 3	40-1410, 1585-2286, 2333-3454	40-3454	1, 1, 1	Assembly
TXA37	TEXAS	CELLULOSE	4	CBM13, GH115, GT4, CE1	Bacteria	Cyanobacteria	Chroococcales	Classification Missing	Microcystis	Aeruginosa	k99_221821	11, 11, 12, 10	15231-16718, 17331-19517, 13603-14880	13603-19517	-1, -1, -1, -1	Assembly
TXA37	TEXAS	CELLULOSE	12	CBM51, GT87, CBM50, CBM32, CBM32, GH121, CBM13, CBM35, CBM47, CE7, CE1, CE1	Bacteria	Chlamydiae/Verrucomicrobia group		Classification Missing	Chthoniobacter	Flavus	k99_1437337	11, 19, 21, 22, 23, 34, 35, 36, 37, 10, 8, 9	15653-18208, 29335-29823, 30814-31446, 31526-32338, 32370-33227, 44022-47213, 47563-50322, 50662-52194, 52194-53297, 13266-15473, 9249-11240, 11252-13240	9249-53297	1, 1, -1, -1, -1, -1, 1, -1, -1, -1, -1, -1	Assembly
TXA37	TEXAS	CELLULOSE	3	GT4, CBM32, CE1	Bacteria	Actinobacteria	Actinomycetales	Gordoniaceae	Gordonia	Polyisoprenivorans	k99_767722	6, 7, 5	2514-4691, 4814-6313, 1884-2471	1884-6313	-1, 1, -1	Assembly
TXA37	TEXAS	CELLULOSE	4	GT35, GT35, GT35, GT35	Fungi	Ascomycota	Sordariales	Sordariaceae	Neurospora	Crassa	k99_283282	11, 12, 13, 14	8307-8765, 8941-10353, 10426-11046, 11001-11510	8307-11510	-1, -1, -1, -1	Assembly
TXA37	TEXAS	CELLULOSE	3	GT25, GT2, GT2	Bacteria	Proteobacteria	Sphingomonadales	Sphingomonadaceae	Novosphingobium	Pentaromativorans	k99_468956	3, 4, 5	1752-2600, 2751-3626, 3626-4579	1752-4579	-1, 1, 1	Assembly
TXA37	TEXAS	CELLULOSE	4	GT2, PL9_2, PL8, CBM32	Bacteria	Chlamydiae/Verrucomicrobia group	Verrucomicrobiales	Classification Missing	Pedosphaera	Parvula	k99_1131161	4, 5, 5, 6	3649-4278, 4395-6536, 6989-8410	3649-8410	1, 1, 1, -1	Assembly
TXA37	TEXAS	CELLULOSE	4	CBM2, GT41, CBM20, GH33	Bacteria	Gemmatimonadetes	Gemmatimonadales	Gemmatimonadaceae	Gemmatimonas	Aurantiaca	k99_282621	2, 2, 3, 1	1597-3942, 4358-5008, 136-1383	136-5008	-1, -1, 1, -1	Assembly
TXA37	TEXAS	CELLULOSE	6	CBM48, GT2, GT4, GT4, GT4, GT4	Bacteria	Chlamydiae/Verrucomicrobia group		Classification Missing	Chthoniobacter	Flavus	k99_400452	1, 2, 3, 6, 7, 8	158-2341, 2515-3411, 3743-4879, 7649-8707, 8704-9876, 9873-10886	158-10886	-1, 1, 1, 1, 1, 1	Assembly
TXA37	TEXAS	CELLULOSE	8	GT4, GT4, GT4, GT4, GT2, GT4, GT2, CE4	Bacteria	Proteobacteria	unclassified Burkholderiales	Classification Missing	Rubrivivax	Gelatinosus	k99_830755	8, 10, 12, 13, 14, 15, 17, 11	9554-10285, 11085-12245, 12978-14912, 14909-16069, 16088-17140, 17157-18434, 20431-21027, 12245-12976	9554-21027	1, 1, 1, 1, -1, -1, -1, 1	Assembly
TXA37	TEXAS	CELLULOSE	4	GT35, GH78, CBM13, GH115	Bacteria	Chlamydiae/Verrucomicrobia group		Classification Missing	Chthoniobacter	Flavus	k99_132081	10, 11, 12, 12	9605-10795, 10824-14012, 14215-17730	9605-17730	1, 1, 1, 1	Assembly
TXA37	TEXAS	CELLULOSE	4	GT20, GH15, GH65, GT4	Bacteria	Proteobacteria	Sphingomonadales	Sphingomonadaceae	Novosphingobium	Lindaniclasticum	k99_225030	4, 5, 6, 7	3019-4464, 4514-6328, 6325-7149, 7384-8256	3019-8256	-1, -1, -1, 1	Assembly
TXA37	TEXAS	CELLULOSE	4	CBM18, CBM18, CBM18, CBM18	Fungi	Ascomycota	Sordariales	Chaetomiaceae	Chaetomium	Globosum	k99_414751	29, 30, 31, 32	20463-21620, 21666-22040, 22068-22499, 22496-22744	20463-22744	-1, -1, -1, -1	Assembly
TXA37	TEXAS	CELLULOSE	3	CBM50, GT4, GH1	Bacteria	Proteobacteria	Sphingomonadales	Sphingomonadaceae	Sphingomonas	Melonis	k99_643541	3, 4, 5	729-2003, 2048-3214, 3266-4090	729-4090	1, -1, -1	Assembly
TXA37	TEXAS	CELLULOSE	7	GT41, GT4, GT4, GH16, GH9, PL9, CE3	Bacteria	Proteobacteria	Burkholderiales	Comamonadaceae	Caldimonas	Manganoxidans	k99_643549	15, 16, 17, 19, 19, 19, 19	15317-16102, 16105-17373, 17906-20077, 21342-28781	15317-28781	-1, -1, 1, 1, 1, 1, 1	Assembly
TXA37	TEXAS	CELLULOSE	6	GH31, GH31, GH3, GH51, GH5_2, GT1	Bacteria	Proteobacteria	Sphingomonadales	Sphingomonadaceae	Sphingobium	Japonicum	k99_712450	1, 2, 3, 4, 6, 7	1-2019, 2227-4899, 4902-7505, 7580-9160, 9822-10745, 10732-11967	1-11967	-1, 1, -1, -1, -1, -1	Assembly
TXA37	TEXAS	CELLULOSE	4	GH16, GT2, GH16, PL9	Bacteria	Proteobacteria	Rhodospirillales	Rhodospirillaceae	Azospirillum	Lipoferum	k99_150249	2, 3, 4, 4	186-2735, 2769-3803, 4221-7313	186-7313	1, 1, 1, 1	Assembly
TXA37	TEXAS	CELLULOSE	3	GT2, GT4, GT4	Bacteria	Proteobacteria	Rhodospirillales	Rhodospirillaceae	Thalassospira	Lucentensis	k99_859074	3, 4, 2	1605-2342, 2339-3502, 583-1608	583-3502	-1, -1, -1	Assembly
TXA37	TEXAS	CELLULOSE	5	GT2, GT2, GT2, GT2, GT2	Bacteria	Proteobacteria	Rhizobiales	Bradyrhizobiaceae	Bradyrhizobium	Sp.	k99_547778	3, 4, 5, 6, 7	2125-3078, 3345-4325, 4322-5338, 5346-6545, 6542-7543	2125-7543	-1, 1, 1, 1, 1	Assembly
TXA37	TEXAS	CELLULOSE	4	CE4, CE10, CE10, CE10	Bacteria	Proteobacteria	Caulobacterales	Caulobacteraceae	Asticcacaulis	Benevestitus	k99_943564	40, 41, 42, 43	41080-44535, 44611-46590, 46702-48621, 48732-50651	41080-50651	1, -1, -1, -1	Assembly
TXA37	TEXAS	CELLULOSE	6	GH114, GH114, GH114, AA3_2, AA3_2, AA3_2	Fungi	Ascomycota	Glomerellales	Glomerellaceae	Colletotrichum	Higginsianum	k99_438443	13, 14, 15, 16, 17, 18	14125-14397, 14431-14577, 14638-15294, 15536-15721, 15745-16137, 16153-17361	14125-17361	1, 1, 1, -1, -1, -1	Assembly
TXA37	TEXAS	CELLULOSE	3	GT9, GT9, GH15	Bacteria	Proteobacteria	Sphingomonadales	Sphingomonadaceae	Sphingobium	Yanoikuyae	k99_520568	7, 8, 9	5072-5893, 6068-6961, 7013-7996	5072-7996	-1, 1, -1	Assembly
TXA37	TEXAS	CELLULOSE	4	GT4, GT1, GT2, CE14	Bacteria	Proteobacteria	Burkholderiales	Burkholderiaceae	Burkholderia	Cenocepacia	k99_1442041	4, 5, 6, 8	2266-4044, 4041-5219, 5212-6198, 7341-8267	2266-8267	1, 1, 1, -1	Assembly
TXA37	TEXAS	CELLULOSE	3	GH13_26, GT2, GH13_16	Bacteria	Chlamydiae/Verrucomicrobia group		Classification Missing	Chthoniobacter	Flavus	k99_479119	1, 2, 3	1-843, 950-1633, 1881-4895	1-4895	-1, -1, 1	Assembly
TXA37	TEXAS	CELLULOSE	4	GT4, GT4, GT2, GT4	Bacteria	Chlamydiae/Verrucomicrobia group		Classification Missing	Chthoniobacter	Flavus	k99_249924	9, 10, 11, 12	7775-8956, 8965-10197, 10466-11971, 12052-13125	7775-13125	1, 1, 1, 1	Assembly
TXA37	TEXAS	CELLULOSE	4	CBM2, CBM25, GH39, CBM2	Bacteria	Chlamydiae/Verrucomicrobia group		Classification Missing	Chthoniobacter	Flavus	k99_511281	3, 3, 4, 5	1530-3173, 3180-3983, 4396-8193	1530-8193	-1, -1, -1, -1	Assembly
TXA37	TEXAS	CELLULOSE	3	GT4, GT9, CE1	Bacteria	Proteobacteria	Caulobacterales	Caulobacteraceae	Caulobacter	Segnis	k99_680310	4, 5, 3	1505-2695, 2692-3663, 575-1447	575-3663	1, 1, -1	Assembly
TXA37	TEXAS	CELLULOSE	5	GH81, GH81, GH81, GH81, CBM57	Fungi	Ascomycota	Sordariales	Chaetomiaceae	Chaetomium	Globosum	k99_1150629	8, 9, 10, 11, 13	9230-10840, 10879-11034, 11080-11520, 11520-12062, 13623-15131	9230-15131	1, 1, 1, 1, 1	Assembly
TXA37	TEXAS	CELLULOSE	3	GH106, GH28, GH2	Bacteria	Proteobacteria	Sphingomonadales	Sphingomonadaceae	Sphingobium	Yanoikuyae	k99_1342925	1, 2, 3	3-1655, 1655-3220, 3396-4901	3-4901	-1, -1, 1	Assembly
TXA37	TEXAS	CELLULOSE	6	GH2, CBM32, GT4, GH51, GH51, GT4	Bacteria	Proteobacteria	Burkholderiales	Burkholderiaceae	Burkholderia	Multivorans	k99_200249	23, 24, 25, 44, 45, 46	22884-25601, 25598-27694, 27691-28923, 47946-49613, 49610-51361, 51361-52533	22884-52533	1, 1, 1, 1, 1, 1	Assembly
TXA37	TEXAS	CELLULOSE	3	GH23, GT4, GH109	Bacteria	Proteobacteria	Rhizobiales	Bradyrhizobiaceae	Bradyrhizobium	Diazoefficiens	k99_406371	4, 5, 6	2071-2925, 2950-3762, 3937-5010	2071-5010	1, 1, 1	Assembly
TXA37	TEXAS	CELLULOSE	8	CBM32, GH5, GH105, GH28, GH106, GH28, GH115, GH2	Bacteria	Proteobacteria	Sphingomonadales	Sphingomonadaceae	Sphingobium	Yanoikuyae	k99_56883	18, 19, 20, 29, 30, 31, 32, 33	20619-22169, 22177-23886, 24072-25301, 37666-39048, 39045-41672, 41676-43250, 43396-46143, 46308-49307	20619-49307	-1, -1, -1, -1, -1, -1, -1, 1	Assembly
TXA37	TEXAS	CELLULOSE	3	GT66, GT66, GT66	Fungi	Ascomycota	Sordariales	Chaetomiaceae	Chaetomium	Globosum	k99_827231	1, 2, 3	1-207, 359-1387, 1458-1721	1-1721	1, 1, 1	Assembly
TXA37	TEXAS	CELLULOSE	5	AA5_1, AA3_2, AA3_2, AA3_2, CBM16	Fungi	Ascomycota	Glomerellales	Glomerellaceae	Colletotrichum	Gloeosporioides	k99_175018	2, 5, 6, 7, 4	684-1268, 2657-3355, 3500-4003, 4188-4529, 2098-2412	684-4529	1, -1, -1, -1, 1	Assembly
TXA37	TEXAS	CELLULOSE	4	GT11, GT2, GT4, GT2	Bacteria	Proteobacteria	Burkholderiales	Oxalobacteraceae	Herbaspirillum	Sp.	k99_1292318	2, 3, 4, 6	179-1018, 1015-2007, 2030-3457, 4440-5333	179-5333	1, 1, 1, 1	Assembly
TXA37	TEXAS	CELLULOSE	3	GT2, GH28, GT83	Bacteria	Proteobacteria	Caulobacterales	Caulobacteraceae	Brevundimonas	Diminuta	k99_529648	10, 11, 12	7144-7887, 8022-9728, 9810-11519	7144-11519	-1, 1, 1	Assembly
TXA37	TEXAS	CELLULOSE	5	GH13_16, GH13_16, GH13_16, GH13_16, GH13_16	Bacteria	Bacteroidetes/Chlorobi group	Cytophagales	Cytophagaceae	Fibrisoma	Limi	k99_845230	9, 10, 11, 12, 13	9506-9814, 9862-9987, 9927-10238, 10239-10439, 10467-10643	9506-10643	1, 1, 1, 1, 1	Assembly
TXA37	TEXAS	CELLULOSE	5	GH23, GH3, GH3, GH3, GH3	Fungi	Ascomycota	Sordariales	Sordariaceae	Neurospora	Tetrasperma	k99_1430376	9, 11, 13, 14, 15	5015-7474, 8410-10050, 10638-10793, 10735-11103, 11126-11353	5015-11353	1, -1, -1, -1, -1	Assembly
TXA37	TEXAS	CELLULOSE	4	GH3, GH55, GH55, GH130	Bacteria	Proteobacteria	Caulobacterales	Caulobacteraceae	Caulobacter	Segnis	k99_79588	12, 13, 14, 15	14596-15096, 15322-18342, 18420-21467, 21471-22571	14596-22571	-1, 1, 1, -1	Assembly
TXA37	TEXAS	CELLULOSE	20	GT26, GT1, GT1, GT2, GT2, GT2, CBM12, GT4, GT4, GT4, GT2, CBM57, CBM20, GT25, CBM2, CBM26, CBM32, CBM32, CBM6, CBM56	Bacteria	Chlamydiae/Verrucomicrobia group	Opitutales	Opitutaceae	Opitutus	Terrae	k99_54143	1, 2, 3, 4, 5, 6, 7, 8, 11, 12, 13, 14, 14, 23, 24, 24, 25, 24, 25, 7	1-1461, 1474-1938, 1935-2429, 2426-2974, 3003-3941, 4113-5000, 5385-7544, 7803-8984, 11666-13057, 13099-14688, 14743-15645, 16143-24185, 36565-37581, 37672-40548, 40773-42086	1-42086	1, 1, 1, 1, 1, 1, 1, 1, 1, 1, 1, 1, 1, 1, -1, -1, -1, -1, -1, 1	Assembly
TXA37	TEXAS	CELLULOSE	9	PL11_1, GT4, CE14, CBM48, CBM51, GH47, CBM13, GT77, GH109	Bacteria	Planctomycetes	Planctomycetales	Planctomycetaceae	Rhodopirellula	Baltica	k99_87037	97, 98, 99, 134, 135, 136, 268, 269, 267	137942-139834, 140615-141727, 141755-142543, 184824-190028, 190036-190725, 190800-191366, 349106-350353, 350626-354729, 347871-348947	137942-354729	-1, 1, 1, 1, -1, -1, 1, -1, 1	Assembly
TXA37	TEXAS	CELLULOSE	3	PL1, PL1, GT4	Bacteria	Proteobacteria	Xanthomonadales	Xanthomonadaceae	Stenotrophomonas	Maltophilia	k99_590463	7, 8, 9	4234-9099, 9297-14084, 14162-14809	4234-14809	-1, -1, 1	Assembly
TXA37	TEXAS	CELLULOSE	4	CBM48, AA1_1, CBM48, GH43	Bacteria	Proteobacteria	Myxococcales	Myxococcaceae	Myxococcus	Fulvus	k99_341057	21, 21, 22, 23	26408-29644, 30581-33811, 34195-36276	26408-36276	-1, -1, -1, -1	Assembly
TXA37	TEXAS	CELLULOSE	3	GH18, GH18, GH18	Fungi	Ascomycota	Sordariales	Chaetomiaceae	Chaetomium	Globosum	k99_33669	9, 10, 11	4326-4550, 4609-4824, 4818-5720	4326-5720	1, 1, 1	Assembly
TXA37	TEXAS	CELLULOSE	5	GT4, GT2, GT32, GT4, GH43	Bacteria	Proteobacteria	Rhizobiales	Rhizobiaceae	Rhizobium	Sp.	k99_338004	3, 5, 6, 7, 4	695-1774, 2708-3748, 3745-4701, 4863-5780, 1767-2693	695-5780	1, -1, -1, 1, 1	Assembly
TXA37	TEXAS	CELLULOSE	4	GH55, GH55, GH55, GH55	Fungi	Ascomycota	Sordariales	Chaetomiaceae	Chaetomium	Globosum	k99_688194	2, 3, 4, 5	618-1079, 1309-2238, 2196-2846, 2843-3007	618-3007	-1, -1, -1, -1	Assembly
TXA37	TEXAS	CELLULOSE	4	CE4, GT4, CE4, GH109	Bacteria	Proteobacteria	Myxococcales	Kofleriaceae	Haliangium	Ochraceum	k99_299275	4, 6, 7, 5	3902-4915, 6967-8166, 8230-8862, 4937-6970	3902-8862	-1, -1, 1, -1	Assembly
TXA37	TEXAS	CELLULOSE	3	GH71, GH71, GH71	Fungi	Ascomycota	Sordariales	Chaetomiaceae	Chaetomium	Globosum	k99_37493	4, 5, 6	1587-3056, 3130-3549, 4321-4509	1587-4509	-1, -1, -1	Assembly
TXA37	TEXAS	CELLULOSE	8	GH31, GH43, GH51, GH52, CE1, GH39, GH5_4, GH42	Bacteria	Fibrobacteres/Acidobacteria group	Acidobacteriales	Acidobacteriaceae	Acidobacterium	Capsulatum	k99_283943	1, 2, 3, 7, 8, 9, 10, 11	2-1642, 1754-3283, 3280-5247, 8581-10707, 10746-11606, 11662-13224, 13221-14312, 14317-16389	2-16389	-1, -1, -1, 1, 1, -1, -1, -1	Assembly
TXA37	TEXAS	CELLULOSE	3	GT28, GT28, GT28	Bacteria	Proteobacteria	Desulfuromonadales	Geobacteraceae	Geobacter	Sulfurreducens	k99_877902	41, 42, 43	40025-41521, 41539-42648, 42645-43844	40025-43844	-1, -1, -1	Assembly
TXA37	TEXAS	CELLULOSE	4	GH94, CE1, CBM32, GH43	Bacteria	Proteobacteria	Methylococcales	Methylococcaceae	Methylococcus	Capsulatus	k99_293671	86, 87, 88, 89	85795-89076, 89073-89795, 89792-92758, 92755-93567	85795-93567	-1, -1, -1, -1	Assembly
TXA37	TEXAS	CELLULOSE	3	GH3, GT41, CBM57	Bacteria	Chlamydiae/Verrucomicrobia group		Classification Missing	Chthoniobacter	Flavus	k99_30431	12, 13, 14	13670-15214, 15328-17730, 17769-24674	13670-24674	1, 1, -1	Assembly
TXA37	TEXAS	CELLULOSE	4	AA5_1, AA5_1, AA5_1, AA2	Fungi	Ascomycota	Sordariales	Chaetomiaceae	Chaetomium	Globosum	k99_253334	1, 2, 3, 4	23-550, 716-952, 976-1905, 1965-3086	23-3086	-1, -1, -1, -1	Assembly
TXA37	TEXAS	CELLULOSE	3	CBM50, CE1, CE10	Bacteria	Proteobacteria	Oceanospirillales	Alcanivoracaceae	Alcanivorax	Borkumensis	k99_1116056	4, 2, 3	2332-3087, 264-1073, 1036-2133	264-3087	1, 1, -1	Assembly
TXA37	TEXAS	CELLULOSE	4	CBM3, CBM14, GT41, GT2	Bacteria	Proteobacteria	Caulobacterales	Caulobacteraceae	Asticcacaulis	Benevestitus	k99_589751	7, 7, 8, 9	7918-10980, 11376-13391, 13388-14335	7918-14335	1, 1, 1, 1	Assembly
TXA37	TEXAS	CELLULOSE	5	GT51, CBM47, PL11_2, CE11, GT83	Bacteria	Chlamydiae/Verrucomicrobia group		Classification Missing	Chthoniobacter	Flavus	k99_815613	21, 23, 23, 25, 24	23006-24835, 25642-36675, 39236-40489, 36875-38542	23006-40489	-1, -1, -1, 1, 1	Assembly
TXA37	TEXAS	CELLULOSE	3	GT2, GT2, GT2	Bacteria	Cyanobacteria	Nostocales	Rivulariaceae	Calothrix	Parietina	k99_73889	10, 11, 12	8115-9116, 9113-10069, 10066-10827	8115-10827	-1, -1, -1	Assembly
TXA37	TEXAS	CELLULOSE	5	CE1, GT35, GH78, GH3, CE1	Bacteria	Proteobacteria	Burkholderiales	Comamonadaceae	Acidovorax	Radicis	k99_1232678	21, 23, 24, 25, 26	15640-16467, 17878-19092, 19099-22254, 22251-23627, 23630-24610	15640-24610	-1, 1, 1, 1, 1	Assembly
TXA37	TEXAS	CELLULOSE	3	GT4, GT4, GT2	Bacteria	Chloroflexi	Sphaerobacterales	Sphaerobacteraceae	Sphaerobacter	Thermophilus	k99_1011877	1, 2, 3	3-839, 836-1810, 1807-2547	3-2547	1, 1, 1	Assembly
TXA37	TEXAS	CELLULOSE	4	GT19, GT19, CBM51, GH109	Bacteria	Chlamydiae/Verrucomicrobia group		Classification Missing	Chthoniobacter	Flavus	k99_950820	1, 3, 4, 2	3-1049, 2084-3058, 3102-4733, 1072-2100	3-4733	-1, -1, -1, -1	Assembly
TXA37	TEXAS	CELLULOSE	5	GH23, GT51, GT2, GT4, CE4	Bacteria	Proteobacteria	Sphingomonadales	Sphingomonadaceae	Sphingomonas	Wittichii	k99_128042	1, 3, 4, 6, 5	3-890, 1197-3419, 3502-5247, 5993-7318, 5244-5984	3-7318	-1, 1, 1, 1, -1	Assembly
TXA37	TEXAS	CELLULOSE	3	CBM9, GH128, GH39	Bacteria	Chlamydiae/Verrucomicrobia group	Opitutales	Classification Missing	unclassified	Opitutaceae	k99_708344	3, 4, 5	3567-4325, 4559-6595, 6658-7185	3567-7185	-1, -1, -1	Assembly
TXA37	TEXAS	CELLULOSE	11	GT2, GT4, GT4, GT2, GT41, GT4, GT4, GT4, GT4, GT4, GT2	Bacteria	Cyanobacteria	Nostocales	Microchaetaceae	Microchaete	Sp.	k99_992000	2, 4, 5, 5, 6, 7, 8, 10, 12, 13, 15	826-1551, 3381-4733, 5594-7798, 7818-8702, 8728-9507, 9515-10702, 11712-12950, 14439-15626, 15686-16819, 17853-18614	826-18614	1, 1, 1, 1, 1, 1, 1, 1, 1, 1, 1	Assembly
TXA37	TEXAS	CELLULOSE	6	GH28, GH43, GH63, GH3, GT2, GH95	Bacteria	Proteobacteria	Caulobacterales	Caulobacteraceae	Caulobacter	Segnis	k99_483371	2, 3, 4, 29, 31, 30	3719-5221, 5214-6743, 6743-8299, 35643-37838, 40445-41161, 37935-40220	3719-41161	1, 1, 1, -1, -1, -1	Assembly
TXA37	TEXAS	CELLULOSE	13	GT9, GT8, GT2, GT4, GT4, GT4, GT4, GT4, GT4, GT2, GT2, GT2, GT83	Bacteria	Actinobacteria	Solirubrobacterales	Patulibacteraceae	Patulibacter	Americanus	k99_145198	40, 40, 41, 42, 46, 47, 48, 49, 50, 51, 55, 56, 54	43940-45049, 45049-45879, 45872-47062, 50389-51567, 51564-52739, 52715-53806, 53854-55041, 54960-56210, 56301-57482, 62040-63149, 63146-65266, 60574-62043	43940-65266	1, 1, 1, 1, 1, 1, -1, 1, -1, 1, 1, 1, 1	Assembly
TXC148	TEXAS	CELLULOSE	3	CE14, CE14, GT2	Bacteria	Proteobacteria	Pseudomonadales	Pseudomonadaceae	Pseudomonas	Fluorescens	scaffold-63743	1, 2, 3	1-684, 681-1283, 1280-1507	1-1507	1, 1, 1	Assembly
TXC148	TEXAS	CELLULOSE	4	GH35, GT2, GT2, ver.perox	Bacteria	Actinobacteria	Actinomycetales	Promicromonosporaceae	Xylanimonas	Cellulosilytica	scaffold-103129	4, 5, 6, 2	4242-5936, 6191-8446, 8427-9227, 510-1943	510-9227	-1, 1, 1, -1	Assembly
TXC148	TEXAS	CELLULOSE	3	GH106, GH28, GH115	Bacteria	Proteobacteria	Sphingomonadales	Sphingomonadaceae	Sphingobium	Yanoikuyae	scaffold-435763	1, 2, 3	3-1592, 1596-3170, 3316-3471	3-3471	-1, -1, -1	Assembly
TXC148	TEXAS	CELLULOSE	3	GH29, CBM13, GH43	Bacteria	Proteobacteria	Caulobacterales	Caulobacteraceae	Asticcacaulis	Biprosthecium	scaffold-67835	2, 3, 4	1067-2725, 2722-3882, 4135-5223	1067-5223	1, 1, 1	Assembly
TXC148	TEXAS	CELLULOSE	4	CBM50, GT28, GT28, GT28	Bacteria	Chlamydiae/Verrucomicrobia group	Opitutales	Opitutaceae	Opitutus	Terrae	scaffold-4818	1, 2, 3, 4	20-1240, 1268-2437, 2439-3566, 3657-5666	20-5666	1, 1, 1, 1	Assembly
TXC148	TEXAS	CELLULOSE	5	GH6, GH16, GH128, GH5, CBM32	Bacteria	Proteobacteria	Caulobacterales	Caulobacteraceae	Asticcacaulis	Excentricus	scaffold-109	14, 15, 15, 16, 17	24715-25956, 26128-30759, 31221-32981, 32988-34544	24715-34544	-1, -1, -1, 1, 1	Assembly
TXC148	TEXAS	CELLULOSE	4	GT2, GT2, CE11, GT9	Bacteria	Chlamydiae/Verrucomicrobia group	Opitutales	Opitutaceae	Opitutus	Terrae	scaffold-106	2, 3, 4, 3	2234-2620, 2740-5721, 5936-6760	2234-6760	-1, -1, 1, -1	Assembly
TXC148	TEXAS	CELLULOSE	4	GH28, GT9, GT4, CE10	Bacteria	Proteobacteria	Sphingomonadales	Sphingomonadaceae	Sphingobium	Chlorophenolicum	scaffold-1020395	3, 5, 6, 7	1340-3376, 4178-5143, 5140-6276, 6353-7123	1340-7123	-1, -1, -1, 1	Assembly
TXC148	TEXAS	CELLULOSE	7	GH16, CBM57, CBM57, GH16, GH16, GH128, GH16	Bacteria	Proteobacteria	Caulobacterales	Caulobacteraceae	Asticcacaulis	Sp.	scaffold-1990	41, 41, 43, 44, 45, 46, 46	49388-52714, 53094-55172, 55346-57436, 57582-59930, 60099-61895	49388-61895	1, 1, 1, 1, 1, 1, 1	Assembly
TXC148	TEXAS	CELLULOSE	3	CBM32, AA1, AA1	Bacteria	Fibrobacteres/Acidobacteria group	Acidobacteriales	Acidobacteriaceae	Candidatus	Koribacter	scaffold-1843	2, 3, 4	117-2201, 2299-2937, 2919-3947	117-3947	-1, -1, -1	Assembly
TXC148	TEXAS	CELLULOSE	4	GT2, CBM13, CE1, GT83	Bacteria	Proteobacteria	Caulobacterales	Caulobacteraceae	Asticcacaulis	Benevestitus	scaffold-73	13, 15, 16, 17	11504-12262, 13518-14783, 14909-15769, 15838-17820	11504-17820	1, -1, 1, 1	Assembly
TXC148	TEXAS	CELLULOSE	4	GT2, GT4, GT4, GT4	Bacteria	Chlamydiae/Verrucomicrobia group	Opitutales	Opitutaceae	Opitutus	Terrae	scaffold-1068	5, 7, 8, 9	2631-3587, 4732-5991, 6039-7292, 7289-8605	2631-8605	1, 1, 1, 1	Assembly
TXC148	TEXAS	CELLULOSE	3	GT2, GT2, GH28	Bacteria	Proteobacteria	Caulobacterales	Caulobacteraceae	Asticcacaulis	Benevestitus	scaffold-1267	2, 3, 4	328-837, 900-1556, 1569-2009	328-2009	-1, -1, -1	Assembly
TXC148	TEXAS	CELLULOSE	4	GT4, GT4, GT4, GT4	Bacteria	Chlamydiae/Verrucomicrobia group	Opitutales	Opitutaceae	Opitutus	Terrae	scaffold-84009	2, 3, 4, 6	845-1966, 1971-3152, 3149-4312, 5807-6205	845-6205	-1, -1, -1, -1	Assembly
TXC148	TEXAS	CELLULOSE	3	CBM18, CE2, PL6	Bacteria	Chlamydiae/Verrucomicrobia group	Verrucomicrobiales	Verrucomicrobiaceae	Verrucomicrobium	Spinosum	scaffold-950966	1, 2, 3	736-2817, 2878-3924, 3958-5235	736-5235	1, 1, 1	Assembly
TXC148	TEXAS	CELLULOSE	3	GT2, GT4, GT2	Bacteria	Chlamydiae/Verrucomicrobia group	Opitutales	Opitutaceae	Opitutus	Terrae	scaffold-2167	5, 6, 7	4561-5934, 5931-7154, 7151-7600	4561-7600	-1, -1, -1	Assembly
TXC148	TEXAS	CELLULOSE	3	CE10, CE10, CE1	Bacteria	Proteobacteria	Caulobacterales	Caulobacteraceae	Asticcacaulis	Benevestitus	scaffold-36395	2, 3, 4	546-2513, 2634-4553, 4668-6647	546-6647	1, 1, 1	Assembly
TXC148	TEXAS	CELLULOSE	4	GT4, GT4, GT26, GH16	Bacteria	Proteobacteria	Caulobacterales	Caulobacteraceae	Asticcacaulis	Benevestitus	scaffold-3299	2, 3, 4, 5	611-1783, 1780-2883, 2913-3650, 4148-5107	611-5107	-1, -1, -1, 1	Assembly
TXC148	TEXAS	CELLULOSE	3	GT30, GT30, GT4	Bacteria	Proteobacteria	Rhodospirillales	Rhodospirillaceae	Magnetospirillum	Gryphiswaldense	scaffold-1011667	53, 54, 55	55425-56405, 56402-57688, 57688-59445	55425-59445	-1, -1, -1	Assembly
TXC148	TEXAS	CELLULOSE	3	CE2, CE2, CE2	Bacteria	Proteobacteria	Caulobacterales	Caulobacteraceae	Asticcacaulis	Benevestitus	scaffold-1986	9, 10, 11	7033-8211, 8213-9346, 9557-10639	7033-10639	1, 1, 1	Assembly
TXC148	TEXAS	CELLULOSE	4	GT2, GT2, GT2, GH109	Bacteria	Chlamydiae/Verrucomicrobia group	Opitutales	Opitutaceae	Opitutus	Terrae	scaffold-275	3, 4, 5, 2	1668-2414, 2411-3367, 3399-4325, 303-1382	303-4325	-1, -1, -1, -1	Assembly
TXC148	TEXAS	CELLULOSE	3	CBM50, GT51, GT8	Bacteria	Proteobacteria	Caulobacterales	Caulobacteraceae	Asticcacaulis	Benevestitus	scaffold-18991	2, 3, 4	1130-2365, 2574-4982, 5386-6306	1130-6306	1, 1, 1	Assembly
TXC148	TEXAS	CELLULOSE	3	GH130, GT4, GH109	Bacteria	Proteobacteria	Caulobacterales	Caulobacteraceae	Asticcacaulis	Benevestitus	scaffold-1016635	2, 3, 4	367-1701, 1698-4001, 4468-5469	367-5469	-1, -1, -1	Assembly
TXC148	TEXAS	CELLULOSE	3	GH13_40, GH13_40, GH13_40	Fungi	Ascomycota	Eurotiales	Aspergillaceae	Aspergillus	Oryzae	scaffold-817866	1, 2, 3	2-184, 234-365, 422-649	2-649	1, 1, 1	Assembly
TXC148	TEXAS	CELLULOSE	4	CBM20, CBM50, GT51, GT8	Bacteria	Proteobacteria	Rhodospirillales	Rhodospirillaceae	Azospirillum	Lipoferum	scaffold-293	1, 2, 3, 4	2-1519, 1892-3067, 3115-5925, 5971-7047	2-7047	-1, 1, 1, 1	Assembly
TXC148	TEXAS	CELLULOSE	3	CE6, GH19, GH19	Bacteria	Proteobacteria	Caulobacterales	Caulobacteraceae	Asticcacaulis	Biprosthecium	scaffold-1868	2, 3, 4	1320-2813, 3190-4014, 4061-4696	1320-4696	1, -1, -1	Assembly
TXC148	TEXAS	CELLULOSE	4	GH43, GH27, GH39, GH39	Bacteria	Proteobacteria	Caulobacterales	Caulobacteraceae	Asticcacaulis	Benevestitus	scaffold-729	3, 4, 5, 6	1070-2128, 2958-4163, 4160-4726, 4723-6057	1070-6057	-1, -1, -1, -1	Assembly
TXC148	TEXAS	CELLULOSE	3	GH106, CE4, GH43	Bacteria	Bacteroidetes/Chlorobi group	Bacteroidales	Bacteroidaceae	Bacteroides	Oleiciplenus	scaffold-5340	1, 2, 3	3-2297, 2294-2953, 2973-3296	3-3296	-1, -1, -1	Assembly
TXC148	TEXAS	CELLULOSE	3	GH43, GH43, GH43	Fungi	Ascomycota	Sordariales	Chaetomiaceae	Myceliophthora	Thermophila	scaffold-166247	1, 2, 3	3-167, 491-733, 848-1147	3-1147	-1, -1, -1	Assembly
TXC148	TEXAS	CELLULOSE	3	GH1, GT9, GT9	Bacteria	Chlamydiae/Verrucomicrobia group	Opitutales	Opitutaceae	Opitutus	Terrae	scaffold-288	2, 3, 4	219-1490, 1589-2695, 2908-4545	219-4545	-1, 1, 1	Assembly
TXC148	TEXAS	CELLULOSE	5	GH115, GH29, GH3, GH10, GH74	Bacteria	Proteobacteria	Caulobacterales	Caulobacteraceae	Asticcacaulis	Benevestitus	scaffold-1021872	2, 3, 4, 5, 6	358-2931, 2928-3728, 3745-6174, 6331-7479, 7605-9770	358-9770	-1, -1, -1, 1, -1	Assembly
TXC148	TEXAS	CELLULOSE	3	CBM22, CBM6, GH3	Bacteria	Chlamydiae/Verrucomicrobia group	Opitutales	Opitutaceae	Opitutus	Terrae	scaffold-5600	2, 3, 4	241-3363, 3742-4719, 4724-5608	241-5608	-1, 1, -1	Assembly
TXC148	TEXAS	CELLULOSE	3	GH31, GH31, GH3	Bacteria	Actinobacteria	Actinomycetales	Streptomycetaceae	Streptomyces	Sp.	scaffold-600	7, 8, 9	5744-7054, 7261-8385, 8748-9767	5744-9767	-1, -1, 1	Assembly
TXC148	TEXAS	CELLULOSE	3	GH27, GH105, GT51	Bacteria	Proteobacteria	Caulobacterales	Caulobacteraceae	Asticcacaulis	Benevestitus	scaffold-13317	2, 3, 4	1013-2350, 2385-3341, 3593-4360	1013-4360	1, -1, 1	Assembly
TXC148	TEXAS	CELLULOSE	3	GH3, GT2, GH95	Bacteria	Proteobacteria	Caulobacterales	Caulobacteraceae	Asticcacaulis	Biprosthecium	scaffold-981719	5, 7, 6	3688-5877, 8499-9215, 5974-8259	3688-9215	-1, -1, -1	Assembly
TXC148	TEXAS	CELLULOSE	3	GT28, GT28, GT28	Bacteria	Proteobacteria	Rhodospirillales	Rhodospirillaceae	Azospirillum	Lipoferum	scaffold-147	28, 29, 30	29217-30179, 30190-30894, 30891-32024	29217-32024	-1, -1, -1	Assembly
TXC148	TEXAS	CELLULOSE	3	GH43, GH115, GH115	Bacteria	Proteobacteria	Burkholderiales	Oxalobacteraceae	Massilia	Timonae	scaffold-149	1, 2, 3	3-1010, 1012-1653, 1752-4277	3-4277	1, 1, 1	Assembly
TXC148	TEXAS	CELLULOSE	3	GH63, GH43, GH28	Bacteria	Proteobacteria	Caulobacterales	Caulobacteraceae	Asticcacaulis	Biprosthecum	scaffold-1409	2, 3, 4	2465-3988, 3985-5679, 5682-7169	2465-7169	-1, -1, -1	Assembly
TXC148	TEXAS	CELLULOSE	3	GT2, GT4, GT4	Bacteria	Proteobacteria	Chromatiales	Chromatiaceae	Lamprocystis	Purpurea	scaffold-1314	2, 3, 4	748-1515, 1531-1779, 1812-2501	748-2501	-1, -1, -1	Assembly
TXC148	TEXAS	CELLULOSE	3	CE1, CE1, CE1	Fungi	Ascomycota	Sordariales	Chaetomiaceae	Chaetomium	Globosum	scaffold-1310	1, 2, 3	3-179, 220-606, 647-1141	3-1141	-1, -1, -1	Assembly
TXC148	TEXAS	CELLULOSE	3	GT2, GT2, GT2	Bacteria	Proteobacteria	Alteromonadales	Pseudoalteromonadaceae	Pseudoalteromonas	Sp.	scaffold-1031212	3, 4, 5	2462-3157, 3150-3869, 3866-4705	2462-4705	1, 1, 1	Assembly
TXC148	TEXAS	CELLULOSE	3	GH78, GH3, GT2	Bacteria	Proteobacteria	Pseudomonadales	Pseudomonadaceae	Pseudomonas	Alcaligenes	scaffold-373416	1, 2, 3	1-2967, 2960-4378, 4464-6473	1-6473	1, 1, 1	Assembly
TXC148	TEXAS	CELLULOSE	3	GT1, GT1, CE12	Bacteria	Proteobacteria	Rhizobiales	Rhizobiaceae	Rhizobium	Leguminosarum	scaffold-433840	1, 2, 3	163-717, 714-1196, 1213-1551	163-1551	1, 1, 1	Assembly
TXC148	TEXAS	CELLULOSE	7	GH43, CBM50, CBM50, CBM50, CE10, CE10, CE10	Bacteria	Proteobacteria	Caulobacterales	Caulobacteraceae	Asticcacaulis	Benevestitus	scaffold-2811	2, 38, 39, 40, 4, 5, 6	843-2033, 40298-41290, 41404-42267, 42355-43284, 3000-4973, 5074-7050, 7111-9141	843-43284	-1, 1, 1, 1, -1, -1, -1	Assembly
TXC148	TEXAS	CELLULOSE	3	GT19, PL3_1, CE3	Bacteria	Proteobacteria	Caulobacterales	Caulobacteraceae	Asticcacaulis	Sp.	scaffold-10349	10, 11, 12	4804-5316, 5508-8024, 8067-9284	4804-9284	-1, 1, 1	Assembly
TXC148	TEXAS	CELLULOSE	3	CBM13, GT4, GT41	Bacteria	Proteobacteria	Caulobacterales	Caulobacteraceae	Asticcacaulis	Benevestitus	scaffold-1418	4, 5, 6	1845-2828, 2825-4324, 4329-6017	1845-6017	1, -1, -1	Assembly
TXC148	TEXAS	CELLULOSE	3	CBM32, GH35, GH35	Bacteria	Proteobacteria	Caulobacterales	Caulobacteraceae	Asticcacaulis	Sp.	scaffold-847	1, 2, 3	1-1098, 1205-2011, 1950-3074	1-3074	1, 1, 1	Assembly
TXC148	TEXAS	CELLULOSE	3	CBM2, CBM35, CBM2	Bacteria	Actinobacteria	Actinomycetales	Pseudonocardiaceae	Amycolatopsis	Balhimycina	scaffold-199	4, 5, 6	3373-4635, 4997-5863, 5860-6945	3373-6945	-1, 1, 1	Assembly
TXC148	TEXAS	CELLULOSE	4	GT51, GH24, GT66, GT66	Bacteria	Proteobacteria	Rhizobiales	Bradyrhizobiaceae	Rhodopseudomonas	Palustris	scaffold-296	20, 22, 23, 24	14887-17085, 17577-20090, 20226-20819, 20829-21350	14887-21350	1, -1, 1, 1	Assembly
TXC148	TEXAS	CELLULOSE	3	CE11, GT2, GT2	Bacteria	Chlamydiae/Verrucomicrobia group	Verrucomicrobiales	Verrucomicrobiaceae	Verrucomicrobium	Spinosum	scaffold-4313	4, 5, 6	4047-5408, 5405-6463, 6534-7373	4047-7373	-1, -1, -1	Assembly
TXC148	TEXAS	CELLULOSE	8	CBM50, GH16, GH128, CBM57, GH16, PL9, CBM2, CBM2	Bacteria	Proteobacteria	Caulobacterales	Caulobacteraceae	Asticcacaulis	Benevestitus	scaffold-546	2, 3, 3, 3, 4, 4, 4, 6	122-2020, 2154-6785, 6838-10452, 12687-13997	122-13997	1, 1, 1, 1, 1, 1, 1, -1	Assembly
TXC148	TEXAS	CELLULOSE	3	GT4, GT25, GT2	Bacteria	Cyanobacteria	unclassified Oscillatoriales	Classification Missing	Oscillatoriales	Cyanobacterium	scaffold-1422	1, 2, 3	1-237, 306-1031, 1028-2095	1-2095	1, 1, 1	Assembly
TXC148	TEXAS	CELLULOSE	3	GT4, GT4, GT83	Bacteria	Proteobacteria	Caulobacterales	Caulobacteraceae	Asticcacaulis	Benevestitus	scaffold-1756	1, 2, 3	1-1395, 1515-2405, 2698-3456	1-3456	-1, -1, -1	Assembly
TXC148	TEXAS	CELLULOSE	3	GH130, GH130, GH130	Bacteria	Proteobacteria	Caulobacterales	Caulobacteraceae	Asticcacaulis	Benevestitus	scaffold-895	2, 3, 4	270-1463, 1463-1780, 1777-2898	270-2898	-1, -1, -1	Assembly
TXC148	TEXAS	CELLULOSE	3	GH35, CE12, GH43	Bacteria	Proteobacteria	Caulobacterales	Caulobacteraceae	Asticcacaulis	Sp.	scaffold-348443	1, 3, 2	3-962, 2088-3362, 966-1973	3-3362	-1, 1, -1	Assembly
TXC148	TEXAS	CELLULOSE	5	GT9, GT9, GT9, GT9, GT9	Bacteria	Proteobacteria	unclassified Burkholderiales	Classification Missing	Rubrivivax	Gelatinosus	scaffold-1033212	2, 3, 5, 6, 4	948-1466, 1463-2029, 2889-3911, 3940-4971, 2026-2883	948-4971	1, 1, -1, -1, -1	Assembly
TXC148	TEXAS	CELLULOSE	3	GT41, GT41, GT2	Bacteria	Chlamydiae/Verrucomicrobia group	Opitutales	Opitutaceae	Opitutus	Terrae	scaffold-702	3, 4, 5	2634-4499, 4502-6481, 6756-7859	2634-7859	1, 1, 1	Assembly
TXC148	TEXAS	CELLULOSE	3	GH28, GT2, GT83	Bacteria	Proteobacteria	Caulobacterales	Caulobacteraceae	Asticcacaulis	Benevestitus	scaffold-20331	8, 9, 10	4951-6921, 6918-7925, 7941-8342	4951-8342	1, 1, -1	Assembly
TXC148	TEXAS	CELLULOSE	4	CBM50, GH73, GT51, GT51	Bacteria	Proteobacteria	Caulobacterales	Caulobacteraceae	Asticcacaulis	Benevestitus	scaffold-1009781	6, 8, 9, 10	6063-7040, 8516-9133, 9197-9802, 10120-10662	6063-10662	1, -1, -1, -1	Assembly
TXC148	TEXAS	CELLULOSE	3	GH36, CBM13, CE1	Bacteria	Actinobacteria	Actinomycetales	Nocardioidaceae	Kribbella	Catacumbae	scaffold-4086	4, 5, 3	2310-4067, 4259-4795, 1388-2137	1388-4795	1, 1, -1	Assembly
TXC148	TEXAS	CELLULOSE	4	GH95, GH3, GH1, CE3	Bacteria	Proteobacteria	Burkholderiales	Oxalobacteraceae	Massilia	Niastensis	scaffold-1691	1, 2, 3, 2	2-532, 529-2181, 2262-2390	2-2390	1, 1, 1, 1	Assembly
TXC148	TEXAS	CELLULOSE	5	CBM32, GH5, CBM32, GH29, GH15	Bacteria	Proteobacteria	Caulobacterales	Caulobacteraceae	Asticcacaulis	Sp.	scaffold-416	9, 10, 10, 11, 12	11416-12819, 12827-16021, 16103-17662, 17805-18824	11416-18824	-1, -1, -1, -1, 1	Assembly
TXC148	TEXAS	CELLULOSE	5	PL9, GH16, GH16, GH128, GH16	Bacteria	Proteobacteria	Caulobacterales	Caulobacteraceae	Asticcacaulis	Sp.	scaffold-419	1, 2, 3, 3, 4	1-411, 596-3583, 3655-6777, 6877-9279	1-9279	1, 1, 1, 1, 1	Assembly
TXC148	TEXAS	CELLULOSE	8	CBM48, GT35, CBM48, GH105, GH16, GH128, PL9, GH103	Bacteria	Proteobacteria	Rhizobiales	Xanthobacteraceae	Starkeya	Novella	scaffold-161747	1, 2, 3, 4, 5, 5, 5, 6	1-855, 852-3296, 3468-7301, 7298-9556, 9717-13631, 13740-14996	1-14996	-1, -1, -1, -1, 1, 1, 1, 1	Assembly
TXC148	TEXAS	CELLULOSE	5	GH43, GH2, GH43, CBM51, GH43	Bacteria	Bacteroidetes/Chlorobi group	Cytophagales	Cytophagaceae	Dyadobacter	Beijingensis	scaffold-2000	1, 2, 3, 4, 5	2-1009, 1037-2374, 2407-4065, 4131-6476, 6485-8767	2-8767	-1, -1, -1, -1, -1	Assembly
TXC148	TEXAS	CELLULOSE	3	GH97, GH43, GH51	Bacteria	Proteobacteria	Burkholderiales	Oxalobacteraceae	Massilia	Niastensis	scaffold-347	2, 3, 4	133-2034, 2042-3115, 3112-3762	133-3762	-1, -1, -1	Assembly
TXC148	TEXAS	CELLULOSE	10	GT2, GT4, GT4, GT4, GT4, GT2, GT2, GT4, CBM50, CE4	Bacteria	Proteobacteria	Rhizobiales	Hyphomicrobiaceae	Hyphomicrobium	Nitrativorans	scaffold-1001309	2, 3, 4, 5, 6, 7, 9, 11, 14, 13	447-1610, 1616-3562, 3564-4790, 4779-6083, 6073-7890, 8054-8998, 9931-10995, 11709-13145, 15334-16104, 14160-15389	447-16104	1, 1, 1, -1, -1, 1, 1, -1, -1, -1	Assembly
TXC148	TEXAS	CELLULOSE	3	GH5_13, GH43, CBM14	Bacteria	Proteobacteria	Caulobacterales	Caulobacteraceae	Asticcacaulis	Sp.	scaffold-747	17, 18, 19	19841-20962, 21068-22126, 22225-22638	19841-22638	-1, 1, 1	Assembly
TXC148	TEXAS	CELLULOSE	3	GH3, GH29, CBM4	Bacteria	Proteobacteria	Caulobacterales	Caulobacteraceae	Asticcacaulis	Benevestitus	scaffold-745	5, 6, 4	3941-6772, 6769-7554, 3199-3774	3199-7554	1, 1, 1	Assembly
TXC148	TEXAS	CELLULOSE	3	GH13, GH13, GH13	Bacteria	Proteobacteria	Alteromonadales	Alteromonadaceae	Alishewanella	Aestuarii	scaffold-1004346	1, 2, 3	1-1461, 1458-3014, 3011-4876	1-4876	1, 1, 1	Assembly
TXC148	TEXAS	CELLULOSE	3	GH3, GH29, GH115	Bacteria	Proteobacteria	Caulobacterales	Caulobacteraceae	Asticcacaulis	Benevestitus	scaffold-562250	1, 2, 3	1-1155, 1176-2006, 2010-2906	1-2906	1, 1, 1	Assembly
TXC148	TEXAS	CELLULOSE	3	GH42, GH43, GH35	Bacteria	Proteobacteria	Caulobacterales	Caulobacteraceae	Asticcacaulis	Sp.	scaffold-143723	1, 2, 3	1-1749, 1739-3055, 3080-3331	1-3331	-1, -1, -1	Assembly
TXC148	TEXAS	CELLULOSE	3	CBM50, GT51, GT8	Bacteria	Proteobacteria	Rhodospirillales	Rhodospirillaceae	Azospirillum	Lipoferum	scaffold-2111	4, 5, 6	3035-4222, 4237-6849, 6969-8027	3035-8027	1, 1, 1	Assembly
TXC148	TEXAS	CELLULOSE	4	CBM50, CBM50, GH53, CE11	Bacteria	Proteobacteria	Caulobacterales	Caulobacteraceae	Asticcacaulis	Benevestitus	scaffold-2932	5, 6, 7, 9	3879-4424, 4435-5067, 5141-6139, 8305-9198	3879-9198	-1, -1, -1, 1	Assembly
TXC148	TEXAS	CELLULOSE	3	GT2, GT83, GT2	Bacteria	Proteobacteria	Caulobacterales	Caulobacteraceae	Asticcacaulis	Benevestitus	scaffold-30007	2, 3, 4	202-1182, 1194-2903, 3018-3314	202-3314	1, -1, 1	Assembly
TXC148	TEXAS	CELLULOSE	4	CBM50, GH23, CBM50, CBM50	Bacteria	Proteobacteria	Caulobacterales	Caulobacteraceae	Asticcacaulis	Sp.	scaffold-27865	1, 1, 2, 3	3-1511, 1508-2839, 2865-3893	3-3893	1, 1, 1, 1	Assembly
TXC148	TEXAS	CELLULOSE	6	GH94, GH43, GH99, GH103, CE1, GH3	Bacteria	Proteobacteria	Caulobacterales	Caulobacteraceae	Asticcacaulis	Biprosthecium	scaffold-698	30, 31, 32, 38, 39, 40	27710-30010, 30007-31359, 31437-32429, 35030-36370, 36487-37407, 37627-40242	27710-40242	-1, -1, -1, 1, -1, 1	Assembly
TXC148	TEXAS	CELLULOSE	5	GH5_25, GT30, GT30, GT9, GT4	Bacteria	Proteobacteria	Caulobacterales	Caulobacteraceae	Asticcacaulis	Benevestitus	scaffold-1030764	49, 51, 52, 53, 54	48154-49326, 49509-50516, 50541-51824, 51837-52550, 52547-54370	48154-54370	-1, -1, -1, -1, -1	Assembly
TXC148	TEXAS	CELLULOSE	3	GT28, GT4, GT4	Bacteria	Chlamydiae/Verrucomicrobia group	Opitutales	Opitutaceae	Opitutus	Terrae	scaffold-7400	1, 2, 3	2-832, 854-2098, 2095-3213	2-3213	1, 1, 1	Assembly
TXC148	TEXAS	CELLULOSE	3	GT2, CBM35, CBM35	Bacteria	Proteobacteria	Burkholderiales	Oxalobacteraceae	Janthinobacterium	Sp.	scaffold-3839	1, 2, 3	2-709, 1842-5270, 5372-9571	2-9571	1, 1, 1	Assembly
TXC148	TEXAS	CELLULOSE	3	GH74, GH10, CBM22	Bacteria	Proteobacteria	Caulobacterales	Caulobacteraceae	Asticcacaulis	Biprosthecium	scaffold-1034	1, 3, 2	2-850, 2034-2423, 1386-1925	2-2423	1, -1, -1	Assembly
TXC148	TEXAS	CELLULOSE	3	PL11_2, CE3, GT4	Bacteria	Chlamydiae/Verrucomicrobia group	Opitutales	Opitutaceae	Opitutus	Terrae	scaffold-1033223	9, 10, 11	6965-9403, 9812-10513, 10534-11199	6965-11199	-1, -1, 1	Assembly
TXC148	TEXAS	CELLULOSE	5	GH43, GH43, CE8, CE12, GH2	Bacteria	Proteobacteria	Caulobacterales	Caulobacteraceae	Asticcacaulis	Excentricus	scaffold-54	4, 5, 6, 7, 8	5148-6638, 6613-7008, 7038-7988, 7994-8899, 8911-12060	5148-12060	1, 1, 1, 1, 1	Assembly
TXC148	TEXAS	CELLULOSE	4	GH15, GH97, CE1, CBM20	Bacteria	Proteobacteria	Caulobacterales	Caulobacteraceae	Asticcacaulis	Benevestitus	scaffold-59	19, 20, 21, 21	17925-20387, 21115-23226, 23227-25008	17925-25008	-1, 1, 1, 1	Assembly
TXC148	TEXAS	CELLULOSE	4	GT30, GT30, GT9, GT4	Bacteria	Proteobacteria	Rhodospirillales	Rhodospirillaceae	Magnetospirillum	Magneticum	scaffold-15743	1, 2, 3, 4	1-432, 432-1697, 1694-2395, 2395-4146	1-4146	-1, -1, -1, -1	Assembly
TXC148	TEXAS	CELLULOSE	3	GH67, GH3, GH3	Bacteria	Proteobacteria	Sphingomonadales	Sphingomonadaceae	Sphingobium	Indicum	scaffold-15362	1, 2, 3	1-285, 399-1901, 1901-2650	1-2650	-1, 1, 1	Assembly
A7026_12C	ONTARIO_BS	CELLULOSE	3	GT4, GT4, GT4	Bacteria	Actinobacteria	Solirubrobacterales	Conexibacteraceae	Conexibacter	Woesei	scaffold-45	2, 3, 4	324-1052, 1462-1638, 1605-2546	324-2546	-1, -1, -1	Assembly
A7026_12C	ONTARIO_BS	CELLULOSE	3	GT4, AA7, AA7	Bacteria	Proteobacteria	Rhizobiales	Phyllobacteriaceae	Mesorhizobium	Sp.	scaffold-18	1, 2, 3	3-233, 364-1296, 1299-2012	3-2012	-1, -1, -1	Assembly
OC458	BC_IDF	CELLULOSE	5	PL11_1, PL22_2, GH2, CE12, GT9	Bacteria	Proteobacteria	Caulobacterales	Caulobacteraceae	Caulobacter	Sp.	scaffold-652	4, 5, 6, 7, 9	4406-6385, 6394-7719, 7871-10912, 11154-11990, 13147-13908	4406-13908	1, 1, -1, -1, -1	Assembly
OC458	BC_IDF	CELLULOSE	4	GH8, GT41, GT2, GT30	Bacteria	Proteobacteria	Caulobacterales	Caulobacteraceae	Caulobacter	Segnis	scaffold-929944	26, 26, 27, 28	37652-41584, 41581-45939, 46334-47308	37652-47308	-1, -1, -1, 1	Assembly
OC458	BC_IDF	CELLULOSE	5	GT41, GT30, CBM3, GH94, GT87	Bacteria	Chlamydiae/Verrucomicrobia group	Methylacidiphilales	Methylacidiphilaceae	Methylacidiphilum	Fumariolicum	scaffold-2625	5, 7, 9, 10, 6	5291-7021, 8430-9623, 10374-11987, 12213-14237, 7284-8420	5291-14237	-1, -1, -1, 1, -1	Assembly
OC458	BC_IDF	CELLULOSE	3	GT4, PL11_2, CBM16	Bacteria	Chlamydiae/Verrucomicrobia group	Opitutales	Opitutaceae	Opitutus	Terrae	scaffold-1538	1, 2, 3	3-215, 480-2783, 2866-4308	3-4308	-1, -1, -1	Assembly
OC458	BC_IDF	CELLULOSE	4	CBM56, GT4, GT4, GH33	Bacteria	Chloroflexi	Chloroflexales	Chloroflexaceae	Chloroflexus	Aggregans	scaffold-3022	1, 2, 3, 5	1-237, 358-2211, 2208-3638, 4880-5230	1-5230	1, 1, 1, -1	Assembly
OC458	BC_IDF	CELLULOSE	3	CBM51, CE1, PL1	Bacteria	Proteobacteria	Myxococcales	Myxococcaceae	Myxococcus	Xanthus	scaffold-66320	1, 2, 3	3-512, 584-1708, 1967-2863	3-2863	-1, -1, 1	Assembly
OC458	BC_IDF	CELLULOSE	6	GH36, PL11_2, GH128, CE12, CE6, CBM16	Bacteria	Firmicutes	Clostridiales	Ruminococcaceae	Clostridium	Papyrosolvens	scaffold-670	5, 7, 8, 9, 10, 6	2570-4744, 8769-9851, 9908-11515, 11528-12286, 12292-13974, 5186-8599	2570-13974	-1, 1, 1, 1, 1, 1	Assembly
OC458	BC_IDF	CELLULOSE	3	GH16, CE10, CE10	Bacteria	Actinobacteria	Actinomycetales	Streptomycetaceae	Streptomyces	Sp.	scaffold-677	9, 10, 11	5140-6657, 6695-7378, 7416-8135	5140-8135	-1, -1, -1	Assembly
OC458	BC_IDF	CELLULOSE	4	CBM2, CBM51, GH27, PL9_3	Bacteria	Actinobacteria	Actinomycetales	Streptomycetaceae	Streptomyces	Clavuligerus	scaffold-1077	1, 2, 3, 4	2-922, 1261-2739, 2736-3437, 3448-4302	2-4302	1, -1, -1, 1	Assembly
OC458	BC_IDF	CELLULOSE	4	CBM13, GH28, GH28, GH127	Bacteria	Proteobacteria	Sphingomonadales	Sphingomonadaceae	Sphingobium	Yanoikuyae	scaffold-1510	1, 2, 3, 1	1-900, 1006-2232, 2282-2821	1-2821	1, 1, 1, 1	Assembly
OC458	BC_IDF	CELLULOSE	3	GH17, GH105, GH35	Bacteria	Proteobacteria	Caulobacterales	Caulobacteraceae	Caulobacter	Segnis	scaffold-1519	26, 27, 28	36694-38271, 38357-39466, 39515-43276	36694-43276	-1, -1, -1	Assembly
OC458	BC_IDF	CELLULOSE	3	GH78, GH78, GH99	Bacteria	Chlamydiae/Verrucomicrobia group	Opitutales	unclassified Opitutaceae	Opitutaceae	Bacterium	scaffold-617	2, 3, 4	273-1475, 1472-2950, 3015-3641	273-3641	-1, -1, -1	Assembly
OC458	BC_IDF	CELLULOSE	4	PL11_1, GH28, CE12, CE12	Bacteria	Proteobacteria	Caulobacterales	Caulobacteraceae	Caulobacter	Sp.	scaffold-929909	3, 4, 5, 6	817-1536, 1536-2987, 2984-3958, 3948-5219	817-5219	-1, -1, -1, -1	Assembly
OC458	BC_IDF	CELLULOSE	4	CBM2, CBM51, CBM13, CBM13	Bacteria	Proteobacteria	Myxococcales	Polyangiaceae	Sorangium	Cellulosum	scaffold-1897	5, 7, 8, 9	4211-6247, 7121-7609, 7576-9084, 9036-9998	4211-9998	-1, -1, -1, -1	Assembly
OC458	BC_IDF	CELLULOSE	3	GH5_39, GH16, GH16	Bacteria	Chlamydiae/Verrucomicrobia group		Classification Missing	Chthoniobacter	Flavus	scaffold-631	6, 7, 8	5671-6762, 6807-7355, 7818-9074	5671-9074	-1, -1, 1	Assembly
OC458	BC_IDF	CELLULOSE	3	GT2, PL12, GH92	Bacteria	Proteobacteria	Myxococcales	Nannocystaceae	Plesiocystis	Pacifica	scaffold-2799	9, 10, 11	6720-7961, 7981-8478, 8508-8798	6720-8798	1, -1, 1	Assembly
OC458	BC_IDF	CELLULOSE	3	GH28, GH32, CE4	Bacteria	Firmicutes	Bacillales	Paenibacillaceae	Paenibacillus	Sp.	scaffold-914279	4, 5, 3	2946-4253, 4607-5530, 1901-2902	1901-5530	-1, 1, -1	Assembly
OC458	BC_IDF	CELLULOSE	3	GT4, GH36, GH33	Bacteria	Chlamydiae/Verrucomicrobia group	Opitutales	unclassified Opitutaceae	Opitutaceae	Bacterium	scaffold-12419	4, 5, 3	3354-4526, 4662-4988, 1992-3056	1992-4988	-1, -1, 1	Assembly
OC458	BC_IDF	CELLULOSE	3	GT41, GT2, CBM50	Bacteria	Proteobacteria	unclassified Burkholderiales	Classification Missing	Rubrivivax	Benzoatilyticus	scaffold-1127	4, 5, 6	1962-3905, 3902-5026, 5158-6834	1962-6834	1, 1, 1	Assembly
OC458	BC_IDF	CELLULOSE	4	GH26, GH26, GH26, CBM32	Bacteria	Chlamydiae/Verrucomicrobia group		Classification Missing	Chthoniobacter	Flavus	scaffold-564	42, 43, 44, 44	49247-50485, 50508-51932, 52124-55048	49247-55048	-1, -1, 1, 1	Assembly
OC458	BC_IDF	CELLULOSE	4	GH1, GT4, GH16, GH16	Bacteria	Proteobacteria	unclassified Burkholderiales	Classification Missing	Ideonella	Sp.	scaffold-568	17, 18, 19, 20	20713-22062, 22065-23123, 23120-23980, 24389-24757	20713-24757	1, 1, 1, 1	Assembly
OC458	BC_IDF	CELLULOSE	3	GH13, GH31, GT41	Bacteria	Proteobacteria	Chromatiales	Chromatiaceae	Lamprocystis	Purpurea	scaffold-3208	18, 19, 20	19212-19916, 19936-20799, 20965-22287	19212-22287	-1, -1, -1	Assembly
OC458	BC_IDF	CELLULOSE	6	GT2, GT4, GT2, GT2, GT2, GH9	Bacteria	Proteobacteria	Chromatiales	Chromatiaceae	Thiorhodovibrio	Sp.	scaffold-3206	80, 82, 85, 86, 87, 84	93843-94778, 95924-97168, 99632-100636, 100651-101610, 101624-102631, 98465-99622	93843-102631	-1, -1, -1, -1, -1, -1	Assembly
OC458	BC_IDF	CELLULOSE	6	GH130, GT4, GT4, PL11_2, GH128, GT5	Bacteria	Armatimonadetes	Chthonomonadales	Chthonomonadaceae	Chthonomonas	Calidirosea	scaffold-2919	2, 3, 4, 11, 12, 13	394-1848, 1978-3858, 3812-4837, 12097-13653, 13711-14748, 15002-16963	394-16963	-1, -1, -1, -1, 1, -1	Assembly
OC458	BC_IDF	CELLULOSE	3	CBM48, CBM48, GT35	Bacteria	Proteobacteria	Caulobacterales	Caulobacteraceae	Asticcacaulis	Sp.	scaffold-359	1, 2, 3	1-1977, 1964-3340, 3473-4027	1-4027	1, 1, 1	Assembly
OC458	BC_IDF	CELLULOSE	6	GT4, CBM50, CE14, GT9, GT9, GT17	Bacteria	Proteobacteria	Burkholderiales	Comamonadaceae	Variovorax	Paradoxus	scaffold-3225	2, 3, 4, 80, 81, 82	1766-2452, 2449-3648, 3789-4358, 79534-80118, 80115-80621, 80829-82229	1766-82229	-1, -1, 1, -1, -1, -1	Assembly
OC458	BC_IDF	CELLULOSE	3	CE6, GH5_7, CBM50	Bacteria	Proteobacteria	Caulobacterales	Caulobacteraceae	Caulobacter	Sp.	scaffold-3220	79, 80, 81	76331-77920, 78205-79524, 79606-80976	76331-80976	-1, -1, -1	Assembly
OC458	BC_IDF	CELLULOSE	3	CE12, CBM51, CBM2	Bacteria	Actinobacteria	Actinomycetales	Streptomycetaceae	Streptomyces	Viridochromogenes	scaffold-2289	2, 3, 4	1163-3163, 3198-4268, 4271-5479	1163-5479	1, -1, -1	Assembly
OC458	BC_IDF	CELLULOSE	4	GH16, GH4, GH16, CBM3	Bacteria	Chloroflexi	Anaerolineales	Anaerolineaceae	Anaerolinea	Thermophila	scaffold-102423	1, 3, 4, 5	1-504, 1708-3021, 3127-4041, 4128-5108	1-5108	-1, -1, -1, -1	Assembly
OC458	BC_IDF	CELLULOSE	8	GT8, GT2, GH33, CBM48, CBM32, CBM32, CBM3, GT8	Bacteria	Proteobacteria	Burkholderiales	Alcaligenaceae	Advenella	Kashmirensis	scaffold-2	6, 8, 10, 12, 12, 13, 13, 14	8829-9806, 11201-11704, 12795-13880, 16741-19992, 20468-23935, 24023-26005	8829-26005	1, 1, 1, 1, 1, 1, 1, 1	Assembly
OC458	BC_IDF	CELLULOSE	4	GH27, CBM13, GH43, GH2	Bacteria	Bacteroidetes/Chlorobi group	Bacteroidales	Porphyromonadaceae	Dysgonomonas	Gadei	scaffold-926983	1, 2, 3, 4	132-1373, 1512-3887, 3894-5042, 5142-5729	132-5729	-1, -1, -1, 1	Assembly
OC458	BC_IDF	CELLULOSE	3	GT2, GT4, GT4	Bacteria	Proteobacteria	Myxococcales	Myxococcaceae	Myxococcus	Sp.	scaffold-1600	1, 2, 3	2-928, 931-1365, 1349-2833	2-2833	1, -1, -1	Assembly
OC458	BC_IDF	CELLULOSE	4	CBM2, CBM50, CBM32, CBM2	Bacteria	Proteobacteria	Myxococcales	Myxococcaceae	Myxococcus	Fulvus	scaffold-2389	1, 3, 4, 5	3-1586, 3108-3992, 4332-5603, 5751-7244	3-7244	1, 1, -1, -1	Assembly
OC458	BC_IDF	CELLULOSE	3	GH13_26, CBM48, GT51	Bacteria	Chlamydiae/Verrucomicrobia group	Opitutales	Opitutaceae	Opitutus	Terrae	scaffold-2382	15, 16, 17	13867-16671, 16668-18476, 18748-21105	13867-21105	-1, -1, 1	Assembly
OC458	BC_IDF	CELLULOSE	3	GH2, GH31, CBM1	Bacteria	Bacteroidetes/Chlorobi group	Bacteroidales	Bacteroidaceae	Bacteroides	Caccae	scaffold-315	1, 2, 3	1-1359, 1647-3956, 3967-5076	1-5076	1, 1, 1	Assembly
OC458	BC_IDF	CELLULOSE	4	GT2, GT2, GT4, GT94	Bacteria	Actinobacteria	Actinomycetales	Frankiaceae	Frankia	Sp.	scaffold-3167	7, 9, 10, 11	8547-9077, 9760-10290, 10287-11444, 11441-11758	8547-11758	1, 1, 1, 1	Assembly
OC458	BC_IDF	CELLULOSE	3	CBM12, GH117, CBM66	Bacteria	Chlamydiae/Verrucomicrobia group	Opitutales	Opitutaceae	Opitutus	Terrae	scaffold-44	1, 2, 3	130-3003, 3049-4068, 4938-7355	130-7355	-1, -1, 1	Assembly
OC458	BC_IDF	CELLULOSE	3	CE6, GH2, GH29	Opisthokonta	Metazoa	Antilopinae	Bovidae	Pantholops	Hodgsonii	scaffold-42	27, 28, 29	33084-34586, 34647-38078, 38078-38803	33084-38803	1, 1, 1	Assembly
OC458	BC_IDF	CELLULOSE	3	PL11_2, PL11_2, PL11_2	Bacteria	Proteobacteria	Rhodospirillales	Rhodospirillaceae	Azospirillum	Lipoferum	scaffold-48	2, 3, 4	1740-6179, 6176-8476, 8473-13662	1740-13662	-1, -1, -1	Assembly
OC458	BC_IDF	CELLULOSE	4	GH78, CBM67, PL22, GH38	Bacteria	unclassified Bacteria		Classification Missing	Thermobaculum	Terrenum	scaffold-101	2, 2, 3, 4	885-3314, 3672-4736, 5122-7410	885-7410	1, 1, -1, -1	Assembly
OC458	BC_IDF	CELLULOSE	3	CBM2, CE1, CBM2	Bacteria	Planctomycetes	Planctomycetales	Planctomycetaceae	Rhodopirellula	Baltica	scaffold-1660	1, 2, 3	2-451, 473-1747, 1862-2815	2-2815	-1, -1, -1	Assembly
OC458	BC_IDF	CELLULOSE	3	GT2, GT9, GT4	Bacteria	Bacteroidetes/Chlorobi group	Flavobacteriales	Cryomorphaceae	Owenweeksia	Hongkongensis	scaffold-3362	2, 3, 4	438-1211, 1208-2335, 2332-2691	438-2691	1, 1, 1	Assembly
OC458	BC_IDF	CELLULOSE	3	CBM2, GH10, CBM2	Bacteria	Proteobacteria	Myxococcales	Polyangiaceae	Sorangium	Cellulosum	scaffold-3101	2, 3, 4	316-1446, 1443-1649, 1686-2798	316-2798	1, 1, -1	Assembly
OC458	BC_IDF	CELLULOSE	3	GT4, GT4, GT4	Bacteria	Actinobacteria	Actinomycetales	Mycobacteriaceae	Mycobacterium	Gilvum	scaffold-1852	3, 4, 5	1870-2829, 2842-4002, 4034-5485	1870-5485	1, 1, -1	Assembly
OC458	BC_IDF	CELLULOSE	5	PL22, GH39, PL11_2, CBM27, CBM9	Bacteria	Fibrobacteres/Acidobacteria group	Acidobacteriales	unclassified Acidobacteriaceae	Acidobacteriaceae	Bacterium	scaffold-61	5, 7, 8, 10, 9	12315-13487, 17165-17722, 17911-20013, 20862-22337, 20077-20865	12315-22337	1, 1, 1, 1, 1	Assembly
OC458	BC_IDF	CELLULOSE	5	CBM32, CBM32, CBM32, CBM9, CBM57	Bacteria	Actinobacteria	Actinomycetales	Micromonosporaceae	Actinoplanes	Globisporus	scaffold-1277	1, 2, 3, 4, 2	3-974, 1289-4954, 4990-5463, 5672-6199	3-6199	-1, 1, 1, 1, 1	Assembly
OC458	BC_IDF	CELLULOSE	4	GH16, CBM13, GH81, GH81	Bacteria	Actinobacteria	Actinomycetales	Micromonosporaceae	Micromonospora	Aurantiaca	scaffold-2774	6, 7, 8, 9	5340-6257, 6533-7849, 8553-9383, 9424-11139	5340-11139	1, 1, -1, -1	Assembly
OC458	BC_IDF	CELLULOSE	3	PL9_1, PL9_1, CBM13	Bacteria	Actinobacteria	Actinomycetales	Frankiaceae	Frankia	Sp.	scaffold-2193	8, 9, 10	8310-9248, 9245-10300, 10843-12360	8310-12360	-1, -1, 1	Assembly
OC458	BC_IDF	CELLULOSE	3	GH31, GH31, PL11_2	Bacteria	Proteobacteria	Caulobacterales	Caulobacteraceae	Caulobacter	Segnis	scaffold-127	3, 4, 5	2348-4672, 4734-5114, 5556-6389	2348-6389	1, 1, 1	Assembly
OC458	BC_IDF	CELLULOSE	3	GT41, GT41, GH12	Bacteria	Proteobacteria	Myxococcales	Polyangiaceae	Sorangium	Cellulosum	scaffold-1466	6, 7, 5	4365-5117, 5254-6084, 3516-4355	3516-6084	-1, -1, 1	Assembly
OC458	BC_IDF	CELLULOSE	4	GT28, GT28, GT28, CBM50	Bacteria	Chlamydiae/Verrucomicrobia group		Classification Missing	Chthoniobacter	Flavus	scaffold-721	17, 18, 19, 21	17512-19323, 19308-20402, 20422-21582, 21744-23201	17512-23201	-1, -1, -1, -1	Assembly
OC458	BC_IDF	CELLULOSE	5	GH39, GT41, GT41, CBM13, GT23	Bacteria	Proteobacteria	unclassified Burkholderiales	Classification Missing	Leptothrix	Cholodnii	scaffold-722	21, 23, 24, 25, 24	23224-24237, 25908-27908, 27905-30328, 30392-33214	23224-33214	1, 1, 1, -1, 1	Assembly
OC458	BC_IDF	CELLULOSE	3	CBM32, CBM32, GH13	Bacteria	Cyanobacteria	Chroococcales	Classification Missing	Synechococcus	Sp.	scaffold-3122	1, 2, 3	2-1699, 1696-3738, 3753-8636	2-8636	-1, -1, -1	Assembly
OC458	BC_IDF	CELLULOSE	4	CE1, CE1, CBM2, GT4	Bacteria	Proteobacteria	Rhodocyclales	Rhodocyclaceae	Methyloversatilis	Universalis	scaffold-3125	2, 3, 4, 5	992-1660, 1718-2719, 2732-3508, 3522-4139	992-4139	1, 1, 1, -1	Assembly
OC458	BC_IDF	CELLULOSE	5	GH11, GH3, GH97, CBM13, GH29	Bacteria	Proteobacteria	Caulobacterales	Caulobacteraceae	Caulobacter	Sp.	scaffold-913	12, 13, 14, 15, 16	11059-12996, 13144-15612, 15765-17738, 19239-20600, 20610-22250	11059-22250	-1, -1, 1, 1, 1	Assembly
OC458	BC_IDF	CELLULOSE	5	GH29, CBM51, GH27, CBM6, GH43	Bacteria	Bacteroidetes/Chlorobi group	Bacteroidales	Bacteroidaceae	Bacteroides	Sp.	scaffold-80	1, 2, 3, 4, 4	2-2056, 2486-3136, 3090-4274, 4278-4481	2-4481	1, 1, 1, 1, 1	Assembly
OC458	BC_IDF	CELLULOSE	5	GH30_1, GT41, GT2, GT2, GH53	Bacteria	Proteobacteria	Burkholderiales	Comamonadaceae	Candidatus	Symbiobacter	scaffold-81	2, 3, 4, 6, 7	907-2331, 2524-4233, 4608-6539, 8898-11840, 11959-14886	907-14886	1, 1, 1, 1, -1	Assembly
OC458	BC_IDF	CELLULOSE	3	GH39, GH39, GH39	Unclassified	Unclassified	Unclassified	Unclassified	Unclassified	Unclassified	scaffold-6322	1, 2, 3	1-246, 906-1313, 1388-1774	1-1774	1, -1, -1	Assembly
OC458	BC_IDF	CELLULOSE	5	GH23, GH45, GT2, GT39, GT83	Bacteria	Proteobacteria	Sphingomonadales	Sphingomonadaceae	Sphingobium	Yanoikuyae	scaffold-147	10, 11, 13, 12, 14	8674-9255, 9494-10402, 12016-13230, 10467-11888, 13227-14777	8674-14777	-1, 1, 1, 1, 1	Assembly
OC458	BC_IDF	CELLULOSE	3	GT2, GT2, GT2	Bacteria	Proteobacteria	Desulfuromonadales	Geobacteraceae	Geobacter	Metallireducens	scaffold-708	1, 2, 3	2-1753, 1750-2820, 2817-4976	2-4976	1, 1, 1	Assembly
OC458	BC_IDF	CELLULOSE	4	GH43, CE9, GT2, GT4	Bacteria	Proteobacteria	Caulobacterales	Caulobacteraceae	Caulobacter	Vibrioides	scaffold-449	21, 23, 24, 25	17681-19333, 20118-21395, 21544-23628, 23698-24747	17681-24747	1, 1, 1, 1	Assembly
OC458	BC_IDF	CELLULOSE	3	GH37, PL15, CE4	Bacteria	Chlamydiae/Verrucomicrobia group	Opitutales	unclassified Opitutaceae	Opitutaceae	Bacterium	scaffold-446	10, 8, 9	13897-15249, 9248-12787, 12938-13768	9248-15249	-1, 1, 1	Assembly
OC458	BC_IDF	CELLULOSE	5	CBM50, GT2, CE6, GH39, GH109	Bacteria	Chlamydiae/Verrucomicrobia group	Verrucomicrobiales	Verrucomicrobiaceae	Verrucomicrobium	Spinosum	scaffold-769	2, 4, 7, 8, 6	494-1864, 2820-3863, 7981-9387, 9635-12586, 6583-7821	494-12586	-1, 1, -1, -1, -1	Assembly
OC458	BC_IDF	CELLULOSE	3	CBM32, CBM32, AA2	Bacteria	Proteobacteria	Rhizobiales	Rhizobiaceae	Rhizobium	Giardinii	scaffold-2321	1, 2, 3	3-440, 484-1860, 1866-3752	3-3752	1, -1, -1	Assembly
OC458	BC_IDF	CELLULOSE	4	GT2, GT19, GT19, CE11	Bacteria	Proteobacteria	Caulobacterales	Caulobacteraceae	Caulobacter	Sp.	scaffold-2810	33, 34, 35, 37	33729-35477, 35474-36661, 36658-37500, 38296-38787	33729-38787	1, -1, -1, -1	Assembly
OC458	BC_IDF	CELLULOSE	3	GT19, GT1, GH109	Bacteria	Chlamydiae/Verrucomicrobia group	Methylacidiphilales	Methylacidiphilaceae	Methylacidiphilum	Fumariolicum	scaffold-167	1, 3, 2	146-1309, 2440-3642, 1320-2378	146-3642	-1, 1, -1	Assembly
OC458	BC_IDF	CELLULOSE	12	GT51, GT28, GH23, GT28, GT28, GT28, CBM50, GT2, CE11, GT35, GH78, GH3	Bacteria	Proteobacteria	Burkholderiales	Comamonadaceae	Polaromonas	Naphthalenivorans	scaffold-10024	14, 16, 18, 19, 20, 21, 29, 31, 33, 35, 36, 37	16228-18015, 19567-21036, 22320-24419, 24416-25696, 25693-26790, 26861-28294, 35261-36313, 37740-38432, 39506-40441, 41284-42489, 42503-45649, 45649-47088	16228-47088	1, 1, 1, 1, 1, 1, -1, -1, 1, 1, 1, 1	Assembly
OC458	BC_IDF	CELLULOSE	4	GT2, CE11, GT2, GT2	Bacteria	Chlamydiae/Verrucomicrobia group	Opitutales	unclassified Opitutaceae	Opitutaceae	Bacterium	scaffold-13611	2, 2, 3, 4	933-3521, 3534-3905, 4006-5442	933-5442	1, 1, 1, 1	Assembly
OC458	BC_IDF	CELLULOSE	4	GT2, GT2, GT4, GT4	Bacteria	Chlamydiae/Verrucomicrobia group	Opitutales	Opitutaceae	Opitutus	Terrae	scaffold-187	7, 8, 9, 10	8541-9419, 9416-9979, 9976-11094, 11130-12245	8541-12245	1, 1, 1, -1	Assembly
OC458	BC_IDF	CELLULOSE	3	GT2, GT2, CBM50	Bacteria	Actinobacteria	Actinomycetales	Microbacteriaceae	Cryocola	Sp.	scaffold-264628	1, 2, 3	1-252, 249-1331, 1428-2408	1-2408	1, 1, 1	Assembly
OC458	BC_IDF	CELLULOSE	3	GH65, GT20, GH15	Bacteria	Proteobacteria	unclassified Burkholderiales	Classification Missing	Rubrivivax	Benzoatilyticus	scaffold-741	22, 23, 24	21949-22722, 22722-25214, 25257-27080	21949-27080	-1, -1, 1	Assembly
OC458	BC_IDF	CELLULOSE	3	GH13, GH116, GH116	Bacteria	Actinobacteria	Actinomycetales	Actinomycetaceae	Mobiluncus	Mulieris	scaffold-403	1, 2, 3	1-1059, 1351-2595, 2622-3566	1-3566	1, 1, 1	Assembly
OC458	BC_IDF	CELLULOSE	3	GT83, GT83, GT83	Bacteria	Proteobacteria	Myxococcales	Polyangiaceae	Sorangium	Cellulosum	scaffold-2675	2, 3, 4	990-2306, 2339-3466, 3472-4938	990-4938	-1, -1, -1	Assembly
OC458	BC_IDF	CELLULOSE	10	GH35, GH74, GH95, GH3, GH1, GH17, GH43, GH9, CE2, GH12	Bacteria	Proteobacteria	Burkholderiales	Oxalobacteraceae	Massilia	Niastensis	scaffold-975	37, 38, 39, 40, 41, 43, 44, 46, 47, 48	49998-51665, 51736-53964, 53969-56302, 56362-57645, 57724-59073, 60196-61650, 61664-63259, 64594-66339, 66409-67545, 67635-68411	49998-68411	1, 1, 1, 1, 1, 1, 1, -1, -1, -1	Assembly
OC458	BC_IDF	CELLULOSE	3	GH105, GH105, GH16	Bacteria	Proteobacteria	Caulobacterales	Caulobacteraceae	Asticcacaulis	Sp.	scaffold-974	1, 2, 3	188-1522, 1533-2759, 2769-4031	188-4031	1, 1, -1	Assembly
OC458	BC_IDF	CELLULOSE	3	GT4, GH11, GH5_5	Bacteria	Bacteroidetes/Chlorobi group	Bacteroidales	Bacteroidaceae	Bacteroides	Intestinalis	scaffold-976	1, 2, 3	2-973, 1057-2877, 3332-4417	2-4417	1, -1, 1	Assembly
OC458	BC_IDF	CELLULOSE	4	CBM32, GH81, GH81, CBM32	Bacteria	Deinococcus-Thermus	Deinococcales	Deinococcaceae	Deinococcus	Maricopensis	scaffold-1587	3, 4, 5, 6	1319-2128, 2110-3876, 3816-4589, 4606-5148	1319-5148	-1, -1, -1, -1	Assembly
OC458	BC_IDF	CELLULOSE	3	GH3, GH55, GH55	Bacteria	Proteobacteria	Caulobacterales	Caulobacteraceae	Caulobacter	Sp.	scaffold-1020	16, 17, 18	17215-17739, 17965-20988, 21103-24150	17215-24150	-1, 1, 1	Assembly
OC458	BC_IDF	CELLULOSE	4	GH77, CBM48, CBM48, GT35	Bacteria	Proteobacteria	Burkholderiales	Comamonadaceae	Curvibacter	Putative	scaffold-929522	13, 14, 15, 16	14070-15587, 15595-17715, 17720-19906, 20033-22513	14070-22513	-1, -1, -1, -1	Assembly
OC458	BC_IDF	CELLULOSE	4	CBM6, GH2, GH95, CBM40	Bacteria	Chlamydiae/Verrucomicrobia group	Opitutales	unclassified Opitutaceae	Opitutaceae	Bacterium	scaffold-59	3, 4, 5, 4	653-2629, 2646-4631, 4788-5972	653-5972	1, 1, 1, 1	Assembly
OC458	BC_IDF	CELLULOSE	7	GH4, CBM27, CE6, GH39, GH110, PL1, GH32	Bacteria	Chlamydiae/Verrucomicrobia group	Opitutales	unclassified Opitutaceae	Opitutaceae	Bacterium	scaffold-4280	5, 7, 7, 8, 3, 4, 6	6792-8198, 9115-11202, 11199-13604, 2942-5443, 5479-6756, 8210-9118	2942-13604	1, -1, -1, -1, -1, -1, -1	Assembly
OC458	BC_IDF	CELLULOSE	8	GT2, GT2, GT4, GT26, GT4, GT26, GT4, GT4	Bacteria	Proteobacteria	unclassified Burkholderiales	Classification Missing	Rubrivivax	Gelatinosus	scaffold-252	1, 2, 3, 4, 12, 13, 14, 16	3-971, 1045-2001, 1998-3245, 3453-4250, 13174-14619, 14682-16076, 16134-17369, 18511-19872	3-19872	1, 1, 1, 1, 1, 1, 1, -1	Assembly
OC458	BC_IDF	CELLULOSE	4	CBM20, CBM50, GT51, GT8	Bacteria	Proteobacteria	Caulobacterales	Caulobacteraceae	Caulobacter	Sp.	scaffold-604	36, 37, 38, 39	39315-42017, 43037-44233, 44421-46793, 46879-47982	39315-47982	-1, 1, 1, 1	Assembly
OC458	BC_IDF	CELLULOSE	5	CBM32, GH33, GH95, CE6, CE6	Bacteria	Bacteroidetes/Chlorobi group	Bacteroidales	Porphyromonadaceae	Dysgonomonas	Gadei	scaffold-18541	1, 3, 4, 5, 7	315-1301, 1430-2473, 2470-5394, 5626-7353, 8045-9274	315-9274	-1, -1, -1, 1, 1	Assembly
OC458	BC_IDF	CELLULOSE	5	CBM56, CBM13, CBM12, CBM6, GH5	Bacteria	Proteobacteria	Myxococcales	Cystobacteraceae	Cystobacter	Fuscus	scaffold-1520	1, 2, 2, 3, 1	1-1734, 1781-3634, 3702-6734	1-6734	1, 1, 1, 1, 1	Assembly
OC458	BC_IDF	CELLULOSE	5	GH13, CBM41, GH13, GT35, CBM48	Bacteria	Proteobacteria	Burkholderiales	Oxalobacteraceae	Massilia	Niastensis	scaffold-662	7, 8, 9, 10, 8	8726-10621, 10627-13404, 13510-15900, 16066-17631	8726-17631	-1, -1, 1, 1, -1	Assembly
OC458	BC_IDF	CELLULOSE	3	GT2, GT4, GT2	Bacteria	Proteobacteria	Caulobacterales	Caulobacteraceae	Asticcacaulis	Biprosthecium	scaffold-277	1, 2, 3	2-1228, 1686-2711, 2708-4099	2-4099	-1, 1, -1	Assembly
OC458	BC_IDF	CELLULOSE	3	GT32, GT4, GT4	Bacteria	Proteobacteria	Myxococcales	Polyangiaceae	Sorangium	Cellulosum	scaffold-2179	1, 2, 3	2-1591, 1542-3038, 3396-4649	2-4649	1, -1, 1	Assembly
OC458	BC_IDF	CELLULOSE	4	GH78, GH27, GH27, CBM22	Bacteria	Proteobacteria	Caulobacterales	Caulobacteraceae	Asticcacaulis	Benevestitus	scaffold-1315	4, 5, 6, 7	2453-4096, 4134-4895, 4885-6537, 7310-7732	2453-7732	1, -1, -1, 1	Assembly
OC458	BC_IDF	CELLULOSE	4	GT4, GT4, GT4, GT4	Bacteria	Firmicutes	Clostridiales	Peptococcaceae	Desulfurispora	Thermophila	scaffold-2031	7, 8, 9, 6	5014-5973, 5922-6758, 6790-8055, 4037-4963	4037-8055	1, 1, 1, 1	Assembly
OC458	BC_IDF	CELLULOSE	3	GH35, GH35, GH3	Bacteria	Proteobacteria	Caulobacterales	Caulobacteraceae	Asticcacaulis	Benevestitus	scaffold-1780	2, 3, 4	206-958, 913-2277, 2279-2680	206-2680	-1, -1, -1	Assembly
OC458	BC_IDF	CELLULOSE	3	CBM10, PL9, CBM51	Bacteria	Proteobacteria	Pseudomonadales	Pseudomonadaceae	Cellvibrio	Japonicus	scaffold-1784	1, 2, 3	3-536, 662-1006, 1339-2385	3-2385	1, -1, 1	Assembly
OC458	BC_IDF	CELLULOSE	3	GT4, GT4, GT2	Bacteria	Proteobacteria	Rhizobiales	Rhizobiaceae	Rhizobium	Leguminosarum	scaffold-929934	12, 13, 14	14797-15864, 15909-17009, 17128-18609	14797-18609	1, 1, 1	Assembly
OC458	BC_IDF	CELLULOSE	3	GH27, PL11_2, PL11_2	Bacteria	Bacteroidetes/Chlorobi group	Bacteroidales	Bacteroidaceae	Bacteroides	Clarus	scaffold-988	1, 2, 3	306-1688, 2143-4434, 4376-8089	306-8089	-1, -1, -1	Assembly
OC458	BC_IDF	CELLULOSE	3	GH35, PL9_2, PL9	Bacteria	Proteobacteria	Burkholderiales	Comamonadaceae	Polaromonas	Sp.	scaffold-571	1, 2, 3	313-1722, 1828-3324, 3725-4801	313-4801	-1, -1, -1	Assembly
OC458	BC_IDF	CELLULOSE	6	CBM14, PL9, CBM57, GT4, GH128, CE10	Bacteria	Proteobacteria	Caulobacterales	Caulobacteraceae	Caulobacter	Sp.	scaffold-3218	75, 76, 76, 77, 79, 80	62637-63071, 63096-65093, 65451-67118, 69797-72061, 72237-74468	62637-74468	1, -1, -1, -1, -1, 1	Assembly
OC458	BC_IDF	CELLULOSE	4	GH97, PL9, GH16, GH2	Bacteria	Proteobacteria	Caulobacterales	Caulobacteraceae	Caulobacter	Segnis	scaffold-3219	30, 31, 31, 32	34984-37143, 37308-40016, 40097-42610	34984-42610	1, -1, -1, -1	Assembly
OC458	BC_IDF	CELLULOSE	4	GT9, GT2, CE14, CE14	Bacteria	Proteobacteria	Rhizobiales	Methylocystaceae	Methylocystis	Parvus	scaffold-3210	43, 44, 45, 46	45730-46749, 46938-47603, 47600-48214, 48211-49017	45730-49017	-1, -1, -1, -1	Assembly
OC458	BC_IDF	CELLULOSE	6	GT20, GT20, GH15, GT4, GT4, CE5	Bacteria	Proteobacteria	Caulobacterales	Caulobacteraceae	Caulobacter	Sp.	scaffold-3211	66, 67, 70, 71, 72, 65	72657-73328, 73325-74776, 77260-79056, 79064-81223, 81344-82408, 71713-72429	71713-82408	1, 1, -1, -1, -1, 1	Assembly
OC458	BC_IDF	CELLULOSE	4	GH2, GH2, GH2, GH29	Bacteria	Proteobacteria	Caulobacterales	Caulobacteraceae	Asticcacaulis	Benevestitus	scaffold-1192	1, 2, 3, 4	141-1562, 1684-2820, 2772-3782, 3779-4045	141-4045	1, 1, 1, 1	Assembly
OC458	BC_IDF	CELLULOSE	6	PL11_2, PL11_2, GH74, GH74, CBM4, GH3	Bacteria	Planctomycetes	Phycisphaerales	Phycisphaeraceae	Phycisphaera	Mikurensis	scaffold-325	3, 4, 5, 6, 6, 7	1560-3632, 3748-9522, 9853-12081, 12217-14988, 15013-15792	1560-15792	-1, -1, -1, 1, 1, 1	Assembly
OC458	BC_IDF	CELLULOSE	3	GT2, AA5, AA5	Bacteria	Proteobacteria	Myxococcales	Cystobacteraceae	Cystobacter	Fuscus	scaffold-38	2, 3, 4	1359-2207, 2317-3381, 3414-4001	1359-4001	-1, 1, 1	Assembly
OC458	BC_IDF	CELLULOSE	13	GH16, PL9, PL9_1, GT4, GT4, GT4, GT4, GH128, GH16, GH16, PL9, GH128, GH16	Bacteria	Proteobacteria	Caulobacterales	Caulobacteraceae	Caulobacter	Sp.	scaffold-36	7, 7, 7, 8, 9, 10, 11, 33, 33, 34, 34, 35, 35	5523-7868, 8129-9355, 9585-10958, 10958-12184, 12208-14052, 36157-39243, 39314-41173, 41295-43679	5523-43679	1, 1, 1, -1, 1, 1, 1, -1, -1, -1, -1, -1, -1	Assembly
OC458	BC_IDF	CELLULOSE	6	GH109, GH16, GH28, GH28, GH105, PL12	Bacteria	Chlamydiae/Verrucomicrobia group	Opitutales	unclassified Opitutaceae	Opitutaceae	Bacterium	scaffold-33	6, 7, 8, 9, 10, 10	8995-10146, 10227-11498, 11844-12521, 12579-13955, 14097-16433	8995-16433	-1, 1, 1, 1, 1, 1	Assembly
OC458	BC_IDF	CELLULOSE	3	GT51, GH13, GH13	Bacteria	Proteobacteria	Myxococcales	Polyangiaceae	Sorangium	Cellulosum	scaffold-3099	1, 2, 3	2-2131, 2128-2544, 2816-3310	2-3310	1, -1, -1	Assembly
OC458	BC_IDF	CELLULOSE	3	GT28, PL11_2, GH128	Bacteria	Chlamydiae/Verrucomicrobia group	Methylacidiphilales	Methylacidiphilaceae	Methylacidiphilum	Fumariolicum	scaffold-1148	12, 13, 14	12413-14470, 15522-18605, 18577-20616	12413-20616	1, -1, -1	Assembly
OC458	BC_IDF	CELLULOSE	3	CBM50, CBM14, CBM50	Bacteria	Proteobacteria	Burkholderiales	Burkholderiaceae	Burkholderia	Sp.	scaffold-929199	5, 6, 7	5733-6653, 6760-7482, 7500-9455	5733-9455	-1, -1, -1	Assembly
OC458	BC_IDF	CELLULOSE	4	GT1, GT2, GH4, GT2	Bacteria	Proteobacteria	Myxococcales	Myxococcaceae	Corallococcus	Coralloides	scaffold-3175	4, 5, 6, 6	3232-3996, 3956-5710, 5724-10226	3232-10226	1, 1, 1, 1	Assembly
OC458	BC_IDF	CELLULOSE	5	CBM57, CBM13, GT2, GH9, CBM2	Bacteria	Chlamydiae/Verrucomicrobia group	Verrucomicrobiales	Classification Missing	Pedosphaera	Parvula	scaffold-499	4, 4, 5, 6, 8	904-4068, 4195-5199, 5423-9679, 12488-13294	904-13294	-1, -1, -1, 1, -1	Assembly
OC458	BC_IDF	CELLULOSE	7	GT4, GT4, GT4, GT2, GT4, GT2, GT13	Bacteria	Proteobacteria	unclassified Burkholderiales	Classification Missing	Rubrivivax	Gelatinosus	scaffold-497	16, 17, 18, 49, 51, 52, 50	17017-18135, 18132-19397, 19681-20904, 57173-57895, 58894-60615, 60653-61642, 57966-58877	17017-61642	1, 1, 1, -1, -1, -1, -1	Assembly
OC458	BC_IDF	CELLULOSE	4	GT51, CBM32, CBM13, CBM6	Bacteria	Proteobacteria	Myxococcales	Myxococcaceae	Myxococcus	Fulvus	scaffold-307590	1, 2, 2, 3	72-602, 661-2457, 2714-3178	72-3178	1, -1, -1, -1	Assembly
OC458	BC_IDF	CELLULOSE	3	CE4, GT4, GT4	Bacteria	Proteobacteria	Myxococcales	Polyangiaceae	Sorangium	Cellulosum	scaffold-1843	2, 3, 4	757-1527, 1529-2386, 2341-3252	757-3252	-1, -1, -1	Assembly
OC458	BC_IDF	CELLULOSE	4	CBM4, PL15, CE3, GH16	Bacteria	Proteobacteria	unclassified Burkholderiales	Classification Missing	Methylibium	Petroleiphilum	scaffold-78	15, 13, 14, 15	23582-26125, 19153-22695, 22789-23571	19153-26125	-1, 1, -1, -1	Assembly
OC458	BC_IDF	CELLULOSE	6	CBM13, GH87, CBM32, GH3, GT4, CBM13	Bacteria	Actinobacteria	Actinomycetales	Micromonosporaceae	Actinoplanes	Globisporus	scaffold-70	20, 21, 22, 22, 23, 21	22056-22424, 22619-25081, 25236-26882, 26916-28478	22056-28478	1, 1, 1, 1, -1, 1	Assembly
OC458	BC_IDF	CELLULOSE	4	GH51, CBM13, CE8, GH35	Bacteria	Bacteroidetes/Chlorobi group	Bacteroidales	Bacteroidaceae	Bacteroides	Fragilis	scaffold-118	4, 5, 5, 6	7844-10258, 10331-12610, 13025-15514	7844-15514	1, 1, 1, 1	Assembly
OC458	BC_IDF	CELLULOSE	7	GT2, GT2, GT1, GT1, GT4, AA7, AA3	Bacteria	Proteobacteria	Caulobacterales	Caulobacteraceae	Caulobacter	Sp.	scaffold-3636	19, 21, 22, 23, 25, 17, 24	19003-19974, 21691-22671, 23193-23633, 23630-24130, 25862-27073, 15883-17211, 24177-25850	15883-27073	1, 1, 1, 1, 1, -1, 1	Assembly
OC458	BC_IDF	CELLULOSE	3	CBM13, GH33, CBM12	Bacteria	Proteobacteria	Caulobacterales	Caulobacteraceae	Caulobacter	Vibrioides	scaffold-1981	12, 13, 14	9572-10129, 10333-11649, 11664-12473	9572-12473	-1, -1, -1	Assembly
OC458	BC_IDF	CELLULOSE	8	CE6, CE6, GH71, GH3, GH3, CE7, GH99, GH42	Bacteria	Chlamydiae/Verrucomicrobia group	Opitutales	unclassified Opitutaceae	Opitutaceae	Bacterium	scaffold-96	1, 2, 3, 5, 6, 7, 3, 8	94-1212, 1209-2204, 2683-4998, 6096-7082, 7181-7825, 7877-9283, 9293-12769	94-12769	-1, -1, 1, 1, 1, 1, 1, 1	Assembly
OC458	BC_IDF	CELLULOSE	5	GT4, GT2, GT2, GT2, GT4	Bacteria	Proteobacteria	Burkholderiales	Comamonadaceae	Alicycliphilus	Denitrificans	scaffold-208	1, 2, 3, 5, 7	96-1103, 1290-2240, 2259-3107, 3880-5835, 6581-7765	96-7765	-1, 1, 1, 1, 1	Assembly
OC458	BC_IDF	CELLULOSE	3	GT2, CBM32, GH87	Bacteria	Actinobacteria	Actinomycetales	Sanguibacteraceae	Sanguibacter	Keddieii	scaffold-239665	1, 3, 2	2-1030, 2856-3275, 1027-2859	2-3275	1, 1, 1	Assembly
OC458	BC_IDF	CELLULOSE	13	GH43, CBM32, GH43, GH31, GH3, CBM13, PL11_2, CE2, PL11_2, GH74, GH28, GH116, CE10	Bacteria	Proteobacteria	Caulobacterales	Caulobacteraceae	Asticcacaulis	Benevestitus	scaffold-4769	1, 2, 3, 4, 5, 6, 6, 7, 8, 10, 11, 12, 9	537-1484, 1510-3873, 3904-4938, 4938-7868, 7880-10180, 10177-12507, 12634-13731, 14228-16267, 17703-19976, 19989-21290, 21287-23797, 16768-17706	537-23797	1, 1, 1, 1, 1, 1, 1, -1, -1, -1, -1, -1, -1	Assembly
OC458	BC_IDF	CELLULOSE	4	GH43, GH43, GH78, CBM32	Bacteria	Bacteroidetes/Chlorobi group	Sphingobacteriales	Sphingobacteriaceae	Mucilaginibacter	Paludis	scaffold-157	2, 3, 4, 4	1307-2413, 2633-4222, 4512-7775	1307-7775	-1, 1, -1, -1	Assembly
OC458	BC_IDF	CELLULOSE	3	GH1, GH5_22, PL12	Bacteria	Fibrobacteres/Acidobacteria group	Acidobacteriales	unclassified Acidobacteriaceae	Acidobacteriaceae	Bacterium	scaffold-388	1, 3, 2	3-1106, 2972-4012, 1116-2975	3-4012	-1, -1, -1	Assembly
OC458	BC_IDF	CELLULOSE	4	GT4, GT1, GH113, GH16	Bacteria	Proteobacteria	Burkholderiales	Burkholderiaceae	Ralstonia	Solanacearum	scaffold-3317	4, 5, 6, 6	3154-5304, 5546-6781, 6829-14781	3154-14781	-1, -1, -1, -1	Assembly
OC458	BC_IDF	CELLULOSE	4	GH79, CBM13, CBM6, GH128	Bacteria	Firmicutes	Clostridiales	Ruminococcaceae	Ruminiclostridium	Thermocellum	scaffold-940	1, 2, 3, 4	383-1810, 1833-2795, 3632-4255, 4271-5503	383-5503	-1, -1, -1, -1	Assembly
OC458	BC_IDF	CELLULOSE	13	GH115, GH115, GH17, GH95, GH95, GH28, GH97, GH43, CBM42, GH97, CBM13, CBM32, CE3	Bacteria	Bacteroidetes/Chlorobi group		Rhodothermaceae	Rhodothermus	Marinus	scaffold-944	3, 4, 5, 7, 8, 9, 10, 11, 12, 13, 14, 15, 2	1090-2172, 2671-3978, 4185-5654, 5829-6716, 7553-9142, 9170-10480, 10545-12473, 12529-13527, 13683-14738, 14755-16800, 17533-17775, 17993-20281, 287-1009	287-20281	-1, -1, -1, -1, -1, -1, -1, -1, -1, -1, -1, -1, -1	Assembly
OC458	BC_IDF	CELLULOSE	3	GH18, GH31, GH31	Bacteria	Fibrobacteres/Acidobacteria group	Acidobacteriales	Acidobacteriaceae	Granulicella	Mallensis	scaffold-1204	2, 3, 4	1011-2036, 2155-3813, 3831-5018	1011-5018	-1, 1, 1	Assembly
OC458	BC_IDF	CELLULOSE	4	GH42, CBM16, CBM61, CBM61	Bacteria	Actinobacteria	Actinomycetales	Microbacteriaceae	Agromyces	Subbeticus	scaffold-1699	3, 4, 5, 6	1885-4128, 4180-5874, 6055-7509, 7848-9215	1885-9215	1, -1, 1, 1	Assembly
OC458	BC_IDF	CELLULOSE	3	CBM50, CBM14, GH29	Unassigned	Unassigned	Unassigned	Unassigned	Unassigned	Unassigned	scaffold-2316	2, 3, 4	194-934, 945-1694, 1725-2183	194-2183	-1, -1, -1	Assembly
OC458	BC_IDF	CELLULOSE	3	GT2, GT2, CBM2	Bacteria	Proteobacteria	Methylococcales	Methylococcaceae	Methylococcus	Capsulatus	scaffold-3199	7, 8, 9	7836-8351, 8357-9322, 9510-11630	7836-11630	-1, -1, -1	Assembly
OC458	BC_IDF	CELLULOSE	4	GH10, CE1, CE5, CBM2	Bacteria	Proteobacteria	Myxococcales	Polyangiaceae	Sorangium	Cellulosum	scaffold-967	1, 3, 4, 5	2-268, 1270-2034, 2169-2798, 2986-4389	2-4389	-1, 1, 1, 1	Assembly
OC458	BC_IDF	CELLULOSE	4	GH10, GH10, CBM48, CE1	Bacteria	Proteobacteria	Caulobacterales	Caulobacteraceae	Asticcacaulis	Sp.	scaffold-2104	2, 3, 5, 4	506-1294, 1270-1941, 2302-3696, 1988-2341	506-3696	-1, -1, -1, -1	Assembly
OC458	BC_IDF	CELLULOSE	3	GH39, GT2, GH5_2	Bacteria	Chlamydiae/Verrucomicrobia group		Classification Missing	Chthoniobacter	Flavus	scaffold-111065	1, 2, 3	1-438, 500-1525, 1589-1996	1-1996	1, 1, -1	Assembly
OC458	BC_IDF	CELLULOSE	4	GT2, GT4, GT2, GT2	Bacteria	Proteobacteria	Myxococcales	Polyangiaceae	Sorangium	Cellulosum	scaffold-2664	4, 5, 5, 6	1415-1846, 1843-3048, 3077-4108	1415-4108	1, 1, 1, 1	Assembly
OC458	BC_IDF	CELLULOSE	4	CBM56, CBM13, CBM32, CBM32	Bacteria	Proteobacteria	Myxococcales	Myxococcaceae	Myxococcus	Fulvus	scaffold-2596	1, 2, 3, 1	1-2529, 2477-3340, 3541-4857	1-4857	-1, -1, -1, -1	Assembly
OC458	BC_IDF	CELLULOSE	3	CBM44, CBM44, CE5	Bacteria	Proteobacteria	Myxococcales	Cystobacteraceae	Stigmatella	Aurantiaca	scaffold-2844	2, 3, 4	681-1079, 1079-2827, 3137-4495	681-4495	1, 1, 1	Assembly
OC458	BC_IDF	CELLULOSE	7	CBM12, CBM16, CBM12, CBM16, CBM12, CBM32, CBM5	Bacteria	Actinobacteria	Actinomycetales	Pseudonocardiaceae	Amycolatopsis	Azurea	scaffold-719304	1, 2, 3, 4, 2, 3, 4	3-419, 497-2071, 2216-4039, 4053-5207	3-5207	-1, -1, -1, -1, -1, -1, -1	Assembly
A7025	ONTARIO_BS	CELLULOSE	3	GH25, CBM48, CBM2	Bacteria	Actinobacteria	Actinomycetales	Microbacteriaceae	Leifsonia	Xyli	scaffold-655	1, 2, 3	51-1913, 2165-2788, 2973-3581	51-3581	-1, -1, 1	Assembly
A7025	ONTARIO_BS	CELLULOSE	3	GT2, GT4, GT26	Bacteria	Proteobacteria	Methylococcales	Methylococcaceae	Methylococcus	Capsulatus	scaffold-26258	2, 3, 4	214-1413, 1410-2642, 2795-3031	214-3031	-1, -1, -1	Assembly
A7025	ONTARIO_BS	CELLULOSE	5	GH43, GH43, GH10, GH11, GH32	Bacteria	Proteobacteria	Xanthomonadales	Xanthomonadaceae	Xanthomonas	Sacchari	scaffold-1150720	8, 9, 10, 11, 12	7646-8662, 8690-10174, 10531-11517, 11614-13626, 13749-14864	7646-14864	-1, -1, 1, -1, 1	Assembly
A7025	ONTARIO_BS	CELLULOSE	4	GH28, GH30_8, GH3, GH30	Bacteria	Fibrobacteres/Acidobacteria group	Acidobacteriales	Acidobacteriaceae	Granulicella	Mallensis	scaffold-1150725	5, 7, 8, 9	7871-11605, 12276-13688, 13804-16443, 16486-17901	7871-17901	-1, 1, 1, 1	Assembly
A7025	ONTARIO_BS	CELLULOSE	3	GH92, GH125, GH2	Bacteria	Proteobacteria	Xanthomonadales	Xanthomonadaceae	Xanthomonas	Sacchari	scaffold-1150729	15, 16, 17	16976-19438, 19728-21170, 21202-23760	16976-23760	-1, -1, -1	Assembly
A7025	ONTARIO_BS	CELLULOSE	3	GT4, GT4, GT2	Bacteria	Chlamydiae/Verrucomicrobia group	Opitutales	Opitutaceae	Opitutus	Terrae	scaffold-1150728	7, 8, 9	5743-6858, 6858-8012, 8135-9541	5743-9541	1, 1, 1	Assembly
A7025	ONTARIO_BS	CELLULOSE	4	CBM9, GH11, CE3, GH5	Bacteria	Chlamydiae/Verrucomicrobia group	Opitutales	unclassified Opitutaceae	Opitutaceae	Bacterium	scaffold-2625	3, 5, 4, 6	834-1640, 2668-4914, 1665-2660, 5098-6198	834-6198	1, -1, 1, 1	Assembly
A7025	ONTARIO_BS	CELLULOSE	3	GH30_1, GH43, CBM13	Bacteria	Proteobacteria	Alteromonadales	Shewanellaceae	Shewanella	Baltica	scaffold-79296	1, 2, 3	2-478, 480-1877, 1898-2746	2-2746	-1, -1, -1	Assembly
A7025	ONTARIO_BS	CELLULOSE	3	GH92, GH92, GH38	Bacteria	Fibrobacteres/Acidobacteria group	Acidobacteriales	Acidobacteriaceae	Granulicella	Tundricola	scaffold-1150616	6, 7, 8	8920-11193, 11387-13735, 13891-15153	8920-15153	1, 1, 1	Assembly
A7025	ONTARIO_BS	CELLULOSE	9	GT2, GT4, CE4, GT4, GT4, GT2, CE4, GH4, GT2	Bacteria	Proteobacteria	Myxococcales	Myxococcaceae	Corallococcus	Coralloides	scaffold-1150702	3, 5, 6, 7, 8, 9, 11, 12, 13	2011-2772, 3966-5132, 5129-5770, 5767-6939, 6936-8057, 8054-9412, 10748-11851, 12026-18460, 18471-23849	2011-23849	-1, -1, -1, -1, -1, -1, -1, -1, -1	Assembly
A7025	ONTARIO_BS	CELLULOSE	5	GH38, CBM27, GH105, CE6, CE6	Bacteria	Bacteroidetes/Chlorobi group	Bacteroidales	Bacteroidaceae	Bacteroides	Faecis	scaffold-1150707	1, 2, 2, 3, 4	3-359, 911-2731, 2736-4493, 4490-6175	3-6175	-1, 1, 1, 1, 1	Assembly
A7025	ONTARIO_BS	CELLULOSE	3	GT2, GT2, GT4	Bacteria	Proteobacteria	Burkholderiales	Burkholderiaceae	Cupriavidus	Basilensis	scaffold-1147512	1, 2, 3	2-508, 768-1694, 1719-2897	2-2897	-1, -1, -1	Assembly
A7025	ONTARIO_BS	CELLULOSE	8	GT4, GT2, GT4, GT8, GT47, GT2, GT2, GT4	Bacteria	Chloroflexi	Chloroflexales	Chloroflexaceae	Chloroflexus	Aggregans	scaffold-430517	3, 4, 5, 6, 7, 8, 9, 10	2180-3331, 3354-4352, 4363-5514, 5529-6191, 6188-7183, 7196-8131, 8128-9144, 9156-10427	2180-10427	-1, -1, -1, -1, -1, -1, -1, -1	Assembly
A7025	ONTARIO_BS	CELLULOSE	3	GH35, CBM50, GT26	Bacteria	Fibrobacteres/Acidobacteria group	Acidobacteriales	Acidobacteriaceae	Granulicella	Mallensis	scaffold-583	7, 8, 9	5627-6031, 6056-6826, 6882-7523	5627-7523	1, -1, -1	Assembly
A7025	ONTARIO_BS	CELLULOSE	5	GH31, GH3, CBM57, GH92, GH28	Bacteria	Fibrobacteres/Acidobacteria group	Acidobacteriales	Acidobacteriaceae	Granulicella	Mallensis	scaffold-2203	1, 2, 3, 4, 5	3-1592, 1619-3838, 4103-5452, 5666-8251, 8868-10742	3-10742	-1, -1, 1, 1, 1	Assembly
A7025	ONTARIO_BS	CELLULOSE	3	GH51, GT2, GT2	Bacteria	Fibrobacteres/Acidobacteria group	Acidobacteriales	Acidobacteriaceae	Acidobacterium	Capsulatum	scaffold-1150558	3, 4, 5	1666-4878, 4917-6035, 6108-6986	1666-6986	1, 1, 1	Assembly
A7025	ONTARIO_BS	CELLULOSE	4	GH116, GH36, GH31, GH109	Bacteria	Bacteroidetes/Chlorobi group	Sphingobacteriales	Chitinophagaceae	Niabella	Aurantiaca	scaffold-1150559	3, 5, 1, 4	2257-4713, 6213-6923, 1-1044, 4734-6167	1-6923	-1, -1, 1, -1	Assembly
A7025	ONTARIO_BS	CELLULOSE	7	GT2, GT2, GT2, GT2, CBM50, GT2, GT4	Bacteria	Chlamydiae/Verrucomicrobia group		Classification Missing	Chthoniobacter	Flavus	scaffold-3009	10, 12, 13, 14, 16, 18, 19	11215-12123, 13075-13938, 13893-14819, 14816-15748, 17781-19028, 19946-20476, 20499-21575	11215-21575	-1, -1, -1, -1, -1, 1, -1	Assembly
A7025	ONTARIO_BS	CELLULOSE	4	GH65, GH37, CE11, CE10	Bacteria	Proteobacteria	Xanthomonadales	Xanthomonadaceae	Rhodanobacter	Thiooxydans	scaffold-1150722	29, 30, 32, 31	40780-43068, 43135-44853, 46065-47264, 44908-45984	40780-47264	1, 1, 1, 1	Assembly
A7025	ONTARIO_BS	CELLULOSE	3	GH38, GH38, CBM16	Bacteria	Firmicutes	Bacillales	Paenibacillaceae	Paenibacillus	Barengoltzii	scaffold-1134	2, 3, 4	1307-3028, 3036-4565, 4706-5386	1307-5386	1, 1, 1	Assembly
A7025	ONTARIO_BS	CELLULOSE	5	CE7, CE6, GH105, CBM16, GH38	Bacteria	Firmicutes	Bacillales	Paenibacillaceae	Paenibacillus	Alvei	scaffold-1300	7, 8, 9, 9, 6	6729-8108, 8498-10201, 10283-12124, 4298-6664	4298-12124	1, -1, 1, 1, 1	Assembly
A7025	ONTARIO_BS	CELLULOSE	5	PL11_2, GH4, GH11, GH110, PL22	Bacteria	Chlamydiae/Verrucomicrobia group	Opitutales	unclassified Opitutaceae	Opitutaceae	Bacterium	scaffold-4894	1, 3, 5, 4, 6	1-2943, 4222-5628, 8453-10435, 5997-8420, 10440-11492	1-11492	-1, -1, 1, 1, -1	Assembly
A7025	ONTARIO_BS	CELLULOSE	3	CE4, GT4, GT4	Bacteria	Actinobacteria	Actinomycetales	Pseudonocardiaceae	Saccharopolyspora	Erythraea	scaffold-2403	1, 2, 3	2-598, 595-1140, 1146-1844	2-1844	-1, -1, -1	Assembly
A7025	ONTARIO_BS	CELLULOSE	4	GH105, GH128, CE7, CBM16	Bacteria	Chlamydiae/Verrucomicrobia group	Opitutales	unclassified Opitutaceae	Opitutaceae	Bacterium	scaffold-7567	13, 14, 15, 16	16366-18315, 18463-20559, 20719-22221, 22301-22963	16366-22963	-1, -1, -1, -1	Assembly
A7025	ONTARIO_BS	CELLULOSE	3	GH13_23, GH65, GH65	Bacteria	Proteobacteria	Caulobacterales	Caulobacteraceae	Caulobacter	Segnis	scaffold-351	1, 2, 3	3-305, 428-1090, 1045-2124	3-2124	-1, 1, 1	Assembly
A7025	ONTARIO_BS	CELLULOSE	3	GT4, GT9, GT41	Bacteria	Actinobacteria	Actinomycetales	Cellulomonadaceae	Cellulomonas	Flavigena	scaffold-3432	1, 2, 3	2-772, 790-1860, 1850-2749	2-2749	-1, -1, -1	Assembly
A7025	ONTARIO_BS	CELLULOSE	3	GT2, GT2, GT83	Bacteria	Actinobacteria	Actinomycetales	Micromonosporaceae	Actinoplanes	Globisporus	scaffold-18031	3, 4, 5	1468-2103, 2125-2829, 2826-4631	1468-4631	1, 1, 1	Assembly
A7025	ONTARIO_BS	CELLULOSE	6	GT4, GT2, GT2, GT4, GT4, GT4	Bacteria	Cyanobacteria	Chroococcales	Classification Missing	Cyanothece	Sp.	scaffold-1	5, 7, 9, 10, 11, 12	4234-5292, 6497-7567, 8854-9393, 9390-10547, 10596-11831, 11828-12994	4234-12994	-1, 1, 1, 1, 1, 1	Assembly
A7025	ONTARIO_BS	CELLULOSE	4	GT41, GH95, GH38, CE10	Bacteria	Fibrobacteres/Acidobacteria group	Acidobacteriales	Acidobacteriaceae	Candidatus	Koribacter	scaffold-3142	2, 5, 6, 4	499-1533, 3750-4700, 4733-7519, 2728-3750	499-7519	-1, -1, -1, -1	Assembly
A7025	ONTARIO_BS	CELLULOSE	3	GH35, GH79, GH36	Bacteria	Proteobacteria	Xanthomonadales	Xanthomonadaceae	Rhodanobacter	Sp.	scaffold-1146196	8, 9, 10	7889-9769, 9891-11378, 11392-11820	7889-11820	-1, -1, -1	Assembly
A7025	ONTARIO_BS	CELLULOSE	4	CBM27, GH105, CBM32, CE3	Bacteria	Chlamydiae/Verrucomicrobia group		Classification Missing	Chthoniobacter	Flavus	scaffold-249	5, 6, 7, 7	3142-3654, 3618-4700, 4759-5121	3142-5121	-1, -1, -1, -1	Assembly
A7025	ONTARIO_BS	CELLULOSE	3	GT26, GT8, GT26	Bacteria	Cyanobacteria	Oscillatoriales	Classification Missing	Oscillatoria	Sp.	scaffold-1135524	10, 11, 12	7618-8961, 9021-10103, 10100-10900	7618-10900	1, 1, 1	Assembly
A7025	ONTARIO_BS	CELLULOSE	7	GT4, GT2, GT4, GT2, GT11, GT4, GT2	Bacteria	Proteobacteria	Desulfovibrionales	Desulfovibrionaceae	Desulfovibrio	Alaskensis	scaffold-42	6, 7, 8, 9, 10, 11, 13	4320-5489, 5653-7296, 7300-8460, 8475-9488, 9485-10342, 10381-12039, 13086-13955	4320-13955	-1, 1, 1, -1, -1, -1, -1	Assembly
A7025	ONTARIO_BS	CELLULOSE	5	GH29, GH2, GH38, CBM35, GH109	Bacteria	Proteobacteria	Caulobacterales	Caulobacteraceae	Asticcacaulis	Biprosthecium	scaffold-10406	1, 5, 6, 7, 3	13-1842, 4752-6653, 6832-9504, 10055-10588, 2514-3707	13-10588	1, -1, -1, 1, -1	Assembly
A7025	ONTARIO_BS	CELLULOSE	3	CBM5, GH3, CE1	Bacteria	Proteobacteria	Xanthomonadales	Xanthomonadaceae	Rhodanobacter	Denitrificans	scaffold-1195	21, 23, 22	24595-25098, 26954-28639, 25266-26906	24595-28639	-1, -1, -1	Assembly
A7025	ONTARIO_BS	CELLULOSE	3	GH95, GH95, GH95	Bacteria	Proteobacteria	Burkholderiales	Oxalobacteraceae	Massilia	Niastensis	scaffold-2505	1, 2, 3	2-589, 549-1067, 1260-1373	2-1373	-1, -1, -1	Assembly
A7025	ONTARIO_BS	CELLULOSE	5	GT4, GT4, GT4, GT8, CBM50	Bacteria	Cyanobacteria	Stigonematales	Classification Missing	Mastigocladopsis	Repens	scaffold-60	7, 9, 10, 11, 13	6497-7561, 9217-10431, 10528-11652, 11649-12260, 13442-14677	6497-14677	-1, -1, -1, -1, -1	Assembly
A7025	ONTARIO_BS	CELLULOSE	3	GT83, GT2, GT2	Bacteria	Firmicutes	Bacillales	Bacillaceae	Bacillus	Cereus	scaffold-18138	1, 2, 3	2-451, 684-1577, 1596-2840	2-2840	-1, 1, 1	Assembly
A7025	ONTARIO_BS	CELLULOSE	7	CBM38, GH39, CE9, GT4, GT26, GH109, CE14	Bacteria	Actinobacteria	Actinomycetales	Streptomycetaceae	Streptomyces	Sp.	scaffold-2525	14, 15, 24, 25, 26, 16, 18	16951-20130, 20169-21056, 30481-31005, 31002-32225, 32222-33007, 21134-22171, 23063-24967	16951-33007	1, -1, -1, -1, -1, 1, 1	Assembly
A7025	ONTARIO_BS	CELLULOSE	3	CBM38, GH3, CBM22	Bacteria	Planctomycetes	Planctomycetales	Planctomycetaceae	Rhodopirellula	Sallentina	scaffold-2758	9, 10, 11	15595-16074, 16117-16863, 17336-18499	15595-18499	1, -1, -1	Assembly
A7025	ONTARIO_BS	CELLULOSE	5	CBM35, GH39, GH31, GH13_36, GH13_23	Bacteria	Proteobacteria	Xanthomonadales	Xanthomonadaceae	Rhodanobacter	Denitrificans	scaffold-41686	9, 10, 11, 12, 14	9687-11867, 12108-13664, 13868-16243, 16370-17938, 21463-23088	9687-23088	-1, -1, -1, -1, 1	Assembly
A7025	ONTARIO_BS	CELLULOSE	3	GT2, GT2, GT2	Bacteria	Cyanobacteria	Oscillatoriales	Classification Missing	Coleofasciculus	Chthonoplastes	scaffold-898	4, 5, 6	2032-2991, 2988-3695, 3701-4423	2032-4423	1, 1, -1	Assembly
A7025	ONTARIO_BS	CELLULOSE	4	GT19, GT19, GT2, GH109	Bacteria	Chlamydiae/Verrucomicrobia group	Methylacidiphilales	Methylacidiphilaceae	Methylacidiphilum	Fumariolicum	scaffold-709	4, 6, 7, 5	2832-3992, 4918-5916, 5913-6632, 3989-4921	2832-6632	-1, -1, -1, -1	Assembly
A7025	ONTARIO_BS	CELLULOSE	3	GH31, GH63, GH127	Bacteria	Bacteroidetes/Chlorobi group	Bacteroidales	Bacteroidaceae	Bacteroides	Oleiciplenus	scaffold-702	1, 2, 3	2-1138, 1221-2618, 3643-4089	2-4089	-1, -1, 1	Assembly
A7025	ONTARIO_BS	CELLULOSE	3	GH28, GT4, GH28	Bacteria	Proteobacteria	Rhodocyclales	Rhodocyclaceae	Thauera	Sp.	scaffold-30099	7, 8, 9	7011-8201, 8414-9586, 9662-10795	7011-10795	-1, -1, -1	Assembly
A7025	ONTARIO_BS	CELLULOSE	4	CBM32, CBM51, GH43, GT4	Bacteria	Fibrobacteres/Acidobacteria group	Acidobacteriales	Acidobacteriaceae	Terriglobus	Roseus	scaffold-1084714	1, 2, 3, 4	378-3686, 3752-5380, 5419-6819, 7048-7854	378-7854	1, 1, 1, 1	Assembly
A7025	ONTARIO_BS	CELLULOSE	3	GH28, CE8, GH28	Bacteria	Fibrobacteres/Acidobacteria group	Acidobacteriales	Acidobacteriaceae	Terriglobus	Saanensis	scaffold-1150636	1, 2, 3	3-398, 395-1390, 1387-2622	3-2622	-1, -1, -1	Assembly
A7025	ONTARIO_BS	CELLULOSE	9	GH4, CBM6, PL22, GH128, GH109, GH39, CBM40, CE3, GH99	Bacteria	Chlamydiae/Verrucomicrobia group	Verrucomicrobiales	Verrucomicrobiaceae	Verrucomicrobium	Spinosum	scaffold-2653	13, 14, 15, 19, 20, 21, 14, 16, 17	18491-19897, 19904-23527, 23618-24778, 30551-32782, 32932-33981, 34092-35024, 24941-26638, 26908-29103	18491-35024	1, 1, -1, 1, 1, -1, 1, -1, -1	Assembly
A7025	ONTARIO_BS	CELLULOSE	3	GH36, GH116, GH109	Bacteria	Bacteroidetes/Chlorobi group	Sphingobacteriales	Chitinophagaceae	Niabella	Aurantiaca	scaffold-1149904	1, 3, 2	1-711, 2211-4568, 757-2190	1-4568	1, 1, 1	Assembly
A7025	ONTARIO_BS	CELLULOSE	4	CBM35, GH39, GH31, GH13_36	Bacteria	Proteobacteria	Xanthomonadales	Xanthomonadaceae	Rhodanobacter	Denitrificans	scaffold-9212	11, 12, 13, 14	12635-14815, 15056-16612, 16816-19191, 19318-20886	12635-20886	-1, -1, -1, -1	Assembly
A7025	ONTARIO_BS	CELLULOSE	3	GH13, GH13, GH37	Bacteria	Fibrobacteres/Acidobacteria group	Acidobacteriales	Acidobacteriaceae	Granulicella	Mallensis	scaffold-956	1, 2, 3	114-1439, 1397-2182, 2262-3911	114-3911	1, 1, 1	Assembly
A7025	ONTARIO_BS	CELLULOSE	3	GH51, GH27, GH2	Bacteria	Fibrobacteres/Acidobacteria group	Acidobacteriales	Acidobacteriaceae	Granulicella	Mallensis	scaffold-1150653	16, 17, 18	18056-19969, 20094-21476, 21920-23800	18056-23800	-1, -1, -1	Assembly
A7025	ONTARIO_BS	CELLULOSE	4	GT4, GT2, GT4, GT8	Bacteria	Cyanobacteria	Nostocales	Nostocaceae	Anabaena	Sp.	scaffold-1150651	9, 10, 11, 12	8311-9462, 9485-10483, 10494-11645, 11660-12238	8311-12238	-1, -1, -1, -1	Assembly
A7025	ONTARIO_BS	CELLULOSE	3	GT4, GT2, GT4	Bacteria	Planctomycetes	Planctomycetales	Planctomycetaceae	Planctomyces	Brasiliensis	scaffold-617845	1, 2, 3	1-342, 330-1310, 1313-2233	1-2233	-1, -1, -1	Assembly
A7025	ONTARIO_BS	CELLULOSE	3	GT4, GT4, GT26	Bacteria	Cyanobacteria	Oscillatoriales	Classification Missing	Coleofasciculus	Chthonoplastes	scaffold-14724	1, 2, 3	1-642, 642-1775, 1788-2102	1-2102	-1, -1, -1	Assembly
A7025	ONTARIO_BS	CELLULOSE	3	CBM32, GH43, CE6	Bacteria	Bacteroidetes/Chlorobi group	Bacteroidales	Porphyromonadaceae	Parabacteroides	Merdae	scaffold-81582	1, 2, 3	1-1494, 1491-2579, 2581-4044	1-4044	1, 1, 1	Assembly
A7025	ONTARIO_BS	CELLULOSE	3	GT2, GT2, GT83	Bacteria	Fibrobacteres/Acidobacteria group	Acidobacteriales	Acidobacteriaceae	Acidobacterium	Capsulatum	scaffold-9125	1, 2, 3	707-1528, 1589-2890, 2960-4915	707-4915	1, 1, 1	Assembly
A7025	ONTARIO_BS	CELLULOSE	3	GH13_26, CBM48, GH13_3	Bacteria	Chlamydiae/Verrucomicrobia group	Opitutales	Opitutaceae	Opitutus	Terrae	scaffold-1150690	2, 3, 4	371-3160, 3157-4950, 5079-6536	371-6536	1, 1, 1	Assembly
A7025	ONTARIO_BS	CELLULOSE	4	CBM16, CE7, CE7, CBM16	Bacteria	Chlamydiae/Verrucomicrobia group	Opitutales	unclassified Opitutaceae	Opitutaceae	Bacterium	scaffold-15102	2, 3, 4, 4	1324-2001, 2105-3631, 3635-5614	1324-5614	-1, -1, -1, -1	Assembly
A7025	ONTARIO_BS	CELLULOSE	7	GT26, GT4, GH53, CE14, CE4, GT4, GT2	Bacteria	Proteobacteria	Nitrosomonadales	Nitrosomonadaceae	Nitrosomonas	Sp.	scaffold-1150737	8, 9, 10, 12, 14, 16, 18	7790-8548, 8541-9776, 9944-11683, 12099-12743, 13591-14337, 15177-16322, 17734-18663	7790-18663	-1, -1, 1, -1, -1, -1, -1	Assembly
A7025	ONTARIO_BS	CELLULOSE	4	GH30_1, GH30, CBM6, GH16	Bacteria	Chlamydiae/Verrucomicrobia group		Classification Missing	Chthoniobacter	Flavus	scaffold-1049	1, 1, 2, 3	49-1686, 1683-2873, 2995-4089	49-4089	-1, -1, -1, -1	Assembly
A7025	ONTARIO_BS	CELLULOSE	3	GT51, CBM2, CBM2	Bacteria	Actinobacteria	Actinomycetales	Microbacteriaceae	Leifsonia	Xyli	scaffold-5810	5, 6, 7	4477-5931, 5928-7685, 7749-8210	4477-8210	1, 1, 1	Assembly
A7025	ONTARIO_BS	CELLULOSE	3	GT35, GH78, GT2	Bacteria	Proteobacteria	Syntrophobacterales	Syntrophaceae	Desulfomonile	Tiedjei	scaffold-649	10, 11, 12	10160-11326, 11359-14709, 14772-16145	10160-16145	1, 1, 1	Assembly
A7025	ONTARIO_BS	CELLULOSE	3	GH35, GH51, GH51	Bacteria	Fibrobacteres/Acidobacteria group	Acidobacteriales	Acidobacteriaceae	Granulicella	Mallensis	scaffold-810	1, 2, 3	1-585, 894-1625, 1586-2845	1-2845	-1, 1, 1	Assembly
A7025	ONTARIO_BS	CELLULOSE	4	CBM50, CBM51, GT2, GT92	Bacteria	Proteobacteria	Xanthomonadales	Xanthomonadaceae	Frateuria	Aurantia	scaffold-1150718	5, 6, 7, 7	2842-4296, 4487-5722, 6049-11049	2842-11049	-1, -1, 1, 1	Assembly
A7025	ONTARIO_BS	CELLULOSE	3	GH13_16, GH13_3, CBM48	Bacteria	Cyanobacteria	Oscillatoriales	Classification Missing	Crinalium	Epipsammum	scaffold-1150719	1, 2, 3	3-536, 580-2616, 2745-4211	3-4211	-1, -1, -1	Assembly
A7025	ONTARIO_BS	CELLULOSE	4	GT2, GT4, GT2, GT83	Bacteria	Actinobacteria	Actinomycetales	Streptomycetaceae	Streptomyces	Ghanaensis	scaffold-4379	1, 2, 3, 4	3-338, 366-1577, 1750-2697, 2724-5048	3-5048	-1, -1, 1, -1	Assembly
A7025	ONTARIO_BS	CELLULOSE	3	CBM50, GT2, GT2	Bacteria	Cyanobacteria	Pleurocapsales	Classification Missing	Xenococcus	Sp.	scaffold-31734	3, 4, 5	1381-2418, 2915-5029, 5042-6934	1381-6934	1, 1, 1	Assembly
A7025	ONTARIO_BS	CELLULOSE	3	GT9, GT30, GT30	Bacteria	Fibrobacteres/Acidobacteria group	Acidobacteriales	Acidobacteriaceae	Granulicella	Mallensis	scaffold-169922	1, 2, 3	3-305, 305-1357, 1354-2478	3-2478	-1, -1, -1	Assembly
A7025	ONTARIO_BS	CELLULOSE	3	GH35, GH16, CBM35	Bacteria	Bacteroidetes/Chlorobi group	Sphingobacteriales	Sphingobacteriaceae	Pedobacter	Heparinus	scaffold-2259	1, 2, 3	3-665, 858-1763, 1953-3956	3-3956	-1, 1, 1	Assembly
A7025	ONTARIO_BS	CELLULOSE	4	GH1, GT41, GT41, CE10	Bacteria	Proteobacteria	Burkholderiales	Burkholderiaceae	Burkholderia	Pseudomallei	scaffold-1150569	1, 2, 3, 5	1-867, 1208-2368, 2424-4745, 6325-7455	1-7455	-1, 1, 1, 1	Assembly
A7025	ONTARIO_BS	CELLULOSE	3	CBM32, GH95, GH2	Bacteria	Bacteroidetes/Chlorobi group	Bacteroidales	Bacteroidaceae	Bacteroides	Dorei	scaffold-843027	1, 2, 3	1-528, 538-1257, 1469-2485	1-2485	1, 1, 1	Assembly
A7025	ONTARIO_BS	CELLULOSE	6	GH92, GH128, GT4, GH130, CBM3, CBM40	Bacteria	Bacteroidetes/Chlorobi group		Rhodothermaceae	Rhodothermus	Marinus	scaffold-1104129	1, 2, 3, 4, 5, 1	200-4399, 4458-5804, 6418-8739, 8755-10218, 10254-11141	200-11141	-1, -1, 1, 1, -1, -1	Assembly
A7025	ONTARIO_BS	CELLULOSE	3	GH2, GH88, GH105	Bacteria	Fibrobacteres/Acidobacteria group	Acidobacteriales	Acidobacteriaceae	Granulicella	Mallensis	scaffold-717503	1, 2, 3	1-1878, 1875-3089, 3086-3643	1-3643	1, 1, 1	Assembly
A7025	ONTARIO_BS	CELLULOSE	3	GT30, GT30, GT9	Bacteria	Fibrobacteres/Acidobacteria group	Acidobacteriales	Acidobacteriaceae	Granulicella	Mallensis	scaffold-87387	1, 2, 3	3-761, 758-1810, 1810-2016	3-2016	1, 1, 1	Assembly
A7025	ONTARIO_BS	CELLULOSE	3	GH39, GH109, CE3	Bacteria	Firmicutes	Bacillales	Paenibacillaceae	Paenibacillus	Fonticola	scaffold-36054	2, 1, 3	328-1197, 2-274, 1198-1821	2-1821	1, -1, -1	Assembly
A7025	ONTARIO_BS	CELLULOSE	8	GH2, GH2, GH2, GH95, GH3, GH3, GH3, GH99	Bacteria	Bacteroidetes/Chlorobi group	Bacteroidales	Porphyromonadaceae	Tannerella	Sp.	scaffold-2573	1, 2, 3, 11, 13, 14, 15, 4	2-2290, 2643-6170, 6235-8658, 21583-24531, 25186-25731, 25794-26027, 26133-26399, 8994-11120	2-26399	-1, 1, -1, 1, 1, 1, 1, 1	Assembly
A7025	ONTARIO_BS	CELLULOSE	3	GH38, GH3, GH13	Bacteria	Chlamydiae/Verrucomicrobia group	Opitutales	unclassified Opitutaceae	Opitutaceae	Bacterium	scaffold-8302	1, 2, 3	3-1694, 1694-2392, 2449-4374	3-4374	-1, -1, -1	Assembly
A7025	ONTARIO_BS	CELLULOSE	3	GH36, GH39, GH36	Bacteria	Cyanobacteria	Stigonematales	Classification Missing	Chlorogloeopsis	Classification Missing	scaffold-35903	1, 2, 3	3-1658, 1696-2562, 2584-3639	3-3639	1, -1, -1	Assembly
A7025	ONTARIO_BS	CELLULOSE	8	GT83, GT4, GT4, GT2, GT2, GT2, GT2, GT83	Bacteria	Proteobacteria	Xanthomonadales	Xanthomonadaceae	Dyella	Japonica	scaffold-17	2, 3, 4, 5, 6, 7, 8, 9	809-2530, 2568-3593, 3590-4606, 4596-5450, 5447-6709, 6967-7785, 7787-8842, 8913-10640	809-10640	1, 1, 1, -1, -1, 1, 1, 1	Assembly
A7025	ONTARIO_BS	CELLULOSE	3	CBM48, CE6, CBM51	Bacteria	Armatimonadetes	Chthonomonadales	Chthonomonadaceae	Chthonomonas	Calidirosea	scaffold-1149814	1, 2, 3	2-442, 786-2198, 2373-4397	2-4397	-1, -1, -1	Assembly
A7025	ONTARIO_BS	CELLULOSE	5	GH4, GH116, CBM4, GH78, GH5	Bacteria	Chlamydiae/Verrucomicrobia group	Opitutales	unclassified Opitutaceae	Opitutaceae	Bacterium	scaffold-387719	4, 5, 6, 7, 6	1860-4031, 4130-6763, 7129-10014, 10033-11148	1860-11148	-1, -1, 1, -1, 1	Assembly
A7025	ONTARIO_BS	CELLULOSE	5	GT30, CE4, GT4, GT2, GT4	Bacteria	Proteobacteria	Xanthomonadales	Xanthomonadaceae	Rhodanobacter	Denitrificans	scaffold-1150745	11, 13, 14, 15, 17	9733-10998, 12175-12933, 12930-14006, 14003-14770, 16087-17211	9733-17211	-1, 1, 1, -1, -1	Assembly
A7025	ONTARIO_BS	CELLULOSE	3	GH125, GH92, GH18	Bacteria	Fibrobacteres/Acidobacteria group	Acidobacteriales	Acidobacteriaceae	Granulicella	Mallensis	scaffold-6914	1, 2, 3	2-463, 699-3041, 3127-4161	2-4161	-1, 1, 1	Assembly
A7025	ONTARIO_BS	CELLULOSE	4	GT2, CE6, GT83, GT83	Bacteria	Chlamydiae/Verrucomicrobia group		Classification Missing	Chthoniobacter	Flavus	scaffold-683	2, 5, 3, 4	674-1390, 5373-7121, 1828-3303, 3459-5072	674-7121	1, -1, 1, 1	Assembly
A7025	ONTARIO_BS	CELLULOSE	4	CBM48, GH13_26, GH15, GH13_3	Bacteria	Fibrobacteres/Acidobacteria group	Acidobacteriales	Acidobacteriaceae	Granulicella	Mallensis	scaffold-1148	16, 17, 18, 19	18441-20186, 20260-22929, 23162-25009, 25191-26504	18441-26504	-1, -1, -1, 1	Assembly
A7025	ONTARIO_BS	CELLULOSE	3	GH3, CBM32, GH95	Bacteria	Proteobacteria	Burkholderiales	Oxalobacteraceae	Massilia	Niastensis	scaffold-2556	9, 10, 11	11439-13961, 13987-15537, 15739-18015	11439-18015	-1, -1, -1	Assembly
A7025	ONTARIO_BS	CELLULOSE	4	CE12, CE7, CBM4, GH109	Bacteria	Chlamydiae/Verrucomicrobia group	Opitutales	unclassified Opitutaceae	Opitutaceae	Bacterium	scaffold-2551	15, 17, 13, 16	19481-20242, 21540-21764, 15514-18174, 20306-21484	15514-21764	1, -1, -1, 1	Assembly
A7025	ONTARIO_BS	CELLULOSE	5	CBM57, GH3, GH92, CBM9, CBM13	Bacteria	Fibrobacteres/Acidobacteria group	Acidobacteriales	unclassified Acidobacteriaceae	Acidobacteriaceae	Bacterium	scaffold-70	6, 7, 8, 9, 10	4093-5490, 6072-8354, 8396-10729, 10732-12072, 12125-15184	4093-15184	1, 1, 1, 1, 1	Assembly
A7025	ONTARIO_BS	CELLULOSE	3	GT2, GT4, CE3	Bacteria	Proteobacteria	Xanthomonadales	Xanthomonadaceae	Rhodanobacter	Denitrificans	scaffold-3838	3, 5, 4	1835-2566, 3279-3965, 2666-3235	1835-3965	-1, 1, -1	Assembly
A7025	ONTARIO_BS	CELLULOSE	3	GH3, CBM57, GH92	Bacteria	Fibrobacteres/Acidobacteria group	Acidobacteriales	Acidobacteriaceae	Granulicella	Mallensis	scaffold-456	5, 6, 7	5530-7815, 8158-9573, 9668-12259	5530-12259	-1, 1, 1	Assembly
A7025	ONTARIO_BS	CELLULOSE	3	GT9, GT4, GT4	Bacteria	Proteobacteria	Campylobacterales	Campylobacteraceae	Campylobacter	Concisus	scaffold-896989	1, 2, 3	3-1004, 1001-2116, 2118-3203	3-3203	1, 1, 1	Assembly
A7025	ONTARIO_BS	CELLULOSE	4	CBM50, GT41, GH39, GT2	Bacteria	Proteobacteria	Sphingomonadales	Sphingomonadaceae	Sphingobium	Sp.	scaffold-156	12, 13, 14, 14	14184-23567, 23537-24274, 25176-25952	14184-25952	-1, -1, -1, -1	Assembly
A7025	ONTARIO_BS	CELLULOSE	4	GT26, GT4, GT2, CE7	Bacteria	Firmicutes	Bacillales	Paenibacillaceae	Paenibacillus	Mucilaginosus	scaffold-157311	3, 4, 5, 6	1626-2411, 2408-3631, 3628-4503, 4510-5469	1626-5469	1, 1, 1, -1	Assembly
A7025	ONTARIO_BS	CELLULOSE	3	GT28, GT28, GT28	Bacteria	Proteobacteria	Xanthomonadales	Xanthomonadaceae	Rhodanobacter	Denitrificans	scaffold-32382	8, 9, 10	7899-9137, 9134-10207, 10204-10746	7899-10746	1, 1, 1	Assembly
A7025	ONTARIO_BS	CELLULOSE	4	GT2, GT2, GT2, GT9	Bacteria	Cyanobacteria	Chroococcales	Classification Missing	Synechococcus	Sp.	scaffold-2801	94, 95, 96, 92	61251-62276, 62284-63192, 63242-64153, 59242-60237	59242-64153	-1, -1, -1, -1	Assembly
A7025	ONTARIO_BS	CELLULOSE	4	AA3_2, GH3, GH23, GT5	Bacteria	Proteobacteria	Xanthomonadales	Xanthomonadaceae	Rhodanobacter	Denitrificans	scaffold-2860	3, 4, 5, 6	1835-3412, 3612-4937, 5029-6090, 6517-7038	1835-7038	1, 1, -1, -1	Assembly
A7025	ONTARIO_BS	CELLULOSE	5	GH29, GH18, GH3, GH29, GH20	Bacteria	Proteobacteria	Xanthomonadales	Xanthomonadaceae	Xanthomonas	Sacchari	scaffold-1150662	16, 17, 18, 20, 22	16810-18426, 18450-19499, 19499-22120, 23553-25232, 28405-30642	16810-30642	1, 1, 1, 1, 1	Assembly
A7025	ONTARIO_BS	CELLULOSE	3	GH16, CBM6, CBM32	Bacteria	Chlamydiae/Verrucomicrobia group		Classification Missing	Chthoniobacter	Flavus	scaffold-963	4, 5, 6	3310-3954, 4064-5266, 5263-5562	3310-5562	1, 1, 1	Assembly
A7025	ONTARIO_BS	CELLULOSE	4	GT2, GT4, GT4, GT4	Bacteria	Fibrobacteres/Acidobacteria group	Acidobacteriales	Acidobacteriaceae	Candidatus	Koribacter	scaffold-195	1, 3, 4, 5	45-998, 1250-2401, 2449-3018, 3169-4464	45-4464	-1, -1, -1, -1	Assembly
A7025	ONTARIO_BS	CELLULOSE	5	GT9, GT9, GT9, GT9, GT4	Bacteria	Proteobacteria	Enterobacteriales	Enterobacteriaceae	Proteus	Mirabilis	scaffold-341940	1, 2, 3, 4, 5	1-804, 801-1928, 1935-3047, 3044-4153, 4150-5265	1-5265	1, 1, 1, 1, 1	Assembly
A7025	ONTARIO_BS	CELLULOSE	4	GH3, CBM35, GH2, GH2	Bacteria	Fibrobacteres/Acidobacteria group	Acidobacteriales	Acidobacteriaceae	Granulicella	Mallensis	scaffold-1018	1, 2, 3, 4	1-432, 404-1960, 2043-3020, 3017-4276	1-4276	1, -1, -1, -1	Assembly
A7025	ONTARIO_BS	CELLULOSE	4	CBM13, GH18, GH92, GH78	Bacteria	Fibrobacteres/Acidobacteria group	Acidobacteriales	Acidobacteriaceae	Granulicella	Mallensis	scaffold-2668	2, 3, 5, 1	1568-2326, 2323-3120, 6911-8098, 1-1527	1-8098	-1, -1, 1, 1	Assembly
A7025	ONTARIO_BS	CELLULOSE	4	GH105, GH78, CBM67, GH3	Bacteria	Chloroflexi	Chloroflexales	Roseiflexaceae	Roseiflexus	Castenholzii	scaffold-15349	1, 2, 2, 3	1-1503, 1520-4486, 4508-7072	1-7072	1, 1, 1, 1	Assembly
A7025	ONTARIO_BS	CELLULOSE	4	GT4, CBM20, GT28, GT51	Bacteria	Chlamydiae/Verrucomicrobia group	Methylacidiphilales	Methylacidiphilaceae	Methylacidiphilum	Fumariolicum	scaffold-833	2, 4, 5, 6	288-971, 2242-4095, 4117-5244, 5260-7368	288-7368	-1, -1, -1, -1	Assembly
A7025	ONTARIO_BS	CELLULOSE	3	GH13, GH37, GT41	Bacteria	Fibrobacteres/Acidobacteria group	Acidobacteriales	Acidobacteriaceae	Granulicella	Mallensis	scaffold-5200	1, 2, 3	1-552, 721-2439, 2568-4403	1-4403	1, 1, 1	Assembly
BRO3_13C	CALIFORNIA	LIGNIN	3	GT2, GT2, GT2	Bacteria	Proteobacteria	Alteromonadales	Alteromonadaceae	Alteromonas	Macleodii	scaffold-538	2, 3, 4	321-2108, 2164-2904, 3011-5236	321-5236	-1, -1, 1	Assembly
BRO3_13C	CALIFORNIA	LIGNIN	3	CE4, GT4, GT4	Bacteria	Actinobacteria	Actinomycetales	Gordoniaceae	Gordonia	Polyisoprenivorans	scaffold-2385	6, 7, 8	4874-5752, 5755-6492, 6536-7066	4874-7066	1, 1, 1	Assembly
BRO3_13C	CALIFORNIA	LIGNIN	4	GH125, CE8, GH18, CE12	Bacteria	Bacteroidetes/Chlorobi group	Cytophagales	Cytophagaceae	Fibrella	Aestuarina	scaffold-47	9, 10, 11, 8	5686-7086, 7212-10304, 10561-11859, 4687-5328	4687-11859	-1, -1, -1, -1	Assembly
BRO3_13C	CALIFORNIA	LIGNIN	3	CE2, CE2, GH39	Bacteria	Bacteroidetes/Chlorobi group	Sphingobacteriales	Sphingobacteriaceae	Pedobacter	Arcticus	scaffold-1054	11, 12, 13	7499-7885, 8014-8910, 9673-10470	7499-10470	-1, -1, -1	Assembly
BRO3_13C	CALIFORNIA	LIGNIN	3	GT2, GT2, GT4	Bacteria	Proteobacteria	Rhizobiales	Methylobacteriaceae	Methylobacterium	Extorquens	scaffold-254	3, 4, 5	2098-2472, 2469-4634, 4631-5749	2098-5749	-1, -1, -1	Assembly
BRO3_13C	CALIFORNIA	LIGNIN	4	GH3, PL1_2, PL1_2, CE3	Bacteria	Cyanobacteria	Nostocales	Rivulariaceae	Calothrix	Sp.	scaffold-492	8, 9, 10, 11	7078-7749, 8156-10210, 10829-12883, 13171-13866	7078-13866	-1, 1, 1, -1	Assembly
BRO3_13C	CALIFORNIA	LIGNIN	4	GH1, GT4, GH1, GT4	Bacteria	Bacteroidetes/Chlorobi group	Sphingobacteriales	Chitinophagaceae	Niastella	Koreensis	scaffold-2792	6, 7, 8, 10	2804-3988, 4229-5365, 5362-6741, 7198-8376	2804-8376	-1, 1, -1, -1	Assembly
BRO3_13C	CALIFORNIA	LIGNIN	3	GT2, GT4, GT4	Bacteria	Proteobacteria	Rhodobacterales	Rhodobacteraceae	Roseovarius	Sp.	scaffold-2403	2, 3, 4	2290-3663, 5208-6416, 6416-7567	2290-7567	-1, 1, 1	Assembly
BRO3_13C	CALIFORNIA	LIGNIN	5	GH39, GH26, GH130, GH130, GH5	Bacteria	Bacteroidetes/Chlorobi group	Sphingobacteriales	Sphingobacteriaceae	Pedobacter	Sp.	scaffold-101	10, 12, 14, 15, 16	5643-6812, 7391-8530, 10533-11744, 11756-12982, 13193-15886	5643-15886	-1, 1, 1, 1, 1	Assembly
BRO3_13C	CALIFORNIA	LIGNIN	3	GT2, CE1, CE1	Bacteria	Bacteroidetes/Chlorobi group	Sphingobacteriales	Chitinophagaceae	Niastella	Koreensis	scaffold-249	7, 8, 9	8343-9128, 9177-9479, 9476-10279	8343-10279	1, -1, -1	Assembly
BRO3_13C	CALIFORNIA	LIGNIN	3	GH30_4, GH3, GH3	Bacteria	Bacteroidetes/Chlorobi group	Flavobacteriales	Flavobacteriaceae	Joostella	Marina	scaffold-118	2, 3, 4	934-2604, 2642-3427, 3460-5022	934-5022	-1, -1, -1	Assembly
BRO3_13C	CALIFORNIA	LIGNIN	4	GT8, GT4, GT2, GT2	Bacteria	Firmicutes	Lactobacillales	Streptococcaceae	Streptococcus	Thermophilus	scaffold-808	8, 10, 11, 12	7950-8513, 9347-10096, 10098-10640, 10583-11242	7950-11242	1, 1, 1, 1	Assembly
BRO3_13C	CALIFORNIA	LIGNIN	3	CE9, GH20, GH20	Bacteria	Proteobacteria	Caulobacterales	Caulobacteraceae	Caulobacter	Vibrioides	scaffold-1185	1, 2, 3	1-564, 598-1404, 1376-2503	1-2503	1, 1, 1	Assembly
BRO3_13C	CALIFORNIA	LIGNIN	3	CE4, CE4, GT83	Bacteria	Proteobacteria	Xanthomonadales	Xanthomonadaceae	Rhodanobacter	Denitrificans	scaffold-475	9, 10, 8	11663-12406, 12403-13728, 10281-11666	10281-13728	-1, -1, 1	Assembly
BRO3_13C	CALIFORNIA	LIGNIN	3	GT2, GT2, GT2	Bacteria	Bacteroidetes/Chlorobi group	Flavobacteriales	Flavobacteriaceae	Flavobacterium	Branchiophilum	scaffold-588	5, 6, 7	3053-3739, 3736-4077, 4244-5038	3053-5038	-1, -1, -1	Assembly
BRO3_13C	CALIFORNIA	LIGNIN	5	GH27, GH27, GH9, GH2, AA3	Bacteria	Bacteroidetes/Chlorobi group	Sphingobacteriales	Sphingobacteriaceae	Mucilaginibacter	Paludis	scaffold-612	4, 5, 6, 7, 3	3848-4387, 4393-5364, 5448-7211, 7230-9683, 1588-3312	1588-9683	-1, -1, -1, -1, -1	Assembly
BRO3_13C	CALIFORNIA	LIGNIN	5	GT19, GT19, GT19, GT19, CE11	Bacteria	Proteobacteria	Rhodospirillales	Rhodospirillaceae	Azospirillum	Brasilense	scaffold-619	4, 5, 6, 7, 9	2065-3135, 3074-4252, 4249-5058, 5055-5900, 6713-6928	2065-6928	-1, -1, -1, -1, -1	Assembly
BRO3_13C	CALIFORNIA	LIGNIN	6	GH43, GH2, GH2, CBM6, GH43, GH43	Bacteria	Bacteroidetes/Chlorobi group	Cytophagales	Cytophagaceae	Spirosoma	Linguale	scaffold-130	2, 3, 4, 4, 5, 6	179-1222, 1240-3702, 4164-6884, 7008-8096, 8083-8853	179-8853	-1, -1, -1, -1, -1, -1	Assembly
BRO3_13C	CALIFORNIA	LIGNIN	3	GT30, GT4, GT4	Bacteria	Proteobacteria	Rhizobiales	Bradyrhizobiaceae	Afipia	Felis	scaffold-1478	13, 14, 15	11643-13193, 13196-13573, 13551-14678	11643-14678	-1, -1, -1	Assembly
BRO3_13C	CALIFORNIA	LIGNIN	4	GT4, GT2, GT2, GT2	Bacteria	Bacteroidetes/Chlorobi group	Flavobacteriales	Flavobacteriaceae	Capnocytophaga	Sp.	scaffold-88	8, 9, 10, 11	9919-11019, 11061-11705, 11710-12525, 12635-13036	9919-13036	1, 1, 1, 1	Assembly
BRO3_13C	CALIFORNIA	LIGNIN	3	CBM66, GH109, CBM67	Bacteria	Bacteroidetes/Chlorobi group	Sphingobacteriales	Chitinophagaceae	Chitinophaga	Pinensis	scaffold-631	2, 3, 4	1134-2444, 2637-3902, 4322-6787	1134-6787	1, 1, 1	Assembly
BRO3_13C	CALIFORNIA	LIGNIN	4	GT2, GT2, GH25, GH109	Bacteria	Bacteroidetes/Chlorobi group	Sphingobacteriales	Chitinophagaceae	Niastella	Koreensis	scaffold-153	3, 5, 6, 4	3226-3966, 5135-6556, 6696-7328, 4150-5124	3226-7328	-1, 1, -1, 1	Assembly
BRO3_13C	CALIFORNIA	LIGNIN	5	GH106, GH106, CE1, GH29, CE1	Bacteria	Bacteroidetes/Chlorobi group	Bacteroidales	Rikenellaceae	Alistipes	Indistinctus	scaffold-155	15, 16, 17, 17, 18	13746-15254, 15340-16065, 16198-17691, 17738-18856	13746-18856	-1, -1, -1, -1, -1	Assembly
BRO3_13C	CALIFORNIA	LIGNIN	3	GT2, GT17, GT17	Bacteria	Proteobacteria	Rhizobiales	Rhizobiaceae	Rhizobium	Leguminosarum	scaffold-2020	2, 4, 3	135-842, 1602-3392, 810-1445	135-3392	1, -1, -1	Assembly
BRO3_13C	CALIFORNIA	LIGNIN	3	CE9, CE4, ary.oh.oxi	Bacteria	Bacteroidetes/Chlorobi group	Sphingobacteriales	Chitinophagaceae	Segetibacter	Koreensis	scaffold-765	6, 8, 7	5427-6131, 8089-8793, 6314-8047	5427-8793	1, 1, 1	Assembly
BRO3_13C	CALIFORNIA	LIGNIN	3	GH103, GH103, GH103	Bacteria	Proteobacteria	Caulobacterales	Caulobacteraceae	Caulobacter	Vibrioides	scaffold-769	5, 6, 7	3092-4030, 4030-4596, 4647-6284	3092-6284	1, 1, 1	Assembly
BRO3_13C	CALIFORNIA	LIGNIN	3	GH1, GT4, GH5	Bacteria	Cyanobacteria	Oscillatoriales	Classification Missing	Oscillatoria	Nigro-viridis	scaffold-558	1, 2, 3	3-1457, 1466-2710, 3988-4854	3-4854	1, -1, -1	Assembly
BRO3_13C	CALIFORNIA	LIGNIN	3	GT35, CBM48, CBM48	Bacteria	Proteobacteria	Rhizobiales	Rhizobiaceae	Kaistia	Granuli	scaffold-2653	1, 2, 3	1-996, 993-2657, 2687-3364	1-3364	1, 1, 1	Assembly
BRO3_13C	CALIFORNIA	LIGNIN	8	GT4, GT4, CE4, GT4, CBM13, CBM32, CE8, CE8	Bacteria	Bacteroidetes/Chlorobi group	Sphingobacteriales	Chitinophagaceae	Niastella	Koreensis	scaffold-178	1, 2, 3, 4, 6, 6, 6, 8	173-1837, 1830-2879, 2909-3910, 3933-5090, 6272-9958, 10711-12069	173-12069	1, 1, 1, -1, 1, 1, 1, -1	Assembly
BRO3_13C	CALIFORNIA	LIGNIN	4	GH39, GH3, GH3, van.oh.oxi	Bacteria	Proteobacteria	Rhizobiales	Rhodobiaceae	Parvibaculum	Lavamentivorans	scaffold-1106	7, 9, 10, 11	5070-6278, 6829-7599, 7599-8087, 8261-10273	5070-10273	1, 1, 1, -1	Assembly
BRO3_13C	CALIFORNIA	LIGNIN	6	GT2, GT2, GT2, GT2, GT2, GT4	Bacteria	Proteobacteria	Burkholderiales	Oxalobacteraceae	Janthinobacterium	Sp.	scaffold-774	8, 9, 10, 11, 13, 15	6836-7411, 7363-8001, 8118-8582, 8521-9447, 10451-11386, 12880-14124	6836-14124	-1, -1, -1, -1, -1, 1	Assembly
BRO3_13C	CALIFORNIA	LIGNIN	3	GT4, GT4, GT4	Bacteria	Proteobacteria	Rhizobiales	Bradyrhizobiaceae	Afipia	Broomeae	scaffold-2274	1, 2, 3	3-428, 440-1915, 1927-2079	3-2079	1, 1, 1	Assembly
BRO3_13C	CALIFORNIA	LIGNIN	4	GT19, GT19, GT19, CE11	Bacteria	Proteobacteria	Caulobacterales	Caulobacteraceae	Caulobacter	Segnis	scaffold-2319	4, 5, 6, 8	3559-3894, 3891-4424, 4421-5236, 6134-6454	3559-6454	-1, -1, -1, -1	Assembly
BRO3_13C	CALIFORNIA	LIGNIN	3	GT5, GT5, CBM48	Bacteria	Proteobacteria	Rhizobiales	Bradyrhizobiaceae	Rhodopseudomonas	Palustris	scaffold-2263	2, 3, 4	143-1624, 1590-2150, 2153-2395	143-2395	1, 1, 1	Assembly
BRO3_13C	CALIFORNIA	LIGNIN	3	GT30, GT30, GT30	Bacteria	Proteobacteria	Caulobacterales	Caulobacteraceae	Brevundimonas	Subvibrioides	scaffold-2265	1, 2, 3	38-913, 965-1327, 1324-2019	38-2019	-1, -1, -1	Assembly
BRO3_13C	CALIFORNIA	LIGNIN	4	CE3, CBM57, CE3, CE3	Viridiplantae	Streptophyta	Sapindales	Rutaceae	Citrus	Clementina	scaffold-3737	1, 2, 2, 3	3-1412, 1540-4515, 4644-6482	3-6482	1, 1, 1, 1	Assembly
BRO3_13C	CALIFORNIA	LIGNIN	3	GH39, GH39, GT4	Bacteria	Proteobacteria	Rhodospirillales	Acetobacteraceae	Roseomonas	Sp.	scaffold-578	6, 7, 8	3929-4624, 4621-5316, 5923-6480	3929-6480	1, 1, 1	Assembly
BRO3_13C	CALIFORNIA	LIGNIN	3	CE4, GT2, GT2	Bacteria	Proteobacteria	Caulobacterales	Caulobacteraceae	Caulobacter	Sp.	scaffold-2070	1, 2, 3	3-704, 704-1084, 1096-2061	3-2061	-1, -1, -1	Assembly
BRO3_13C	CALIFORNIA	LIGNIN	3	GT2, GT4, GT2	Bacteria	Bacteroidetes/Chlorobi group	Bacteroidales	Bacteroidaceae	Bacteroides	Sp.	scaffold-195	13, 14, 15	16285-17181, 17178-18365, 18375-19163	16285-19163	1, 1, -1	Assembly
BRO3_13C	CALIFORNIA	LIGNIN	4	GH33, GT4, GT4, GH11	Bacteria	Firmicutes	Thermoanaerobacterales	Classification Missing	Caldicellulosiruptor	Obsidiansis	scaffold-190	8, 9, 10, 12	6361-7482, 8273-8644, 8641-9423, 10809-12215	6361-12215	-1, -1, -1, -1	Assembly
BRO3_13C	CALIFORNIA	LIGNIN	3	CBM32, CBM32, CBM20	Bacteria	Bacteroidetes/Chlorobi group	Sphingobacteriales	Sphingobacteriaceae	Mucilaginibacter	Paludis	scaffold-350	1, 2, 3	368-1498, 1506-3098, 3360-5021	368-5021	1, 1, 1	Assembly
BRO3_13C	CALIFORNIA	LIGNIN	3	GH67, GH67, GH3	Bacteria	Proteobacteria	Caulobacterales	Caulobacteraceae	Brevundimonas	Abyssalis	scaffold-753	3, 4, 5	645-2798, 2808-3371, 3381-4679	645-4679	-1, -1, -1	Assembly
BRO3_13C	CALIFORNIA	LIGNIN	5	GH77, CBM48, CBM48, CBM48, CBM48	Bacteria	Proteobacteria	Rhizobiales	Rhodobiaceae	Parvibaculum	Lavamentivorans	scaffold-756	1, 2, 3, 4, 5	1-2022, 2019-3629, 3626-5245, 5786-5971, 6221-7747	1-7747	-1, -1, -1, -1, -1	Assembly
BRO3_13C	CALIFORNIA	LIGNIN	4	GH43, GH43, GH79, GH79	Bacteria	Actinobacteria	Actinomycetales	Mycobacteriaceae	Mycobacterium	Avium	scaffold-1168	3, 5, 6, 7	760-1599, 2086-2919, 2991-4532, 4917-5528	760-5528	-1, -1, 1, 1	Assembly
BRO3_13C	CALIFORNIA	LIGNIN	7	GT2, GT2, GT4, GT2, GT4, GT26, GT4	Bacteria	Bacteroidetes/Chlorobi group	Sphingobacteriales	Chitinophagaceae	Niastella	Koreensis	scaffold-214	33, 35, 36, 37, 38, 39, 40	41597-42187, 43551-44336, 44378-45403, 45487-46008, 46893-47969, 48063-48863, 48902-50644	41597-50644	1, 1, 1, 1, 1, 1, 1	Assembly
BRO3_13C	CALIFORNIA	LIGNIN	6	GT4, GT2, GT4, GT2, GT4, GT2	Bacteria	Bacteroidetes/Chlorobi group	Sphingobacteriales	Chitinophagaceae	Niastella	Koreensis	scaffold-324	1, 2, 3, 4, 5, 6	3-905, 910-1842, 1993-2742, 2752-3699, 3806-4558, 4625-5401	3-5401	1, -1, 1, -1, -1, 1	Assembly
BRO3_13C	CALIFORNIA	LIGNIN	3	CBM48, CBM48, GT5	Bacteria	Proteobacteria	Caulobacterales	Caulobacteraceae	Asticcacaulis	Sp.	scaffold-1970	4, 5, 6	3142-5997, 6026-7723, 7680-7823	3142-7823	-1, -1, -1	Assembly
BRO3_13C	CALIFORNIA	LIGNIN	7	GT4, GT4, GT4, GT4, GT2, GT11, GT4	Bacteria	Chloroflexi	Anaerolineales	Anaerolineaceae	Anaerolinea	Thermophila	scaffold-26	12, 14, 15, 16, 17, 20, 18	10133-11374, 12570-13814, 13816-15675, 15672-16829, 16882-18384, 20971-21918, 18467-19591	10133-21918	1, 1, 1, 1, 1, 1, 1	Assembly
BRO3_13C	CALIFORNIA	LIGNIN	3	GT2, GH13_23, GT8	Bacteria	Proteobacteria	Desulfobacterales	Desulfobacteraceae	Desulfococcus	Oleovorans	scaffold-525	6, 7, 5	3848-4705, 4782-5417, 3054-3866	3054-5417	-1, -1, -1	Assembly
BRO3_13C	CALIFORNIA	LIGNIN	3	GH20, CE9, CE9	Bacteria	Bacteroidetes/Chlorobi group	Sphingobacteriales	Sphingobacteriaceae	Sphingobacterium	Spiritivorum	scaffold-522	10, 11, 12	7993-9552, 10190-10948, 11051-11803	7993-11803	-1, -1, -1	Assembly
BRO3_13C	CALIFORNIA	LIGNIN	4	GH9, GH43, GH51, GH43	Bacteria	Bacteroidetes/Chlorobi group	Bacteroidales	Bacteroidaceae	Bacteroides	Uniformis	scaffold-56	1, 2, 3, 4	2-2173, 2224-3237, 3241-5220, 5352-6845	2-6845	1, -1, -1, -1	Assembly
BRO3_13C	CALIFORNIA	LIGNIN	4	AA3_2, GH133, GH133, GH63	Bacteria	Bacteroidetes/Chlorobi group	Cytophagales	Cytophagaceae	Fibrisoma	Limi	scaffold-54	11, 13, 14, 15	8203-9993, 10856-11323, 11320-13134, 13144-16239	8203-16239	-1, -1, -1, -1	Assembly
A8056	ONTARIO_BS	CELLULOSE	3	GT4, GT2, GT2	Bacteria	Proteobacteria	Neisseriales	Chromobacteriaceae	Chromobacterium	Violaceum	scaffold-8283	1, 2, 3	1-360, 362-976, 973-1572	1-1572	-1, -1, -1	Assembly
A8056	ONTARIO_BS	CELLULOSE	4	GH1, GH1, CBM50, GH16	Bacteria	Proteobacteria	Burkholderiales	Comamonadaceae	Rhodoferax	Ferrireducens	scaffold-2383	1, 2, 3, 4	1-831, 1103-1939, 1942-2997, 2994-3839	1-3839	1, 1, 1, 1	Assembly
A8056	ONTARIO_BS	CELLULOSE	5	CBM5, GT26, GT26, CBM40, CBM44	Bacteria	Actinobacteria	Actinomycetales	Microbacteriaceae	Cryocola	Sp.	scaffold-228	1, 2, 3, 1, 1	3-3587, 3669-4025, 3992-5503	3-5503	-1, -1, -1, -1, -1	Assembly
A8056	ONTARIO_BS	CELLULOSE	3	GT4, GT2, GT14	Bacteria	Actinobacteria	Actinomycetales	Microbacteriaceae	Leifsonia	Xyli	scaffold-2706	2, 3, 4	600-1676, 1673-2563, 2560-3468	600-3468	1, 1, 1	Assembly
A8056	ONTARIO_BS	CELLULOSE	3	GT4, GT2, GT4	Bacteria	Firmicutes	Clostridiales	Eubacteriaceae	Eubacterium	Sp.	scaffold-1830	2, 3, 4	332-1558, 2072-3274, 3286-4206	332-4206	-1, -1, -1	Assembly
A8056	ONTARIO_BS	CELLULOSE	4	CBM3, GT4, GT2, GT2	Bacteria	Actinobacteria	Actinomycetales	Microbacteriaceae	Cryocola	Sp.	scaffold-649	7, 9, 10, 11	6864-7559, 8392-9597, 9733-10716, 10803-11486	6864-11486	-1, -1, -1, 1	Assembly
A8056	ONTARIO_BS	CELLULOSE	3	CBM5, GH16, GH2	Bacteria	Actinobacteria	Actinomycetales	Microbacteriaceae	Leifsonia	Aquatica	scaffold-441239	1, 2, 3	1-996, 1671-2753, 3262-5058	1-5058	1, -1, -1	Assembly
A8056	ONTARIO_BS	CELLULOSE	3	GT2, GT2, GT2	Bacteria	Proteobacteria	Burkholderiales	Comamonadaceae	Candidatus	Symbiobacter	scaffold-109	1, 2, 3	3-1937, 1930-3003, 2984-6238	3-6238	1, 1, 1	Assembly
A8056	ONTARIO_BS	CELLULOSE	3	GH43, GT51, CE10	Bacteria	Actinobacteria	Actinomycetales	Frankiaceae	Frankia	Alni	scaffold-104	17, 18, 16	17842-19458, 19508-20260, 16099-17688	16099-20260	1, 1, 1	Assembly
A8056	ONTARIO_BS	CELLULOSE	6	GT2, GT4, GT2, GT2, GT2, CBM2	Bacteria	Proteobacteria	Burkholderiales	Oxalobacteraceae	Herbaspirillum	Seropedicae	scaffold-3629	1, 2, 3, 6, 7, 8	2-727, 724-1950, 2009-3010, 6088-6609, 6606-7586, 7762-10164	2-10164	-1, -1, -1, -1, -1, -1	Assembly
A8056	ONTARIO_BS	CELLULOSE	3	GH13_11, GH13_11, GH23	Bacteria	Proteobacteria	Burkholderiales	Comamonadaceae	Caldimonas	Manganoxidans	scaffold-1662	29, 30, 31	24408-24932, 24932-25477, 25900-26844	24408-26844	-1, -1, -1	Assembly
A8056	ONTARIO_BS	CELLULOSE	3	GT28, GT28, GT28	Bacteria	Actinobacteria	Actinomycetales	Microbacteriaceae	Leifsonia	Aquatica	scaffold-1065	5, 6, 7	5489-6628, 7310-7918, 7968-8687	5489-8687	1, 1, 1	Assembly
A8056	ONTARIO_BS	CELLULOSE	5	GH84, GH84, GT4, GT28, CE1	Bacteria	Proteobacteria	Rhodospirillales	Rhodospirillaceae	Magnetospirillum	Magneticum	scaffold-430839	1, 2, 3, 7, 5	3-515, 487-1176, 1186-3480, 5018-6427, 3877-4467	3-6427	1, -1, 1, -1, 1	Assembly
A8056	ONTARIO_BS	CELLULOSE	3	GT4, GH109, GH109	Bacteria	Proteobacteria	Rhodobacterales	Rhodobacteraceae	Citreicella	Sp.	scaffold-3566	2, 3, 4	552-1748, 1745-2869, 2830-3993	552-3993	-1, -1, -1	Assembly
A8056	ONTARIO_BS	CELLULOSE	3	GT2, GT2, GT26	Bacteria	Proteobacteria	Caulobacterales	Caulobacteraceae	Caulobacter	Vibrioides	scaffold-2180	2, 3, 4	228-1433, 1523-2008, 2186-3799	228-3799	-1, -1, -1	Assembly
A8056	ONTARIO_BS	CELLULOSE	3	GT28, GT28, GT28	Bacteria	Proteobacteria	unclassified Burkholderiales	Classification Missing	Rubrivivax	Benzoatilyticus	scaffold-428951	2, 3, 4	1368-2648, 2645-3763, 3760-5193	1368-5193	1, 1, 1	Assembly
A8056	ONTARIO_BS	CELLULOSE	7	GH32, GT4, GT2, GT2, GT2, GT2, GT9	Bacteria	Proteobacteria	unclassified Burkholderiales	Classification Missing	Rubrivivax	Benzoatilyticus	scaffold-116	15, 16, 17, 19, 20, 21, 18	11602-12540, 12537-13127, 13165-13920, 14819-15784, 15781-16437, 16434-17456, 13917-14822	11602-17456	-1, -1, -1, -1, -1, -1, -1	Assembly
A8056	ONTARIO_BS	CELLULOSE	5	GT2, GT2, GT4, GT2, GT4	Bacteria	Proteobacteria	Enterobacteriales	Enterobacteriaceae	Escherichia	Coli	scaffold-34933	4, 5, 7, 9, 6	2438-3184, 3177-4199, 5220-6236, 7544-8302, 4196-5209	2438-8302	1, 1, 1, -1, 1	Assembly
A8056	ONTARIO_BS	CELLULOSE	4	CBM50, GH35, GH42, GH42	Bacteria	Proteobacteria	Sphingomonadales	Sphingomonadaceae	Sphingobium	Yanoikuyae	scaffold-1518	2, 3, 4, 5	614-1738, 1726-4125, 4319-5851, 5851-6864	614-6864	-1, -1, 1, 1	Assembly
A8056	ONTARIO_BS	CELLULOSE	3	GH15, GT20, GH65	Bacteria	Proteobacteria	unclassified Burkholderiales	Classification Missing	Rubrivivax	Benzoatilyticus	scaffold-614	15, 16, 17	17881-19704, 19869-22745, 22705-23283	17881-23283	-1, 1, 1	Assembly
A8056	ONTARIO_BS	CELLULOSE	4	GT2, GT4, GT2, GT4	Bacteria	Actinobacteria	Actinomycetales	Intrasporangiaceae	Intrasporangium	Calvum	scaffold-1092	2, 3, 4, 4	2090-2935, 3614-4279, 4269-4604	2090-4604	1, 1, -1, -1	Assembly
A8056	ONTARIO_BS	CELLULOSE	3	GT4, GT4, GT4	Bacteria	Proteobacteria		Classification Missing	Candidatus	Accumulibacter	scaffold-1091	13, 14, 15	15240-16757, 16754-17983, 18012-19229	15240-19229	-1, -1, -1	Assembly
A8056	ONTARIO_BS	CELLULOSE	3	GT2, GT2, GT83	Bacteria	Proteobacteria	Caulobacterales	Caulobacteraceae	Phenylobacterium	Zucineum	scaffold-604	21, 22, 20	15702-16730, 16720-17448, 13919-15670	13919-17448	1, 1, 1	Assembly
A8056	ONTARIO_BS	CELLULOSE	4	GT2, GT4, GT4, GT2	Bacteria	Actinobacteria	Actinomycetales	Microbacteriaceae	Leifsonia	Xyli	scaffold-456	1, 2, 3, 5	2-676, 648-2252, 2322-3917, 4304-5038	2-5038	1, -1, -1, -1	Assembly
A8056	ONTARIO_BS	CELLULOSE	4	GT4, GT2, GH109, GH109	Bacteria	Proteobacteria	Rhodocyclales	Rhodocyclaceae	Methyloversatilis	Universalis	scaffold-7104	7, 9, 5, 6	6255-7457, 8638-9582, 4002-5165, 5162-6250	4002-9582	1, 1, 1, 1	Assembly
A8056	ONTARIO_BS	CELLULOSE	3	GT9, GT4, CE10	Bacteria	Proteobacteria	Caulobacterales	Caulobacteraceae	Caulobacter	Vibrioides	scaffold-929	1, 2, 3	2-727, 724-1890, 1959-2705	2-2705	-1, -1, 1	Assembly
A8056	ONTARIO_BS	CELLULOSE	3	GH13_31, GH13_31, GH109	Bacteria	Actinobacteria	Actinomycetales	Microbacteriaceae	Leifsonia	Aquatica	scaffold-442	3, 4, 5	848-1525, 1576-3051, 3198-4148	848-4148	-1, -1, -1	Assembly
A8056	ONTARIO_BS	CELLULOSE	3	CBM41, GH13_3EDDA,B, GH13	Bacteria	Proteobacteria	Burkholderiales	Oxalobacteraceae	Massilia	Niastensis	scaffold-2259	1, 2, 3	1-1485, 1510-3267, 3234-3734	1-3734	1, 1, 1	Assembly
A8056	ONTARIO_BS	CELLULOSE	4	GT4, GT4, GH4, GT2	Bacteria	Proteobacteria	unclassified Burkholderiales	Classification Missing	Rubrivivax	Gelatinosus	scaffold-31755	5, 6, 7, 8	3798-5210, 5273-6667, 6814-9828, 9825-10850	3798-10850	1, 1, 1, 1	Assembly
A8056	ONTARIO_BS	CELLULOSE	6	GT2, GT2, GT2, GT2, GT4, GT9	Bacteria	Proteobacteria	unclassified Burkholderiales	Classification Missing	Rubrivivax	Benzoatilyticus	scaffold-4956	10, 11, 12, 14, 15, 13	10266-11288, 11285-11941, 11938-12906, 13808-14587, 14593-15183, 12903-13811	10266-15183	1, 1, 1, 1, 1, 1	Assembly
A8056	ONTARIO_BS	CELLULOSE	3	CBM20, GH65, CE1	Bacteria	Proteobacteria	Rhizobiales	Methylobacteriaceae	Methylobacterium	Radiotolerans	scaffold-2333	1, 3, 2	1-636, 1184-1888, 856-1164	1-1888	1, 1, 1	Assembly
A8056	ONTARIO_BS	CELLULOSE	4	GT4, GT4, GT4, GT2	Bacteria	Proteobacteria	unclassified Burkholderiales	Classification Missing	Rubrivivax	Gelatinosus	scaffold-2246	7, 8, 9, 10	5026-6279, 6276-7217, 7214-8332, 8329-8802	5026-8802	-1, -1, -1, -1	Assembly
A8056	ONTARIO_BS	CELLULOSE	4	PL5, GT4, CE14, AA3	Bacteria	Proteobacteria	Rhodospirillales	Acetobacteraceae	Gluconacetobacter	Diazotrophicus	scaffold-944	23, 24, 25, 22	26683-27789, 27779-28999, 29257-30696, 24678-26357	24678-30696	1, -1, -1, -1	Assembly
A8056	ONTARIO_BS	CELLULOSE	4	CBM2, GT9, GT9, GT17	Bacteria	Proteobacteria	Burkholderiales	Burkholderiaceae	Burkholderia	Sp.	scaffold-947	7, 9, 10, 11	8441-10267, 11706-12290, 12427-12933, 13147-14556	8441-14556	-1, -1, -1, -1	Assembly
A8056	ONTARIO_BS	CELLULOSE	3	GH23, PL7_4, CBM13	Bacteria	Proteobacteria	Burkholderiales	Burkholderiaceae	Burkholderia	Sp.	scaffold-3304	11, 12, 13	14620-15216, 15584-16381, 17109-23429	14620-23429	-1, 1, 1	Assembly
A8056	ONTARIO_BS	CELLULOSE	14	GH39, GH51, CE4, GH27, GH17, GH1, GH3, GH95, CBM32, GH74, GH35, GH31, GH43, GH39	Bacteria	Proteobacteria	Burkholderiales	Oxalobacteraceae	Massilia	Niastensis	scaffold-2012	15, 16, 17, 18, 19, 20, 21, 22, 22, 23, 24, 31, 32, 33	10422-11357, 11369-12916, 12913-13662, 13659-14864, 14884-16353, 16364-17749, 17746-19089, 19086-21422, 21419-23668, 23672-25333, 34582-36855, 36861-38435, 38432-40012	10422-40012	-1, -1, -1, -1, -1, -1, -1, -1, -1, -1, -1, 1, 1, 1	Assembly
A8056	ONTARIO_BS	CELLULOSE	3	GT2, GT2, GT2	Bacteria	Actinobacteria	Actinomycetales	Microbacteriaceae	Cryocola	Sp.	scaffold-394	2, 3, 4	375-1856, 1906-2988, 3069-6149	375-6149	-1, -1, 1	Assembly
A8056	ONTARIO_BS	CELLULOSE	9	GT4, GT26, GH16, CBM13, CBM13, GH43, GH74, GH30_8, CBM22	Bacteria	Proteobacteria	Caulobacterales	Caulobacteraceae	Asticcacaulis	Sp.	scaffold-451711	38, 39, 40, 42, 43, 43, 44, 45, 46	45520-46845, 46858-47529, 48331-49788, 50733-51779, 52108-54417, 54644-58747, 58983-60605, 61078-61881	45520-61881	-1, -1, 1, -1, -1, -1, -1, -1, -1	Assembly
A8056	ONTARIO_BS	CELLULOSE	3	GT2, CBM32, CE1	Bacteria	Proteobacteria	Rhizobiales	Bradyrhizobiaceae	Rhodopseudomonas	Palustris	scaffold-956	10, 11, 9	8817-10604, 10629-11561, 7884-8630	7884-11561	1, -1, -1	Assembly
A8056	ONTARIO_BS	CELLULOSE	10	GT2, PL12_3, GT4, GT2, GT4, GT4, GH5, GT26, GT26, GT4	Bacteria	Proteobacteria	Rhizobiales	Rhizobiaceae	Rhizobium	Giardinii	scaffold-1102	19, 20, 21, 23, 34, 35, 36, 37, 38, 39	13691-14461, 14533-16560, 16647-17753, 20036-21016, 34259-35344, 35388-36500, 36626-37750, 37954-38616, 39358-40236, 40531-41742	13691-41742	-1, -1, -1, 1, -1, -1, -1, -1, 1, -1	Assembly
A8056	ONTARIO_BS	CELLULOSE	3	GT4, GT2, GT2	Bacteria	Proteobacteria	Pseudomonadales	Pseudomonadaceae	Pseudomonas	Putida	scaffold-779	1, 2, 3	3-758, 755-1564, 1561-2508	3-2508	-1, -1, -1	Assembly
A8056	ONTARIO_BS	CELLULOSE	5	GT1, GT1, CBM32, GT2, GT2	Bacteria	Cyanobacteria	Nostocales	Nostocaceae	Nostoc	Sp.	scaffold-560	1, 2, 3, 4, 5	815-1408, 1405-1860, 2304-3227, 3235-5817, 5766-10112	815-10112	-1, -1, 1, -1, -1	Assembly
A8056	ONTARIO_BS	CELLULOSE	3	GH16, GT4, GH1	Bacteria	Proteobacteria	unclassified Burkholderiales	Classification Missing	Ideonella	Sp.	scaffold-2483	30, 31, 32	28134-28997, 29015-30070, 30074-31423	28134-31423	-1, -1, -1	Assembly
A8056	ONTARIO_BS	CELLULOSE	4	GH94, GH94, GH16, GH5_5	Bacteria	Proteobacteria	Rhodocyclales	Rhodocyclaceae	Azoarcus	Sp.	scaffold-2007	29, 30, 31, 33	26787-29717, 29663-33658, 33664-36120, 36844-37335	26787-37335	-1, -1, -1, 1	Assembly
A8056	ONTARIO_BS	CELLULOSE	3	CBM54, GH121, GH18	Bacteria	Actinobacteria	Actinomycetales	unclassified Corynebacteriaceae	Corynebacterium-like	Bacterium	scaffold-187	3, 4, 5	1714-2913, 2871-4235, 5724-6380	1714-6380	1, 1, 1	Assembly
A8056	ONTARIO_BS	CELLULOSE	6	GT2, GT4, GT2, GT2, GT4, CE4	Bacteria	Proteobacteria	Methylococcales	Methylococcaceae	Methylobacter	Tundripaludum	scaffold-2914	14, 16, 17, 18, 19, 20	18578-19540, 20981-22240, 22292-23329, 23352-24509, 24499-25797, 25807-26499	18578-26499	1, 1, 1, 1, 1, 1	Assembly
A8056	ONTARIO_BS	CELLULOSE	5	GH77, CBM48, CBM48, GT35, GT35	Bacteria	Proteobacteria	Burkholderiales	Comamonadaceae	Curvibacter	Putative	scaffold-1596	2, 3, 4, 5, 6	647-2164, 2172-4418, 4464-6662, 6698-8677, 8620-9771	647-9771	-1, -1, -1, -1, -1	Assembly
A8056	ONTARIO_BS	CELLULOSE	3	CBM14, GT9, GT4	Bacteria	Proteobacteria	Xanthomonadales	Sinobacteraceae	Solimonas	Variicoloris	scaffold-748	2, 3, 4	1284-2210, 2239-3228, 3225-3392	1284-3392	-1, -1, -1	Assembly
A8056	ONTARIO_BS	CELLULOSE	3	CBM66, GT4, CE4	Bacteria	Proteobacteria		Classification Missing	endosymbiont	Of	scaffold-749	3, 4, 5	1275-2294, 2386-4266, 4272-5588	1275-5588	-1, -1, -1	Assembly
A8056	ONTARIO_BS	CELLULOSE	4	GT17, GT9, GT9, GH53	Bacteria	Proteobacteria	unclassified Burkholderiales	Classification Missing	Thiomonas	Arsenitoxydans	scaffold-403	17, 18, 19, 21	16137-17543, 17674-18300, 18359-18943, 20547-23303	16137-23303	1, 1, 1, -1	Assembly
A8056	ONTARIO_BS	CELLULOSE	4	GT4, GT4, CBM13, GT4	Bacteria	Proteobacteria	Burkholderiales	Comamonadaceae	Hydrogenophaga	Sp.	scaffold-51218	3, 5, 6, 7	2707-3930, 5253-6263, 6714-9257, 9313-10179	2707-10179	-1, -1, 1, 1	Assembly
A8056	ONTARIO_BS	CELLULOSE	3	GH55, CBM32, CBM32	Bacteria	Proteobacteria	Myxococcales	Cystobacteraceae	Stigmatella	Aurantiaca	scaffold-30850	3, 4, 5	1208-2908, 3245-5455, 5521-10851	1208-10851	-1, -1, -1	Assembly
A8056	ONTARIO_BS	CELLULOSE	5	CE11, GT2, GT83, GT2, GT83	Bacteria	Proteobacteria	Methylophilales	Methylophilaceae	Methylovorus	Glucosotrophus	scaffold-193	6, 7, 8, 8, 9	5537-6916, 7397-8518, 8506-9549, 9537-11099	5537-11099	1, 1, 1, 1, 1	Assembly
A8056	ONTARIO_BS	CELLULOSE	3	GH2, GT26, GT4	Bacteria	Actinobacteria	Actinomycetales	Mycobacteriaceae	Mycobacterium	Rhodesiae	scaffold-55617	1, 2, 3	1-762, 938-2446, 2480-3238	1-3238	1, 1, -1	Assembly
A8056	ONTARIO_BS	CELLULOSE	3	CBM50, CBM14, CBM50	Bacteria	Proteobacteria	Burkholderiales	Burkholderiaceae	Burkholderia	Sp.	scaffold-452754	13, 14, 15	13961-15916, 15925-16647, 16761-17678	13961-17678	1, 1, 1	Assembly
A8056	ONTARIO_BS	CELLULOSE	3	GT2, GT2, GT26	Bacteria	Proteobacteria	Pseudomonadales	Pseudomonadaceae	Pseudomonas	Putida	scaffold-3222	19, 20, 21	21268-22272, 22337-23542, 23765-24562	21268-24562	1, 1, 1	Assembly
A8056	ONTARIO_BS	CELLULOSE	3	GH13_26, CBM48, CBM48	Bacteria	Actinobacteria	Actinomycetales	Microbacteriaceae	Leifsonia	Xyli	scaffold-321	14, 15, 16	9089-10570, 10567-12243, 12327-14441	9089-14441	1, 1, 1	Assembly
A8056	ONTARIO_BS	CELLULOSE	6	GT2, GT2, GT2, GH39, GT2, GT2	Bacteria	Proteobacteria	Xanthomonadales	Xanthomonadaceae	Rhodanobacter	Denitrificans	scaffold-2938	6, 8, 9, 10, 11, 12	5694-6722, 8127-9065, 9096-10106, 10126-11064, 11117-12106, 12180-13202	5694-13202	-1, -1, -1, -1, -1, -1	Assembly
A8056	ONTARIO_BS	CELLULOSE	3	GT2, GH25, GH25	Bacteria	Actinobacteria	Actinomycetales	Microbacteriaceae	Leifsonia	Xyli	scaffold-1570	5, 6, 7	3167-3832, 3958-5133, 5130-6773	3167-6773	-1, 1, 1	Assembly
A8056	ONTARIO_BS	CELLULOSE	4	CBM50, GT8, GT51, CBM50	Bacteria	Proteobacteria	Caulobacterales	Caulobacteraceae	Caulobacter	Vibrioides	scaffold-698	5, 7, 8, 9	3948-5009, 5402-6514, 6593-8983, 9784-11040	3948-11040	1, -1, -1, -1	Assembly
A8056	ONTARIO_BS	CELLULOSE	3	GH2, CE14, GT51	Bacteria	Proteobacteria	Caulobacterales	Caulobacteraceae	Caulobacter	Vibrioides	scaffold-36	4, 5, 6	2367-3707, 3723-4481, 4559-6397	2367-6397	1, -1, -1	Assembly
A8056	ONTARIO_BS	CELLULOSE	4	GH3, GH78, GT35, CE11	Bacteria	Proteobacteria	Burkholderiales	Comamonadaceae	Polaromonas	Naphthalenivorans	scaffold-488	20, 21, 22, 24	16647-18092, 18094-21243, 21257-22468, 23275-24210	16647-24210	-1, -1, -1, -1	Assembly
A8056	ONTARIO_BS	CELLULOSE	5	GT4, GT4, GT2, GT4, GT26	Bacteria	Actinobacteria	Actinomycetales	Nocardiaceae	Rhodococcus	Erythropolis	scaffold-1157	1, 2, 3, 4, 5	1-552, 552-2222, 2222-2473, 2436-2741, 2741-3322	1-3322	-1, -1, -1, -1, -1	Assembly
A8056	ONTARIO_BS	CELLULOSE	3	CBM47, PL11_2, CBM48	Bacteria	Proteobacteria	Rhodocyclales	Rhodocyclaceae	Azospira	Oryzae	scaffold-1620	1, 2, 3	2-1255, 1261-6420, 6607-9966	2-9966	1, 1, 1	Assembly
A8056	ONTARIO_BS	CELLULOSE	3	GT4, GT2, GH78	Bacteria	Actinobacteria	Actinomycetales	Mycobacteriaceae	Mycobacterium	Fortuitum	scaffold-2055	1, 2, 3	1-1290, 1284-2090, 2087-3190	1-3190	1, 1, 1	Assembly
A8056	ONTARIO_BS	CELLULOSE	4	GT2, GT2, GT8, GT13	Bacteria	Cyanobacteria	Chroococcales	Classification Missing	Microcystis	Sp.	scaffold-3234	12, 13, 14, 11	9199-10050, 10050-11018, 11015-11488, 8240-9202	8240-11488	-1, -1, -1, -1	Assembly
A8056	ONTARIO_BS	CELLULOSE	6	GT26, GT2, GT2, GT2, GT2, CBM2	Bacteria	Proteobacteria	Pseudomonadales	Pseudomonadaceae	Pseudomonas	Putida	scaffold-452744	3, 4, 5, 8, 9, 10	2585-3382, 3603-4802, 4811-5812, 8837-9355, 9352-10332, 10524-12938	2585-12938	-1, -1, -1, -1, -1, -1	Assembly
A8056	ONTARIO_BS	CELLULOSE	3	CBM50, GT4, GT4	Bacteria	Proteobacteria	Sphingomonadales	Sphingomonadaceae	Sphingomonas	Sp.	scaffold-22	2, 3, 4	1060-1722, 1913-3040, 3080-4444	1060-4444	-1, 1, 1	Assembly
[truncated: 6,014 more rows]
