# Supplementary material for: Bacterial contributions to delignification and lignocellulose degradation in forest soils with metagenomic and quantitative stable isotope probing
Source: ISME J. 2018 Sep 26;13(2):413–29. doi: 10.1038/s41396-018-0279-6 (PMC6331573; doi:10.1038/s41396-018-0279-6)
Supplement: Supplementary file 11 — Supplementary Data [file 41396_2018_279_MOESM11_ESM.zip › Wilhelm, et al. - Supplementary Data/Table S2 - Overview of Datasets.R]

## Import Libraries
require(phyloseq)
require(plyr)
require(ggplot2)
require(reshape2)

## Define Custom Functions

# Calculate Std. Error
std <- function(x) { 
  NA_Count<-is.na(x)
  NA_Count<-length(NA_Count["TRUE"])
  sd(x, na.rm=T)/sqrt(length(x)-NA_Count)
}

#################################
## Table S1 - Overview of Samples

# Pyrotag
p <- readRDS(file='p_Bacteria_0.01.filtered.rds')
breakdown <- as.data.frame(sample_data(p))
breakdown$count <- 1
ddply(breakdown, ~Enrichment + Horizon + Ecozone + Substrate, summarise, total = sum(count))

# Read Totals
p_enr <- prune_samples(sample_names(p)[sample_data(p)$Library == "SIP"], p) 
mean(sample_sums(p_enr))
length(which(sample_data(p_enr)$Substrate == "Hemicellulose"))
length(which(sample_data(p_enr)$Substrate == "Cellulose"))
length(which(sample_data(p_enr)$Substrate == "Lignin"))

p_insitu <- prune_samples(sample_names(p)[sample_data(p)$Library == "Insitu"], p) 
mean(sample_sums(p_insitu))

# Metagenome
breakdown <- read.csv(file="metadata.all.metagenomes.csv", header = TRUE, stringsAsFactors=FALSE)
breakdown$count <- 1

ddply(breakdown, ~Enrichment + Horizon + Ecozone + Substrate, summarise, total = sum(count))

unique(breakdown$Substrate)
for (foo in c("Cellulose","Lignin","Lignin.Antibiotic")){
  print(foo)
  print(length(as.numeric(subset(breakdown, Substrate == foo)[,"Total.Reads"])))
  print(sum(as.numeric(subset(breakdown, Substrate == foo)[,"Total.Reads"]), na.rm=T))
  print(mean(as.numeric(subset(breakdown, Substrate == foo)[,"Total.Reads"]), na.rm=T))
}

# PLFA
breakdown <- read.csv(file = "PLFA.final.complete.csv", header = T, stringsAsFactors = F)
breakdown$count <- 1
breakdown <- subset(breakdown, Enriched == 1)
breakdown <- breakdown[-which(duplicated(breakdown$SampleName)),]
ddply(breakdown, ~Horizon + Ecozone + Substrate, summarise, total = sum(count))
sum(ddply(breakdown, ~Horizon + Ecozone + Substrate, summarise, total = sum(count))[,"total"])
