# Supplementary material for: Bacterial contributions to delignification and lignocellulose degradation in forest soils with metagenomic and quantitative stable isotope probing
Source: ISME J. 2018 Sep 26;13(2):413–29. doi: 10.1038/s41396-018-0279-6 (PMC6331573; doi:10.1038/s41396-018-0279-6)
Supplement: Supplementary file 11 — Supplementary Data [file 41396_2018_279_MOESM11_ESM.zip › Wilhelm, et al. - Supplementary Data/table1.enrOTU.final.csv]

Taxa	Rank	n.Ecozone	Ecozones	Soil Preference	Substrates	Domain	Phylum	Class	Order	Family	Genus	Method	n.enrOTU	Representative Sequences	Previous Reports	Ratio
iii1-15	Order	3	BS;CA;TX	None	Lignin	Bacteria	Acidobacteria	Acidobacteria-6	iii1-15	Unclassified	Unclassified	Pyrotag	9	JJB2FHK01DVKHX;JJB2FHK01DV8UV;JJB2FHK01C393G;JJB2FHK01B4BPE;JDR68TK01DTAGW;JJB2FHK02IA3ZO;JJB2FHK01B20O0;JJB2FHK01AKQYO;JJB2FHK01CZ6QD	None
Ellin6513	Order	1	TX	None	Lignin	Bacteria	Acidobacteria	DA052	Ellin6513	unclassified	unclassified	Pyrotag	1	JJB2FHK02ILF80	None
Solibacterales	Order	3	BS;CA;TX	None	Lignin	Bacteria	Acidobacteria	Solibacteres	Solibacterales	Unclassified	Unclassified	Pyrotag	4	JDR68TK01C76FD;JJB2FHK01DJCLK;JJB2FHK02HFC5M;JJB2FHK02GMXZM	None
Acidimicrobiales	Order	2	BS,TX	None	Lignin	Bacteria	Actinobacteria	Acidimicrobiia	Acidimicrobiales	unclassified	unclassified	Pyrotag	2	JDR68TK01CSDKV;JJB2FHK01CM3M3	None
ACK-M1	Family	1	JP	None	Lignin	Bacteria	Actinobacteria	Actinobacteria	Actinomycetales	ACK-M1	Unclassified	Pyrotag	1	JJB2FHK02F1E5E	None
Frankiaceae	Family	2	BS,TX	None	Lignin	Bacteria	Actinobacteria	Actinobacteria	Actinomycetales	Frankiaceae	Unclassified	Pyrotag	1	JJB2FHK01BUXW3	None
Microbacteriaceae	Family	5	All	None	Cellulose;Lignin	Bacteria	Actinobacteria	Actinobacteria	Actinomycetales	Microbacteriaceae	Unclassified	Pyrotag	3	JDR68TK01A8P5K;JJB2FHK02FUAL4;JJB2FHK01D3N5U	Taylor et al. 2012
Salinibacterium	Genus	4	BC;BS;CA;TX	None	Hemicellulose;Cellulose	Bacteria	Actinobacteria	Actinobacteria	Actinomycetales	Microbacteriaceae	Salinibacterium	Pyrotag	4	JDR68TK01AUZFT;JDR68TK01D46BK;IAJCH1401COJIT;IAJCH1401BO422	Tropeano et al. 2012
Micrococcaceae	Family	2	BC;CA	Min	Hemicellulose;Lignin	Bacteria	Actinobacteria	Actinobacteria	Actinomycetales	Micrococcaceae	Unclassified	Pyrotag	8	H4GE49201AS0BE;H4GE49201AMACS;H4GE49201ASWGP;H4GE49201A58IN;JJB2FHK02GUNV6;JJB2FHK01EE07X;JJB2FHK01EUR9C;JJB2FHK01EHWWV	Taylor et al. 2012; Paul and Varma, 1993
Streptomyces	Genus	2	BC;CA	None	Hemicellulose	Bacteria	Actinobacteria	Actinobacteria	Actinomycetales	Streptomycetaceae	Streptomyces	Pyrotag	2	IAJCH1401DQO4I;IAJCH1401DOOB9	Takasuka et al. 2012
Streptomycetaceae	Family	3	CA;BS;JP	None	Hemicellulose;Cellulose	Bacteria	Actinobacteria	Actinobacteria	Actinomycetales	Streptomycetaceae	Unclassified	Pyrotag	7	JDR68TK01D43NV;JDR68TK01EBOYB;JDR68TK01BSNCF;JDR68TK01DQA2N;JDR68TK01DW0TR;JDR68TK01EH1DD;JDR68TK01CP6Y8	Schrempf et al. 2008
Gaiellaceae	Family	1	TX	None	Lignin	Bacteria	Actinobacteria	Thermoleophilia	Gaiellales	Gaiellaceae	Unclassified	Pyrotag	3	JDR68TK01CIBUL;JJB2FHK01EZHFL;JJB2FHK01C1ZPO	None
Conexibacter	Genus	3	BS;TX	Org	Cellulose;Lignin	Bacteria	Actinobacteria	Thermoleophilia	Solirubrobacterales	Conexibacteraceae	Conexibacter	Pyrotag	1	JJB2FHK02GC7RR	Medie et al. 2012
Conexibacteraceae	Family	3	BS;TX	None	Lignin	Bacteria	Actinobacteria	Thermoleophilia	Solirubrobacterales	Conexibacteraceae	Unclassified	Pyrotag	6	JJB2FHK01E08GG;JJB2FHK01AOVKV;JJB2FHK01DF8O5;JJB2FHK02JKD7X;JJB2FHK01D0P73;JJB2FHK01CBOJA	Medie et al. 2012
FW68	Order	4	BC;CA;BS;TX	None	Cellulose	Bacteria	Armatimonadetes	Armatimonadia	FW68	Unclassified	Unclassified	Pyrotag	1	JDR68TK02FYX58	Lee et al. 2014; Eichorst et al. 2012
FBP	Phylum	5	All	None	Cellulose	Bacteria	FBP	Unclassified	Unclassified	Unclassified	Unclassified	Pyrotag	5	JDR68TK01DPZQ3;JDR68TK01CWUU7;JDR68TK01BBS2V;JDR68TK01DGCGM;JDR68TK01DT7BB	None
Sphingobacteriaceae	Family	3	BC;CA;TX	None	Hemicellulose;Lignin	Bacteria	Bacteroidetes	Bacteroidetes	Sphingobacteriales	Sphingobacteriaceae	Unclassified	Pyrotag	8	JDR68TK02H7X9Q;JDR68TK02JC8QB;JJB2FHK01A917H;H4GE49201BWP4N;IAJCH1401BKZMZ;JJB2FHK01EN58V;JJB2FHK02I2M34;JJB2FHK02JW0C1	Pankratov et al. 2007; Duan et al. 2014
Cytophaga	Genus	3	BC;CA;TX	None	Cellulose	Bacteria	Bacteroidetes	Cytophagia	Cytophagales	Cytophagaceae	Cytophaga	Pyrotag	6	JDR68TK01CEF6V;JDR68TK02GBVI2;JDR68TK01CHN0E;JDR68TK01CPEUS;JDR68TK01A1AY4;JJB2FHK01AXWH3	Xie et al. 2007
C0119	Class	1	CA	Org	Lignin	Bacteria	Chloroflexi	C0119	Unclassified	Unclassified	Unclassified	Pyrotag	1	JJB2FHK01A9R09	None
FAC88	Order	1	BS	None	Lignin	Bacteria	Elusimicrobia	Elusimicrobia	FAC88	Unclassified	Unclassified	Pyrotag	5	JJB2FHK02IG93I;JJB2FHK01C9F44;JJB2FHK01D0K43;JJB2FHK01C2N3Q;JJB2FHK01C8BHA	Hongoh 2010; Huang et al. 2013
Bacillus	Genus	1	BC	Min	Hemicellulose	Bacteria	Firmicutes	Bacilli	Bacillales	Bacillaceae	Bacillus	Pyrotag	1	IAJCH1401AY9GK	Panbangred et al. 1983
Paenibacillaceae	Family	2	CA	Min	Hemicellulose	Bacteria	Firmicutes	Bacilli	Bacillales	Paenibacillaceae	Unclassified	Pyrotag	5	IAJCH1401AX59Q;H4GE49201BTX5N;IAJCH1401A34AC;H4GE49201AO705;H4GE49201BM2H4	Nelson et al. 2009
Clostridium	Genus	3	TX;CA;BS	None	Lignin	Bacteria	Firmicutes	Clostridia	Clostridiales	Clostridiaceae	Clostridium	Pyrotag	3	JJB2FHK02ICH7N;JJB2FHK01BI5FO;JJB2FHK01EGYH9	None
DH61	Order	2	BC;CA	None	Cellulose	Bacteria	Planctomycetes	vadinHA49	DH61	Unclassified	Unclassified	Pyrotag	2	JDR68TK01D0MW5;JDR68TK01BEDXX	None
Caulobacter	Genus	4	BC;CA;BS;TX	None	All	Bacteria	Proteobacteria	Alphaproteobacteria	Caulobacterales	Caulobacteraceae	Caulobacter	Pyrotag	4	JDR68TK01CW6WO;IAJCH1401DIA8O;JJB2FHK02FJX9W;JJB2FHK01EF5TT	Qing-Mei et al. 2010; Butera et al. 2012; Song et al. 2013;
Asticcacaulis	Genus	5	All	None	Hemicellulose;Cellulose	Bacteria	Proteobacteria	Alphaproteobacteria	Caulobacterales	Caulobacteraceae	Asticcacaulis	Pyrotag	11	JDR68TK01AVW6A;JJB2FHK01EMZ0R;JDR68TK01D678C;JDR68TK01CMRWH;JDR68TK01DGOMS;JDR68TK01EOR4T;JDR68TK01CG5FF;JJB2FHK01BBJK6;JDR68TK01D16UW;JJB2FHK02HD06E;IAJCH1401DM3IB	Kim et al. 2013
Caulobacteraceae	Family	5	All	None	Lignin	Bacteria	Proteobacteria	Alphaproteobacteria	Caulobacterales	Caulobacteraceae	Unclassified	Pyrotag	27	JDR68TK01C9FAG;JJB2FHK02I1EA2;JJB2FHK01A116E;JJB2FHK02HKW9S;JJB2FHK01B0TRR;JJB2FHK01EM483;JJB2FHK01B1Y1R;JJB2FHK01CHWXR;JJB2FHK01AUQY4;JJB2FHK01EGLQP;JJB2FHK02HP9RQ;JJB2FHK01DBAID;JJB2FHK01DG8MG;JJB2FHK02GKCVG;JJB2FHK01CVJQG;JJB2FHK01BEAH3;JJB2FHK01CGG3H;JJB2FHK01CPLIH;JJB2FHK01DCM8M;JJB2FHK01EL4E1;JJB2FHK01CECP3;JJB2FHK02GIVMS;JJB2FHK01D7NHB;JJB2FHK01C7KK5;JJB2FHK01EJN1J;JJB2FHK01AS34X;JJB2FHK01…	None
Bosea	Genus	2	CA;TX	None	Cellulose;Lignin	Bacteria	Proteobacteria	Alphaproteobacteria	Rhizobiales	Bradyrhizobiaceae	Bosea	Pyrotag	1	JJB2FHK01EVNB8	Sadhu et al. 2012;
Devosia	Genus	3	BC;CA;TX	Org	Hemicellulose;Cellulose	Bacteria	Proteobacteria	Alphaproteobacteria	Rhizobiales	Hyphomicrobiaceae	Devosia	Pyrotag	3	JDR68TK01DD2G4;JDR68TK01CK10Q;JJB2FHK01CPD2T	Yoo et al. 2006; Lee et al. 2007
Agrobacterium	Genus	2	BC;CA	None	Hemicellulose	Bacteria	Proteobacteria	Alphaproteobacteria	Rhizobiales	Rhizobiaceae	Agrobacterium	Pyrotag	1	IAJCH1401DE7OS	None
Telmatospirillum	Genus	2	JP;TX	None	Cellulose;Lignin	Bacteria	Proteobacteria	Alphaproteobacteria	Rhodospirillales	Rhodospirillaceae	Telmatospirillum	Pyrotag	5	JDR68TK01DTLQ7;JDR68TK02GHQZM;JDR68TK01CIT9G;JJB2FHK01DHVDB;JJB2FHK01A62NM	None
Sphingomonadaceae	Family	2	CA;BS	None	Hemicellulose;Lignin	Bacteria	Proteobacteria	Alphaproteobacteria	Sphingomonadales	Sphingomonadaceae	Unclassified	Pyrotag	3	JDR68TK01C6QR9;JJB2FHK02GW5PT;JJB2FHK01BY758	Masai et al. 2007
Burkholderia	Genus	4	BC;CA;BS;TX	None	Hemicellulose;Cellulose	Bacteria	Proteobacteria	Betaproteobacteria	Burkholderiales	Burkholderiaceae	Burkholderia	Pyrotag	18	JDR68TK01DYPEZ;JDR68TK01D720R;JDR68TK01CDUVU;JDR68TK01DZ2YZ;JDR68TK01BPQJF;IAJCH1401A2PHE;IAJCH1401CFZ7S;IAJCH1401A48QQ;IAJCH1401AEQBN;IAJCH1401CZG73;H4GE49201BNR7V;H4GE49201A4ZOT;H4GE49201BJFBE;H4GE49201B6I3N;H4GE49201ASEIY;H4GE49201BQ1YJ;JDR68TK01AOMBO;JDR68TK01ETEYA	Fujii et al. 2012; MohaNone et al. 2008
Pelomonas	Genus	3	BC;CA;TX	None	All	Bacteria	Proteobacteria	Betaproteobacteria	Burkholderiales	Comamonadaceae	Pelomonas	Pyrotag	2	JJB2FHK02JZQDJ;H4GE49201BW7JN	Shil et al. 2014
Leptothrix	Genus	5	All	None	Cellulose	Bacteria	Proteobacteria	Betaproteobacteria	Burkholderiales	Comamonadaceae	Leptothrix	Pyrotag	7	JDR68TK01BTIZ1;JDR68TK01EHJC8;JDR68TK01C1JHL;JDR68TK01C3JFX;JDR68TK02IL7PY;JDR68TK01DFNP5;JDR68TK02I1F2R
Comamonadaceae	Family	5	All	None	Hemicellulose;Cellulose	Bacteria	Proteobacteria	Betaproteobacteria	Burkholderiales	Comamonadaceae	Unclassified	Pyrotag	11	JDR68TK01DTO5U;JDR68TK01BE79T;JJB2FHK01A4DQQ;JJB2FHK02IZW4Q;JDR68TK01BAY3K;JDR68TK02JPO9B;IAJCH1401BL8PO;IAJCH1401BV51P;IAJCH1401CX7X8;IAJCH1401A6F6E;IAJCH1401AGRKG	Vilanova et al. 2012
Variovorax	Genus	2	BS;TX	None	Lignin	Bacteria	Proteobacteria	Betaproteobacteria	Burkholderiales	Comamonadaceae	Variovorax	Pyrotag	2	JJB2FHK01CYUGC;H4GE49201CLSDX	None
Oxalobacteraceae	Family	3	CA;JP;TX	None	Cellulose	Bacteria	Proteobacteria	Betaproteobacteria	Burkholderiales	Oxalobacteraceae	Unclassified	Pyrotag	2	JJB2FHK02IGWPB;JJB2FHK01ALL94	Avellaneda-Torres et al. 2014
Janthinobacterium	Genus	5	All	None	Hemicellulose;Cellulose	Bacteria	Proteobacteria	Betaproteobacteria	Burkholderiales	Oxalobacteraceae	Janthinobacterium	Pyrotag	8	JJB2FHK01CEX6X;JDR68TK02HUTYE;JDR68TK01AW4VP;JJB2FHK02H7RXA;H4GE49201CBO6Q;H4GE49201BBJ3I;H4GE49201BLIVO;H4GE49201AWJIR	Avellaneda-Torres et al. 2014
MIZ46	Order	2	BC;CA	None	Cellulose	Bacteria	Proteobacteria	Deltaproteobacteria	MIZ46	Unclassified	Unclassified	Pyrotag	1	JDR68TK01ETHU8	None
Cystobacteraceae	Family	1	BS	Org	Lignin	Bacteria	Proteobacteria	Deltaproteobacteria	Myxococcales	Cystobacteraceae	Unclassified	Pyrotag	2	JJB2FHK02IQGDG;JJB2FHK02G7NAK	None
Polyangiaceae	Family	4	BC;BS;JP	None	Cellulose	Bacteria	Proteobacteria	Deltaproteobacteria	Myxococcales	Polyangiaceae	Unclassified	Pyrotag	2	JDR68TK01D0PL1;JDR68TK01BIQAY	Knupp dos Santos et al. 2014
Cellvibrio	Genus	2	BC;CA	None	Hemicellulose;Cellulose	Bacteria	Proteobacteria	Gammaproteobacteria	Alteromonadales	Alteromonadaceae	Cellvibrio	Pyrotag	1	JDR68TK01D5KE6	Berg et al. 1971; Breuil and Kushner 1976; Xie et al. 2016
Ectothiorhodospira	Genus	2	CA;BS	None	Lignin	Bacteria	Proteobacteria	Gammaproteobacteria	Chromatiales	Ectothiorhodospiraceae	Ectothiorhodospira	Metagenome	NA	NA	None
Morganella	Genus	3	BC;CA;TX		Lignin	Bacteria	Proteobacteria	Gammaproteobacteria	Enterobacteriales	Enterobacteriaceae	Morganella	Metagenome	NA	NA	None
Erythrobacteraceae	Family	3	BC;CA;TX	None	Lignin	Bacteria	Proteobacteria	Gammaproteobacteria	Enterobacteriales	Erythrobacteraceae	Unclassified	Pyrotag;Metagenome	4	JDR68TK01A3ZLT;JDR68TK02IN3YS;JJB2FHK02H8ZMJ;JJB2FHK02HU6D0	None
Pseudomonas	Genus	2	BC;CA	None	Hemicellulose	Bacteria	Proteobacteria	Gammaproteobacteria	Pseudomonadales	Pseudomonadaceae	Pseudomonas	Pyrotag	6	IAJCH1401DBK01;IAJCH1401AKRVJ;IAJCH1401DWEEL;IAJCH1401DU9HG;IAJCH1401B0LQW;IAJCH1401C0TC1	Nurizzo et al. 2002
Piscirickettsiaceae	Family	1	CA	Min	Lignin	Bacteria	Proteobacteria	Gammaproteobacteria	Thiotrichales	Piscirickettsiaceae	Unclassified	Pyrotag	1	JJB2FHK01EF8MR	None
Sinobacteraceae	Family	1	CA	None	Lignin	Bacteria	Proteobacteria	Gammaproteobacteria	Xanthomonadales	Sinobacteraceae	Unclassified	Pyrotag;Metagenome	15	JDR68TK02IUC1F;JJB2FHK02ID6O6;JJB2FHK01DUAGJ;JJB2FHK01DSPS9;JJB2FHK01CD7Z3;JJB2FHK01B2Q5W;JJB2FHK01EVCFD;JJB2FHK01AWYU2;JJB2FHK01E13PN;JJB2FHK01DEOPA;JJB2FHK01BQ860;JJB2FHK01C4BWY;JJB2FHK02JPU7Z;JJB2FHK02I1B5L;JJB2FHK01DTB4F	None
TM7-3	Class	2	BC; CA	None	Hemicellulose	Bacteria	TM7	TM7-3	Unclassified	Unclassified	Unclassified	Pyrotag	4	IAJCH1401BV19U;IAJCH1401C8HJL;IAJCH1401BOFF5;IAJCH1401CQVAB	None
Verrucomicrobia	Phylum	3	BC;CA;BS;JP	None	Cellulose	Bacteria	Verrucomicrobia	Unclassified	Unclassified	Unclassified	Unclassified	Metagenome	NA	NA	Sangwan et al. 2004
Opitutaceae	Family	3	BC;BS;JP	None	Cellulose	Bacteria	Verrucomicrobia	Opitutae	Opitutales	Opitutaceae	Unclassified	Pyrotag	NA	JDR68TK01DO79V; JDR68TK01EA2B5	None
Pseudogymnoascus	Genus	3	BC;CA	None	Cellulose	Fungi	Ascomycota	Dothideomycetes	Dothideomycetes_order_Incertae_sedis	Pseudeurotiaceae	Pseudogymnoascus	Metagenome	NA	NA	Rice and Currah, 2006
Botrytis	Genus	4	CA;BS;JP;TX	None	Cellulose	Fungi	Ascomycota	Leotiomycetes	Helotiales	Sclerotiniaceae	Botrytis	Metagenome	NA	NA	Verhoeff et al. 1983
Arthrobotrys	Genus	2	CA;TX	Org	Cellulose	Fungi	Ascomycota	Orbiliomycetes	Orbiliales	Orbiliaceae	Arthrobotrys	Metagenome	NA	NA	Eichorst and Kuske 2012; Dawar 2015	9.971042
Saccharomyces	Genus	2	CA;BS	Min	Lignin	Fungi	Ascomycota	Saccharomycetes	Saccharomycetales	Saccharomycetaceae	Saccharomyces	Metagenome	NA	NA	None	8.43362
Verticillium	Genus	4	CA;BS;JP;TX	Org	Cellulose	Fungi	Ascomycota	Sordariomycetes	Glomerellales	Plectosphaerellaceae	Verticillium	Metagenome	NA	NA	Wang 2013	20.37395
Trichoderma	Genus	4	CA;BS;JP;TX	Org	Cellulose	Fungi	Ascomycota	Sordariomycetes	Hypocreales	Hypocreaceae	Trichoderma	Metagenome	NA	NA	Andberg 2015	15.309858
Hypocrea	Genus	4	BC;CA;BS;TX	None	Cellulose	Fungi	Ascomycota	Sordariomycetes	Hypocreales	Hypocreaceae	Hypocrea	Metagenome	NA	NA	Zhou 2012	4.642857
Fusarium	Genus	4	CA;BS;JP;TX	Org	Cellulose	Fungi	Ascomycota	Sordariomycetes	Hypocreales	Nectriaceae	Fusarium	Metagenome	NA	NA	Huang 2015	22.638148
Ophiocordyceps	Genus	4	CA;BS;JP;TX	None	Cellulose	Fungi	Ascomycota	Sordariomycetes	Hypocreales	Ophiocordycipitaceae	Ophiocordyceps	Metagenome	NA	NA	None	8.90528
Chaetomium	Genus	2	CA;TX	None	Cellulose	Fungi	Ascomycota	Sordariomycetes	Sordariales	Chaetomiaceae	Chaetomium	Metagenome	NA	NA	Fujii et al. 2012
Humicola	Genus	2	CA;TX	None	Cellulose	Fungi	Ascomycota	Sordariomycetes	Sordariales	Chaetomiaceae	Humicola	Metagenome	NA	NA	Boisset et al. 2001
Myceliophthora	Genus	3	BC;CA;TX	Org	Cellulose	Fungi	Ascomycota	Sordariomycetes	Sordariales	Chaetomiaceae	Myceliophthora	Metagenome	NA	NA	van den Brink 2013	54.285714
Neurospora	Genus	4	CA;BS;JP;TX	Org	Cellulose	Fungi	Ascomycota	Sordariomycetes	Sordariales	Sordariaceae	Neurospora	Metagenome	NA	NA	Deshpande et al. 1986
Magnaporthe	Genus	4	CA;BS;JP;TX	Org	Cellulose	Fungi	Ascomycota	Sordariomycetes	Sordariomycetes_order_Incertae_sedis	Magnaporthaceae	Magnaporthe	Metagenome	NA	NA	Ba Van Vu et al. 2012
Pleurotus	Genus	4	BC;CA;BS;JP	None	Cellulose	Fungi	Basidiomycota	Agaricomycetes	Agaricales	Pleurotaceae	Pleurotus	Metagenome	NA	NA	Reddy et al. 2003
Coprinopsis	Genus	2	BC;CA	None	Cellulose	Fungi	Basidiomycota	Agaricomycetes	Agaricales	Psathyrellaceae	Coprinopsis	Metagenome	NA	NA	Liu 2010	2.886258
Schizophyllum	Genus	3	BC;CA;TX	Org	Cellulose	Fungi	Basidiomycota	Agaricomycetes	Agaricales	Schizophyllaceae	Schizophyllum	Metagenome	NA	NA	Steiner et al. 1987	2.307143
Laccaria	Genus	2	BC;CA	None	Cellulose	Fungi	Basidiomycota	Agaricomycetes	Agaricales	Tricholomataceae	Laccaria	Metagenome	NA	NA	None	1.576598
Piriformospora	Genus	2	BC;CA	None	Cellulose	Fungi	Basidiomycota	Agaricomycetes	Sebacinales	Sebacinales group B	Piriformospora	Metagenome	NA	NA	None	41.860423
Trichosporon	Genus	4	BC;CA;BS;JP	Org	Cellulose	Fungi	Basidiomycota	mitosporic Basidiomycota	NA	NA	Trichosporon	Metagenome	NA	NA	Hrmova 1984	2.394068
Cryptococcus	Genus	5	All	Org	Cellulose	Fungi	Basidiomycota	Tremellomycetes	Filobasidiales	Filobasidiaceae	Cryptococcus	Metagenome	NA	NA	Thongekkaew 2008	2.429069
Woodsholea	Genus	3	BC;CA;TX	None	Lignin	Bacteria	Proteobacteria	Alphaproteobacteria	Caulobacterales	Caulobacteraceae	Woodsholea	Metagenome	NA	NA	NA	3.444016
Oceanicaulis	Genus	3	BC;CA;TX	None	Lignin	Bacteria	Proteobacteria	Alphaproteobacteria	Rhodobacterales	Hyphomonadaceae	Oceanicaulis	Metagenome	NA	NA	NA	4.223904
Hyphomonas	Genus	3	BC;CA;TX	None	Lignin	Bacteria	Proteobacteria	Alphaproteobacteria	Rhodobacterales	Hyphomonadaceae	Hyphomonas	Metagenome	NA	NA	NA	3.652483
Henriciella	Genus	3	BC;CA;TX	None	Lignin	Bacteria	Proteobacteria	Alphaproteobacteria	Rhodobacterales	Hyphomonadaceae	Henriciella	Metagenome	NA	NA	NA	4.228356
Maricaulis	Genus	3	BC;CA;TX	None	Lignin	Bacteria	Proteobacteria	Alphaproteobacteria	Rhodobacterales	Hyphomonadaceae	Maricaulis	Metagenome	NA	NA	NA	3.836489
Hirschia	Genus	3	BC;CA;TX	None	Lignin	Bacteria	Proteobacteria	Alphaproteobacteria	Rhodobacterales	Hyphomonadaceae	Hirschia	Metagenome	NA	NA	NA	4.762863
Porphyrobacter	Genus	3	BC;CA;TX	None	Lignin	Bacteria	Proteobacteria	Alphaproteobacteria	Sphingomonadales	Erythrobacteraceae	Porphyrobacter	Metagenome	NA	NA	NA	3.344704
Zymomonas	Genus	3	BC;CA;TX	None	Lignin	Bacteria	Proteobacteria	Alphaproteobacteria	Sphingomonadales	Sphingomonadaceae	Zymomonas	Metagenome	NA	NA	NA	3.732063
Citromicrobium	Genus	3	BC;CA;TX	None	Lignin	Bacteria	Proteobacteria	Alphaproteobacteria	Sphingomonadales	Sphingomonadaceae	Citromicrobium	Metagenome	NA	NA	NA	3.071952
Novosphingobium	Genus	3	BC;CA;TX	None	Lignin	Bacteria	Proteobacteria	Alphaproteobacteria	Sphingomonadales	Sphingomonadaceae	Novosphingobium	Metagenome	NA	NA	NA	4.427086
Blastomonas	Genus	3	BC;CA;TX	None	Lignin	Bacteria	Proteobacteria	Alphaproteobacteria	Sphingomonadales	Sphingomonadaceae	Blastomonas	Metagenome	NA	NA	NA	3.000235
Cupriavidus	Genus	3	BC;CA;TX	Min	Lignin	Bacteria	Proteobacteria	Betaproteobacteria	Burkholderiales	Burkholderiaceae	Cupriavidus	Metagenome	NA	NA	NA	3.259429
Cardiobacterium	Genus	3	BC;CA;TX	None	Lignin	Bacteria	Proteobacteria	Gammaproteobacteria	Cardiobacteriales	Cardiobacteriaceae	Cardiobacterium	Metagenome	NA	NA	NA	2.921434
Nitrococcus	Genus	3	BC;CA;TX	None	Lignin	Bacteria	Proteobacteria	Gammaproteobacteria	Chromatiales	Ectothiorhodospiraceae	Nitrococcus	Metagenome	NA	NA	NA	1.983982
Alkalilimnicola	Genus	3	BC;CA;TX	None	Lignin	Bacteria	Proteobacteria	Gammaproteobacteria	Chromatiales	Ectothiorhodospiraceae	Alkalilimnicola	Metagenome	NA	NA	NA	2.955283
Spiribacter	Genus	3	BC;CA;TX	None	Lignin	Bacteria	Proteobacteria	Gammaproteobacteria	Chromatiales	Ectothiorhodospiraceae	Spiribacter	Metagenome	NA	NA	NA	3.321235
Halorhodospira	Genus	3	BC;CA;TX	None	Lignin	Bacteria	Proteobacteria	Gammaproteobacteria	Chromatiales	Ectothiorhodospiraceae	Halorhodospira	Metagenome	NA	NA	NA	2.911491
Nevskia	Genus	3	BC;CA;TX	None	Lignin	Bacteria	Proteobacteria	Gammaproteobacteria	Nevskiales	Sinobacteraceae	Nevskia	Metagenome	NA	NA	NA	2.984209
Hydrocarboniphaga	Genus	3	BC;CA;TX	None	Lignin	Bacteria	Proteobacteria	Gammaproteobacteria	Nevskiales	Sinobacteraceae	Hydrocarboniphaga	Metagenome	NA	NA	NA	3.272026
Solimonas	Genus	3	BC;CA;TX	None	Lignin	Bacteria	Proteobacteria	Gammaproteobacteria	Nevskiales	Sinobacteraceae	Solimonas	Metagenome	NA	NA	NA	3.28915
Salinisphaera	Genus	3	BC;CA;TX	None	Lignin	Bacteria	Proteobacteria	Gammaproteobacteria	Salinisphaerales	Salinisphaeraceae	Salinisphaera	Metagenome	NA	NA	NA	3.087912
Dyella	Genus	3	BC;CA;TX	None	Lignin	Bacteria	Proteobacteria	Gammaproteobacteria	Xanthomonadales	Rhodanobacteraceae	Dyella	Metagenome	NA	NA	NA	2.953779
Frateuria	Genus	3	BC;CA;TX	None	Lignin	Bacteria	Proteobacteria	Gammaproteobacteria	Xanthomonadales	Rhodanobacteraceae	Frateuria	Metagenome	NA	NA	NA	3.113989
Osedax	Genus	3	BC;CA;TX	None	Lignin	Metazoa	Bilateria	Polychaeta	Annelida	Siboglinidae	Osedax	Metagenome	NA	NA	NA	2.539956
Pantholops	Genus	3	BC;CA;TX	None	Lignin	Metazoa	Chordata	Mammalia	Bovidae	Antilopinae	Pantholops	Metagenome	NA	NA	NA	11.991444
Azospirillum	Genus	1	TX	Org	Lignin	Bacteria	Proteobacteria	Alphaproteobacteria	Rhodospirillales	Rhodospirillaceae	Azospirillum	Pyrotag	7	JJB2FHK02GORJT;JJB2FHK02H6XXE;JJB2FHK02II6KZ;JJB2FHK02INLU5;JJB2FHK02GKOI5;JJB2FHK01BFAY4;JDR68TK02J29EG	Faure et al. 1996; Nikitina et al. 2010
